# Supplementary material for: Identification and characterization of jasmonic acid- and linolenic acid-mediated transcriptional regulation of secondary laticifer differentiation in Hevea brasiliensis
Source: Sci Rep. 2019 Oct 4;9:14296. doi: 10.1038/s41598-019-50800-1 (PMC6778104; doi:10.1038/s41598-019-50800-1)
Supplement: Supplementary file 2 — Supplementary Table 3 [file 41598_2019_50800_MOESM2_ESM.xlsx]

## Sheet: ± transcription
Supplementary Table 3. Genomic locations containing transcription by both strands
Contig0:10010-10435
Contig0:639923-642606
Contig0:670708-674150
Contig0:8834-9938
Contig1:171523-183621
Contig10:20461-27652
Contig10:265265-273253
Contig10:319916-330404
Contig10:386015-392046
Contig100:287065-399805
Contig1001:21353-22573
Contig1001:55729-60222
Contig1001:72914-92235
Contig10016:1050-8062
Contig1002:31453-31782
Contig10021:48482-50529
Contig10023:45020-57191
Contig1005:8852-41889
Contig10050:46230-47127
Contig10050:48716-75249
Contig10050:6674-32579
Contig100526:4131-11056
Contig1006:276444-282428
Contig1006:285704-312889
Contig1006:313086-318774
Contig1006:364467-365675
Contig1006:62966-88749
Contig1006:99591-113762
Contig10079:19914-23952
Contig1008:128818-136530
Contig1008:153504-159266
Contig1008:205659-207103
Contig1009:1555-11421
Contig1009:196261-203896
Contig1009:91543-124317
Contig101:250497-262678
Contig101:300668-341185
Contig101034:1791-14552
Contig1012:39776-90563
Contig10128:56478-59245
Contig1013:73514-91977
Contig101319:17606-22008
Contig10132:106120-120911
Contig1014:21672-24286
Contig101429:8863-12653
Contig10148:15784-31528
Contig10149:10346-10540
Contig10149:29621-33498
Contig10158:13401-22520
Contig1016:159778-161358
Contig1016:31818-38593
Contig10164:4716-6037
Contig10169:24060-45257
Contig1017:44322-68467
Contig1017:69227-87873
Contig101705:18688-20955
Contig10172:34953-35842
Contig101733:12812-17992
Contig10174:95431-101870
Contig10179:12468-29880
Contig1018:10017-12963
Contig1018:111887-128392
Contig101832:1000-4901
Contig1019:109735-110562
Contig1019:256071-261345
Contig1019:268398-270350
Contig1019:40511-70734
Contig1021:19688-40506
Contig102129:22621-24908
Contig102438:6617-15664
Contig102439:355-6789
Contig10254:11404-11911
Contig102562:146-398
Contig10261:42943-57725
Contig1028:91566-116295
Contig102865:16312-24257
Contig103:145472-145999
Contig103:152178-162935
Contig103:345781-359260
Contig103:401359-435060
Contig103:457659-464111
Contig1030:110729-125936
Contig1031:24248-27313
Contig1031:81000-86023
Contig1033:190067-202373
Contig103399:11374-15100
Contig1036:39532-50151
Contig103657:1-746
Contig10367:12116-16919
Contig10368:17662-23542
Contig10381:33110-33679
Contig10381:88022-94342
Contig10388:30471-37762
Contig10391:35108-41279
Contig10402:51334-66710
Contig10407:140568-141609
Contig10422:82853-95021
Contig10423:19373-20663
Contig104265:28462-33262
Contig104314:397-779
Contig10436:24319-86066
Contig104498:11633-24800
Contig104498:83-1658
Contig1045:142894-188406
Contig1046:42857-44544
Contig10463:6695-13629
Contig1047:98532-103198
Contig10519:51824-56926
Contig1052:65509-76517
Contig1057:100534-114625
Contig105785:4007-8288
Contig10584:26853-37048
Contig10589:14744-15114
Contig10589:68621-73172
Contig1059:125704-131978
Contig10598:46546-49937
Contig106:140765-141443
Contig106:144188-145161
Contig10603:38775-40002
Contig106108:4156-4493
Contig10614:10748-16833
Contig106262:11013-11515
Contig106355:3627-4528
Contig10655:28739-30999
Contig10675:9436-16979
Contig1068:60069-75542
Contig10683:17220-47770
Contig106890:1929-18163
Contig106969:466-4527
Contig107:102159-116098
Contig107:132885-140281
Contig107:172686-185656
Contig107:201303-227024
Contig107:230624-246809
Contig107:254048-266608
Contig107:279155-283944
Contig107:341738-352722
Contig107:491634-497926
Contig107:70829-82448
Contig1070:11951-14444
Contig1071:132522-153806
Contig10710:38705-47559
Contig10710:64716-81364
Contig1072:114072-118264
Contig1072:48540-48891
Contig1072:50702-53940
Contig10721:35473-44331
Contig10728:253-3674
Contig10735:14725-21774
Contig10751:21364-28694
Contig10754:4714-8388
Contig107662:6-632
Contig10775:56591-61845
Contig107853:1522-2778
Contig10792:14733-22641
Contig10795:76615-78507
Contig107957:1-504
Contig108:148132-155925
Contig108:25348-34601
Contig108:94801-119750
Contig1080:195188-211588
Contig1081:59004-71170
Contig10810:31098-69026
Contig10810:6687-24267
Contig108216:32865-36367
Contig108216:5335-6472
Contig1083:57396-58509
Contig10831:7080-18713
Contig10839:15856-25238
Contig108464:8080-9285
Contig1085:5091-15115
Contig1085:89223-94860
Contig10863:66872-68337
Contig10872:19577-36218
Contig10883:67012-83824
Contig10889:15483-30578
Contig1089:24053-37645
Contig1089:56218-83156
Contig10893:46603-49828
Contig10906:6919-17565
Contig1092:40724-43484
Contig10931:33506-49776
Contig10931:87052-91406
Contig10942:7894-14710
Contig109497:1688-2355
Contig10964:29969-46911
Contig10978:12197-29029
Contig1098:105617-128300
Contig1098:95179-99311
Contig10984:74627-88305
Contig10997:12527-19385
Contig10997:21674-22467
Contig10997:47750-82719
Contig11:173563-184429
Contig11:185621-197451
Contig11:381084-382900
Contig11:446001-459016
Contig110:274817-275343
Contig11004:9831-16251
Contig1102:105893-111577
Contig1102:150101-180685
Contig1102:242160-245758
Contig1102:43146-48680
Contig1103:31820-110546
Contig11037:23308-57307
Contig11037:80278-82611
Contig1104:269231-270995
Contig1104:40035-48473
Contig1104:92306-99783
Contig1105:150225-166310
Contig1105:21143-39407
Contig1105:7958-20747
Contig11053:21666-24562
Contig11054:6613-32932
Contig11063:2439-3737
Contig11070:40560-44183
Contig11081:19228-20841
Contig11086:8122-13504
Contig110969:1527-3984
Contig111:167766-168640
Contig111:179127-200718
Contig111:212580-214966
Contig111:220130-221759
Contig111:292239-292710
Contig111:71015-72155
Contig111198:9050-31159
Contig111256:15-619
Contig11139:63217-66359
Contig1114:183740-184597
Contig1114:214985-235450
Contig1114:238846-245972
Contig1114:50742-88085
Contig1117:116502-126737
Contig1117:159606-171555
Contig1117:41184-43093
Contig111710:38-812
Contig11174:11674-41512
Contig111834:201-4300
Contig112109:11-581
Contig11214:3234-16175
Contig11218:32523-42700
Contig1123:105341-107822
Contig1123:29662-45879
Contig1123:5389-10742
Contig1123:86951-97269
Contig1124:192619-206840
Contig11249:39384-78219
Contig112598:306-8794
Contig112674:2991-3229
Contig112798:16704-19405
Contig11287:39296-62097
Contig113029:3059-6895
Contig1131:120179-121325
Contig11310:30443-42156
Contig11310:597-4617
Contig11310:65292-75708
Contig11310:99707-107594
Contig11316:40107-49552
Contig113277:11-1264
Contig1133:141659-146916
Contig1133:165197-177215
Contig113318:4250-15130
Contig11344:151638-152403
Contig11344:44584-58518
Contig11344:7581-22205
Contig1135:210154-255772
Contig1135:286782-293629
Contig11355:74218-80358
Contig11355:96893-106764
Contig1136:54086-62821
Contig11362:13701-16621
Contig11377:36987-49467
Contig11382:38551-92300
Contig11386:4218-21050
Contig113864:236-498
Contig1140:173899-182933
Contig1140:190508-202245
Contig1140:214671-226870
Contig1140:254561-256147
Contig114010:3837-11318
Contig1141:189463-204887
Contig1141:207452-218701
Contig1141:294663-298428
Contig1141:32977-44043
Contig114250:370-1423
Contig1143:1579-9235
Contig1143:218745-228786
Contig114310:58071-65691
Contig114336:43721-51823
Contig11457:112950-127376
Contig11465:48567-53842
Contig114684:6593-10057
Contig1147:203855-204916
Contig1147:42678-64914
Contig11472:54335-62744
Contig114725:1-787
Contig11476:6328-12249
Contig1148:22083-73999
Contig1148:89554-95659
Contig11486:19438-25151
Contig114893:22229-33150
Contig115:213509-278732
Contig115:314060-315414
Contig11512:34725-46378
Contig11512:47434-52022
Contig11512:68899-84000
Contig11519:23608-30396
Contig1152:66400-66713
Contig115241:512-2453
Contig1153:73492-86869
Contig11531:47218-57298
Contig11537:36764-43845
Contig11537:50531-52048
Contig11537:60791-99197
Contig115435:11-938
Contig11549:30-25634
Contig115513:16097-17528
Contig115572:19190-79653
Contig115632:756-1217
Contig1157:123445-125164
Contig1157:13718-22674
Contig1157:64041-74598
Contig11572:1798-2883
Contig1158:114176-116665
Contig1158:386-20636
Contig1158:96957-110277
Contig1159:181383-189924
Contig116:197318-209280
Contig116:276376-291986
Contig116:342874-343933
Contig11609:101785-112667
Contig11609:114642-163353
Contig11609:166761-167939
Contig11609:17419-19745
Contig11609:196761-201576
Contig11612:5567-6648
Contig11616:16996-84663
Contig11618:137690-138119
Contig11618:18603-20632
Contig1162:55832-79771
Contig1163:119655-122067
Contig11633:26008-37466
Contig116349:103278-109901
Contig116349:28689-31242
Contig116349:41880-43937
Contig116349:49524-56234
Contig116349:96583-101312
Contig11639:2111-3642
Contig11639:24254-64281
Contig11639:74935-80975
Contig11639:7873-9597
Contig11639:82184-93099
Contig11639:99970-119673
Contig11644:39754-46601
Contig11651:1908-9642
Contig116512:2640-3041
Contig11671:294212-298127
Contig11671:336757-363051
Contig11671:76158-80674
Contig1168:24843-36452
Contig1168:94680-97933
Contig116894:2706-7756
Contig116929:9176-70086
Contig117:197991-199630
Contig117127:10383-13103
Contig11716:61054-107702
Contig1172:122239-128130
Contig1172:216487-236720
Contig117631:71-672
Contig1178:123108-129629
Contig1178:180080-210917
Contig1178:72523-88682
Contig117807:42226-44102
Contig11794:62872-67193
Contig117950:8250-30104
Contig11805:22494-30559
Contig118157:2778-10865
Contig11826:5-1203
Contig118419:2623-10520
Contig1186:99326-114138
Contig11861:50015-59265
Contig11863:49131-67010
Contig118730:16966-27943
Contig118813:1313-9295
Contig118840:26943-63542
Contig118934:154-1163
Contig118941:51-533
Contig1190:27304-53596
Contig1190:72011-74541
Contig11909:98145-110989
Contig1191:112550-130082
Contig11918:112469-137173
Contig11928:9261-19051
Contig1193:144002-146387
Contig11942:12653-18825
Contig11947:40415-41670
Contig11947:6164-13575
Contig1195:104771-110616
Contig1195:141394-147559
Contig1195:14632-23996
Contig1195:157813-164317
Contig1195:207366-214361
Contig1195:223096-229363
Contig1195:246288-249204
Contig1195:37202-44730
Contig1195:56766-65291
Contig1195:77008-80295
Contig1196:36540-56401
Contig119697:942-1320
Contig1198:132325-154300
Contig1198:20285-40024
Contig1198:55869-62964
Contig1198:92136-107242
Contig1199:67897-77736
Contig12:273163-296900
Contig12:311902-322037
Contig12:628387-634271
Contig120:185522-189418
Contig120:20894-32704
Contig120:340239-343885
Contig120:382017-386112
Contig120:464944-468308
Contig120:468452-485687
Contig120:652695-655649
Contig12023:11145-21262
Contig12035:52000-67842
Contig1204:27221-30223
Contig1205:154902-155472
Contig1205:30861-34078
Contig1205:34678-38753
Contig12052:1938-26572
Contig12055:32677-43414
Contig12055:82176-84795
Contig120647:142-772
Contig12089:24608-32762
Contig12090:12292-17296
Contig12092:57417-61944
Contig120961:15291-19183
Contig121089:43173-47871
Contig12114:3096-4230
Contig12126:63156-65422
Contig1213:134725-138861
Contig1213:74006-78626
Contig12132:50566-52095
Contig1214:11999-14039
Contig1214:222514-223855
Contig1214:22823-32745
Contig1214:78112-79144
Contig121690:7994-12861
Contig12184:12629-53222
Contig12194:31450-40271
Contig12194:46685-59915
Contig122:106041-115990
Contig1221:140104-141481
Contig1221:14838-18814
Contig1221:169406-179020
Contig1221:307711-309608
Contig1221:354260-355960
Contig1221:369108-376052
Contig1222:175989-204334
Contig12239:119000-123232
Contig12239:64773-65497
Contig12244:78907-81558
Contig122483:1854-2071
Contig1225:126637-131427
Contig1225:90434-97568
Contig1226:110531-113654
Contig1226:190532-201306
Contig122671:122-583
Contig1227:40902-42873
Contig1227:43379-44657
Contig1227:68829-99246
Contig12284:36429-39137
Contig12291:21335-26494
Contig12293:37777-49245
Contig123:225114-239477
Contig123:290257-315057
Contig123:94214-97870
Contig12305:41610-60938
Contig123051:7565-10924
Contig123056:2654-9527
Contig1231:204907-207607
Contig1232:2764-16691
Contig1233:41491-55732
Contig12330:10133-35970
Contig1234:131012-142957
Contig12340:7242-14354
Contig1235:203462-203995
Contig1235:225249-232554
Contig1235:236474-259544
Contig12351:33794-41807
Contig123659:8426-9562
Contig12366:18886-26293
Contig12366:85722-98716
Contig12368:31470-78644
Contig12377:6674-18897
Contig1238:27586-54856
Contig123814:16242-20614
Contig12384:4614-14330
Contig123915:9941-14873
Contig12395:15030-29232
Contig12395:9559-14102
Contig123964:1262-2516
Contig1241:76885-91961
Contig1242:104779-118298
Contig1242:123634-135892
Contig1242:215624-234707
Contig124250:145-365
Contig1246:122522-123626
Contig1246:24704-33990
Contig1246:49324-50540
Contig1246:51042-62857
Contig1246:93319-94685
Contig1246:943-4210
Contig124677:19893-27755
Contig1247:163842-169900
Contig1247:228148-256301
Contig1247:54230-61958
Contig1247:83074-88154
Contig124758:126-467
Contig1248:62759-72729
Contig1249:174279-183289
Contig12490:93842-116067
Contig124951:265-2956
Contig124953:2306-4727
Contig12496:1347-11019
Contig125:129933-140300
Contig125:155978-174856
Contig125:33497-115093
Contig1250:152657-159913
Contig1250:62291-63768
Contig1250:81368-85529
Contig12506:93988-108292
Contig125152:10251-15025
Contig12518:26058-30490
Contig1252:158805-195725
Contig1252:46259-73703
Contig12522:10535-27020
Contig12525:34216-37457
Contig12525:47132-49040
Contig12528:20067-23646
Contig12539:95791-110875
Contig12545:26287-39224
Contig1255:3198-25876
Contig1257:145737-157498
Contig1257:62867-66274
Contig1258:39705-42964
Contig1258:87063-95969
Contig125884:5840-7183
Contig12595:10840-24034
Contig126:146271-279197
Contig1260:61728-95645
Contig126077:31-1752
Contig12610:24522-33809
Contig126144:23-687
Contig12627:147-21432
Contig126398:1762-8393
Contig12650:18143-30734
Contig12652:359-1366
Contig126669:27993-28283
Contig1267:107513-121026
Contig12670:157123-163796
Contig12675:50591-54359
Contig1268:297701-303327
Contig1268:341768-346879
Contig1268:76836-88938
Contig1269:236067-265421
Contig1269:266754-273442
Contig1269:295207-318337
Contig1269:517828-520496
Contig1269:533698-538670
Contig1269:564206-591915
Contig1269:661215-667660
Contig1269:679886-683114
Contig127:294297-308587
Contig127:96886-99138
Contig12702:3482-12095
Contig12707:11209-16868
Contig1271:63653-72468
Contig1271:86337-96285
Contig12717:9071-13064
Contig12733:68144-96868
Contig12753:29513-36749
Contig12753:37421-42049
Contig12753:63453-67428
Contig127552:3353-39929
Contig127552:44816-86133
Contig12760:130271-144586
Contig12760:73501-79060
Contig12762:36274-37923
Contig1277:185357-190887
Contig1277:312568-315807
Contig1277:321105-341421
Contig1277:80168-82813
Contig1277:97317-107002
Contig127743:25609-43934
Contig12779:26310-27807
Contig1278:84353-103262
Contig12782:7759-27510
Contig12787:42523-47414
Contig1279:161928-163290
Contig1279:260245-268727
Contig1279:312139-313167
Contig12793:915-1187
Contig12796:11629-21906
Contig12799:103233-106250
Contig12799:25588-31822
Contig12799:95138-103134
Contig128006:11187-26435
Contig12801:38097-48592
Contig128060:17390-28350
Contig128083:805-2633
Contig1281:10446-10716
Contig128133:86-433
Contig1282:74040-75317
Contig128216:12421-13897
Contig1284:11575-24507
Contig1289:85243-86063
Contig128954:18363-24878
Contig129:21535-36637
Contig129064:16-588
Contig1292:118387-121162
Contig1292:20298-22669
Contig1294:100280-118407
Contig12940:24812-26555
Contig1295:7607-26929
Contig1298:206678-212076
Contig130:21665-34060
Contig130:34880-38114
Contig1300:126613-132750
Contig130015:1680-2392
Contig1301:112417-125031
Contig1301:132287-136145
Contig130192:20069-30163
Contig1302:2183-2602
Contig130222:5888-17314
Contig130347:11013-11557
Contig1304:202291-210705
Contig1304:70502-93756
Contig130579:13678-21444
Contig1307:136792-150475
Contig1307:195891-205054
Contig1307:5735-14706
Contig1307:69464-80282
Contig130967:0-739
Contig1310:112256-113342
Contig13127:1-807
Contig131316:35705-41207
Contig131494:1-506
Contig131618:36-798
Contig1318:214102-220513
Contig1318:42870-54761
Contig1318:72202-92441
Contig13211:1299-11707
Contig13217:50163-56395
Contig1322:78711-85663
Contig1322:86975-114497
Contig132342:229-704
Contig13253:2014-6180
Contig1328:21017-27202
Contig132840:7506-26822
Contig132880:7136-13904
Contig1329:174257-181877
Contig1329:94448-108015
Contig1334:8597-13689
Contig13358:104072-105417
Contig13358:56860-66062
Contig133661:6648-7338
Contig1338:117487-120981
Contig1338:88915-104005
Contig134:193550-205068
Contig134015:269-1059
Contig13405:33857-47526
Contig1341:3835-9313
Contig13420:13249-14433
Contig13420:4318-11808
Contig1343:30215-39726
Contig1343:675-9845
Contig134326:67-938
Contig134377:80314-90415
Contig1344:51329-63313
Contig1344:7918-27370
Contig1345:56889-76598
Contig1349:71908-73360
Contig135:117224-138699
Contig135377:1246-10462
Contig1355:36364-44135
Contig1355:67085-77099
Contig1357:127073-131904
Contig1357:152821-153406
Contig1357:53369-57236
Contig1357:62639-77578
Contig135757:23825-26451
Contig136:16752-18044
Contig136:180594-359082
Contig136:22111-89064
Contig13607:19827-31125
Contig1363:4843-20853
Contig1365:121597-169314
Contig136509:15-1332
Contig136525:309-792
Contig1366:114326-117225
Contig1366:213275-218900
Contig136880:1295-4412
Contig1369:255864-265577
Contig1369:319982-332786
Contig1369:450290-452159
Contig1369:468697-470199
Contig1369:51625-63111
Contig137:51557-84494
Contig137222:23350-27778
Contig1373:8584-34017
Contig1373:89822-95925
Contig137314:18385-18625
Contig13749:10914-26736
Contig1377:143717-154089
Contig1377:212655-230558
Contig1377:231551-233045
Contig1377:25848-45264
Contig1377:290599-293413
Contig1377:365625-371791
Contig1377:378383-389917
Contig1378:58033-59111
Contig1379:90099-90726
Contig1379:99730-100423
Contig13803:21131-32859
Contig1381:63781-83241
Contig13818:21230-35912
Contig138485:1-622
Contig1385:26699-47776
Contig138585:30284-34834
Contig1386:104405-106641
Contig1386:164206-169817
Contig1386:183119-186848
Contig1387:47716-50426
Contig139:174326-180504
Contig139:19053-39623
Contig139:199890-205586
Contig139:94957-102317
Contig1390:112318-123559
Contig1390:34852-40345
Contig139001:1382-2091
Contig1391:14959-18561
Contig139138:995-2392
Contig1396:109871-130297
Contig1396:159072-161044
Contig1396:23449-24567
Contig1398:180824-190094
Contig14:365938-386277
Contig140:358533-375067
Contig140:77325-87884
Contig140:90385-103417
Contig140049:5281-13014
Contig14006:3538-27400
Contig1403:73905-137679
Contig140388:302-1014
Contig1404:5645-36141
Contig1405:185926-186674
Contig140572:0-698
Contig140595:5606-7374
Contig140662:206-1091
Contig1407:4162-6724
Contig1407:6809-8901
Contig1407:8916-12939
Contig1408:31226-46841
Contig1409:35020-38793
Contig14094:50833-53988
Contig141:69902-78431
Contig1410:120579-126122
Contig1410:48645-59215
Contig1410:98780-111952
Contig1411:67431-88513
Contig141132:887-1620
Contig1414:142876-146418
Contig1414:36338-47093
Contig141545:623-1087
Contig1416:276858-281340
Contig1416:59442-100139
Contig1417:108276-119755
Contig1420:85829-94076
Contig1421:124664-138378
Contig142165:12118-16063
Contig1425:102212-104653
Contig1425:119498-130189
Contig14267:197059-197948
Contig1427:128199-137823
Contig1427:51251-72066
Contig143:25219-26052
Contig1430:102576-113162
Contig1430:96608-101718
Contig143398:3003-9444
Contig143408:774-1161
Contig1435:28224-37793
Contig143629:83149-98750
Contig1437:16210-18282
Contig1437:57409-59111
Contig1438:58661-59404
Contig14387:22629-39151
Contig1439:25174-38750
Contig1439:5593-9617
Contig1439:79622-85663
Contig143933:1-1215
Contig144:64305-72571
Contig1440:34778-88958
Contig144598:15682-23594
Contig144850:16344-21975
Contig14497:31846-39112
Contig14497:57849-65051
Contig145:19989-20951
Contig145:20977-21381
Contig145000:0-536
Contig14508:195-1001
Contig14510:22113-34255
Contig1452:101821-110172
Contig1454:116832-121857
Contig1454:122354-135950
Contig1454:179634-198828
Contig1454:288483-298783
Contig145585:5276-9593
Contig145745:33344-39334
Contig1459:4475-30074
Contig146:228312-229511
Contig1461:6875-20419
Contig146255:12220-18097
Contig146339:1723-3530
Contig14635:14094-14358
Contig1466:3676-5664
Contig146618:754-1819
Contig146668:1023-1398
Contig146868:2-1204
Contig1469:21514-29605
Contig1472:209363-212313
Contig1472:42159-65586
Contig14720:123488-126373
Contig14720:168704-173570
Contig147253:822-1702
Contig1473:120261-136966
Contig147503:512-17416
Contig147557:64-588
Contig147657:12557-21555
Contig1477:5206-24933
Contig1477:54085-60641
Contig147873:3057-6178
Contig1481:190506-199975
Contig1481:52462-79556
Contig148209:85918-88323
Contig14834:78346-81658
Contig1484:81156-90896
Contig14850:315-871
Contig14857:5132-16936
Contig1486:131136-133749
Contig1486:142366-145934
Contig1486:148460-149572
Contig1486:207355-212831
Contig1486:21096-29551
Contig1486:225559-242879
Contig1486:243911-244253
Contig1486:246905-254916
Contig1486:99733-106220
Contig1488:167590-168589
Contig1488:170661-177137
Contig1488:265243-273766
Contig1488:302315-314017
Contig1488:73182-75676
Contig1488:98612-108494
Contig148848:261-552
Contig148914:5104-9025
Contig14894:6777-23713
Contig149:165330-209047
Contig149:9730-71254
Contig149:99888-105082
Contig1490:52267-74394
Contig1493:126818-139440
Contig1493:57434-61427
Contig1496:12671-114258
Contig14967:28921-51153
Contig149684:2913-4142
Contig1497:76895-92125
Contig149838:1934-3132
Contig149932:1-721
Contig15:107835-115620
Contig150144:108-518
Contig15026:49323-54596
Contig15026:55436-67093
Contig150263:568-2122
Contig1504:221696-307881
Contig1504:326297-329178
Contig150651:18071-32609
Contig150651:229-11967
Contig1507:56652-62449
Contig1507:63487-86936
Contig15076:21386-22295
Contig1508:12150-92675
Contig150847:184-462
Contig1510:76326-91239
Contig1511:204929-213068
Contig151254:85-610
Contig1514:127351-136978
Contig151411:3606-4777
Contig151552:527-858
Contig151735:53-2431
Contig1518:36735-45087
Contig1519:25650-30168
Contig1519:292993-294387
Contig152:127216-137764
Contig152:180625-183903
Contig152:341751-351034
Contig152:407212-416775
Contig152:416862-430507
Contig152:451012-452551
Contig152:456481-459176
Contig152:52741-64629
Contig152:651267-708727
Contig152013:909-1322
Contig1521:100954-110529
Contig152172:83-497
Contig1524:221507-226088
Contig1524:45599-48927
Contig152874:107-805
Contig1529:16023-21185
Contig15292:33362-42816
Contig15299:70006-71424
Contig153199:26-1176
Contig1532:35565-54331
Contig153258:31808-40545
Contig153258:4236-12258
Contig1533:91452-102465
Contig1534:142009-154546
Contig1538:265294-265704
Contig1538:69744-76192
Contig15386:25305-27375
Contig15386:27573-34951
Contig154:90134-102543
Contig154026:17161-27030
Contig154114:7135-19939
Contig154381:19510-27002
Contig1544:128847-131264
Contig154463:6930-8040
Contig1545:93699-96687
Contig154600:1713-2811
Contig15473:55742-57319
Contig155:364684-365776
Contig1550:128536-128996
Contig155015:1780-3096
Contig1552:31848-39185
Contig1554:49711-69043
Contig155640:4-763
Contig155666:0-2332
Contig15568:26002-26394
Contig1558:37606-48211
Contig1558:62275-79336
Contig15586:509-2880
Contig156:180087-231760
Contig156:72382-84468
Contig156:90736-95094
Contig156055:14443-16627
Contig156593:17264-18688
Contig1568:114046-125444
Contig1568:89185-94599
Contig156850:76362-77643
Contig157:100363-166732
Contig157022:24074-32009
Contig157269:18055-28627
Contig15746:20545-32409
Contig1575:193725-223886
Contig15778:40561-51812
Contig1579:199193-208880
Contig1579:72894-84326
Contig157937:644-1285
Contig158:273429-344738
Contig158:3860-79170
Contig15807:121899-123398
Contig158092:63944-77138
Contig1584:111778-121392
Contig1584:173690-183092
Contig1584:71654-72898
Contig1584:99252-106176
Contig158445:126974-128404
Contig158445:3421-14044
Contig158534:14-2606
Contig158545:0-331
Contig158575:377-9577
Contig1587:32720-42992
Contig1587:57939-61442
Contig1587:85287-104184
Contig158845:52101-67260
Contig159229:5819-22147
Contig159305:102-4097
Contig159308:1504-5801
Contig15934:9281-14848
Contig159372:798-7951
Contig15941:8241-13667
Contig1597:165605-186506
Contig159769:1022-1800
Contig15978:12613-36408
Contig15978:45317-57162
Contig159809:67093-79181
Contig16:153760-175443
Contig16:208074-211023
Contig160:73619-106664
Contig160102:10519-21744
Contig1604:144609-154036
Contig1604:42168-43864
Contig160459:202-7361
Contig160556:7-785
Contig160673:51-592
Contig1607:106878-116374
Contig161:126572-142937
Contig161:154603-190725
Contig161:252145-263946
Contig161:63822-78232
Contig161004:2534-5731
Contig16120:15754-17396
Contig161242:13-828
Contig161479:12-800
Contig1619:65430-80924
Contig161981:10099-12728
Contig161994:16347-31726
Contig162:122574-151122
Contig162:317854-323182
Contig16219:22544-50172
Contig1623:185211-208674
Contig1623:340421-342029
Contig162547:2-604
Contig162633:19-796
Contig162827:16183-33564
Contig163:255550-261563
Contig163009:639-1705
Contig163038:444-1311
Contig163077:146-541
Contig1633:88526-90007
Contig163487:5-888
Contig1635:14438-24218
Contig1635:232436-233845
Contig1636:1416-19742
Contig1638:173030-174059
Contig1638:91604-92929
Contig163950:23072-34035
Contig163989:71-767
Contig164:147102-244567
Contig16439:14482-15472
Contig1646:30779-49948
Contig16463:480-1970
Contig16464:1346-1996
Contig1648:67439-93446
Contig1649:7183-21883
Contig164945:54083-64304
Contig165:21095-29179
Contig165:41196-41445
Contig165026:3402-5836
Contig1652:139338-164077
Contig165279:397-992
Contig165335:113-328
Contig165347:4568-7719
Contig165350:3059-7172
Contig1655:76837-85957
Contig1657:11347-12167
Contig165928:4868-8660
Contig1660:8048-83345
Contig1660:83791-94949
Contig16604:34320-35534
Contig1662:87779-93608
Contig1663:46332-60692
Contig16637:13487-21604
Contig166440:7-514
Contig16657:52315-52872
Contig16671:34666-45697
Contig166713:241-2439
Contig167:30103-37960
Contig167:38650-49880
Contig1673:142445-143542
Contig16734:13050-21983
Contig16734:64384-72051
Contig167364:10591-19337
Contig167365:234-631
Contig1675:114572-120838
Contig1675:154036-175993
Contig1675:192658-210269
Contig1675:71512-73678
Contig1677:202813-224784
Contig1677:225115-231518
Contig1677:55749-59663
Contig167759:16840-20825
Contig16777:23679-40502
Contig167776:45784-52644
Contig1678:11605-13353
Contig167894:19398-23784
Contig1680:8131-20709
Contig1680:83228-85555
Contig168039:2332-7232
Contig1681:103238-108942
Contig168180:2527-4252
Contig168319:31094-41880
Contig1688:96667-97737
Contig168918:5239-6078
Contig168973:673-2292
Contig168978:28355-34176
Contig169:163871-167593
Contig169:34815-36606
Contig169:53430-60489
Contig1691:183198-206126
Contig1691:230314-238290
Contig1693:14923-26717
Contig16937:5904-17973
Contig169514:172-750
Contig169578:25107-32076
Contig169829:25-331
Contig1699:18054-32063
Contig1699:272250-314900
Contig1699:63213-67113
Contig169948:2734-7352
Contig17:287621-303023
Contig170:12056-68547
Contig170193:3411-5532
Contig1702:76072-104591
Contig17024:336-896
Contig1703:156254-158394
Contig170632:139-921
Contig17075:9710-54243
Contig170761:7-588
Contig170878:6359-30404
Contig1709:207371-208740
Contig170979:1365-5281
Contig17098:19182-35464
Contig171:138459-153168
Contig171062:717-2682
Contig1711:7203-38274
Contig17110:27909-32950
Contig17112:65034-69620
Contig1712:34052-44636
Contig1712:53666-54609
Contig171420:10201-11627
Contig17153:16-738
Contig171590:170-607
Contig17161:471-783
Contig17161:864-1277
Contig171685:12936-17103
Contig171685:50624-53587
Contig171685:7791-11808
Contig17170:16025-22004
Contig171715:9153-14544
Contig1718:115474-116067
Contig1718:73366-83918
Contig171812:6-722
Contig171900:24979-29851
Contig172:165982-178619
Contig172:239697-249141
Contig172:674838-683967
Contig172:715134-762552
Contig1720:3882-29903
Contig17225:12234-21929
Contig1723:26371-37628
Contig1723:85936-90980
Contig172628:15-1508
Contig172632:793-5446
Contig172632:85110-85903
Contig1728:121479-122260
Contig173:235111-242805
Contig173:290530-303581
Contig173:325560-338335
Contig1733:92444-104594
Contig173387:5209-5802
Contig1737:75980-88379
Contig173752:1440-1823
Contig173866:2631-4976
Contig17387:34002-64472
Contig1739:28324-35360
Contig173902:16434-17435
Contig174:188501-200066
Contig174:229306-233074
Contig174:49615-61796
Contig174010:8635-14095
Contig1741:29447-126949
Contig17417:15083-16461
Contig174193:162-10498
Contig174245:440-8526
Contig17469:43384-55571
Contig17469:58056-62677
Contig174848:338-11422
Contig17490:16093-16802
Contig17490:17556-18073
Contig175:185699-194661
Contig175:19703-33577
Contig175:387220-404259
Contig175:472266-480905
Contig175016:481-842
Contig1751:125425-125877
Contig175328:4-842
Contig175359:119-379
Contig175670:0-1058
Contig1757:83977-96586
Contig1758:142154-166468
Contig1758:28756-54174
Contig175973:172-483
Contig176:262932-270547
Contig176033:119-489
Contig1761:129134-129881
Contig176152:703-1745
Contig1762:49267-66914
Contig176472:390-1886
Contig1766:36978-45795
Contig1766:83236-95028
Contig17661:10-312
Contig17661:2259-3136
Contig176677:4-1465
Contig1767:19652-29510
Contig1767:96594-98441
Contig176743:10429-20249
Contig176760:174-1344
Contig176894:184-553
Contig1769:17313-19651
Contig177:239144-239970
Contig177069:0-770
Contig1771:127127-140742
Contig17728:1446-2422
Contig17728:3895-4724
Contig1773:13616-15807
Contig177343:8522-25692
Contig1775:16072-16764
Contig1775:77194-84836
Contig1776:28395-28700
Contig178:187539-199513
Contig1780:67-2862
Contig178056:1563-9740
Contig1781:10080-46898
Contig178238:4432-6223
Contig178289:398-902
Contig17839:40193-58283
Contig17857:298-7342
Contig1787:102454-103789
Contig178896:9-1031
Contig1789:165903-175813
Contig1789:195720-206294
Contig17895:42725-50122
Contig178968:105053-115278
Contig178968:121901-142876
Contig179022:0-1512
Contig179129:1172-3672
Contig17914:3779-14761
Contig179556:1102-1386
Contig1797:126637-155464
Contig179763:3228-4736
Contig17987:9317-20685
Contig1799:110106-112455
Contig1799:66277-74480
Contig18:169355-175735
Contig18:202457-210366
Contig18:94561-100177
Contig180:60997-88718
Contig180262:14041-18961
Contig180420:992-5296
Contig18043:11223-26678
Contig1807:9934-31145
Contig181:174072-176353
Contig181:235922-242776
Contig181:335580-355173
Contig181012:3613-8690
Contig1811:11824-21136
Contig1811:69170-81584
Contig18118:36581-40690
Contig181288:170-5388
Contig181291:408-1001
Contig18133:24065-26026
Contig18133:55774-57275
Contig18133:95249-115617
Contig1814:51354-60781
Contig181532:20378-34454
Contig181735:2-1449
Contig1818:27906-31343
Contig181801:15265-22321
Contig181810:49-1815
Contig181839:6654-9504
Contig1819:58000-63999
Contig18202:3540-6998
Contig18209:2418-8996
Contig1821:13991-30389
Contig1821:143956-147480
Contig1822:34870-42019
Contig1823:50602-61755
Contig182424:12755-17908
Contig1825:30101-61864
Contig182567:213-405
Contig18258:6978-11859
Contig182625:2691-3095
Contig18272:14729-46784
Contig1828:12630-32416
Contig1828:147545-171367
Contig1828:236271-251532
Contig182807:3450-4633
Contig1829:30570-32206
Contig1832:152936-155233
Contig1832:213572-242718
Contig1835:17643-20404
Contig183557:1317-2521
Contig183612:28459-36504
Contig183680:1261-2177
Contig1840:200603-215428
Contig1840:2540-6802
Contig184109:295-875
Contig184134:14056-19788
Contig1842:135729-144425
Contig184326:3-722
Contig184475:9233-18573
Contig184549:167-557
Contig1846:106101-109739
Contig1846:111020-118207
Contig1847:30705-33708
Contig184763:8748-15057
Contig184798:42099-95363
Contig1849:93470-101264
Contig185:107723-111922
Contig185:274667-276224
Contig185274:34-3238
Contig185298:0-742
Contig18532:16152-27890
Contig185326:30-644
Contig185449:39-1023
Contig185467:11192-16324
Contig185467:28830-36015
Contig185516:654-2086
Contig1856:267556-279855
Contig1856:322272-325051
Contig1856:40708-48277
Contig1856:60328-66707
Contig185816:102-481
Contig185830:36416-48150
Contig185882:152-490
Contig1859:45282-51816
Contig185958:65-813
Contig186:188136-190610
Contig186:252605-265229
Contig186:354804-371556
Contig186:59422-62940
Contig1860:39552-80734
Contig186105:4877-15197
Contig1862:73961-77111
Contig1863:25826-28751
Contig1863:331658-339332
Contig1863:340332-357225
Contig1863:61709-62664
Contig186312:18562-24165
Contig186351:99-414
Contig1864:18436-23949
Contig1864:67783-77303
Contig1865:121997-123172
Contig1865:46037-64430
Contig1866:81916-114111
Contig186844:4-1041
Contig186982:4419-11414
Contig186982:907-2633
Contig187:24812-36869
Contig187:85693-98564
Contig187024:15048-16670
Contig187032:28848-51655
Contig187092:598-907
Contig1871:39452-61378
Contig187149:4198-5061
Contig187458:61-578
Contig1876:83852-104602
Contig187679:0-810
Contig187739:1751-23339
Contig1878:36154-38277
Contig18790:34317-67233
Contig18799:9227-10876
Contig188:11632-12931
Contig188168:10648-11981
Contig1882:96779-150767
Contig1883:37911-44252
Contig18869:210-1338
Contig189:212275-342116
Contig189:343023-352672
Contig189:440170-444316
Contig1890:12496-21403
Contig189061:5740-7828
Contig1892:88802-98285
Contig189208:12248-16806
Contig189279:5-926
Contig1894:58407-59672
Contig1898:126950-133174
Contig1898:148491-150921
Contig1898:3453-41217
Contig19:32561-36825
Contig19:338288-346069
Contig19:70484-74813
Contig190:171247-191482
Contig190:336638-337934
Contig190:39704-94275
Contig1900:52656-131003
Contig19026:18217-25771
Contig1903:34513-36362
Contig1903:4156-5361
Contig1903:8229-15085
Contig19033:12062-12602
Contig1904:116763-120441
Contig19053:34228-35735
Contig19065:1033-1704
Contig1907:44725-47669
Contig191:245150-247706
Contig191:253464-257736
Contig1910:41413-71817
Contig1911:103077-106676
Contig1912:146685-240257
Contig19127:54-1001
Contig1916:124485-126707
Contig1916:91284-92057
Contig192:118868-129863
Contig192:41981-50104
Contig1921:6370-23222
Contig1922:35652-54240
Contig1925:92933-101397
Contig193:145951-149161
Contig193:215911-221123
Contig193:236060-242724
Contig193:46385-71328
Contig193:98728-109165
Contig1931:69742-113466
Contig1934:22284-30870
Contig1936:31687-36995
Contig1946:239565-242831
Contig1946:265259-277623
Contig1946:343748-347711
Contig1948:7676-14761
Contig1950:16858-18440
Contig1951:225674-239528
Contig1951:25934-39375
Contig1953:80317-111892
Contig1954:85966-101550
Contig1958:3564-13017
Contig1959:217939-283117
Contig1959:32395-45838
Contig1959:3993-22382
Contig1959:48519-51806
Contig19641:9156-31979
Contig1965:22903-23234
Contig19654:21123-31729
Contig19677:10875-16195
Contig1969:154902-156901
Contig197:17124-25847
Contig1975:125163-129143
Contig1975:84897-92347
Contig1976:148493-150356
Contig19764:3063-14355
Contig1977:12420-43079
Contig1978:11081-20960
Contig1980:65542-71562
Contig19863:68003-86041
Contig19880:12565-12840
Contig19893:82-18305
Contig19915:8596-22067
Contig19928:17903-23331
Contig19948:21380-22237
Contig1998:225944-263477
Contig1998:63070-64742
Contig1999:108032-113262
Contig1999:143457-144830
Contig1999:219095-229426
Contig19995:493-741
Contig2:387410-389283
Contig2:506867-514116
Contig2:606565-611314
Contig20:43097-49261
Contig200:112852-119092
Contig200:181222-190097
Contig200:217245-218561
Contig200:373712-379080
Contig2000:22597-41345
Contig20025:7485-9178
Contig2003:165407-170433
Contig2003:8160-9817
Contig2005:71133-109634
Contig2006:101364-114628
Contig2006:144608-144825
Contig2006:14866-29264
Contig2007:170294-175998
Contig2007:82520-87573
Contig201:135905-140317
Contig2010:5874-22948
Contig2013:42830-51163
Contig2014:104350-123199
Contig2014:59271-70494
Contig2016:156975-166656
Contig20178:57763-70691
Contig202:109974-112751
Contig2023:41599-74315
Contig2024:76258-87263
Contig2025:51262-62854
Contig2025:76026-82524
Contig2026:122090-136788
Contig2027:107362-118114
Contig2027:224848-231794
Contig2027:249178-260315
Contig2027:264019-267698
Contig2027:29759-41052
Contig2027:68639-74666
Contig20273:25959-26349
Contig2028:224707-301101
Contig2028:74814-85161
Contig203:187345-188400
Contig203:215069-218107
Contig203:268247-271727
Contig203:289625-322322
Contig203:324745-331204
Contig2030:141969-144603
Contig20301:22587-32795
Contig20301:51940-52951
Contig2035:30998-134121
Contig20367:47676-63030
Contig20378:35690-45341
Contig204:105416-177185
Contig204:23079-26010
Contig2040:60250-84353
Contig20400:6667-13088
Contig2042:128784-140331
Contig2042:163985-167208
Contig2042:94205-94917
Contig2043:203122-203374
Contig2044:170343-178856
Contig2044:83997-90282
Contig2045:172726-178154
Contig2045:41717-49662
Contig2045:88484-95456
Contig2046:104209-111700
Contig2046:192628-197776
Contig20499:48-588
Contig205:218277-228486
Contig205:273399-274316
Contig205:289967-291005
Contig2050:21821-23980
Contig2053:20016-24549
Contig2053:240478-242847
Contig2055:7430-26622
Contig2056:163484-172445
Contig2056:214756-215357
Contig2056:23904-39017
Contig20581:96851-102794
Contig206:246197-261199
Contig2060:70336-82749
Contig20609:26160-27999
Contig2063:54482-84807
Contig2066:63623-102744
Contig20665:2135-74603
Contig2067:42689-43996
Contig2067:4609-8920
Contig2067:98492-100075
Contig207:332480-345096
Contig2071:126086-126522
Contig20712:14587-88801
Contig2072:57028-59234
Contig2072:59775-60698
Contig20730:4-1288
Contig20763:1688-6003
Contig2078:12522-19730
Contig2078:181729-186592
Contig2078:210696-215227
Contig2078:227427-228779
Contig2078:28683-33183
Contig2078:341369-343834
Contig2078:34297-39274
Contig2078:367300-367513
Contig2079:10207-42433
Contig20805:23763-40284
Contig2081:187718-191711
Contig2081:226976-238468
Contig2081:273974-331927
Contig20831:10304-47270
Contig2084:36554-78924
Contig2085:104525-131824
Contig2085:150255-157370
Contig2087:82906-87924
Contig2092:12321-15672
Contig2092:38983-42530
Contig2095:76828-77594
Contig2095:86462-138660
Contig20956:22817-23420
Contig20967:24089-24353
Contig21:278284-283935
Contig210:261854-264291
Contig210:78290-81750
Contig21065:1100-9011
Contig21068:7587-15843
Contig2110:111126-125816
Contig2110:129224-132743
Contig2110:148623-163573
Contig2110:213933-215558
Contig2110:77169-79355
Contig2112:41687-44661
Contig2115:185710-186799
Contig2115:53694-56848
Contig212:460410-466513
Contig2121:98941-112630
Contig2122:12515-62894
Contig213:174842-178454
Contig2133:43390-56695
Contig21347:24305-36619
Contig21396:11753-26299
Contig214:113164-128555
Contig2141:21484-42452
Contig21443:29663-41827
Contig21443:46504-52514
Contig21495:24127-34602
Contig215:189684-199974
Contig215:256167-267819
Contig215:48276-51449
Contig2151:126758-130942
Contig2151:49690-54497
Contig2151:83563-89472
Contig2154:67548-127338
Contig2157:72892-74596
Contig21576:14443-18324
Contig21583:1999-10736
Contig21596:56582-61013
Contig216:52764-123483
Contig2163:115619-121554
Contig2168:5743-11693
Contig2168:59825-67890
Contig2170:113311-124824
Contig2173:109533-124205
Contig2173:31525-58885
Contig2174:48919-58208
Contig2175:24889-41393
Contig2184:34218-48903
Contig2186:36846-204075
Contig2188:178416-180334
Contig2188:72253-108237
Contig21888:110906-114669
Contig21921:23413-29338
Contig2194:21864-28338
Contig2194:28411-36133
Contig2197:50959-92479
Contig22:287577-293095
Contig22:321108-330689
Contig22:46247-78435
Contig220:274385-277818
Contig220:326059-334884
Contig2200:32980-52004
Contig2200:58555-63671
Contig2205:157919-168637
Contig2205:42686-76358
Contig2205:87732-93192
Contig2205:94291-99203
Contig221:174258-200318
Contig221:58660-63587
Contig22132:3594-19736
Contig22137:2348-15267
Contig2216:101909-102527
Contig2216:15942-27248
Contig2216:83391-86844
Contig2217:318721-324554
Contig2217:345479-346889
Contig2217:423468-443510
Contig22206:30293-31318
Contig22256:49644-72137
Contig2226:34783-35561
Contig2226:51222-67461
Contig2228:19786-21642
Contig223:192479-212848
Contig22318:10378-44234
Contig2232:17525-24508
Contig2232:222923-230853
Contig2232:231542-237159
Contig2232:244446-258215
Contig2232:275-3256
Contig2232:305354-311715
Contig2232:363333-383849
Contig2233:10612-89607
Contig2233:97748-99589
Contig2234:110758-117459
Contig2234:140365-145844
Contig2234:82365-93458
Contig2235:113048-114524
Contig2235:228035-234842
Contig2235:308727-312179
Contig2235:71335-78403
Contig2236:47819-52222
Contig224:40218-56085
Contig224:58275-69514
Contig2240:42518-43590
Contig2240:4280-14828
Contig2240:43651-48898
Contig2240:69133-77736
Contig22425:21787-32901
Contig2243:91887-97356
Contig2244:77608-79818
Contig2246:60829-62317
Contig2249:61869-72670
Contig2249:74806-95163
Contig2253:151031-163240
Contig2253:47366-66352
Contig2253:74520-86455
Contig2255:32601-72720
Contig2256:88541-98559
Contig2259:20729-24834
Contig2267:122846-136435
Contig2267:50734-52132
Contig2267:91681-93307
Contig22693:115512-128103
Contig22693:53878-63637
Contig227:11045-21665
Contig227:306864-312881
Contig227:367606-372235
Contig227:40266-48565
Contig2272:127444-137295
Contig2273:59820-79684
Contig2274:29345-43527
Contig2276:113617-117040
Contig2276:122205-123227
Contig2276:161823-166902
Contig2277:22478-23255
Contig2279:17780-18813
Contig228:239441-247301
Contig2284:217201-222643
Contig2284:31715-35921
Contig2284:74190-81091
Contig2289:147048-156116
Contig2290:32361-33594
Contig2290:6601-27797
Contig2292:22477-34958
Contig2299:90299-103130
Contig23:429489-438933
Contig23:443096-455748
Contig23:467217-468171
Contig230:248020-250674
Contig230:341336-357230
Contig23000:1088-4313
Contig23001:26421-33769
Contig2301:243808-253521
Contig2301:288412-295668
Contig2301:335664-341672
Contig2301:354091-354986
Contig2301:360872-363381
Contig2301:45380-52635
Contig23020:32143-42047
Contig2303:123968-132527
Contig2307:1989-14696
Contig2307:265086-279704
Contig2307:39951-40811
Contig2308:120581-126366
Contig2311:101802-112583
Contig2311:129831-141723
Contig2311:161330-166153
Contig2311:257231-257961
Contig2311:262586-264871
Contig2311:49896-66868
Contig2315:22656-41106
Contig2316:20658-30211
Contig2316:31656-41448
Contig2316:46479-52892
Contig23168:6948-14951
Contig232:41458-55113
Contig23230:27863-38381
Contig2324:30105-32431
Contig2324:61136-62875
Contig2326:70836-73307
Contig23292:9826-33023
Contig233:108959-124304
Contig233:1585-9621
Contig233:20045-22988
Contig23344:101313-106085
Contig23344:48468-61008
Contig2338:88760-114388
Contig2339:22676-30156
Contig2343:44791-52133
Contig2344:10051-64299
Contig2344:65325-79345
Contig2344:92419-98667
Contig2346:24359-30788
Contig23468:21919-26708
Contig23547:7341-14774
Contig23582:51963-63828
Contig23647:12743-18042
Contig2367:129899-145939
Contig237:110790-120836
Contig237:309249-338663
Contig2370:55710-56668
Contig2374:133796-134821
Contig2374:191688-211274
Contig2374:355590-362245
Contig2374:382562-387773
Contig2374:408735-457507
Contig2375:111550-113107
Contig23771:6667-18296
Contig2387:54576-66854
Contig2391:146057-151425
Contig2391:180527-186416
Contig2391:188752-193723
Contig2397:72779-75645
Contig240:167743-216829
Contig2400:258898-264579
Contig2400:266832-271155
Contig2400:68273-82865
Contig2400:91070-111224
Contig24066:47635-61057
Contig24074:16713-22229
Contig24074:23231-24675
Contig2410:5307-8756
Contig2411:119266-127938
Contig2417:26730-30614
Contig243:261427-271101
Contig243:4867-6371
Contig243:8864-26884
Contig2432:8654-44083
Contig2435:11528-15637
Contig2435:80485-89694
Contig2436:687-21839
Contig244:200984-205119
Contig244:206626-213550
Contig24404:11394-17287
Contig2447:23570-28298
Contig2450:31108-84628
Contig24505:16456-22229
Contig2455:8741-19174
Contig2456:48284-73202
Contig2457:37246-41215
Contig24625:8085-10369
Contig24650:54645-55612
Contig24677:6393-24884
Contig24682:31055-37554
Contig2471:175498-211794
Contig2471:59960-74317
Contig2475:11036-16060
Contig2475:60836-76940
Contig2477:135304-149456
Contig2477:200324-201154
Contig2477:28099-31693
Contig248:208575-215476
Contig248:25123-85515
Contig24816:35805-44387
Contig2482:74944-90957
Contig24839:1474-2672
Contig2492:133060-135814
Contig2493:211377-220115
Contig24931:108-1289
Contig2495:36467-46462
Contig2496:35829-41177
Contig25:113083-126325
Contig25:416000-438423
Contig25:519492-525852
Contig25:79131-82773
Contig2508:22765-41075
Contig251:178627-191765
Contig2518:195135-199875
Contig25194:24676-46763
Contig25194:55422-64003
Contig252:195913-233910
Contig252:79654-95695
Contig25214:47024-53370
Contig25214:87176-93749
Contig25236:45744-52914
Contig2524:11176-40548
Contig25248:6384-15429
Contig2527:13748-30751
Contig2530:17391-45509
Contig2534:6746-13397
Contig254:148236-156563
Contig254:160276-163392
Contig254:71715-93677
Contig2542:68660-91711
Contig2546:42-20112
Contig25477:43945-55975
Contig2551:105556-120251
Contig2551:13950-31966
Contig2551:161604-171154
Contig25526:149554-151084
Contig25526:5832-32406
Contig2553:137614-140554
Contig2553:18668-22996
Contig2555:12246-33330
Contig25557:21276-25377
Contig25557:66555-71191
Contig2559:21444-29910
Contig256:150386-152908
Contig256:174774-188529
Contig256:199184-204353
Contig256:261871-273666
Contig256:275982-278730
Contig25645:21793-26253
Contig25668:49340-57086
Contig2567:16473-26605
Contig2570:16781-34796
Contig2571:79150-91494
Contig2572:33719-36264
Contig25790:132-438
Contig258:128761-133452
Contig258:415212-416730
Contig2585:61382-70878
Contig259:240146-242632
Contig25905:7256-11224
Contig2591:534-7664
Contig2592:123697-128414
Contig2595:6672-7756
Contig2596:27224-35098
Contig2597:55562-57903
Contig26:62751-84925
Contig260:222548-232978
Contig260:68020-78864
Contig2600:135289-137061
Contig2600:151467-167884
Contig2600:33042-46545
Contig2600:84671-93985
Contig2601:125014-127340
Contig2601:21637-41364
Contig2603:42906-45776
Contig2603:7592-28975
Contig26048:96949-106824
Contig2605:10040-16613
Contig26053:21072-31317
Contig2609:110390-118313
Contig2609:88691-90633
Contig261:206969-251702
Contig261:312027-313083
Contig261:313155-317586
Contig261:345684-368630
Contig261:443989-449325
Contig26144:27165-29089
Contig2616:52047-73368
Contig26190:15696-30937
Contig2622:13525-18296
Contig26247:11-4658
Contig2626:55056-58813
Contig2627:124442-139120
Contig2631:18561-38493
Contig2631:81085-91087
Contig26311:33203-34023
Contig26311:37892-39227
Contig2636:75339-86468
Contig2636:88509-107485
Contig2639:110860-131688
Contig2639:132492-139227
Contig2639:6994-15239
Contig2639:84355-87829
Contig264:116883-120308
Contig264:303820-307806
Contig2641:176852-182690
Contig26415:8619-9687
Contig26437:48891-53539
Contig26471:5121-19110
Contig26485:26131-31702
Contig265:237510-238440
Contig265:253124-271745
Contig2655:41879-49776
Contig2656:170382-170696
Contig2660:21089-44430
Contig2661:39854-55556
Contig2662:87953-91518
Contig26658:37206-45740
Contig2666:5423-85327
Contig2668:91609-99629
Contig26687:1298-34482
Contig26698:22847-29613
Contig2670:37820-39161
Contig2671:188034-212771
Contig2675:6484-24934
Contig2675:91305-110127
Contig2678:2679-5191
Contig2679:18056-23623
Contig268:113706-138479
Contig268:16798-52580
Contig2681:144957-152932
Contig2681:155357-156986
Contig2685:12170-12984
Contig2685:40172-43746
Contig2686:64855-73066
Contig2687:119732-132552
Contig2687:167050-174775
Contig2687:184022-194795
Contig2687:196990-226644
Contig2687:95969-102150
Contig2697:30518-42214
Contig27:16292-17179
Contig27:44860-45673
Contig270:14870-17978
Contig270:226180-230659
Contig270:305886-310454
Contig270:322059-327591
Contig270:361938-374066
Contig270:44142-49040
Contig270:519905-522934
Contig270:633479-635228
Contig270:665737-674684
Contig2701:207779-209276
Contig2701:215255-229052
Contig27016:1774-12520
Contig2704:30524-43720
Contig2704:46749-51038
Contig27073:58850-72170
Contig271:242425-247944
Contig271:280378-294945
Contig2713:105290-112231
Contig2716:35805-37462
Contig27204:20072-31445
Contig2726:2648-9166
Contig2728:31448-50217
Contig27337:17127-52430
Contig27337:76688-80126
Contig27346:13574-18856
Contig2735:44375-73488
Contig27356:1126-1636
Contig27356:4441-8456
Contig2736:10740-21530
[truncated: 2,496 more rows]

## Sheet: JALAUP
Note: Asterisk indicates data from FUP dataset
	Genomic region	Strandedness of the transcript that is significantly expressed in JALA dataset
	Contig1006:364467-365675	+
*	Contig10519:51824-56926	-
	Contig10614:10748-16833	+
	Contig106969:466-4527	+
*	Contig1104:40035-48473	+
	Contig1114:214985-235450	-
	Contig116349:41880-43937	-
	Contig1178:180080-210917	+
	Contig12368:31470-78644	-
	Contig1250:62291-63768	+
	Contig1252:46259-73703	+
	Contig1257:62867-66274	+
	Contig125884:5840-7183	-
	Contig126077:31-1752	-
	Contig1271:63653-72468	-
*	Contig1307:136792-150475	+
	Contig1310:112256-113342	+
	Contig1345:56889-76598	+
	Contig1369:51625-63111	-
	Contig1404:5645-36141	+
	Contig140595:5606-7374	-
	Contig1410:120579-126122	-
	Contig143:25219-26052	-
	Contig1477:54085-60641	-
	Contig1488:302315-314017	+
	Contig152:451012-452551	-
	Contig1568:114046-125444	-
*	Contig15746:20545-32409	-
*	Contig158534:14-2606	-
	Contig1660:8048-83345	+
	Contig1675:154036-175993	+
	Contig1712:34052-44636	-
	Contig1723:85936-90980	+
	Contig1766:83236-95028	+
	Contig18:94561-100177	+
	Contig18133:95249-115617	-
	Contig1828:12630-32416	+
	Contig1856:322272-325051	+
	Contig1856:60328-66707	-
	Contig19026:18217-25771	+
*	Contig193:46385-71328	+
*	Contig1936:31687-36995	-
	Contig1950:16858-18440	-
	Contig1959:48519-51806	-
	Contig1975:125163-129143	+
	Contig200:217245-218561	-
	Contig2003:8160-9817	-
	Contig2035:30998-134121	+
	Contig2110:77169-79355	+
	Contig215:189684-199974	+
	Contig2311:257231-257961	-
	Contig24074:23231-24675	+
	Contig2410:5307-8756	-
	Contig252:195913-233910	+
	Contig2551:161604-171154	-
	Contig25526:5832-32406	+
	Contig2555:12246-33330	-
*	Contig270:322059-327591	-
	Contig270:633479-635228	-
	Contig284:75476-114907	-
	Contig2845:11328-15274	+
	Contig2876:46613-50515	+
	Contig29223:13216-16802	-
	Contig29243:41357-45793	-
	Contig29386:25344-37599	+
	Contig29622:43738-47104	-
	Contig3052:189889-192141	+
	Contig3060:141851-147705	-
	Contig31284:87791-124387	-
	Contig3142:78737-117299	-
	Contig3159:157112-157813	+
	Contig31862:190527-194406	-
	Contig3209:59740-73483	-
	Contig32260:83903-88857	+
	Contig343:3605-16541	+
	Contig3430:7229-15809	-
	Contig3442:64205-100828	+
	Contig36:113507-192006	+
	Contig3677:10985-13494	-
	Contig370:62214-147091	-
	Contig3855:113295-115466	+
	Contig4190:34139-61571	+
	Contig42:203048-204684	+
	Contig422:52740-61043	+
	Contig424:104713-111312	-
	Contig4241:194556-197967	-
*	Contig4282:99333-108944	+
	Contig4316:50702-109656	-
	Contig43987:692-2028	+
	Contig4453:560-29268	+
	Contig45:110635-112193	+
	Contig4531:3137-5649	-
	Contig4774:58819-85162	+
	Contig4965:75862-82559	+
	Contig4970:28678-55656	+
	Contig5054:246907-248869	-
	Contig522:8077-13646	-
	Contig5288:5046-9502	+
	Contig563:456795-464274	-
	Contig57:30746-99487	+
*	Contig5731:78309-82537	+
	Contig5736:110432-115453	+
	Contig574:9041-39362	+
	Contig575:90178-105206	+
	Contig6096:29268-30914	-
	Contig6277:29037-31149	+
*	Contig6395:11322-17642	+
*	Contig64122:2502-7828	-
	Contig6446:1461-60300	+
	Contig6573:168148-169946	-
	Contig659:21132-28706	-
	Contig6615:44545-50491	+
	Contig665:78318-79301	-
	Contig6711:2345-8143	-
	Contig6916:177508-180219	-
*	Contig703:295435-299017	+
	Contig7044:3094-12006	+
	Contig705:93359-103657	-
	Contig72:332728-336233	+
	Contig7253:9529-11273	+
	Contig7423:34570-42097	+
	Contig751:90250-99599	+
	Contig7632:163917-172901	-
	Contig77:333350-334940	+
	Contig771:17172-25598	+
	Contig77694:8899-10766	+
	Contig7943:128576-141503	+
	Contig8:433068-438408	+
	Contig80128:8045-9587	-
	Contig8144:4057-18558	-
	Contig819:25776-39307	+
	Contig8202:5275-12823	-
	Contig827:139380-174060	-
	Contig828:72358-73606	+
	Contig84896:0-1176	+
	Contig85:282578-287453	+
	Contig86:369502-390927	-
*	Contig8692:1555-4085	+
	Contig87:190003-195474	+
	Contig9:612364-627561	+
*	Contig90390:820-1306	+
	Contig915:58333-67125	+
	Contig917:248198-249509	+
	Contig948:115157-118940	+
	Contig9545:2353-7462	+
	Contig963:168794-193946	-
	Contig976:346396-355078	-
	Contig977:39277-74974	+

## Sheet: JALADO
Note: Asterisk indicates data from FDO dataset
	Genomic region	Strandedness of the transcript that is significantly expressed in JALA dataset
	Contig101832:1000-4901	+
	Contig10931:87052-91406	+
	Contig1105:21143-39407	-
*	Contig11053:21666-24562	-
	Contig1190:27304-53596	-
	Contig1195:157813-164317	-
	Contig120:464944-468308	+
	Contig12055:82176-84795	-
	Contig1255:3198-25876	-
	Contig1269:517828-520496	+
	Contig12799:25588-31822	+
	Contig128216:12421-13897	+
	Contig130015:1680-2392	+
	Contig1377:212655-230558	+
	Contig1417:108276-119755	+
*	Contig146255:12220-18097	+
	Contig1488:98612-108494	+
	Contig1518:36735-45087	-
*	Contig152:407212-416775	-
	Contig152:416862-430507	+
	Contig16:208074-211023	+
*	Contig18:202457-210366	-
*	Contig185:107723-111922	+
	Contig1865:46037-64430	-
*	Contig19033:12062-12602	+
*	Contig20301:22587-32795	+
*	Contig20400:6667-13088	+
*	Contig2044:83997-90282	-
*	Contig2078:210696-215227	+
*	Contig2078:227427-228779	-
	Contig2078:28683-33183	+
	Contig2226:34783-35561	+
*	Contig2232:305354-311715	+
	Contig2272:127444-137295	-
*	Contig2273:59820-79684	+
	Contig2289:147048-156116	-
	Contig2450:31108-84628	-
*	Contig2534:6746-13397	+
	Contig2609:88691-90633	-
	Contig261:345684-368630	-
	Contig26247:11-4658	-
	Contig2626:55056-58813	-
	Contig2631:81085-91087	-
	Contig2639:84355-87829	-
	Contig2713:105290-112231	+
	Contig27892:19245-21017	-
	Contig3053:103544-111296	-
	Contig311:160603-182201	+
	Contig3120:4680-13357	+
	Contig320:202347-205312	-
	Contig33720:21342-25168	-
	Contig34507:94732-95956	+
	Contig3470:106540-114201	-
*	Contig359:170335-182662	-
	Contig363:54943-61570	-
	Contig368:143516-161044	+
	Contig376:227792-282666	-
	Contig3835:5875-48924	-
	Contig3862:37505-43053	+
	Contig4032:295848-298659	+
	Contig4063:7726-23410	-
*	Contig4097:97997-146329	+
*	Contig41:198182-229413	-
	Contig4128:139817-140676	-
	Contig4146:51928-53518	-
*	Contig4241:7954-18156	-
	Contig473:206272-288646	-
	Contig4835:74466-118012	+
	Contig505:39262-70812	-
	Contig51:285811-308353	+
	Contig5155:3377-31885	-
	Contig5488:68563-80534	+
	Contig5618:20907-41161	-
	Contig566:61046-62796	+
	Contig574:100254-111320	+
	Contig580:106297-113751	-
	Contig5839:32931-49055	+
	Contig589:367089-371726	-
	Contig5892:65512-75034	+
*	Contig6351:132222-147691	+
	Contig641:27874-37497	-
	Contig645:129177-131064	-
	Contig6573:73782-78255	-
	Contig661:57280-79661	-
*	Contig6807:20916-51801	-
	Contig68804:68651-76432	-
	Contig7044:181159-182647	-
	Contig71079:24735-30077	+
	Contig72:369865-376264	+
	Contig7218:4674-74222	+
	Contig809:168538-170808	-
	Contig815:135508-137475	-
*	Contig8643:37427-42063	-
	Contig86614:8827-10076	-
*	Contig8727:45267-64195	-
	Contig890:115530-122890	-
	Contig920:217708-223981	+
*	Contig923:49523-50754	-
	Contig9476:16266-25221	-
	Contig959:4001-8045	+
	Contig972:32077-50111	+

## Sheet: Article info
Article title:	Identification and characterization of jasmonic acid- and linolenic acid-mediated transcriptional regulation of secondary laticifer differentiation in Hevea brasiliensis
Journal name:	Plant Molecular Biology
Shorter running title:	Molecular basis of secondary laticifer differentiation in Hevea
Author names:	Swee Cheng Loh, Ahmad Sofiman Othman, G. Veera Singham*
Affiliation (corresponding author):	Centre for Chemical Biology, Universiti Sains Malaysia, 11900 Bayan Lepas, Penang, Malaysia.
Email (corresponding author):	veerasingham@usm.my, contact number: (+6) 04 653 5534
*Corresponding author
