# Supplementary material for: Identification and characterization of jasmonic acid- and linolenic acid-mediated transcriptional regulation of secondary laticifer differentiation in Hevea brasiliensis
Source: Sci Rep. 2019 Oct 4;9:14296. doi: 10.1038/s41598-019-50800-1 (PMC6778104; doi:10.1038/s41598-019-50800-1)
Supplement: Supplementary file 3 — Supplementary Table 4 [file 41598_2019_50800_MOESM3_ESM.xlsx]

## Sheet: JALADO
Supplementary Table 4. Possible novel transcript in the JALADO dataset
Note: Asterisk indicates genomic region in FDO dataset
	Class code 'u'			Class code 'o'			Class code 'j'
*	Contig104481_3_488_+			Contig1006_55738_56239_+		*	Contig1_282666_283555_-
	Contig106353_1_712_-			Contig1006_56411_57895_+		*	Contig1_283729_283842_-
*	Contig108042_2_526_-		*	Contig103_210994_211367_-		*	Contig1_284187_284276_-
	Contig108502_304_528_-		*	Contig103_211963_212171_-		*	Contig1_284402_284485_-
	Contig108502_618_798_-		*	Contig103_212271_212932_-		*	Contig1_284659_284746_-
	Contig109356_1_242_+			Contig11021_22264_22679_+		*	Contig1_285199_285267_-
	Contig109356_344_429_+			Contig11021_24072_25704_+		*	Contig1_285357_285505_-
	Contig111732_2337_3575_+			Contig1105_36090_38112_-		*	Contig1_286224_286466_-
*	Contig114813_4_1369_-			Contig1105_39195_39223_-		*	Contig1_287073_288093_-
	Contig12183_22210_24199_-			Contig1105_36090_38171_-		*	Contig1_282666_283555_-
	Contig121907_1_642_-			Contig1105_39195_39390_-		*	Contig1_283729_283843_-
*	Contig122491_1_368_+		*	Contig11053_21667_22105_-		*	Contig1_284188_284276_-
	Contig122975_3426_6014_+		*	Contig11053_23730_24562_-		*	Contig1_284402_284485_-
	Contig1277_182025_183445_-		*	Contig1115_76283_76810_+		*	Contig1_284659_284746_-
	Contig127793_93_609_-		*	Contig1115_79668_79799_+		*	Contig1_285199_285267_-
	Contig129381_1_509_-		*	Contig1115_79892_80019_+		*	Contig1_285357_285505_-
	Contig130015_1683_2392_+		*	Contig1115_76283_79799_+		*	Contig1_286224_286466_-
	Contig130901_73_279_+		*	Contig1115_79892_80019_+		*	Contig1_287073_288093_-
	Contig130901_359_472_+			Contig116264_25_114_+		*	Contig1_282666_283555_-
	Contig130901_552_587_+			Contig116264_452_1036_+		*	Contig1_283729_283842_-
	Contig141340_253_574_-			Contig14068_11904_11968_-		*	Contig1_284187_284276_-
	Contig141340_667_1632_-			Contig14068_12141_12751_-		*	Contig1_284402_284485_-
	Contig145351_4_744_-			Contig144_221271_221485_-		*	Contig1_284659_284746_-
*	Contig148522_324_2598_+			Contig144_221648_222381_-		*	Contig1_285199_285267_-
*	Contig15234_2003_2252_+			Contig155642_90_138_+		*	Contig1_285357_285505_-
*	Contig15234_3506_3751_+			Contig155642_213_935_+		*	Contig1_286220_286466_-
*	Contig15234_4852_4896_+			Contig155642_1032_1106_+		*	Contig1_287073_288093_-
	Contig155570_264_666_-		*	Contig189242_1_1077_+		*	Contig1_282666_283068_-
	Contig155570_763_901_-			Contig1989_133608_133629_+		*	Contig1_283421_283555_-
	Contig156082_9328_9465_-			Contig1989_133834_135942_+		*	Contig1_283729_283842_-
	Contig156082_9842_9902_-			Contig2027_120182_120901_+		*	Contig1_284188_284276_-
	Contig156082_10016_10077_-			Contig2027_120985_122023_+		*	Contig1_284402_284485_-
	Contig156357_3975_5834_+		*	Contig2273_59821_60787_+		*	Contig1_284659_284746_-
	Contig168347_1_891_-		*	Contig2273_78768_79684_+		*	Contig1_285199_285267_-
	Contig18019_421_1515_-		*	Contig236_47835_49668_-		*	Contig1_285357_285505_-
	Contig184221_1_368_-		*	Contig236_50180_50478_-		*	Contig1_286224_286466_-
	Contig184221_472_500_-			Contig246_235840_236190_-		*	Contig1_287073_288099_-
*	Contig184542_3365_5619_+			Contig246_236350_236507_-			Contig100414_9294_9505_+
	Contig187775_3537_3838_+			Contig246_236592_236626_-			Contig100414_10659_10683_+
	Contig1969_70719_72473_-			Contig246_235840_236190_-			Contig100414_10866_10981_+
*	Contig23_507643_508571_+			Contig246_236350_236507_-			Contig100414_11105_11191_+
*	Contig23_508747_509059_+			Contig246_236576_236631_-			Contig100414_11337_11400_+
	Contig246_251547_252953_-		*	Contig24857_10122_10453_-			Contig100414_11480_11568_+
	Contig246_253440_253528_-		*	Contig24857_11193_11896_-			Contig100414_15357_15408_+
	Contig246_253947_254202_-		*	Contig24857_10122_10453_-			Contig100414_15538_15633_+
	Contig246_251547_252918_-		*	Contig24857_11246_11905_-			Contig100414_15909_15953_+
	Contig246_253440_253528_-			Contig249_190122_190306_+			Contig100414_16090_16179_+
	Contig246_253947_254258_-			Contig249_190923_191006_+			Contig100414_16265_16336_+
	Contig246_251547_254259_-			Contig249_193685_195118_+			Contig100414_16584_16946_+
	Contig246_251547_252953_-			Contig249_195413_197382_+			Contig100414_11713_15633_+
	Contig246_253947_254260_-			Contig249_218298_218541_+			Contig100414_15909_15953_+
	Contig246_251547_252953_-			Contig249_218648_221610_+			Contig100414_16090_16179_+
	Contig246_253440_254260_-			Contig2702_17173_18944_-			Contig100414_16265_16336_+
	Contig2626_55057_57299_-			Contig2702_19023_19471_-			Contig100414_16584_16946_+
	Contig2626_58631_58813_-		*	Contig2811_197107_197931_-			Contig1006_202974_203266_-
	Contig2626_55057_58813_-		*	Contig2811_198743_199426_-			Contig1006_204177_206312_-
	Contig2639_102313_104853_-			Contig2849_7643_7712_+			Contig1006_202974_203266_-
	Contig2759_175638_176063_-			Contig2849_7784_7835_+			Contig1006_204177_205442_-
*	Contig31537_13349_13824_-			Contig2849_8128_9970_+			Contig1006_207209_207605_-
*	Contig31537_13897_14021_-		*	Contig313_91961_92926_-			Contig1006_207907_208177_-
*	Contig3751_114385_117355_-		*	Contig313_93144_93287_-			Contig1006_208388_208597_-
*	Contig3929_136651_139692_-		*	Contig32260_20168_20183_-			Contig1006_202974_203266_-
*	Contig3929_136651_136918_-		*	Contig32260_20335_20923_-			Contig1006_204177_205442_-
*	Contig3929_137445_139692_-			Contig33_95043_95357_-			Contig1006_207209_207605_-
	Contig43298_1_668_+			Contig33_95504_96547_-			Contig1006_207907_208707_-
*	Contig4939_24756_25029_+			Contig33_97333_97485_-			Contig1006_203932_205442_-
*	Contig4939_25113_25862_+			Contig33_131234_133289_-			Contig1006_207209_207605_-
	Contig56_6273_6284_-			Contig33_133887_134032_-			Contig1006_207907_208663_-
	Contig56_7047_7089_-			Contig3371_31710_31942_+			Contig1006_206892_207605_-
	Contig56_7218_7407_-			Contig3371_32040_32275_+			Contig1006_207907_208707_-
	Contig56_6316_7401_-			Contig3371_33091_34350_+		*	Contig1008_67592_67871_-
	Contig58257_1256_1575_+			Contig3371_31909_31942_+		*	Contig1008_67897_67989_-
	Contig58257_1667_1738_+			Contig3371_32040_34350_+		*	Contig1008_68078_68171_-
	Contig594_119339_119506_+			Contig3371_31909_31942_+		*	Contig1008_68637_68719_-
	Contig594_120572_121714_+			Contig3371_32028_32275_+		*	Contig1008_69086_69236_-
	Contig65052_128_1091_+			Contig3371_33094_34350_+		*	Contig1008_69678_69782_-
*	Contig66227_1_74_+			Contig3371_31909_31942_+		*	Contig1008_69888_69957_-
*	Contig66227_171_363_+			Contig3371_32040_32313_+		*	Contig1008_70099_70136_-
*	Contig66227_502_559_+			Contig3371_33091_34350_+		*	Contig1008_70893_70893_-
	Contig68611_1_1232_+			Contig368_143517_144445_+		*	Contig1008_67592_67871_-
	Contig72438_8_895_-			Contig368_160704_161044_+		*	Contig1008_67897_67989_-
	Contig7545_42784_43383_-			Contig368_143545_143869_+		*	Contig1008_68078_68171_-
	Contig7545_43459_44161_-			Contig368_160127_161044_+		*	Contig1008_68637_68720_-
	Contig7545_42784_43383_-			Contig3777_265450_265537_+		*	Contig1008_69086_69236_-
	Contig7545_43459_43616_-			Contig3777_265599_266541_+		*	Contig1008_69678_69782_-
	Contig7545_44195_44394_-		*	Contig4242_73274_73412_+		*	Contig1008_69888_69957_-
	Contig7545_42784_43383_-		*	Contig4242_73575_74349_+		*	Contig1008_70099_70136_-
	Contig7545_44195_44394_-			Contig4835_74496_74862_+		*	Contig1008_70893_70893_-
	Contig78594_1_603_-			Contig4835_77393_78513_+		*	Contig1008_67592_67871_-
	Contig7952_58277_60371_+			Contig4835_74547_75030_+		*	Contig1008_67897_67989_-
*	Contig88449_530_1115_+			Contig4835_77393_78513_+		*	Contig1008_68078_68171_-
*	Contig8948_109581_110379_+			Contig5293_22569_22591_+		*	Contig1008_68637_68719_-
*	Contig92897_3676_3917_+			Contig5293_22716_24353_+		*	Contig1008_69086_69236_-
	Contig9680_42064_42486_+			Contig548_44869_45269_+		*	Contig1008_69678_69782_-
	Contig99836_397_793_+			Contig548_45846_46034_+		*	Contig1008_69888_69957_-
				Contig548_63683_64387_+		*	Contig1008_70099_70137_-
				Contig548_44871_45269_+		*	Contig1008_70893_70894_-
				Contig548_45846_46045_+		*	Contig1008_67592_67871_-
				Contig548_63694_64387_+		*	Contig1008_67897_67989_-
				Contig5488_68564_69678_+		*	Contig1008_68078_68171_-
				Contig5488_79989_80534_+		*	Contig1008_68637_68719_-
				Contig6070_24167_25359_-		*	Contig1008_69086_69236_-
				Contig6070_25519_25879_-		*	Contig1008_69678_69782_-
				Contig6649_43906_45051_-		*	Contig1008_69888_69957_-
				Contig6649_46658_47040_-		*	Contig1008_70099_70135_-
				Contig6649_43906_45051_-		*	Contig1008_70893_71008_-
				Contig6649_45217_46187_-		*	Contig1008_71275_71275_-
				Contig6649_46658_47752_-			Contig10174_167066_167583_-
				Contig6649_43906_45092_-			Contig10174_167675_167747_-
				Contig6649_45217_46190_-			Contig10174_167835_167937_-
				Contig6649_46658_47752_-			Contig10174_168280_168487_-
				Contig6649_43906_45051_-			Contig10174_168614_168931_-
				Contig6649_45217_47752_-			Contig10174_169005_169595_-
			*	Contig6807_20917_22484_-			Contig10174_170240_170611_-
			*	Contig6807_51755_51801_-			Contig10174_167066_167583_-
				Contig7_352189_352205_-			Contig10174_167675_167746_-
				Contig7_358379_360577_-			Contig10174_167835_167937_-
				Contig7317_33164_33626_+			Contig10174_168280_168354_-
				Contig7317_33746_34107_+			Contig10174_168435_168487_-
				Contig84391_1313_1806_-			Contig10174_168614_168931_-
				Contig84391_1893_2013_-			Contig10174_169005_169595_-
			*	Contig8643_38351_38714_-			Contig10174_170240_170790_-
			*	Contig8643_38834_41954_-			Contig10174_167066_167583_-
				Contig8847_62280_62829_+			Contig10174_167675_167746_-
				Contig8847_62931_63737_+			Contig10174_167835_168354_-
				Contig90_31187_31907_+			Contig10174_168435_168487_-
				Contig90_31975_32635_+			Contig10174_168614_168931_-
				Contig92272_12971_13130_+			Contig10174_169005_169595_-
				Contig92272_14650_14890_+			Contig10174_170240_170790_-
				Contig92272_15003_15600_+			Contig103_194419_194986_+
				Contig959_4576_6255_+			Contig103_195472_195579_+
				Contig959_6647_7659_+			Contig103_196328_196772_+
							Contig103_196902_197129_+
							Contig103_197473_197522_+
							Contig103_197819_197876_+
							Contig103_198034_198800_+
							Contig103_194419_194986_+
							Contig103_195469_195579_+
							Contig103_196328_196772_+
							Contig103_196902_197129_+
							Contig103_197473_197522_+
							Contig103_197819_197876_+
							Contig103_198034_198800_+
							Contig103_82188_82845_-
							Contig103_83200_83334_-
							Contig103_83688_83862_-
							Contig103_83952_84157_-
							Contig103_84521_84642_-
							Contig103_85465_85766_-
							Contig103_86405_86862_-
							Contig103_82188_82845_-
							Contig103_83200_83334_-
							Contig103_83688_83862_-
							Contig103_83952_84157_-
							Contig103_84521_84642_-
							Contig103_85465_85627_-
							Contig103_85702_86913_-
						*	Contig103_208536_209080_-
						*	Contig103_209179_209418_-
						*	Contig103_209857_209951_-
						*	Contig103_210052_210139_-
						*	Contig103_210226_211367_-
						*	Contig103_211963_212171_-
						*	Contig103_212271_212334_-
						*	Contig103_214355_214514_-
						*	Contig103_214599_214689_-
						*	Contig103_215816_215988_-
						*	Contig103_216080_216207_-
						*	Contig103_216388_216660_-
						*	Contig103_210994_211367_-
						*	Contig103_211963_212171_-
						*	Contig103_212271_212334_-
						*	Contig103_214355_214514_-
						*	Contig103_214599_215988_-
						*	Contig103_216080_216207_-
						*	Contig103_216388_216660_-
							Contig1032_34219_35124_-
							Contig1032_35227_35795_-
							Contig1032_36215_36242_-
						*	Contig10326_8144_8267_+
						*	Contig10326_8686_9343_+
						*	Contig10326_9747_9800_+
						*	Contig10326_9982_11053_+
						*	Contig10326_8397_9343_+
						*	Contig10326_9747_9800_+
						*	Contig10326_9982_11053_+
						*	Contig10326_8429_9343_+
						*	Contig10326_9747_9800_+
						*	Contig10326_9982_10114_+
						*	Contig10326_10622_11053_+
						*	Contig10344_39664_40108_-
						*	Contig10344_41615_41788_-
						*	Contig10344_41905_42168_-
							Contig1035_51133_51594_+
							Contig1035_51718_51831_+
							Contig1035_52656_53169_+
							Contig1035_53256_53409_+
							Contig1035_53495_53692_+
							Contig1035_61846_61954_+
							Contig1035_62092_62127_+
							Contig1035_62350_62863_+
							Contig1035_63049_63202_+
							Contig1035_63393_63527_+
							Contig1035_67914_68028_+
							Contig1035_68147_68260_+
							Contig1035_68350_68863_+
							Contig1035_68953_69106_+
							Contig1035_69201_69534_+
							Contig1035_51218_51594_+
							Contig1035_51715_51831_+
							Contig1035_52656_53169_+
							Contig1035_53256_53409_+
							Contig1035_53495_53692_+
							Contig1035_61846_61954_+
							Contig1035_62092_62127_+
							Contig1035_62350_62863_+
							Contig1035_63049_63202_+
							Contig1035_63393_63527_+
							Contig1035_67914_68028_+
							Contig1035_68147_68260_+
							Contig1035_68350_68863_+
							Contig1035_68953_69106_+
							Contig1035_69201_69316_+
							Contig1035_69543_69554_+
							Contig1035_51594_51594_+
							Contig1035_51717_51831_+
							Contig1035_52656_53169_+
							Contig1035_53256_53409_+
							Contig1035_53495_53692_+
							Contig1035_61846_61954_+
							Contig1035_62092_62127_+
							Contig1035_62350_62863_+
							Contig1035_63049_63202_+
							Contig1035_63393_63527_+
							Contig1035_67914_68028_+
							Contig1035_68147_68260_+
							Contig1035_68350_68863_+
							Contig1035_68953_69106_+
							Contig1035_69201_69316_+
							Contig1035_69543_69554_+
						*	Contig10381_102687_103166_-
						*	Contig10381_103673_103822_-
						*	Contig10381_104053_104200_-
						*	Contig10381_104288_104368_-
						*	Contig10381_104719_104879_-
						*	Contig10381_105303_106339_-
						*	Contig10381_106571_106665_-
						*	Contig10381_106748_106902_-
						*	Contig10381_107372_108425_-
						*	Contig10381_102687_103166_-
						*	Contig10381_103673_103822_-
						*	Contig10381_104053_104200_-
						*	Contig10381_104292_104368_-
						*	Contig10381_104719_104879_-
						*	Contig10381_105303_106339_-
						*	Contig10381_106571_106665_-
						*	Contig10381_106748_106902_-
						*	Contig10381_107372_108425_-
							Contig10407_88569_88875_-
							Contig10407_88979_89191_-
							Contig10407_90067_90245_-
							Contig10407_90342_90477_-
							Contig10407_90640_90757_-
							Contig10407_91815_91975_-
							Contig10407_92209_92292_-
							Contig10407_92759_92854_-
							Contig10407_93106_93381_-
							Contig10407_88569_88875_-
							Contig10407_88979_89223_-
							Contig10407_90067_90245_-
							Contig10407_90342_90477_-
							Contig10407_90640_90757_-
							Contig10407_91815_91975_-
							Contig10407_92209_92292_-
							Contig10407_92759_92854_-
							Contig10407_93106_93384_-
							Contig10407_88569_88875_-
							Contig10407_88979_90245_-
							Contig10407_90342_90477_-
							Contig10407_90640_90757_-
							Contig10407_91815_91975_-
							Contig10407_92209_92292_-
							Contig10407_92759_92854_-
							Contig10407_93106_93384_-
							Contig1046_93706_94065_-
							Contig1046_96848_97409_-
							Contig1046_97505_98381_-
							Contig1046_93706_94065_-
							Contig1046_96848_97375_-
							Contig1046_97505_98434_-
							Contig1046_96442_97409_-
							Contig1046_97505_98424_-
						*	Contig10488_1285_1411_-
						*	Contig10488_1454_1917_-
						*	Contig10488_2243_2416_-
						*	Contig10488_2671_2736_-
						*	Contig10488_3107_3353_-
						*	Contig10488_3456_3657_-
							Contig105148_11854_12147_-
							Contig105148_12298_12347_-
							Contig105148_12895_12974_-
							Contig105148_13055_13210_-
							Contig105148_13599_13754_-
							Contig105148_13869_13992_-
							Contig105148_14207_14319_-
							Contig105148_14409_14542_-
							Contig105148_14664_14762_-
							Contig105148_14935_15115_-
							Contig105148_15506_15926_-
							Contig105148_11854_12147_-
							Contig105148_12298_12347_-
							Contig105148_12895_12974_-
							Contig105148_13055_13207_-
							Contig105148_13599_13754_-
							Contig105148_13869_13992_-
							Contig105148_14207_14319_-
							Contig105148_14409_14542_-
							Contig105148_14664_14775_-
							Contig105148_14935_15115_-
							Contig105148_15506_15981_-
							Contig105148_11854_12147_-
							Contig105148_12298_12347_-
							Contig105148_12895_12974_-
							Contig105148_13055_13207_-
							Contig105148_13599_13754_-
							Contig105148_13869_13992_-
							Contig105148_14207_14319_-
							Contig105148_14409_14542_-
							Contig105148_14935_15981_-
							Contig105148_11854_12147_-
							Contig105148_12298_12347_-
							Contig105148_12895_12974_-
							Contig105148_13055_13207_-
							Contig105148_13599_13754_-
							Contig105148_13869_13992_-
							Contig105148_14207_14319_-
							Contig105148_14409_14542_-
							Contig105148_14935_15115_-
							Contig105148_15506_15985_-
							Contig105148_12472_12974_-
							Contig105148_13055_13207_-
							Contig105148_13599_13754_-
							Contig105148_13869_13992_-
							Contig105148_14207_14319_-
							Contig105148_14409_14542_-
							Contig105148_14935_15974_-
							Contig105148_12472_12974_-
							Contig105148_13055_13207_-
							Contig105148_13599_13754_-
							Contig105148_13869_13992_-
							Contig105148_14207_14319_-
							Contig105148_14409_14542_-
							Contig105148_14935_15115_-
							Contig105148_15506_15974_-
							Contig10697_11031_11686_+
							Contig10697_12289_12381_+
							Contig10697_12520_12581_+
							Contig10697_12759_12865_+
							Contig10697_12962_13057_+
							Contig10697_13133_13461_+
							Contig107_360633_360970_+
							Contig107_361320_361669_+
							Contig107_361747_361790_+
							Contig107_362451_362665_+
							Contig107_362760_363105_+
							Contig107_360672_361790_+
							Contig107_362451_363105_+
							Contig107_360672_361669_+
							Contig107_361747_361790_+
							Contig107_362451_362665_+
							Contig107_362760_362884_+
							Contig107_363372_363727_+
							Contig107_360731_360970_+
							Contig107_361320_361669_+
							Contig107_361747_362665_+
							Contig107_362760_363105_+
							Contig107_360731_360970_+
							Contig107_361320_362665_+
							Contig107_362760_362884_+
							Contig107_363372_363727_+
						*	Contig107504_418_442_+
						*	Contig107504_549_650_+
						*	Contig107504_919_1035_+
						*	Contig107504_1282_1398_+
						*	Contig107504_1520_1828_+
						*	Contig1080_34145_34626_-
						*	Contig1080_34718_34786_-
						*	Contig1080_35184_35264_-
						*	Contig1080_35349_35423_-
						*	Contig1080_35506_35638_-
						*	Contig1080_36150_36208_-
						*	Contig1080_36307_36354_-
						*	Contig1080_36438_36650_-
						*	Contig1080_37165_37326_-
						*	Contig1080_37682_37912_-
						*	Contig1080_38697_39026_-
						*	Contig1080_39179_40359_-
						*	Contig1080_34145_34626_-
						*	Contig1080_34718_34786_-
						*	Contig1080_35184_35264_-
						*	Contig1080_35349_35423_-
						*	Contig1080_35506_35638_-
						*	Contig1080_36150_36208_-
						*	Contig1080_36307_36354_-
						*	Contig1080_36438_36650_-
						*	Contig1080_37165_37326_-
						*	Contig1080_37443_37468_-
						*	Contig1080_37682_37912_-
						*	Contig1080_38697_39026_-
						*	Contig1080_39179_40395_-
						*	Contig1080_34145_34626_-
						*	Contig1080_34718_34786_-
						*	Contig1080_35184_35264_-
						*	Contig1080_35349_35423_-
						*	Contig1080_35506_35638_-
						*	Contig1080_36150_36208_-
						*	Contig1080_36307_36354_-
						*	Contig1080_36438_36650_-
						*	Contig1080_37165_37468_-
						*	Contig1080_37682_37912_-
						*	Contig1080_38697_39026_-
						*	Contig1080_39179_39995_-
						*	Contig1080_40675_40871_-
						*	Contig1080_34145_34626_-
						*	Contig1080_34718_34786_-
						*	Contig1080_35184_35264_-
						*	Contig1080_35349_35423_-
						*	Contig1080_35506_35820_-
						*	Contig1080_36438_36650_-
						*	Contig1080_37165_37468_-
						*	Contig1080_37682_37912_-
						*	Contig1080_38697_39026_-
						*	Contig1080_39179_39995_-
						*	Contig1080_40675_40871_-
						*	Contig1080_34145_34626_-
						*	Contig1080_34718_34786_-
						*	Contig1080_35184_35264_-
						*	Contig1080_35349_35423_-
						*	Contig1080_35506_35638_-
						*	Contig1080_36150_36208_-
						*	Contig1080_36307_36356_-
						*	Contig1080_36438_36650_-
						*	Contig1080_37165_37326_-
						*	Contig1080_37443_37468_-
						*	Contig1080_37682_37912_-
						*	Contig1080_38697_39026_-
						*	Contig1080_39179_39995_-
						*	Contig1080_40675_40871_-
							Contig10809_2386_2939_+
							Contig10809_3202_3548_+
							Contig10809_3733_3851_+
							Contig10809_4119_4216_+
							Contig10809_4989_5048_+
							Contig10809_5150_5196_+
							Contig10809_5341_5534_+
							Contig10809_5673_5719_+
							Contig10809_6000_6066_+
							Contig10809_6168_6268_+
							Contig10809_6371_6472_+
							Contig10809_6604_6742_+
							Contig10809_6842_6904_+
							Contig10809_7064_7147_+
							Contig10809_7896_8499_+
						*	Contig10812_32240_32534_+
						*	Contig10812_32628_32736_+
						*	Contig10812_33445_33587_+
						*	Contig10812_35344_35457_+
						*	Contig10812_35678_35866_+
						*	Contig10812_35999_36154_+
						*	Contig10812_36507_36772_+
						*	Contig10812_36849_36946_+
						*	Contig10812_37552_37730_+
						*	Contig10812_37842_37958_+
						*	Contig10812_38840_39329_+
						*	Contig10812_32534_32534_+
						*	Contig10812_32627_32736_+
						*	Contig10812_33445_33587_+
						*	Contig10812_35344_35457_+
						*	Contig10812_35678_35866_+
						*	Contig10812_35999_36154_+
						*	Contig10812_36507_36772_+
						*	Contig10812_36849_36946_+
						*	Contig10812_37552_37730_+
						*	Contig10812_37842_37958_+
						*	Contig10812_38840_39329_+
							Contig1085_206796_206997_+
							Contig1085_207082_207158_+
							Contig1085_207295_207406_+
							Contig1085_207662_207744_+
							Contig1085_208165_208230_+
							Contig1085_209154_209847_+
							Contig1085_210239_210327_+
							Contig1085_210877_211039_+
							Contig1085_211126_211242_+
							Contig1085_211675_211719_+
							Contig1085_211804_211932_+
							Contig1085_212251_212936_+
							Contig1085_206796_206997_+
							Contig1085_207082_207158_+
							Contig1085_207295_207406_+
							Contig1085_207662_207744_+
							Contig1085_208165_208230_+
							Contig1085_208829_208929_+
							Contig1085_209159_209272_+
							Contig1085_209807_209847_+
							Contig1085_210239_210327_+
							Contig1085_210877_211039_+
							Contig1085_211126_211242_+
							Contig1085_211675_211719_+
							Contig1085_211804_211932_+
							Contig1085_212251_212936_+
							Contig1085_206796_206997_+
							Contig1085_207082_207158_+
							Contig1085_207295_207406_+
							Contig1085_207662_207744_+
							Contig1085_208165_208929_+
							Contig1085_209154_209272_+
							Contig1085_209807_209847_+
							Contig1085_210239_210327_+
							Contig1085_210877_211039_+
							Contig1085_211126_211242_+
							Contig1085_211675_211719_+
							Contig1085_211804_211932_+
							Contig1085_212251_212936_+
							Contig1085_206796_206997_+
							Contig1085_207082_207158_+
							Contig1085_207295_207406_+
							Contig1085_207662_207744_+
							Contig1085_208165_208929_+
							Contig1085_209159_209272_+
							Contig1085_209807_209847_+
							Contig1085_210239_210327_+
							Contig1085_210877_211039_+
							Contig1085_211126_211242_+
							Contig1085_211675_211719_+
							Contig1085_211804_211932_+
							Contig1085_212251_212936_+
							Contig1085_206796_206997_+
							Contig1085_207082_207158_+
							Contig1085_207295_207406_+
							Contig1085_207662_207744_+
							Contig1085_208165_208230_+
							Contig1085_208829_208929_+
							Contig1085_209154_209847_+
							Contig1085_210239_210327_+
							Contig1085_210877_211039_+
							Contig1085_211126_211242_+
							Contig1085_211675_211719_+
							Contig1085_211804_211932_+
							Contig1085_212251_212936_+
							Contig1085_209915_210327_+
							Contig1085_210877_211039_+
							Contig1085_211126_211242_+
							Contig1085_211675_211719_+
							Contig1085_211804_211932_+
							Contig1085_212251_212936_+
							Contig10863_15292_15632_+
							Contig10863_15713_15779_+
							Contig10863_15889_17082_+
							Contig10863_17171_17928_+
							Contig10883_149351_149357_+
							Contig10883_149495_149547_+
							Contig10883_149666_149831_+
							Contig10883_151596_152010_+
							Contig10883_152164_152247_+
							Contig10883_152669_152767_+
							Contig10883_154321_154513_+
							Contig10883_154668_155080_+
							Contig10883_155420_155858_+
							Contig10883_150573_152010_+
							Contig10883_152164_152247_+
							Contig10883_152669_152767_+
							Contig10883_154321_154513_+
							Contig10883_154668_155080_+
							Contig10883_155420_155858_+
							Contig10883_150630_150995_+
							Contig10883_151596_151793_+
							Contig10883_151928_152010_+
							Contig10883_152164_152247_+
							Contig10883_152669_152767_+
							Contig10883_154321_154513_+
							Contig10883_154668_155080_+
							Contig10883_155420_155858_+
						*	Contig1097_102604_102755_+
						*	Contig1097_103281_103388_+
						*	Contig1097_105215_105663_+
						*	Contig1097_106932_107253_+
						*	Contig1097_107367_107708_+
						*	Contig1097_102604_102755_+
						*	Contig1097_103288_103388_+
						*	Contig1097_105215_105663_+
						*	Contig1097_106932_107253_+
						*	Contig1097_107367_107708_+
						*	Contig1097_102604_103388_+
						*	Contig1097_105215_105663_+
						*	Contig1097_106932_107708_+
							Contig110_291497_292106_-
							Contig110_292463_292598_-
							Contig110_292702_292744_-
							Contig110_293586_293679_-
							Contig110_294203_294631_-
							Contig110_291497_292106_-
							Contig110_292463_292598_-
							Contig110_292702_293679_-
							Contig110_294203_294637_-
							Contig110_291497_292304_-
							Contig110_292463_292598_-
							Contig110_292702_292744_-
							Contig110_293586_293679_-
							Contig110_294203_294637_-
							Contig110_291497_292304_-
							Contig110_292463_292598_-
							Contig110_292702_293679_-
							Contig110_294203_294637_-
							Contig110_291497_292304_-
							Contig110_292463_292598_-
							Contig110_292702_292739_-
							Contig110_293586_293679_-
							Contig110_294203_294637_-
							Contig1102_324_389_+
							Contig1102_1998_2069_+
							Contig1102_2198_2616_+
							Contig1102_2801_3566_+
							Contig1102_324_389_+
							Contig1102_1998_2069_+
							Contig1102_2531_2616_+
							Contig1102_2801_3566_+
							Contig1102_1750_2616_+
							Contig1102_2801_3566_+
							Contig1102_1830_2069_+
							Contig1102_2531_2616_+
							Contig1102_5119_5208_+
							Contig1102_6080_6174_+
							Contig1102_6934_7092_+
							Contig1102_8372_8484_+
							Contig1102_8799_8861_+
							Contig1102_9028_9131_+
							Contig1102_9890_10494_+
							Contig1102_1941_2102_+
							Contig1102_2198_2616_+
							Contig1102_3676_3880_+
							Contig1102_5119_5208_+
							Contig1102_6080_6174_+
							Contig1102_6903_7092_+
							Contig1102_7272_7344_+
							Contig1102_8372_8484_+
							Contig1102_8799_8861_+
							Contig1102_8999_9131_+
							Contig1102_9890_10494_+
							Contig1102_1941_2102_+
							Contig1102_2198_2245_+
							Contig1102_2531_2616_+
							Contig1102_3676_3825_+
							Contig1102_5119_5208_+
							Contig1102_6080_6174_+
							Contig1102_6934_7092_+
							Contig1102_8372_8484_+
							Contig1102_8799_8861_+
							Contig1102_9028_9131_+
							Contig1102_9890_10494_+
							Contig1102_1941_2102_+
							Contig1102_2198_2245_+
							Contig1102_2531_2616_+
							Contig1102_3676_3825_+
							Contig1102_5119_5208_+
							Contig1102_6080_6174_+
							Contig1102_6934_7092_+
							Contig1102_7272_7344_+
							Contig1102_8372_8484_+
							Contig1102_8799_8861_+
							Contig1102_9028_9131_+
							Contig1102_9890_10494_+
							Contig1102_4897_5208_+
							Contig1102_6080_6174_+
							Contig1102_6934_7092_+
							Contig1102_7272_7344_+
							Contig1102_8372_8484_+
							Contig1102_8799_8861_+
							Contig1102_9028_9131_+
							Contig1102_9890_10494_+
							Contig1102_13205_13471_-
							Contig1102_13977_14038_-
							Contig1102_16010_16120_-
							Contig1102_17688_17912_-
							Contig1102_18001_18223_-
							Contig1102_18856_19403_-
							Contig1102_19569_19696_-
							Contig1102_20746_20849_-
							Contig1102_20934_21061_-
							Contig1102_22539_22654_-
							Contig1102_23052_23871_-
							Contig11021_22264_23578_+
							Contig11021_24072_25462_+
							Contig11021_25618_25704_+
							Contig11021_22264_23578_+
							Contig11021_24072_25462_+
							Contig11021_25799_25874_+
							Contig11021_22413_22679_+
							Contig11021_23211_23578_+
							Contig11021_24072_25462_+
							Contig11021_25618_25704_+
							Contig11021_22421_22679_+
							Contig11021_23211_23578_+
							Contig11021_24072_25462_+
							Contig11021_25799_25874_+
							Contig11021_22428_22679_+
							Contig11021_23254_23578_+
							Contig11021_24072_25462_+
							Contig11021_25618_25704_+
							Contig11021_22437_22679_+
							Contig11021_23254_23578_+
							Contig11021_24072_25462_+
							Contig11021_25799_25874_+
							Contig11028_18576_19285_-
							Contig11028_19378_19407_-
							Contig11028_26805_27766_-
							Contig1105_24637_24894_-
							Contig1105_25074_25138_-
							Contig1105_30145_30198_-
							Contig1105_30611_30700_-
							Contig1105_30838_30934_-
							Contig1105_31230_31309_-
							Contig1105_31471_31515_-
							Contig1105_31632_31760_-
							Contig1105_31996_32125_-
							Contig1105_32834_32984_-
							Contig1105_33033_33075_-
							Contig1105_33112_33162_-
							Contig1105_33440_33481_-
							Contig1105_33529_33567_-
							Contig1105_33672_33716_-
							Contig1105_33891_34026_-
							Contig1105_34237_34416_-
							Contig1105_34520_34834_-
							Contig1105_34933_35657_-
							Contig1105_35820_35947_-
							Contig1105_24637_24894_-
							Contig1105_25074_25138_-
							Contig1105_30145_30198_-
							Contig1105_30611_30700_-
							Contig1105_30838_30934_-
							Contig1105_31230_31309_-
							Contig1105_31471_31515_-
							Contig1105_31632_31760_-
							Contig1105_31996_32125_-
							Contig1105_32834_32984_-
							Contig1105_33033_33075_-
							Contig1105_33112_33162_-
							Contig1105_33440_33481_-
							Contig1105_33529_33567_-
							Contig1105_33672_33716_-
							Contig1105_33891_34026_-
							Contig1105_34237_34416_-
							Contig1105_34520_34834_-
							Contig1105_34933_35691_-
							Contig1105_35820_38401_-
							Contig1105_39195_39407_-
							Contig1105_24637_24894_-
							Contig1105_25074_25138_-
							Contig1105_30145_30198_-
							Contig1105_30611_30700_-
							Contig1105_30838_31309_-
							Contig1105_31471_31515_-
							Contig1105_31632_31760_-
							Contig1105_31996_32125_-
							Contig1105_32834_32984_-
							Contig1105_33033_33075_-
							Contig1105_33112_33162_-
							Contig1105_33440_33481_-
							Contig1105_33529_33567_-
							Contig1105_33672_33716_-
							Contig1105_33891_34026_-
							Contig1105_34237_34416_-
							Contig1105_34520_34834_-
							Contig1105_34933_35691_-
							Contig1105_35820_38401_-
							Contig1105_39195_39407_-
							Contig1105_24637_24894_-
							Contig1105_25074_25138_-
							Contig1105_30436_30489_-
							Contig1105_30611_30700_-
							Contig1105_30838_30934_-
							Contig1105_31230_31309_-
							Contig1105_31471_31515_-
							Contig1105_31632_31760_-
							Contig1105_31996_32125_-
							Contig1105_32834_32984_-
							Contig1105_33033_33075_-
							Contig1105_33112_33162_-
							Contig1105_33440_33481_-
							Contig1105_33529_33567_-
							Contig1105_33672_33716_-
							Contig1105_33891_34026_-
							Contig1105_34237_34416_-
							Contig1105_34520_34834_-
							Contig1105_34933_35691_-
							Contig1105_35820_38401_-
							Contig1105_39195_39407_-
							Contig1105_24637_24894_-
							Contig1105_25074_25138_-
							Contig1105_30145_30198_-
							Contig1105_30611_30700_-
							Contig1105_30838_31309_-
							Contig1105_31471_31515_-
							Contig1105_31632_31760_-
							Contig1105_32834_32984_-
							Contig1105_33033_33075_-
							Contig1105_33112_33162_-
							Contig1105_33440_33481_-
							Contig1105_33529_33567_-
							Contig1105_33672_33716_-
							Contig1105_33891_34026_-
							Contig1105_34237_34416_-
							Contig1105_34520_34834_-
							Contig1105_34933_35691_-
							Contig1105_35820_38401_-
							Contig1105_39195_39407_-
							Contig1105_24637_24894_-
							Contig1105_25074_25138_-
							Contig1105_30436_30489_-
							Contig1105_30611_30700_-
							Contig1105_30838_31309_-
							Contig1105_31471_31515_-
							Contig1105_31632_31760_-
							Contig1105_31996_32125_-
							Contig1105_32834_32984_-
							Contig1105_33033_33075_-
							Contig1105_33112_33162_-
							Contig1105_33440_33481_-
							Contig1105_33529_33567_-
							Contig1105_33672_33716_-
							Contig1105_33891_34026_-
							Contig1105_34237_34416_-
							Contig1105_34520_34834_-
							Contig1105_34933_35691_-
							Contig1105_35820_38401_-
							Contig1105_39195_39407_-
							Contig11081_7427_7482_-
							Contig11081_8267_8767_-
							Contig11081_8833_8903_-
							Contig11081_8979_9156_-
							Contig11081_13889_13930_-
							Contig11081_14611_14619_-
							Contig11081_7427_7482_-
							Contig11081_8267_8407_-
							Contig11081_8665_8767_-
							Contig11081_8833_8903_-
							Contig11081_8979_9156_-
							Contig11081_13889_13930_-
							Contig11081_14611_14619_-
							Contig11081_7798_8407_-
							Contig11081_8665_8767_-
							Contig11081_8833_8903_-
							Contig11081_8979_9156_-
							Contig11081_13889_13930_-
							Contig11081_14611_14619_-
							Contig11081_7798_8407_-
							Contig11081_8833_8903_-
							Contig11081_8979_9156_-
							Contig11081_13889_13930_-
							Contig11081_14611_14619_-
							Contig11081_7798_8767_-
							Contig11081_8833_8903_-
							Contig11081_8979_9156_-
							Contig11081_13889_13930_-
							Contig11081_14611_14619_-
							Contig11081_11940_13930_-
							Contig11081_14611_14619_-
						*	Contig111_404689_405088_+
						*	Contig111_407504_408055_+
							Contig1115_102360_103321_-
							Contig1115_103482_103784_-
						*	Contig11218_52794_53654_-
						*	Contig11218_53756_53832_-
						*	Contig11218_53950_53997_-
							Contig1128_109589_109790_+
							Contig1128_109888_109934_+
							Contig1128_110031_110248_+
							Contig1128_111187_111698_+
							Contig1128_111786_112770_+
							Contig1128_109758_109797_+
							Contig1128_109888_109934_+
							Contig1128_110031_110248_+
							Contig1128_111187_111698_+
							Contig1128_111786_112770_+
							Contig1135_71807_71812_+
							Contig1135_71862_72079_+
							Contig1135_72213_72287_+
							Contig1135_72449_72844_+
							Contig1135_73170_73268_+
							Contig1135_73343_73442_+
							Contig1135_73531_73607_+
							Contig1135_73806_73913_+
							Contig1135_75030_75109_+
							Contig1135_75212_75895_+
							Contig1135_71807_71812_+
							Contig1135_71862_72079_+
							Contig1135_72213_72287_+
							Contig1135_72758_72844_+
							Contig1135_73170_73268_+
							Contig1135_73343_73913_+
							Contig1135_75030_75109_+
							Contig1135_75212_75314_+
							Contig1135_75590_75895_+
							Contig1135_71807_71812_+
							Contig1135_71862_72079_+
							Contig1135_72213_72287_+
							Contig1135_72449_72844_+
							Contig1135_73170_73268_+
							Contig1135_73343_73607_+
							Contig1135_73806_73913_+
							Contig1135_75030_75110_+
							Contig1135_75212_75895_+
							Contig1135_71807_71812_+
							Contig1135_71862_72079_+
							Contig1135_72216_72287_+
							Contig1135_72449_72509_+
							Contig1135_72758_72844_+
							Contig1135_73170_73268_+
							Contig1135_73343_73442_+
							Contig1135_73531_73607_+
							Contig1135_73806_73913_+
							Contig1135_75030_75109_+
							Contig1135_75212_75317_+
							Contig1135_75590_75895_+
							Contig1141_103870_104626_+
							Contig1141_104746_104830_+
							Contig1141_105286_105354_+
							Contig1141_105464_105548_+
							Contig1141_105679_105783_+
							Contig1141_105883_106582_+
							Contig1141_106701_106894_+
							Contig1141_107255_107363_+
							Contig1141_107506_107654_+
							Contig1141_107868_108142_+
							Contig1141_108802_108874_+
							Contig1141_108962_109118_+
							Contig1141_109245_109908_+
							Contig1141_104226_104626_+
							Contig1141_104746_104830_+
							Contig1141_105286_105354_+
							Contig1141_105463_105548_+
							Contig1141_105679_105783_+
							Contig1141_105883_106582_+
							Contig1141_106701_106894_+
							Contig1141_107255_107363_+
							Contig1141_107506_107654_+
							Contig1141_107868_108142_+
							Contig1141_108802_108874_+
							Contig1141_108962_109118_+
							Contig1141_109245_109908_+
							Contig11519_40947_41014_+
							Contig11519_41100_41231_+
							Contig11519_42488_42513_+
							Contig11519_42537_42595_+
							Contig11519_42811_42897_+
							Contig11519_43215_43373_+
							Contig11519_44185_44569_+
							Contig11519_40950_41014_+
							Contig11519_41087_41231_+
							Contig11519_42488_42513_+
							Contig11519_42537_42595_+
							Contig11519_42811_42897_+
							Contig11519_43215_43373_+
							Contig11519_44185_44569_+
							Contig11519_41018_41022_+
							Contig11519_41097_41231_+
							Contig11519_42488_42513_+
							Contig11519_42537_42591_+
							Contig11519_42811_42897_+
							Contig11519_43215_43373_+
							Contig11519_44185_44569_+
							Contig11519_41018_41022_+
							Contig11519_41097_41231_+
							Contig11519_42488_42513_+
							Contig11519_42537_42593_+
							Contig11519_42812_42897_+
							Contig11519_43215_43373_+
							Contig11519_44185_44569_+
							Contig11519_41018_41022_+
							Contig11519_41097_41231_+
							Contig11519_42488_42513_+
							Contig11519_42537_42593_+
							Contig11519_42813_42897_+
							Contig11519_43215_43373_+
							Contig11519_44185_44569_+
							Contig11519_41018_41022_+
							Contig11519_41097_41231_+
							Contig11519_42488_42513_+
							Contig11519_42537_42591_+
							Contig11519_42808_42897_+
							Contig11519_43215_43373_+
							Contig11519_44185_44569_+
							Contig11519_42092_42591_+
							Contig11519_42808_42897_+
							Contig11519_43215_43373_+
							Contig11519_44185_44569_+
							Contig11519_42092_42591_+
							Contig11519_42811_42897_+
							Contig11519_43215_43373_+
							Contig11519_44185_44569_+
							Contig11574_22777_22805_+
							Contig11574_35964_36022_+
							Contig11574_36416_36849_+
							Contig11574_36946_37179_+
							Contig11574_37279_37451_+
							Contig11574_37542_37687_+
							Contig11574_37848_38115_+
							Contig11574_38283_38425_+
							Contig11574_38541_38777_+
							Contig11574_38861_39124_+
							Contig11574_39223_39573_+
							Contig11574_22777_22805_+
							Contig11574_35964_36022_+
							Contig11574_36416_36849_+
							Contig11574_36946_37179_+
							Contig11574_37279_37451_+
							Contig11574_37542_37687_+
							Contig11574_37848_38115_+
							Contig11574_38283_38425_+
							Contig11574_38541_38743_+
							Contig11574_38861_39124_+
							Contig11574_39223_39573_+
							Contig11574_36135_36849_+
							Contig11574_36946_37179_+
							Contig11574_37279_37412_+
							Contig11574_37542_37687_+
							Contig11574_37848_38115_+
							Contig11574_38283_38425_+
							Contig11574_38541_38743_+
							Contig11574_38861_39124_+
							Contig11574_39223_39573_+
							Contig11574_36432_36849_+
							Contig11574_36946_37179_+
							Contig11574_37279_37451_+
							Contig11574_37540_37687_+
							Contig11574_37848_38115_+
							Contig11574_38283_38425_+
							Contig11574_38541_38777_+
							Contig11574_38861_39124_+
							Contig11574_39223_39573_+
							Contig11574_36438_36849_+
							Contig11574_36946_37179_+
							Contig11574_37279_37451_+
							Contig11574_37540_37687_+
							Contig11574_37848_38115_+
							Contig11574_38283_38425_+
							Contig11574_38541_38736_+
							Contig11574_38861_39124_+
							Contig11574_39223_39573_+
							Contig115919_7581_7895_+
							Contig115919_8127_8261_+
							Contig115919_7581_7895_+
							Contig115919_8859_8951_+
							Contig115919_9216_9297_+
							Contig115919_9430_9433_+
							Contig115919_7581_7895_+
							Contig115919_8859_8951_+
							Contig115919_9216_9296_+
							Contig115919_9430_9501_+
							Contig115919_10337_10458_+
							Contig115919_10589_10712_+
							Contig115919_7581_7895_+
							Contig115919_8856_8951_+
							Contig115919_9216_9296_+
							Contig115919_9430_9501_+
							Contig115919_10321_10458_+
							Contig115919_10589_10712_+
							Contig116_98207_98457_+
							Contig116_98538_98634_+
							Contig116_98746_99023_+
							Contig116_99623_100399_+
							Contig116_100594_100683_+
							Contig116_100916_100983_+
							Contig116_101128_101221_+
							Contig116_101320_101582_+
							Contig116_269366_270300_-
							Contig116_270432_271144_-
							Contig116_271830_272640_-
							Contig116_400558_401594_-
							Contig116_402654_402785_-
							Contig116_403841_403893_-
							Contig116_404337_404869_-
							Contig116_405251_405388_-
							Contig116_400558_401156_-
							Contig116_401433_401594_-
							Contig116_402654_402785_-
							Contig116_403841_403893_-
							Contig116_404337_404858_-
							Contig116_405251_405494_-
							Contig116701_2880_2921_+
							Contig116701_2981_3019_+
							Contig116701_3150_3651_+
							Contig116701_3748_3845_+
							Contig116701_5040_5615_+
							Contig116701_5723_5975_+
							Contig116701_6067_6249_+
							Contig116701_6322_7170_+
							Contig11689_61525_61678_+
							Contig11689_61777_62057_+
							Contig11689_63030_63086_+
							Contig11689_63378_63611_+
							Contig11689_63741_63878_+
							Contig11689_64137_64299_+
							Contig11689_64395_64630_+
							Contig11689_64752_64880_+
							Contig11689_65071_65250_+
							Contig11689_65345_65482_+
							Contig11689_65633_65797_+
							Contig11689_65898_66059_+
							Contig11689_66155_66244_+
							Contig11689_66552_66690_+
							Contig11689_66963_67140_+
							Contig11689_67426_67555_+
							Contig11689_67703_67831_+
							Contig11689_68055_68192_+
							Contig11689_68334_68411_+
							Contig11689_68699_68790_+
							Contig11689_68881_69200_+
							Contig11689_61525_61678_+
							Contig11689_61777_62057_+
							Contig11689_63030_63086_+
							Contig11689_63378_63611_+
							Contig11689_63741_63878_+
							Contig11689_64137_64299_+
							Contig11689_64395_64630_+
							Contig11689_64752_64880_+
							Contig11689_65071_65250_+
							Contig11689_65345_65482_+
							Contig11689_65633_65797_+
							Contig11689_65898_66059_+
							Contig11689_66155_66244_+
							Contig11689_66552_66690_+
							Contig11689_66963_67140_+
							Contig11689_67426_67555_+
							Contig11689_67703_67831_+
							Contig11689_68055_68192_+
							Contig11689_68334_68411_+
							Contig11689_68699_68791_+
							Contig11689_68881_69200_+
							Contig117_175193_175384_+
							Contig117_175814_175919_+
							Contig117_176011_176454_+
							Contig117_176529_176876_+
							Contig117_177017_177732_+
							Contig117807_40010_40530_-
							Contig117807_40606_41205_-
							Contig11794_25791_26311_-
							Contig11794_26366_26650_-
							Contig11794_26789_26812_-
							Contig11794_25791_26099_-
							Contig11794_26316_26650_-
							Contig11794_27044_27631_-
							Contig11794_27730_27888_-
							Contig11794_28086_28182_-
							Contig11794_28281_28535_-
							Contig11794_28835_28979_-
							Contig11794_29112_29344_-
							Contig11794_25791_26311_-
							Contig11794_26366_26650_-
							Contig11794_27044_27631_-
							Contig11794_27730_27888_-
							Contig11794_28086_28182_-
							Contig11794_28326_28535_-
							Contig11794_28835_29344_-
							Contig11794_25791_26311_-
							Contig11794_26366_26650_-
							Contig11794_27044_27631_-
							Contig11794_27730_27786_-
							Contig11794_27918_27932_-
							Contig11794_28090_28182_-
							Contig11794_28281_28535_-
							Contig11794_28835_28979_-
							Contig11794_29206_29345_-
							Contig11794_25791_26311_-
							Contig11794_26366_26650_-
							Contig11794_27044_27631_-
							Contig11794_27730_27786_-
							Contig11794_27918_27932_-
							Contig11794_28090_28182_-
							Contig11794_28281_28535_-
							Contig11794_28835_28979_-
							Contig11794_29152_29351_-
							Contig1190_27305_28000_-
							Contig1190_28174_28721_-
							Contig1190_28818_28967_-
							Contig1190_29140_29613_-
							Contig1190_29681_29809_-
							Contig1190_27305_28000_-
							Contig1190_28174_28721_-
							Contig1190_28818_28967_-
							Contig1190_29140_29613_-
							Contig1190_50757_50857_-
							Contig1190_27305_28000_-
							Contig1190_28174_28721_-
							Contig1190_28818_29565_-
							Contig1190_50642_50653_-
							Contig1190_53183_53414_-
							Contig1190_53441_53483_-
							Contig1190_53589_53596_-
							Contig1195_541978_542531_+
							Contig1195_542930_542962_+
							Contig1195_543068_543347_+
							Contig1195_543962_544442_+
							Contig1195_550498_551046_+
							Contig1195_551344_551485_+
							Contig1195_551634_551963_+
							Contig1195_541978_542531_+
							Contig1195_542929_542962_+
							Contig1195_543068_543347_+
							Contig1195_543962_544442_+
							Contig1195_550498_551046_+
							Contig1195_551344_551963_+
							Contig1195_541978_542531_+
							Contig1195_542930_542962_+
							Contig1195_543068_543347_+
							Contig1195_543962_544442_+
							Contig1195_550498_551046_+
							Contig1195_551344_551485_+
							Contig1195_551627_551963_+
							Contig1195_541978_542531_+
							Contig1195_542930_542962_+
							Contig1195_543068_543347_+
							Contig1195_543962_544442_+
							Contig1195_550498_551046_+
							Contig1195_551344_551506_+
							Contig1195_551627_551963_+
							Contig1195_541978_542531_+
							Contig1195_542930_542962_+
							Contig1195_543068_543347_+
							Contig1195_543962_544442_+
							Contig1195_550498_551046_+
							Contig1195_551344_551506_+
							Contig1195_551634_551963_+
							Contig1195_541978_542531_+
							Contig1195_542930_542962_+
							Contig1195_543068_543326_+
							Contig1195_543962_544442_+
							Contig1195_550498_550511_+
							Contig1195_550548_551046_+
							Contig1195_551344_551420_+
							Contig1195_552107_552117_+
							Contig1199_172697_172928_-
							Contig1199_173007_173640_-
							Contig1199_174672_174767_-
							Contig1199_175883_175960_-
							Contig1199_176292_176444_-
							Contig1199_176709_177184_-
							Contig1199_172697_172923_-
							Contig1199_173007_173188_-
							Contig1199_173605_173640_-
							Contig1199_174672_174767_-
							Contig1199_175883_175960_-
							Contig1199_176292_176444_-
							Contig1199_176709_177184_-
							Contig1199_172697_172923_-
							Contig1199_173007_173640_-
							Contig1199_174672_174767_-
							Contig1199_175883_175960_-
							Contig1199_176292_176444_-
							Contig1199_176709_177184_-
							Contig120_350861_351072_+
							Contig120_351917_351976_+
							Contig120_352285_352366_+
							Contig120_352942_353095_+
							Contig120_364553_364679_+
							Contig120_364858_365245_+
							Contig120_365906_366089_+
							Contig120_366279_366380_+
							Contig120_366479_366808_+
							Contig120_368522_368605_+
							Contig120_368697_368855_+
							Contig120_380104_380241_+
							Contig120_380690_380802_+
							Contig120_381303_381442_+
							Contig120_381589_381873_+
							Contig120_350861_351072_+
							Contig120_351917_351976_+
							Contig120_352285_352366_+
							Contig120_352942_353095_+
							Contig120_364553_364679_+
							Contig120_364858_365245_+
							Contig120_365906_366089_+
							Contig120_366279_366380_+
							Contig120_366479_366808_+
							Contig120_368522_368605_+
							Contig120_368697_368855_+
							Contig120_371518_371601_+
							Contig120_380104_380241_+
							Contig120_380690_380802_+
							Contig120_381303_381442_+
							Contig120_381589_381873_+
							Contig120_350987_351072_+
							Contig120_351917_351976_+
							Contig120_352285_352366_+
							Contig120_352942_353095_+
							Contig120_364553_364679_+
							Contig120_364858_365245_+
							Contig120_365906_366089_+
							Contig120_366279_366380_+
							Contig120_366479_366808_+
							Contig120_368522_368605_+
							Contig120_368697_368855_+
							Contig120_371518_371601_+
							Contig120_380104_380241_+
							Contig120_380690_380742_+
							Contig120_381303_381442_+
							Contig120_381589_381873_+
							Contig120_350988_351072_+
							Contig120_351917_351976_+
							Contig120_352285_352366_+
							Contig120_352942_353095_+
							Contig120_364621_364679_+
							Contig120_364858_365245_+
							Contig120_365906_366089_+
							Contig120_366279_366380_+
							Contig120_366479_366808_+
							Contig120_368522_368605_+
							Contig120_368697_368855_+
							Contig120_371518_371601_+
							Contig120_380104_380241_+
							Contig120_380690_380802_+
							Contig120_381303_381442_+
							Contig120_381589_381873_+
							Contig120_350988_351072_+
							Contig120_351917_351976_+
							Contig120_352285_352366_+
							Contig120_352942_353095_+
							Contig120_364621_364679_+
							Contig120_364858_365245_+
							Contig120_365906_366089_+
							Contig120_366279_366380_+
							Contig120_366479_366749_+
							Contig120_368522_368605_+
							Contig120_368697_368855_+
							Contig120_380104_380241_+
							Contig120_380690_380802_+
							Contig120_381303_381442_+
							Contig120_381589_381873_+
							Contig120_350988_351072_+
							Contig120_351917_351976_+
							Contig120_352285_352366_+
							Contig120_352942_353095_+
							Contig120_364621_364679_+
							Contig120_364858_365245_+
							Contig120_365906_366089_+
							Contig120_366279_366380_+
							Contig120_366479_366808_+
							Contig120_368522_368605_+
							Contig120_368697_368855_+
							Contig120_380104_380241_+
							Contig120_380690_380802_+
							Contig120_381303_381442_+
							Contig120_381589_381873_+
							Contig120_350992_351072_+
							Contig120_351917_351976_+
							Contig120_352285_352366_+
							Contig120_364858_365245_+
							Contig120_365894_366089_+
							Contig120_366279_366380_+
							Contig120_366479_366808_+
							Contig120_368522_368605_+
							Contig120_368697_368855_+
							Contig120_371518_371601_+
							Contig120_380104_380241_+
							Contig120_380690_380742_+
							Contig120_381303_381442_+
							Contig120_381589_381873_+
							Contig120_351446_351495_+
							Contig120_351917_351976_+
							Contig120_352285_352366_+
							Contig120_352942_353095_+
							Contig120_364553_364679_+
							Contig120_364858_365245_+
							Contig120_365906_366089_+
							Contig120_366279_366380_+
							Contig120_366479_366808_+
							Contig120_368697_368855_+
							Contig120_380104_380241_+
							Contig120_380690_380802_+
							Contig120_381303_381442_+
							Contig120_381589_381873_+
							Contig120_363540_363544_+
							Contig120_363578_363584_+
							Contig120_364126_364194_+
							Contig120_364260_364265_+
							Contig120_364553_364679_+
							Contig120_364858_365245_+
							Contig120_365906_366089_+
							Contig120_366279_366380_+
							Contig120_366479_366808_+
							Contig120_368522_368605_+
							Contig120_368697_368855_+
							Contig120_380104_380241_+
							Contig120_380690_380802_+
							Contig120_381303_381442_+
							Contig120_381589_381873_+
							Contig120_378425_380241_+
							Contig120_380690_380802_+
							Contig120_381303_381442_+
							Contig120_381589_381873_+
							Contig120_464945_465109_+
							Contig120_465185_465285_+
							Contig120_465459_465583_+
							Contig120_465709_465827_+
							Contig120_465959_466177_+
							Contig120_466270_466386_+
							Contig120_467178_467278_+
							Contig120_467370_467422_+
							Contig120_467519_467704_+
							Contig120_467782_467992_+
							Contig120_464945_465109_+
							Contig120_465185_465285_+
							Contig120_465459_465583_+
							Contig120_465709_465827_+
							Contig120_465959_466177_+
							Contig120_466270_466386_+
							Contig120_466483_466583_+
							Contig120_467370_467422_+
							Contig120_467519_467704_+
							Contig120_467782_467992_+
							Contig120_691144_691633_-
							Contig120_691924_692018_-
							Contig120_692102_692169_-
							Contig120_692402_692491_-
							Contig120_692644_693420_-
							Contig120_694393_694670_-
							Contig120_694768_694864_-
							Contig120_694962_695554_-
						*	Contig120_747127_747563_-
						*	Contig120_747735_747865_-
						*	Contig120_747954_748261_-
						*	Contig120_748699_749169_-
						*	Contig120_747127_747563_-
						*	Contig120_747736_747865_-
						*	Contig120_747954_748261_-
						*	Contig120_752805_752876_-
						*	Contig120_753185_753348_-
						*	Contig120_753910_754010_-
						*	Contig120_754102_754198_-
						*	Contig120_755149_755284_-
						*	Contig120_755504_755655_-
						*	Contig120_755745_756711_-
						*	Contig120_756951_757235_-
						*	Contig120_757748_757973_-
						*	Contig120_751702_751978_-
						*	Contig120_752100_752221_-
						*	Contig120_752332_752427_-
						*	Contig120_752576_752692_-
						*	Contig120_752805_752876_-
						*	Contig120_753185_753348_-
						*	Contig120_753910_754010_-
						*	Contig120_754102_754198_-
						*	Contig120_755149_755288_-
						*	Contig120_755504_755655_-
						*	Contig120_755745_755885_-
						*	Contig120_756566_756711_-
						*	Contig120_756909_757235_-
						*	Contig120_757748_757970_-
						*	Contig120_751702_751978_-
						*	Contig120_752100_752221_-
						*	Contig120_752332_752427_-
						*	Contig120_752576_752692_-
						*	Contig120_752805_752876_-
						*	Contig120_753185_753348_-
						*	Contig120_753910_754010_-
						*	Contig120_754102_754198_-
						*	Contig120_755149_755288_-
						*	Contig120_755504_755655_-
						*	Contig120_755745_755885_-
						*	Contig120_756566_756711_-
						*	Contig120_756916_757235_-
						*	Contig120_757748_757972_-
						*	Contig120_751702_751978_-
						*	Contig120_752100_752221_-
						*	Contig120_752332_752427_-
						*	Contig120_752576_752692_-
						*	Contig120_752805_752876_-
						*	Contig120_753185_753348_-
						*	Contig120_753910_754010_-
						*	Contig120_754102_754198_-
						*	Contig120_755149_755288_-
						*	Contig120_755504_755655_-
						*	Contig120_755745_757235_-
						*	Contig120_757748_757977_-
						*	Contig120_751702_751978_-
						*	Contig120_752100_752221_-
						*	Contig120_752332_752427_-
						*	Contig120_752576_752694_-
						*	Contig120_752805_752876_-
						*	Contig120_753185_753348_-
						*	Contig120_753910_754010_-
						*	Contig120_754102_754198_-
						*	Contig120_755149_755288_-
						*	Contig120_755504_755655_-
						*	Contig120_755745_755885_-
						*	Contig120_756566_756711_-
						*	Contig120_756951_757235_-
						*	Contig120_757748_757977_-
						*	Contig120_751702_751978_-
						*	Contig120_752100_752221_-
						*	Contig120_752332_752427_-
						*	Contig120_752576_752692_-
						*	Contig120_752805_752876_-
						*	Contig120_753185_753348_-
						*	Contig120_753910_754010_-
						*	Contig120_754102_754198_-
						*	Contig120_755149_755284_-
						*	Contig120_755504_755655_-
						*	Contig120_755745_755885_-
						*	Contig120_756566_756711_-
						*	Contig120_756951_757235_-
						*	Contig120_757748_757986_-
						*	Contig120_751702_751978_-
						*	Contig120_752100_752221_-
						*	Contig120_752332_752427_-
						*	Contig120_752576_752692_-
						*	Contig120_752805_752876_-
						*	Contig120_753185_753348_-
						*	Contig120_753910_754010_-
						*	Contig120_754102_754198_-
						*	Contig120_755149_755288_-
						*	Contig120_755504_755655_-
						*	Contig120_755745_755885_-
						*	Contig120_756566_756711_-
						*	Contig120_756951_757235_-
						*	Contig120_757748_757986_-
						*	Contig120_751702_751978_-
						*	Contig120_752100_752221_-
						*	Contig120_752332_752427_-
						*	Contig120_752576_752692_-
						*	Contig120_752805_752876_-
						*	Contig120_753185_753348_-
						*	Contig120_753910_754010_-
						*	Contig120_754102_754198_-
						*	Contig120_755149_755284_-
						*	Contig120_755504_755655_-
						*	Contig120_755745_756711_-
						*	Contig120_756909_757235_-
						*	Contig120_757748_757986_-
						*	Contig120_751702_751978_-
						*	Contig120_752100_752221_-
						*	Contig120_752332_752427_-
						*	Contig120_752576_752692_-
						*	Contig120_752805_752876_-
						*	Contig120_753185_753348_-
						*	Contig120_753910_754010_-
						*	Contig120_754102_754198_-
						*	Contig120_755149_755284_-
						*	Contig120_755504_755655_-
						*	Contig120_755745_756711_-
						*	Contig120_756951_757235_-
						*	Contig120_757748_757986_-
						*	Contig120_751702_751978_-
						*	Contig120_752100_752221_-
						*	Contig120_752332_752427_-
						*	Contig120_752576_752692_-
						*	Contig120_752805_752876_-
						*	Contig120_753185_753348_-
						*	Contig120_753910_754010_-
						*	Contig120_754102_754198_-
						*	Contig120_755149_755284_-
						*	Contig120_755504_755655_-
						*	Contig120_755745_755885_-
						*	Contig120_756566_756711_-
						*	Contig120_756909_757235_-
						*	Contig120_757748_757986_-
						*	Contig120_751702_751978_-
						*	Contig120_752100_752221_-
						*	Contig120_752332_752427_-
						*	Contig120_752576_752692_-
						*	Contig120_752805_752876_-
						*	Contig120_753185_753348_-
						*	Contig120_753910_754010_-
						*	Contig120_754102_754198_-
						*	Contig120_755149_755284_-
						*	Contig120_755504_755655_-
						*	Contig120_755745_755885_-
						*	Contig120_756566_756711_-
						*	Contig120_756916_757235_-
						*	Contig120_757748_757986_-
							Contig12022_184776_185249_+
							Contig12022_185419_185486_+
							Contig12022_185581_185609_+
							Contig12022_186040_186236_+
							Contig12022_186355_186567_+
							Contig12022_186651_186791_+
							Contig12022_186883_186999_+
							Contig12022_187142_187195_+
							Contig12022_187303_187419_+
							Contig12022_187517_187607_+
							Contig12022_187708_187776_+
							Contig12022_187854_188248_+
							Contig12022_184787_185249_+
							Contig12022_185419_185486_+
							Contig12022_185581_185609_+
							Contig12022_186040_186236_+
							Contig12022_186355_186791_+
							Contig12022_186883_187000_+
							Contig12022_187142_187142_+
							Contig1205_52139_52639_-
							Contig1205_52805_53050_-
							Contig1205_53162_53260_-
							Contig1205_53445_53621_-
							Contig1205_54058_54128_-
							Contig1205_54486_54672_-
						*	Contig1221_264909_265792_-
						*	Contig1221_265999_266088_-
						*	Contig1221_266183_266268_-
						*	Contig1221_266593_266726_-
						*	Contig1221_266811_266920_-
						*	Contig1221_267293_267351_-
						*	Contig1221_267445_267550_-
						*	Contig1221_267722_267788_-
						*	Contig1221_267912_268025_-
						*	Contig1221_268127_268205_-
						*	Contig1221_268345_268482_-
						*	Contig1221_268556_268688_-
						*	Contig1221_268792_268960_-
						*	Contig1221_270431_270989_-
						*	Contig1221_271011_271108_-
						*	Contig1221_264909_265792_-
						*	Contig1221_265999_266088_-
						*	Contig1221_266183_266268_-
						*	Contig1221_266593_266726_-
						*	Contig1221_266811_266920_-
						*	Contig1221_267293_267351_-
						*	Contig1221_267445_267550_-
						*	Contig1221_267722_267788_-
						*	Contig1221_267912_268025_-
						*	Contig1221_268123_268205_-
						*	Contig1221_268312_268482_-
						*	Contig1221_268556_268688_-
						*	Contig1221_268792_268960_-
						*	Contig1221_270431_270616_-
						*	Contig1221_270728_270989_-
						*	Contig1221_271011_271108_-
						*	Contig1221_264909_265792_-
						*	Contig1221_265999_266088_-
						*	Contig1221_266183_266268_-
						*	Contig1221_266593_266726_-
						*	Contig1221_266811_266920_-
						*	Contig1221_267293_267351_-
						*	Contig1221_267445_267550_-
						*	Contig1221_267722_267788_-
						*	Contig1221_267912_268025_-
						*	Contig1221_268127_268205_-
						*	Contig1221_268312_268482_-
						*	Contig1221_268556_268688_-
						*	Contig1221_268792_268960_-
						*	Contig1221_270431_270616_-
						*	Contig1221_270728_270989_-
						*	Contig1221_271011_271108_-
							Contig123689_8958_10053_-
							Contig123689_10153_10241_-
							Contig123689_10504_10679_-
							Contig123689_10804_10939_-
							Contig123689_11082_11294_-
							Contig123689_11558_11671_-
							Contig123689_11798_11898_-
							Contig123689_13175_13269_-
							Contig123689_13404_13491_-
							Contig123689_8958_9482_-
							Contig123689_9984_10053_-
							Contig123689_10153_10241_-
							Contig123689_10504_10679_-
							Contig123689_10804_10944_-
							Contig123689_11082_11294_-
							Contig123689_11558_11671_-
							Contig123689_11798_11898_-
							Contig123689_13175_13269_-
							Contig123689_13404_13492_-
							Contig123689_8958_9482_-
							Contig123689_9984_10053_-
							Contig123689_10153_10241_-
							Contig123689_10504_10679_-
							Contig123689_10804_10939_-
							Contig123689_11082_11294_-
							Contig123689_11558_11671_-
							Contig123689_11798_11898_-
							Contig123689_13175_13269_-
							Contig123689_13404_13495_-
							Contig12389_13673_13885_+
							Contig12389_13907_14080_+
							Contig12389_14163_14356_+
							Contig12389_14440_14568_+
							Contig12389_15284_15404_+
							Contig12389_15567_15703_+
							Contig12389_15814_16348_+
							Contig12389_16433_16549_+
							Contig12389_16695_16855_+
							Contig12389_16914_17132_+
							Contig12389_13673_13885_+
							Contig12389_13907_14080_+
							Contig12389_14163_14356_+
							Contig12389_14440_14568_+
							Contig12389_15285_15404_+
							Contig12389_15567_15703_+
							Contig12389_15814_16348_+
							Contig12389_16433_16549_+
							Contig12389_16695_16803_+
							Contig12389_17162_17255_+
							Contig12389_17357_17394_+
							Contig12390_20448_20832_+
							Contig12390_27157_27508_+
							Contig12390_27632_27842_+
							Contig12390_27921_27989_+
							Contig12390_28482_29144_+
							Contig12390_24294_24598_+
							Contig12390_27157_27508_+
							Contig12390_27632_27842_+
							Contig12390_27921_27989_+
							Contig12390_28482_29144_+
							Contig12395_36276_36758_+
							Contig12395_37596_37801_+
							Contig12395_38344_39031_+
							Contig12395_39498_39801_+
							Contig12395_36351_36758_+
							Contig12395_37511_37801_+
							Contig12395_38344_39031_+
							Contig12395_39498_39801_+
							Contig124315_29889_30418_-
							Contig124315_30736_30964_-
							Contig124315_33402_33523_-
							Contig124315_33783_34203_-
							Contig124315_29889_30418_-
							Contig124315_30736_30964_-
							Contig124315_33402_34203_-
							Contig124677_43730_44141_-
							Contig124677_44268_44334_-
							Contig124677_44441_44506_-
							Contig124677_44588_44758_-
							Contig124677_44836_45143_-
							Contig124677_45484_46191_-
							Contig124677_46403_46634_-
							Contig124677_43730_44141_-
							Contig124677_44267_44336_-
							Contig124677_44441_44506_-
							Contig124677_44588_45143_-
							Contig124677_45484_46736_-
							Contig124677_43730_44141_-
							Contig124677_44268_44333_-
							Contig124677_44441_44506_-
							Contig124677_44588_44758_-
							Contig124677_44833_45143_-
							Contig124677_45484_46191_-
							Contig124677_46403_46736_-
							Contig124677_43730_44141_-
							Contig124677_44268_44333_-
							Contig124677_44441_44506_-
							Contig124677_44588_44758_-
							Contig124677_44833_45143_-
							Contig124677_45484_46809_-
							Contig124677_43730_44141_-
							Contig124677_44268_44336_-
							Contig124677_44441_44506_-
							Contig124677_44588_44758_-
							Contig124677_44836_45143_-
							Contig124677_45484_46454_-
							Contig124677_46536_46809_-
							Contig124677_43730_44141_-
							Contig124677_44268_44333_-
							Contig124677_44441_44506_-
							Contig124677_44588_44758_-
							Contig124677_44836_45143_-
							Contig124677_45484_46835_-
						*	Contig1252_23450_23852_+
						*	Contig1252_24521_24594_+
						*	Contig1252_24684_24769_+
						*	Contig1252_24926_25022_+
						*	Contig1252_25217_25437_+
						*	Contig1252_25588_25824_+
						*	Contig1252_26067_26672_+
						*	Contig1252_23450_23852_+
						*	Contig1252_24521_24594_+
						*	Contig1252_24685_24769_+
						*	Contig1252_24926_25057_+
						*	Contig1252_25213_25437_+
						*	Contig1252_25588_25824_+
						*	Contig1252_26067_26110_+
						*	Contig1252_26942_27367_+
						*	Contig1252_27803_28770_+
						*	Contig1252_23450_23852_+
						*	Contig1252_24521_24594_+
						*	Contig1252_24685_24769_+
						*	Contig1252_24926_25022_+
						*	Contig1252_25217_25437_+
						*	Contig1252_25588_25824_+
						*	Contig1252_26067_27367_+
						*	Contig1252_27803_28770_+
						*	Contig1252_23450_23852_+
						*	Contig1252_24521_24594_+
						*	Contig1252_24685_24769_+
						*	Contig1252_24926_25022_+
						*	Contig1252_25217_25437_+
						*	Contig1252_25588_25824_+
						*	Contig1252_26067_26110_+
						*	Contig1252_26942_27367_+
						*	Contig1252_27803_27893_+
						*	Contig1252_28453_28496_+
						*	Contig1252_29146_29515_+
						*	Contig1252_23450_23852_+
						*	Contig1252_24521_24594_+
						*	Contig1252_24682_24769_+
						*	Contig1252_24926_25022_+
						*	Contig1252_25217_25437_+
						*	Contig1252_25588_25809_+
						*	Contig1252_26067_26110_+
						*	Contig1252_26942_26983_+
						*	Contig1252_27185_27367_+
						*	Contig1252_27803_28496_+
						*	Contig1252_29146_29515_+
						*	Contig1252_23450_23852_+
						*	Contig1252_24521_24594_+
						*	Contig1252_24685_24769_+
						*	Contig1252_24926_25022_+
						*	Contig1252_25217_25437_+
						*	Contig1252_25588_25824_+
						*	Contig1252_26067_27367_+
						*	Contig1252_27803_27893_+
						*	Contig1252_28453_28496_+
						*	Contig1252_29146_29515_+
						*	Contig1252_23450_23852_+
						*	Contig1252_24521_24594_+
						*	Contig1252_24685_24769_+
						*	Contig1252_24926_25022_+
						*	Contig1252_25217_25437_+
						*	Contig1252_25582_25824_+
						*	Contig1252_26067_26110_+
						*	Contig1252_26942_27367_+
						*	Contig1252_27803_27893_+
						*	Contig1252_28453_28496_+
						*	Contig1252_29146_29515_+
						*	Contig1252_23450_23852_+
						*	Contig1252_24521_24594_+
						*	Contig1252_24685_24769_+
						*	Contig1252_24926_25022_+
						*	Contig1252_25217_25437_+
						*	Contig1252_25588_25824_+
						*	Contig1252_26067_26110_+
						*	Contig1252_27185_27367_+
						*	Contig1252_27803_28496_+
						*	Contig1252_29146_29515_+
						*	Contig1252_23450_23852_+
						*	Contig1252_24521_24594_+
						*	Contig1252_24685_24769_+
						*	Contig1252_24926_25057_+
						*	Contig1252_25213_25437_+
						*	Contig1252_25588_25824_+
						*	Contig1252_26067_26110_+
						*	Contig1252_27185_27367_+
						*	Contig1252_27803_27893_+
						*	Contig1252_28453_28496_+
						*	Contig1252_29146_29306_+
						*	Contig1252_30067_30151_+
							Contig1252_151916_152028_-
							Contig1252_154714_154756_-
							Contig1252_154786_154870_-
							Contig1252_154892_154983_-
							Contig1252_155025_156088_-
							Contig1252_156192_156232_-
							Contig1252_156340_156501_-
							Contig1252_157125_157133_-
							Contig1252_151916_152028_-
							Contig1252_154714_154756_-
							Contig1252_154786_154870_-
							Contig1252_154892_154983_-
							Contig1252_155025_155119_-
							Contig1252_156192_156232_-
							Contig1252_156340_156501_-
							Contig1252_157125_157133_-
							Contig1252_151916_152028_-
							Contig1252_154714_154756_-
							Contig1252_154786_154870_-
							Contig1252_154892_154983_-
							Contig1252_155025_155119_-
							Contig1252_156032_156088_-
							Contig1252_156192_156232_-
							Contig1252_156340_157754_-
							Contig1252_151916_152028_-
							Contig1252_154714_154756_-
							Contig1252_154786_154870_-
							Contig1252_154892_154983_-
							Contig1252_155025_155119_-
							Contig1252_156192_156232_-
							Contig1252_156340_157780_-
							Contig1252_151916_152028_-
							Contig1252_154714_154756_-
							Contig1252_154786_154870_-
							Contig1252_154892_154983_-
							Contig1252_155025_156088_-
							Contig1252_156192_156232_-
							Contig1252_156340_157780_-
							Contig1253_190813_191285_+
							Contig1253_191601_192130_+
							Contig1253_192767_192981_+
							Contig1253_193086_193203_+
							Contig1253_193428_193616_+
							Contig1253_193738_194361_+
							Contig1253_194588_194788_+
							Contig1253_194869_195043_+
							Contig1253_195129_195400_+
							Contig1253_196278_196388_+
							Contig1253_196493_196890_+
							Contig1253_197157_197669_+
							Contig1253_190813_191220_+
							Contig1253_191601_192130_+
							Contig1253_192714_192981_+
							Contig1253_193086_193203_+
							Contig1253_193428_193616_+
							Contig1253_193738_194178_+
							Contig1253_194260_194361_+
							Contig1253_194588_194788_+
							Contig1253_194869_195043_+
							Contig1253_195129_195400_+
							Contig1253_196278_196373_+
							Contig1253_196493_196890_+
							Contig1253_197157_197669_+
							Contig1253_190813_191285_+
							Contig1253_191601_192981_+
							Contig1253_193086_193203_+
							Contig1253_193428_193616_+
							Contig1253_193738_194178_+
							Contig1253_194260_194361_+
							Contig1253_194588_194788_+
							Contig1253_194869_195043_+
							Contig1253_195129_195400_+
							Contig1253_196278_196373_+
							Contig1253_196493_196890_+
							Contig1253_197157_197669_+
							Contig1253_190822_191285_+
							Contig1253_191601_192130_+
							Contig1253_192767_192981_+
							Contig1253_193086_193203_+
							Contig1253_193428_193616_+
							Contig1253_193738_194178_+
							Contig1253_194260_194361_+
							Contig1253_194588_194788_+
							Contig1253_194869_195043_+
							Contig1253_195129_195400_+
							Contig1253_196278_196373_+
							Contig1253_196493_196890_+
							Contig1253_197157_197669_+
							Contig1253_190822_191285_+
							Contig1253_191601_192130_+
							Contig1253_192714_192981_+
							Contig1253_193086_193203_+
							Contig1253_193428_193616_+
							Contig1253_193738_194361_+
							Contig1253_194588_194788_+
							Contig1253_194869_195043_+
							Contig1253_195129_195400_+
							Contig1253_196278_196388_+
							Contig1253_196493_196890_+
							Contig1253_197157_197669_+
							Contig1253_190847_191220_+
							Contig1253_191601_192130_+
							Contig1253_192767_192981_+
							Contig1253_193086_193203_+
							Contig1253_193428_193616_+
							Contig1253_193738_194178_+
							Contig1253_194260_194361_+
							Contig1253_194588_194788_+
							Contig1253_194869_195043_+
							Contig1253_195129_195400_+
							Contig1253_196278_196388_+
							Contig1253_196493_196890_+
							Contig1253_197157_197669_+
							Contig1253_190848_191220_+
							Contig1253_191601_192130_+
							Contig1253_192714_192981_+
							Contig1253_193086_193203_+
							Contig1253_193428_193616_+
							Contig1253_193738_194178_+
							Contig1253_194260_194361_+
							Contig1253_194588_194788_+
							Contig1253_194869_195043_+
							Contig1253_195129_195400_+
							Contig1253_196278_196388_+
							Contig1253_196493_196890_+
							Contig1253_197157_197669_+
							Contig1253_190872_191220_+
							Contig1253_191601_192981_+
							Contig1253_193086_193203_+
							Contig1253_193428_193616_+
							Contig1253_193738_194178_+
							Contig1253_194260_194361_+
							Contig1253_194588_194788_+
							Contig1253_194869_195043_+
							Contig1253_195129_195400_+
							Contig1253_196278_196388_+
							Contig1253_196493_196890_+
							Contig1253_197157_197669_+
							Contig1253_190872_191220_+
							Contig1253_191601_192130_+
							Contig1253_192767_192981_+
							Contig1253_193086_193203_+
[truncated: 12,661 more rows]

## Sheet: JALAUP
Supplementary Table 4. Possible novel transcript in the JALAUP dataset
Note: Asterisk indicates genomic region in FUP dataset
	Class code 'u'				Class code 'o'			Class code 'j'
	Contig103140_3020_3161_+				Contig1_82821_82888_+			Contig10029_9415_9997_-
	Contig103140_3262_3422_+				Contig1_83566_84093_+			Contig10029_10129_10223_-
	Contig11310_93434_93525_+				Contig10142_34736_35315_+			Contig10029_10435_10566_-
	Contig11310_93617_93692_+				Contig10142_35521_36320_+			Contig10029_10854_10922_-
	Contig11310_93785_93969_+				Contig1040_242722_243593_-			Contig10029_10999_11097_-
	Contig11310_94128_95457_+				Contig1040_243680_244247_-			Contig10029_11186_11270_-
	Contig11310_93498_93525_+				Contig1040_242722_243593_-			Contig10029_11358_11458_-
	Contig11310_93661_93692_+				Contig1040_246241_246434_-			Contig10029_12043_12111_-
	Contig11310_93785_93969_+			*	Contig107_250756_251128_-			Contig10029_12902_12943_-
	Contig11310_94128_95457_+			*	Contig107_251342_251860_-			Contig10029_13041_13194_-
	Contig114816_1999_2099_-				Contig111_318035_318413_-			Contig10029_13291_13481_-
	Contig114816_2185_2779_-				Contig111_318698_319377_-			Contig10029_13861_14066_-
	Contig117324_1215_1297_-				Contig1114_179748_181004_+			Contig10029_14548_14664_-
	Contig117324_1471_1631_-				Contig1114_181168_182379_+			Contig10029_15358_15358_-
*	Contig11755_78_518_-				Contig1114_181201_181249_+			Contig10029_9415_9997_-
	Contig11792_7500_9124_-				Contig1114_181847_182379_+			Contig10029_10129_10223_-
	Contig118925_248_782_-				Contig11416_1020_1153_-			Contig10029_10435_10566_-
	Contig11928_23854_24539_+				Contig11416_5057_5585_-			Contig10029_10854_10922_-
	Contig120_447114_449606_-				Contig1153_103866_106381_-			Contig10029_10999_11097_-
	Contig1248_84369_85331_+				Contig1153_106481_106654_-			Contig10029_11186_11270_-
	Contig125592_6_376_-				Contig116349_41881_43339_-			Contig10029_11358_11458_-
*	Contig12743_33170_33779_+				Contig116349_43563_43616_-			Contig10029_12043_12111_-
	Contig1279_316390_317019_+				Contig11912_23003_24389_-			Contig10029_12903_12943_-
	Contig1318_222583_222708_+				Contig11912_24501_24639_-			Contig10029_13041_13194_-
	Contig1318_223424_223581_+				Contig11924_26744_27057_-			Contig10029_13291_13481_-
	Contig1318_223978_224048_+				Contig11924_27296_29891_-			Contig10029_13861_14066_-
	Contig1318_224523_224642_+				Contig11924_26744_27057_-			Contig10029_14548_14663_-
	Contig1318_224798_224916_+				Contig11924_27296_28492_-			Contig10029_15358_15502_-
	Contig1318_225008_225089_+				Contig11924_34304_34330_-			Contig10029_15584_15882_-
	Contig1318_225198_225265_+				Contig11925_260_1247_+			Contig10029_16102_17562_-
	Contig1318_222624_222708_+				Contig11925_1860_2262_+			Contig100395_1128_1274_-
	Contig1318_223421_223581_+				Contig11925_260_1247_+			Contig100395_1371_1981_-
	Contig1318_223978_224048_+				Contig11925_1866_2262_+			Contig100395_2723_3219_-
	Contig1318_224523_224642_+				Contig11925_260_1247_+			Contig100395_3780_3783_-
	Contig1318_224798_224916_+				Contig11925_1860_1943_+			Contig10053_1676_2111_-
	Contig1318_225008_225089_+				Contig11925_2573_2736_+			Contig10053_2234_3039_-
	Contig1318_225198_225265_+				Contig11925_500_1247_+			Contig10053_3189_3322_-
	Contig135243_8062_8514_+				Contig11925_1860_1944_+			Contig10053_3439_3439_-
	Contig135243_8603_8649_+				Contig11925_2573_2736_+			Contig1006_252544_252925_-
	Contig137035_314_1212_+				Contig1235_109557_110341_-			Contig1006_254486_254729_-
	Contig137741_1_892_-				Contig1235_110442_111400_-			Contig1006_254900_255021_-
	Contig1409_99053_100109_-				Contig1257_62868_64957_+			Contig1006_255621_255621_-
	Contig1409_100209_100630_-				Contig1257_65207_66274_+			Contig1006_252544_252925_-
	Contig1409_99053_100109_-				Contig1257_62868_64962_+			Contig1006_254486_254729_-
	Contig1409_100446_100634_-				Contig1257_65207_66274_+			Contig1006_254900_255657_-
	Contig1409_99053_99404_-				Contig12743_17057_19006_-			Contig1006_255803_255879_-
	Contig1409_99729_100634_-				Contig12743_19606_19758_-			Contig1006_256021_256761_-
*	Contig142381_4_148_+				Contig12743_17057_19006_-			Contig1006_252544_252925_-
*	Contig142381_2333_2405_+				Contig12743_20339_20363_-			Contig1006_254486_254729_-
	Contig143865_1205_2263_-				Contig1285_24612_25027_-			Contig1006_254900_255020_-
	Contig145792_1019_2116_-				Contig1285_25718_25782_-			Contig1006_255621_255657_-
	Contig146056_66_863_+				Contig1285_25878_26635_-			Contig1006_255803_255879_-
	Contig146056_66_361_+				Contig1285_29719_30779_-			Contig1006_256021_256340_-
	Contig146056_669_863_+				Contig1285_25414_25782_-			Contig1006_256538_256772_-
	Contig1486_34243_35418_+				Contig1285_25878_26635_-			Contig101133_38877_39698_-
	Contig1495_88012_88327_-				Contig1285_29719_30779_-			Contig101133_40526_40787_-
	Contig1495_88536_89082_-				Contig1287_40924_41249_+			Contig101133_41662_41940_-
	Contig1500_58318_60336_-				Contig1287_51325_53566_+			Contig101133_42051_42112_-
	Contig1500_58318_59625_-				Contig1329_139472_139745_+			Contig101133_42217_42217_-
	Contig1500_60277_60486_-				Contig1329_141064_142476_+			Contig101133_38877_39698_-
	Contig158010_550_1295_-				Contig1329_33465_33487_-			Contig101133_40526_40787_-
	Contig161503_4074_4254_-				Contig1329_34237_34776_-			Contig101133_41662_41940_-
	Contig161503_4648_5185_-				Contig133_123933_124183_+			Contig101133_42051_42111_-
	Contig165267_364_1014_-				Contig133_125170_126249_+			Contig101133_42217_42731_-
	Contig166326_1_587_+				Contig133_218515_222082_-			Contig101133_43271_43710_-
	Contig170793_2269_2719_+				Contig133_222195_223080_-			Contig101133_43792_43939_-
	Contig172495_1270_2038_-				Contig133_223190_223326_-			Contig101133_45153_45241_-
	Contig174931_4_245_-				Contig1360_51581_51711_+			Contig101133_46080_46348_-
	Contig174931_314_406_-				Contig1360_52165_53637_+			Contig101133_46648_46793_-
	Contig174931_627_771_-				Contig1366_56226_56519_+			Contig101133_47660_47863_-
	Contig174931_872_960_-				Contig1366_56637_56774_+			Contig101133_47985_48385_-
	Contig179_75733_76843_+				Contig1366_56896_58737_+			Contig101133_38877_39698_-
*	Contig185024_4_645_-				Contig1373_63648_65101_+			Contig101133_40526_40787_-
*	Contig186288_5272_6056_-				Contig1373_65193_68139_+			Contig101133_41662_41940_-
	Contig190_94454_95282_-				Contig1373_68273_68749_+			Contig101133_42051_42111_-
*	Contig1950_121496_121518_+			*	Contig144744_1139_1206_-			Contig101133_42217_42731_-
*	Contig1950_121605_122083_+			*	Contig144744_2577_4444_-			Contig101133_43271_43710_-
	Contig1956_80690_83376_+			*	Contig144744_1887_2227_-			Contig101133_43792_43939_-
*	Contig1956_84574_84774_+			*	Contig144744_2577_4444_-			Contig101133_45153_45238_-
*	Contig1956_85589_87585_+				Contig15026_19754_20691_-			Contig101133_46080_46348_-
*	Contig1956_84575_87585_+				Contig15026_21213_21453_-			Contig101133_46648_46793_-
*	Contig1956_84575_84774_+				Contig15026_19754_20691_-			Contig101133_47660_47863_-
*	Contig1956_85643_87585_+				Contig15026_21101_21453_-			Contig101133_47985_48385_-
	Contig220_142563_143508_+			*	Contig1511_296069_298375_-			Contig101133_38877_39698_-
	Contig220_142572_142756_+			*	Contig1511_299006_299439_-			Contig101133_40526_40787_-
	Contig220_143200_143508_+				Contig158926_1_1143_+			Contig101133_41662_41940_-
	Contig220_142575_142756_+				Contig158926_1240_1298_+			Contig101133_42051_42111_-
	Contig220_142972_143508_+				Contig16_229787_230210_-			Contig101133_42217_42731_-
	Contig23_402259_403150_-				Contig16_230636_232391_-			Contig101133_43271_43710_-
	Contig23988_43549_43841_-				Contig1623_359224_359650_-			Contig101133_43792_43939_-
	Contig23988_43929_44182_-				Contig1623_359729_361368_-			Contig101133_45153_45241_-
	Contig24_90228_91130_-				Contig165_105803_106494_-			Contig101133_46080_46348_-
	Contig247_17476_18232_+				Contig165_106591_107782_-			Contig101133_46648_46793_-
	Contig25_411453_412341_+				Contig1660_131332_132761_-			Contig101133_47660_47863_-
	Contig25237_15_442_+				Contig1660_133009_134018_-			Contig101133_48002_48385_-
	Contig2552_51870_52482_-				Contig1660_131332_132761_-			Contig1013_31869_32498_-
	Contig2552_53628_54434_-				Contig1660_132853_134081_-			Contig1013_34725_34875_-
	Contig2553_133948_134719_-			*	Contig169753_904_2697_-			Contig1013_34975_35426_-
*	Contig270_326815_327591_-			*	Contig169753_2848_3344_-			Contig1014_112122_112223_+
*	Contig31193_1_1452_-			*	Contig169753_904_2732_-			Contig1014_112381_112633_+
	Contig34621_2156_2676_+			*	Contig169753_2848_3344_-			Contig1014_114410_114781_+
*	Contig359_44797_45641_-				Contig170597_3827_4687_-			Contig1014_114871_115414_+
	Contig3623_56345_57150_-				Contig170597_4775_4863_-			Contig1014_112154_112223_+
	Contig373_74018_74312_+				Contig170597_5019_5019_-			Contig1014_112319_112633_+
	Contig373_74401_74711_+				Contig1775_42495_43619_-			Contig1014_114410_115414_+
	Contig373_74018_74312_+				Contig1775_43777_43935_-		*	Contig10174_145229_145825_-
	Contig373_74452_74711_+				Contig181_57524_58079_+		*	Contig10174_145995_146127_-
	Contig3746_3631_3885_-				Contig181_58157_58462_+		*	Contig10174_146211_146397_-
*	Contig37960_1_3038_+				Contig181_163228_166883_-		*	Contig10174_146481_146546_-
*	Contig37960_3117_4122_+				Contig181_167303_167492_-		*	Contig10174_146635_146763_-
	Contig3881_112719_112848_-				Contig181_163228_167012_-		*	Contig10174_146909_147162_-
	Contig3881_115831_116113_-				Contig181_167303_167725_-		*	Contig10174_147304_147476_-
	Contig3881_115291_116334_-				Contig181_163228_167339_-		*	Contig10174_147551_147619_-
	Contig3881_118026_118112_-				Contig181_167495_167835_-		*	Contig10174_147801_147872_-
	Contig3881_119395_119481_-				Contig1922_134168_134404_-		*	Contig10174_148015_148083_-
	Contig3881_119782_120106_-				Contig1922_134495_137802_-		*	Contig10174_148159_148230_-
	Contig3881_115291_116334_-				Contig1922_134168_134404_-		*	Contig10174_148318_148451_-
	Contig3881_118026_118116_-				Contig1922_134504_136468_-		*	Contig10174_148544_148544_-
	Contig3881_119395_119481_-				Contig1922_137183_137829_-		*	Contig10174_145229_145825_-
	Contig3881_119819_120108_-				Contig1922_134168_134404_-		*	Contig10174_145995_146127_-
	Contig3881_115291_116334_-				Contig1922_134504_137829_-		*	Contig10174_146211_146397_-
	Contig3881_118026_118116_-				Contig1946_14982_17840_-		*	Contig10174_146481_146546_-
	Contig3881_119395_119481_-				Contig1946_18036_18675_-		*	Contig10174_146635_146761_-
	Contig3881_119782_120108_-			*	Contig1950_119690_121518_+		*	Contig10174_146909_147162_-
	Contig3881_115291_116334_-			*	Contig1950_121617_122083_+		*	Contig10174_147304_147476_-
	Contig3881_118026_118112_-				Contig1956_153208_153214_-		*	Contig10174_147551_147619_-
	Contig3881_119395_119481_-				Contig1956_153968_155212_-		*	Contig10174_147827_147872_-
	Contig3881_119819_120108_-				Contig2003_8161_8980_-		*	Contig10174_148015_148083_-
	Contig3881_117580_118116_-				Contig2003_9059_9817_-		*	Contig10174_148159_148230_-
	Contig3881_119395_119481_-				Contig2030_221431_221718_-		*	Contig10174_148318_148450_-
	Contig3881_119819_120134_-				Contig2030_221847_223362_-		*	Contig10174_148544_149058_-
	Contig3881_117580_118112_-				Contig2054_119778_119980_+		*	Contig10174_149135_150060_-
	Contig3881_119395_119481_-				Contig2054_120092_120703_+		*	Contig10174_145229_145825_-
	Contig3881_119819_120134_-				Contig2054_121363_121714_+		*	Contig10174_145995_146127_-
*	Contig39266_11_559_-			*	Contig206_300686_300869_-		*	Contig10174_146211_146397_-
*	Contig42485_1_548_+			*	Contig206_301711_302849_-		*	Contig10174_146481_146546_-
	Contig4324_243337_244370_+			*	Contig206_303655_304033_-		*	Contig10174_146635_146761_-
*	Contig43252_15_738_-			*	Contig206_301466_301806_-		*	Contig10174_146909_147162_-
	Contig4450_92310_92846_-			*	Contig206_302345_303077_-		*	Contig10174_147304_147476_-
*	Contig47_25127_25954_-			*	Contig206_301466_301808_-		*	Contig10174_147551_147619_-
	Contig4847_20742_20869_+			*	Contig206_302347_302849_-		*	Contig10174_147801_147872_-
	Contig4847_23014_23700_+			*	Contig206_303655_304033_-		*	Contig10174_148015_148083_-
	Contig4847_21233_22361_+				Contig2110_77170_77211_+		*	Contig10174_148159_148230_-
	Contig4847_21233_21719_+				Contig2110_77549_79355_+		*	Contig10174_148318_148450_-
	Contig4847_23014_23700_+				Contig2221_21280_21915_-		*	Contig10174_148544_149058_-
	Contig4847_22552_23700_+				Contig2221_22013_22891_-		*	Contig10174_149135_150060_-
	Contig50898_45378_45499_-				Contig2284_157436_157677_+			Contig1019_36765_37856_+
	Contig50898_51883_52096_-				Contig2284_158191_160662_+			Contig1019_38778_38976_+
	Contig50898_52241_52433_-				Contig2284_157436_157677_+			Contig1019_39156_39369_+
	Contig5183_92364_93233_-				Contig2284_158358_160662_+			Contig1019_39798_39901_+
	Contig54589_2_66_-				Contig23768_19985_20948_+			Contig1019_40044_40397_+
	Contig54589_165_285_-				Contig23768_21083_21835_+			Contig1019_277355_277507_+
	Contig54589_493_606_-			*	Contig245_233924_235966_-			Contig1019_277962_278023_+
	Contig54589_700_750_-			*	Contig245_237800_237916_-			Contig1019_278151_278218_+
	Contig54589_2_66_-				Contig2493_167726_167807_-			Contig1019_278327_278556_+
	Contig54589_166_285_-				Contig2493_168800_171270_-			Contig1021_111755_111780_+
	Contig54589_493_606_-				Contig2493_171468_172942_-			Contig1021_111886_112191_+
	Contig54589_700_750_-				Contig2493_173172_173567_-			Contig1021_112310_112535_+
	Contig5460_76367_78267_+				Contig2493_167726_167895_-			Contig1021_113651_113899_+
	Contig55556_1_62_+				Contig2493_168800_172942_-			Contig1021_114205_114255_+
	Contig55556_166_639_+				Contig2493_173172_173567_-			Contig1021_114809_115069_+
	Contig5771_709_904_-				Contig2493_168407_172942_-			Contig1021_115160_115327_+
*	Contig58202_629_1077_+				Contig2493_173172_173567_-			Contig1021_115425_115679_+
*	Contig61646_1_720_-				Contig2592_95525_96310_-			Contig1021_115764_116948_+
*	Contig62463_125_197_+				Contig2592_96433_96661_-			Contig1021_113897_113899_+
*	Contig62463_352_1251_+				Contig2592_95525_96336_-			Contig1021_114202_114255_+
	Contig6326_4163_4775_-				Contig2592_96433_96839_-			Contig1021_114809_115069_+
	Contig6353_2082_2763_+				Contig2592_95525_96284_-			Contig1021_115160_115327_+
	Contig6353_2082_2231_+				Contig2592_96433_96839_-			Contig1021_115425_115679_+
	Contig6353_2435_2763_+				Contig261_375609_375633_+			Contig1021_115764_116948_+
*	Contig6395_16987_17642_+				Contig261_375739_378636_+			Contig1024_83998_84471_-
	Contig6472_130713_130916_+				Contig2615_69566_70920_+			Contig1024_84551_84607_-
	Contig6472_132159_132458_+				Contig2615_71004_71956_+			Contig1024_84678_84840_-
	Contig6538_3169_3833_+				Contig2686_241291_241455_+			Contig1024_84959_85086_-
	Contig69075_310_633_+				Contig2686_241706_242840_+			Contig1024_85168_85273_-
	Contig7136_22974_23455_-				Contig2760_84077_85274_+			Contig1024_85367_85446_-
	Contig7136_26999_27108_-				Contig2760_85357_85402_+			Contig1024_85645_85743_-
	Contig7136_27310_27407_-				Contig2874_18085_18225_+			Contig1024_85835_85835_-
	Contig7136_27913_27913_-				Contig2874_18620_22280_+			Contig1024_83998_84471_-
	Contig7136_22974_23455_-				Contig2874_22420_22555_+			Contig1024_84551_84607_-
	Contig7136_26999_27108_-				Contig2874_22675_22797_+			Contig1024_84678_84840_-
	Contig7136_27310_27406_-				Contig2874_22926_23627_+			Contig1024_84959_85086_-
	Contig7136_27913_28056_-				Contig2874_18095_18225_+			Contig1024_85168_85273_-
	Contig7136_28216_28262_-				Contig2874_18623_22280_+			Contig1024_85367_85446_-
*	Contig72367_1_520_-				Contig2874_22420_22555_+			Contig1024_85645_85742_-
	Contig73263_1_36_-				Contig2874_22675_22797_+			Contig1024_85835_85948_-
	Contig73263_254_505_-				Contig2874_22926_23627_+			Contig1024_86059_86284_-
	Contig73263_1_127_-				Contig2874_18182_18225_+			Contig1024_86502_86763_-
	Contig73263_254_566_-				Contig2874_18632_22348_+			Contig1024_87021_87028_-
	Contig73267_217_793_-				Contig2874_22420_22555_+			Contig1024_83998_84471_-
	Contig735_198089_198774_-				Contig2874_22675_22797_+			Contig1024_84551_84607_-
*	Contig75372_1_639_-				Contig2874_22926_23627_+			Contig1024_84678_84840_-
*	Contig7573_55484_56102_+			*	Contig2893_31262_33306_-			Contig1024_84959_85086_-
*	Contig7573_56406_56828_-			*	Contig2893_33539_33734_-			Contig1024_85168_85273_-
	Contig7904_176507_178007_+				Contig29223_14616_16133_-			Contig1024_85367_85446_-
*	Contig81192_5595_5816_-				Contig29223_16561_16802_-			Contig1024_85645_85742_-
*	Contig82766_1_502_-				Contig29386_25345_26263_+			Contig1024_85835_85948_-
	Contig84896_1_1176_+				Contig29386_26435_26813_+			Contig1024_86059_86284_-
	Contig86717_619_914_+				Contig29386_25345_26263_+			Contig1024_86502_87048_-
	Contig87197_193_732_+				Contig29386_26435_26436_+			Contig1024_83998_84471_-
	Contig915_66171_67125_+				Contig29386_37562_37599_+			Contig1024_84551_84607_-
	Contig958_83068_83201_+				Contig29386_25547_26263_+			Contig1024_84678_84840_-
	Contig958_83271_83983_+				Contig29386_37560_37599_+			Contig1024_84959_85086_-
	Contig958_84176_84293_+				Contig3_243293_244371_-			Contig1024_85168_85273_-
	Contig958_84808_85346_+				Contig3_245338_245493_-			Contig1024_85367_85446_-
*	Contig98092_9_498_+				Contig3052_187225_187984_+			Contig1024_85645_85742_-
*	Contig99_67695_69292_+				Contig3052_188063_188933_+			Contig1024_85835_85948_-
	Contig99603_8_616_+				Contig3052_187378_187408_+			Contig1024_86059_86284_-
					Contig3052_187736_187984_+			Contig1024_86502_86759_-
					Contig3052_188063_188933_+			Contig1024_87062_87412_-
					Contig343_222038_224852_+			Contig1024_83998_84471_-
					Contig343_225171_225363_+			Contig1024_84551_84607_-
					Contig345_239718_239925_+			Contig1024_84678_84840_-
					Contig345_240307_241439_+			Contig1024_84959_85086_-
					Contig345_239781_239925_+			Contig1024_85168_85273_-
					Contig345_240294_241439_+			Contig1024_85367_85446_-
					Contig3464_57822_58063_+			Contig1024_85645_85742_-
					Contig3464_58363_59959_+			Contig1024_85835_85948_-
					Contig3580_16707_17117_+			Contig1024_86059_86284_-
					Contig3580_17919_18836_+			Contig1024_86502_86763_-
					Contig359_113271_115223_-			Contig1024_87067_87418_-
					Contig359_115654_115710_-			Contig1024_83998_84471_-
					Contig384_65379_65539_+			Contig1024_84551_84607_-
					Contig384_66789_66874_+			Contig1024_84678_84840_-
					Contig384_70727_71808_+			Contig1024_84959_85086_-
					Contig3847_40518_40691_+			Contig1024_85168_85273_-
					Contig3847_40874_42031_+			Contig1024_85367_85446_-
					Contig397_195558_195929_-			Contig1024_85645_85742_-
					Contig397_196003_197239_-			Contig1024_85835_85948_-
					Contig4242_143854_145771_-			Contig1024_86059_86284_-
					Contig4242_145856_147334_-			Contig1024_86502_86759_-
					Contig4242_143854_145771_-			Contig1024_87062_87140_-
					Contig4242_145856_146033_-			Contig1024_87550_87578_-
					Contig4242_147387_147550_-			Contig1031_189780_190108_+
					Contig4282_25485_27788_+			Contig1031_190214_190341_+
					Contig4282_27900_29211_+			Contig1031_190455_190697_+
				*	Contig4282_106283_107988_+			Contig1031_190783_191035_+
				*	Contig4282_108063_108491_+			Contig1031_191718_192128_+
					Contig4453_561_576_+			Contig1040_159237_159567_-
					Contig4453_27893_28883_+			Contig1040_159963_160139_-
					Contig465_124235_124943_+			Contig1040_160233_160337_-
					Contig465_125243_128198_+			Contig1040_160416_160496_-
					Contig4770_115669_115897_+			Contig1040_161457_161556_-
					Contig4770_119882_120220_+			Contig1040_161710_162081_-
					Contig4774_58825_58861_+		*	Contig10519_51825_54071_-
					Contig4774_59362_59894_+		*	Contig10519_54179_54370_-
					Contig4774_77095_77296_+		*	Contig10519_54497_54638_-
					Contig4774_58833_58861_+		*	Contig10519_55190_56080_-
					Contig4774_59362_60097_+		*	Contig10519_56429_56926_-
					Contig479_47496_47699_+			Contig10578_45168_45188_+
					Contig479_48640_50429_+			Contig10578_48264_48367_+
					Contig4880_167316_167872_+			Contig10578_48953_49078_+
					Contig4880_168190_168238_+			Contig10578_50302_50421_+
					Contig5144_43259_45851_-			Contig10578_51117_51182_+
					Contig5144_46155_46617_-			Contig10578_51602_51667_+
					Contig5144_43259_45344_-			Contig10578_52628_52705_+
					Contig5144_46155_46749_-			Contig10578_52824_53118_+
					Contig5649_8177_10558_-			Contig10578_53177_53624_+
					Contig5649_10903_11222_-			Contig1059_84702_84811_+
					Contig5649_8177_10551_-			Contig1059_84963_85187_+
					Contig5649_10903_11222_-			Contig1059_91459_91516_+
					Contig571_176116_176251_+			Contig1059_91610_91684_+
					Contig571_176418_177983_+			Contig1059_91783_92519_+
					Contig58620_28913_30641_+			Contig1059_85009_85245_+
					Contig58620_30778_30799_+			Contig1059_85338_85412_+
					Contig59162_1288_2068_-			Contig1059_91783_92519_+
					Contig59162_2383_2447_-			Contig10614_10749_13820_+
					Contig59162_1288_2068_-			Contig10614_15154_15271_+
					Contig59162_2314_2471_-			Contig10614_15840_16833_+
					Contig6277_29038_29096_+			Contig10614_10749_13820_+
					Contig6277_29247_30728_+			Contig10614_15154_15271_+
					Contig6277_30915_31149_+			Contig10614_15840_16205_+
				*	Contig6395_13162_14173_+			Contig10614_16415_16833_+
				*	Contig6395_17405_17642_+			Contig10614_10749_12241_+
					Contig65525_18318_18676_+			Contig10614_12289_13010_+
					Contig65525_19079_20970_+			Contig10614_14344_15271_+
					Contig65525_27349_27661_-			Contig10614_15840_16833_+
					Contig65525_28318_29570_-			Contig10614_10749_12241_+
					Contig6615_44546_44721_+			Contig10614_12289_13406_+
					Contig6615_44821_46100_+			Contig10614_14740_15271_+
					Contig6615_48562_50491_+			Contig10614_15840_16205_+
					Contig6615_44546_44721_+			Contig10614_16415_16833_+
					Contig6615_44821_45051_+			Contig10614_10816_10913_+
					Contig6615_45150_46100_+			Contig10614_10997_11200_+
					Contig6615_49929_50491_+			Contig10614_12448_13010_+
					Contig6615_44572_44721_+			Contig10614_14344_15271_+
					Contig6615_44821_45051_+			Contig10614_15840_16833_+
					Contig6615_45150_46100_+			Contig10614_10817_10913_+
					Contig6615_48562_49672_+			Contig10614_10997_11200_+
					Contig6615_49929_50491_+			Contig10614_12376_13010_+
					Contig6615_44617_44721_+			Contig10614_14344_15271_+
					Contig6615_44821_45051_+			Contig10614_15840_16833_+
					Contig6615_45150_46100_+			Contig10614_10818_10913_+
					Contig6615_48562_49044_+			Contig10614_10997_11200_+
					Contig6615_49929_50491_+			Contig10614_12376_13745_+
					Contig6615_44618_44721_+			Contig10614_14419_15271_+
					Contig6615_44821_45051_+			Contig10614_15840_16205_+
					Contig6615_45150_47774_+			Contig10614_16415_16833_+
				*	Contig69_280695_283050_+			Contig106321_4357_4509_+
				*	Contig69_289601_290193_+			Contig106321_4964_5064_+
				*	Contig69_280695_281014_+			Contig106321_11365_11556_+
				*	Contig69_281142_282960_+			Contig106321_13713_14043_+
				*	Contig69_289511_290193_+			Contig10697_24226_24595_+
					Contig69147_555_1895_-			Contig10697_24691_24900_+
					Contig69147_2490_2622_-			Contig10697_25174_25374_+
					Contig69147_2940_2985_-			Contig10697_25463_25555_+
					Contig69147_3084_3117_-			Contig10697_25626_25787_+
					Contig69147_555_1895_-			Contig10697_25874_25986_+
					Contig69147_2490_2721_-			Contig10697_26063_26694_+
					Contig69147_2940_2988_-			Contig10697_24226_24595_+
					Contig69147_3084_3137_-			Contig10697_24691_24900_+
					Contig69147_555_1895_-			Contig10697_25174_25374_+
					Contig69147_2490_2721_-			Contig10697_25463_25555_+
					Contig69147_2940_2970_-			Contig10697_25626_25787_+
					Contig69147_3084_3152_-			Contig10697_25874_25990_+
					Contig69147_555_1895_-			Contig10697_26063_26694_+
					Contig69147_2490_2590_-			Contig1073_62308_62576_+
					Contig69147_2940_2985_-			Contig1073_64229_66100_+
					Contig69147_3084_3192_-			Contig1080_73330_73620_+
					Contig7101_170790_170823_-			Contig1080_73920_74016_+
					Contig7101_174323_174372_-			Contig1080_74134_74411_+
					Contig7101_174635_176847_-			Contig1080_74512_75288_+
					Contig7101_176984_177060_-			Contig1080_75389_75478_+
					Contig7101_174270_174372_-			Contig1080_75560_75627_+
					Contig7101_174635_176127_-			Contig1080_75723_75816_+
					Contig7101_176604_176847_-			Contig1080_75918_76451_+
					Contig7101_176984_177058_-			Contig1080_76570_76689_+
					Contig7101_174270_174372_-			Contig1080_76772_76887_+
					Contig7101_174635_176291_-			Contig1080_77130_77217_+
					Contig7101_176604_176847_-			Contig1080_84097_84268_+
					Contig7101_176984_177058_-			Contig1080_84535_84631_+
					Contig756_72802_72935_-			Contig1080_85361_85638_+
					Contig756_94331_95744_-			Contig1080_86070_86846_+
					Contig7576_72455_72686_-			Contig1080_87058_87147_+
					Contig7576_72868_73401_-			Contig1080_87342_87409_+
					Contig77694_8900_9642_+			Contig1080_87568_87661_+
					Contig77694_10410_10766_+			Contig1080_87756_88292_+
					Contig77694_8900_9626_+			Contig1080_73330_73620_+
					Contig77694_10410_10766_+			Contig1080_73920_74016_+
					Contig777_15875_16144_+			Contig1080_74134_74411_+
					Contig777_16820_18698_+			Contig1080_74512_75288_+
					Contig819_113382_113772_-			Contig1080_75389_75478_+
					Contig819_114115_114138_-			Contig1080_75560_75627_+
					Contig819_113382_113772_-			Contig1080_75723_75816_+
					Contig819_114484_114507_-			Contig1080_75918_76451_+
					Contig820_59593_59899_+			Contig1080_76570_76689_+
					Contig820_61514_62839_+			Contig1080_76772_76887_+
					Contig8367_20450_20541_+			Contig1080_77130_77217_+
					Contig8367_20801_21257_+			Contig1080_84097_84268_+
					Contig84_188020_188094_-			Contig1080_84535_84631_+
					Contig84_188624_189998_-			Contig1080_85361_85638_+
					Contig841_85000_86450_-			Contig1080_86070_86846_+
					Contig841_86585_86592_-			Contig1080_87058_87147_+
					Contig8643_146303_149650_+			Contig1080_87342_87409_+
					Contig8643_149728_149994_+			Contig1080_87568_87661_+
				*	Contig914_128854_129040_+			Contig1080_87756_87802_+
				*	Contig914_129128_129290_+			Contig1080_96932_96939_+
				*	Contig914_129584_131358_+			Contig1080_73353_73620_+
				*	Contig914_128887_129040_+			Contig1080_73920_74016_+
				*	Contig914_129584_131358_+			Contig1080_74134_74411_+
				*	Contig9252_142031_142095_-			Contig1080_74512_75288_+
				*	Contig9252_144218_146545_-			Contig1080_75389_75478_+
					Contig940_119448_119854_+			Contig1080_75560_75627_+
					Contig940_119911_120820_+			Contig1080_75723_75816_+
					Contig948_115158_116435_+			Contig1080_75918_76451_+
					Contig948_117844_117926_+			Contig1080_76570_76689_+
					Contig948_118205_118413_+			Contig1080_76779_76887_+
				*	Contig9615_13283_15293_-			Contig1080_77130_77217_+
				*	Contig9615_16152_16335_-			Contig1080_84097_84268_+
					Contig976_330152_330317_+			Contig1080_84535_84631_+
					Contig976_330884_332774_+			Contig1080_85361_85638_+
					Contig976_332921_334078_+			Contig1080_86070_86846_+
					Contig976_330546_330585_+			Contig1080_87058_87147_+
					Contig976_330884_332774_+			Contig1080_87342_87409_+
					Contig976_332921_334078_+			Contig1080_87568_87661_+
					Contig9812_14028_14067_-			Contig1080_87756_87802_+
					Contig9812_15647_15729_-			Contig1080_96932_96939_+
					Contig9812_15988_17227_-			Contig1080_73369_74016_+
					Contig9812_17303_18242_-			Contig1080_74134_74411_+
					Contig9812_15621_15719_-			Contig1080_74512_75288_+
					Contig9812_15988_17227_-			Contig1080_75389_75478_+
					Contig9812_17303_18242_-			Contig1080_75560_75627_+
								Contig1080_75723_75816_+
								Contig1080_75918_76451_+
								Contig1080_76570_76689_+
								Contig1080_76772_76887_+
								Contig1080_77130_77217_+
								Contig1080_84097_84268_+
								Contig1080_84535_84631_+
								Contig1080_85361_85638_+
								Contig1080_86070_86846_+
								Contig1080_87058_87147_+
								Contig1080_87342_87409_+
								Contig1080_87568_87661_+
								Contig1080_87756_87802_+
								Contig1080_96932_96939_+
								Contig1080_73398_73620_+
								Contig1080_73920_74017_+
								Contig1080_74134_74411_+
								Contig1080_74512_75288_+
								Contig1080_75389_75478_+
								Contig1080_75560_75627_+
								Contig1080_75720_75816_+
								Contig1080_75918_76451_+
								Contig1080_76570_76689_+
								Contig1080_76779_76887_+
								Contig1080_77130_77218_+
								Contig1080_84097_84097_+
								Contig1080_4354_6104_-
								Contig1080_7222_7477_-
								Contig1080_8655_8767_-
								Contig1080_8857_9325_-
								Contig1080_9500_9581_-
								Contig1080_9730_9819_-
								Contig1080_9902_10150_-
								Contig1080_10244_10393_-
								Contig1080_10830_11160_-
								Contig1080_11251_11644_-
								Contig109_220850_221059_+
								Contig109_222020_224065_+
								Contig109_224157_224430_+
								Contig109_224592_225449_+
								Contig1098_67629_68173_-
								Contig1098_68265_69435_-
								Contig1098_71382_71548_-
								Contig110_298357_299380_-
								Contig110_299858_299978_-
								Contig110_300128_300299_-
								Contig110_300403_300506_-
								Contig110_300605_300943_-
								Contig110_298357_299380_-
								Contig110_299858_299977_-
								Contig110_300128_300299_-
								Contig110_300403_300506_-
								Contig110_300605_300943_-
								Contig110_344373_345453_-
								Contig110_347170_347713_-
								Contig110_348045_348219_-
								Contig110_348334_348443_-
								Contig110_357424_357654_-
								Contig110_357675_358025_-
								Contig110_358053_358176_-
								Contig110_358270_358388_-
							*	Contig1104_40036_40751_+
							*	Contig1104_41487_41554_+
							*	Contig1104_41664_41795_+
							*	Contig1104_42028_42189_+
							*	Contig1104_42297_42879_+
							*	Contig1104_40043_40751_+
							*	Contig1104_41487_41554_+
							*	Contig1104_41664_41795_+
							*	Contig1104_42028_42189_+
							*	Contig1104_42307_42879_+
							*	Contig11063_6200_7054_-
							*	Contig11063_7152_7450_-
							*	Contig11063_7582_7753_-
							*	Contig11063_7832_7951_-
							*	Contig11063_9253_9385_-
							*	Contig11063_9546_9634_-
								Contig111_149129_149771_+
								Contig111_150516_150990_+
								Contig111_151139_151624_+
								Contig111_270151_270896_-
								Contig111_270995_271455_-
								Contig111_271590_271902_-
								Contig111_272024_273372_-
								Contig111_274239_274546_-
								Contig111_270151_270909_-
								Contig111_270995_271455_-
								Contig111_271622_271902_-
								Contig111_272024_273372_-
								Contig111_274239_274559_-
								Contig11120_17703_18128_+
								Contig11120_20169_20248_+
								Contig11120_20550_20631_+
								Contig11120_21701_21831_+
								Contig11120_22022_22030_+
								Contig11120_23420_23533_+
								Contig11120_23620_23673_+
								Contig11120_24126_24221_+
								Contig11120_17703_18085_+
								Contig11120_20169_20248_+
								Contig11120_20550_20631_+
								Contig11120_21701_21831_+
								Contig11120_22022_22030_+
								Contig11120_23420_23533_+
								Contig11120_23620_23673_+
								Contig11120_24126_24221_+
								Contig11120_17705_18128_+
								Contig11120_20169_20248_+
								Contig11120_20550_20638_+
								Contig11120_21701_21831_+
								Contig11120_22022_22030_+
								Contig11120_23420_23533_+
								Contig11120_23620_23673_+
								Contig11120_24126_24221_+
								Contig11120_19735_20248_+
								Contig11120_20550_20631_+
								Contig11120_21701_21831_+
								Contig11120_22022_22030_+
								Contig11120_23420_23533_+
								Contig11120_23620_23673_+
								Contig11120_24126_24221_+
								Contig11120_21876_23014_+
								Contig11120_23088_23161_+
								Contig11120_23420_23533_+
								Contig11120_23620_23941_+
								Contig11120_21876_22461_+
								Contig11120_22868_23014_+
								Contig11120_23088_23161_+
								Contig11120_23420_23533_+
								Contig11120_23620_23941_+
								Contig11120_21878_22434_+
								Contig11120_22868_23014_+
								Contig11120_23088_23161_+
								Contig11120_23420_23533_+
								Contig11120_23620_23673_+
								Contig11120_24126_24221_+
								Contig11139_18548_19075_-
								Contig11139_19159_19290_-
								Contig11139_19440_19584_-
								Contig11139_19687_19766_-
								Contig11139_19862_19972_-
								Contig11139_20078_20189_-
								Contig11139_20336_20368_-
								Contig1114_175080_175437_+
								Contig1114_175530_175597_+
								Contig1114_176482_176661_+
								Contig1114_176750_176798_+
								Contig1114_176958_177071_+
								Contig1114_177194_177247_+
								Contig1114_177763_177816_+
								Contig1114_177913_178018_+
								Contig1114_178834_181009_+
								Contig1114_181168_181249_+
								Contig1114_181513_182379_+
								Contig1114_175080_175437_+
								Contig1114_175530_175597_+
								Contig1114_176482_176661_+
								Contig1114_176750_176798_+
								Contig1114_176958_177071_+
								Contig1114_177194_177247_+
								Contig1114_177734_177816_+
								Contig1114_177913_178018_+
								Contig1114_178834_179851_+
								Contig1114_180948_181009_+
								Contig1114_181168_182379_+
								Contig1114_175080_175437_+
								Contig1114_175529_175597_+
								Contig1114_176482_176661_+
								Contig1114_176750_176798_+
								Contig1114_176980_177071_+
								Contig1114_177194_177247_+
								Contig1114_177734_177816_+
								Contig1114_177913_178018_+
								Contig1114_178834_179851_+
								Contig1114_180952_181009_+
								Contig1114_181168_182379_+
								Contig1114_175080_175437_+
								Contig1114_175530_175597_+
								Contig1114_176482_176661_+
								Contig1114_176750_176798_+
								Contig1114_176958_177071_+
								Contig1114_177194_177247_+
								Contig1114_177734_177816_+
								Contig1114_177913_178018_+
								Contig1114_178834_179030_+
								Contig1114_180948_181009_+
								Contig1114_181168_181249_+
								Contig1114_181829_182379_+
								Contig1114_175080_175437_+
								Contig1114_175530_175597_+
								Contig1114_176482_176661_+
								Contig1114_176750_176798_+
								Contig1114_176958_177071_+
								Contig1114_177194_177247_+
								Contig1114_177734_177816_+
								Contig1114_177913_178018_+
								Contig1114_178834_179851_+
								Contig1114_180948_181004_+
								Contig1114_181168_181249_+
								Contig1114_181513_181595_+
								Contig1114_181768_182379_+
								Contig1114_175080_175437_+
								Contig1114_175530_175597_+
								Contig1114_176482_176661_+
								Contig1114_176750_176798_+
								Contig1114_176958_177071_+
								Contig1114_177194_177247_+
								Contig1114_177734_177816_+
								Contig1114_177913_178018_+
								Contig1114_178834_179030_+
								Contig1114_180948_181009_+
								Contig1114_181168_182379_+
								Contig1114_175080_175437_+
								Contig1114_175530_175597_+
								Contig1114_176482_176661_+
								Contig1114_176750_176798_+
								Contig1114_176958_177071_+
								Contig1114_177194_177268_+
								Contig1114_177734_177816_+
								Contig1114_177913_178018_+
								Contig1114_178834_181009_+
								Contig1114_181168_181249_+
								Contig1114_181513_182379_+
								Contig1114_175080_175437_+
								Contig1114_175530_175597_+
								Contig1114_176482_176661_+
								Contig1114_176750_176798_+
								Contig1114_176958_177071_+
								Contig1114_177194_177247_+
								Contig1114_177734_177816_+
								Contig1114_177913_178018_+
								Contig1114_178834_179851_+
								Contig1114_180948_181004_+
								Contig1114_181168_182379_+
								Contig1114_175080_175437_+
								Contig1114_175530_175597_+
								Contig1114_176482_176661_+
								Contig1114_176750_176798_+
								Contig1114_176958_177071_+
								Contig1114_177194_177247_+
								Contig1114_177734_177816_+
								Contig1114_177913_178018_+
								Contig1114_178834_181009_+
								Contig1114_181168_182379_+
								Contig1114_175080_175437_+
								Contig1114_175530_175597_+
								Contig1114_176482_176661_+
								Contig1114_176750_176798_+
								Contig1114_176958_177071_+
								Contig1114_177194_177247_+
								Contig1114_177734_177816_+
								Contig1114_177913_178018_+
								Contig1114_178834_181009_+
								Contig1114_181168_181249_+
								Contig1114_181829_182379_+
								Contig1114_175437_175437_+
								Contig1114_175529_175597_+
								Contig1114_176482_176661_+
								Contig1114_176750_176798_+
								Contig1114_176980_177071_+
								Contig1114_177194_177247_+
								Contig1114_177734_177816_+
								Contig1114_177913_178018_+
								Contig1114_178834_179030_+
								Contig1114_180948_181009_+
								Contig1114_181168_182379_+
								Contig1114_177457_177570_+
								Contig1114_177734_177816_+
								Contig1114_177913_178018_+
								Contig1114_178834_179030_+
								Contig1114_180948_181009_+
								Contig1114_181168_182379_+
								Contig1114_199271_199862_+
								Contig1114_203212_203514_+
								Contig1114_207779_208347_+
								Contig1115_24233_25364_+
								Contig1115_25893_26091_+
								Contig1115_30685_30898_+
								Contig1115_31207_31309_+
								Contig1115_31897_32124_+
								Contig1115_24233_25364_+
								Contig1115_25893_26091_+
								Contig1115_27436_27455_+
								Contig1115_30705_30898_+
								Contig1115_31207_31309_+
								Contig1115_31897_32124_+
								Contig1115_24259_25364_+
								Contig1115_25893_26091_+
								Contig1115_27436_27498_+
								Contig1115_30748_30898_+
								Contig1115_31207_31309_+
								Contig1115_31897_32124_+
								Contig111985_63368_64232_+
								Contig111985_64368_64463_+
								Contig111985_64933_64999_+
								Contig111985_65131_65223_+
								Contig111985_65452_65595_+
								Contig111985_65741_66031_+
								Contig111985_66118_66205_+
								Contig111985_66299_66417_+
								Contig111985_66537_66701_+
								Contig111985_66844_67022_+
								Contig111985_67590_67699_+
								Contig111985_67822_68192_+
								Contig111985_68271_68384_+
								Contig111985_68468_68670_+
								Contig111985_68832_69168_+
								Contig111985_69328_69845_+
								Contig111985_63368_64232_+
								Contig111985_64368_64463_+
								Contig111985_64603_64715_+
								Contig111985_64933_64999_+
								Contig111985_65131_65223_+
								Contig111985_65452_65595_+
								Contig111985_65741_65829_+
								Contig111985_65926_66031_+
								Contig111985_66118_66205_+
								Contig111985_66299_66417_+
								Contig111985_66537_66701_+
								Contig111985_66844_67022_+
								Contig111985_67590_67699_+
								Contig111985_67822_67931_+
								Contig111985_68082_68192_+
								Contig111985_68271_68384_+
								Contig111985_68468_68670_+
								Contig111985_68832_69168_+
								Contig111985_69328_69845_+
								Contig111985_63451_64232_+
								Contig111985_64368_64463_+
								Contig111985_64603_64715_+
								Contig111985_64933_64999_+
								Contig111985_65131_65223_+
								Contig111985_65452_65595_+
								Contig111985_65741_65829_+
								Contig111985_65926_66031_+
								Contig111985_66118_66205_+
								Contig111985_66299_66417_+
								Contig111985_66537_66701_+
								Contig111985_66844_67022_+
								Contig111985_67590_67699_+
								Contig111985_67822_67931_+
								Contig111985_68082_68192_+
								Contig111985_68271_68384_+
								Contig111985_68468_68670_+
								Contig111985_68832_69168_+
								Contig111985_69328_69615_+
								Contig111985_70085_70109_+
							*	Contig111985_36283_36903_-
							*	Contig111985_37594_37856_-
							*	Contig111985_38536_38819_-
							*	Contig111985_39399_39526_-
							*	Contig111985_39989_40990_-
							*	Contig111985_36283_36903_-
							*	Contig111985_37594_37856_-
							*	Contig111985_38536_38814_-
							*	Contig111985_39399_41166_-
							*	Contig111985_36283_36903_-
							*	Contig111985_37594_37856_-
							*	Contig111985_38536_38819_-
							*	Contig111985_39399_41178_-
							*	Contig111985_36283_36903_-
							*	Contig111985_37594_37856_-
							*	Contig111985_38536_38814_-
							*	Contig111985_39399_39526_-
							*	Contig111985_39989_41178_-
								Contig112082_23684_23823_+
								Contig112082_24337_25312_+
								Contig11214_109303_109794_-
								Contig11214_109954_110366_-
								Contig11214_110697_110843_-
								Contig11214_111707_113767_-
								Contig11214_114208_114402_-
								Contig11214_114506_114592_-
								Contig11214_114714_114782_-
								Contig11214_115557_115643_-
								Contig11214_116728_117036_-
								Contig11214_109303_109794_-
								Contig11214_109954_110366_-
								Contig11214_110697_110843_-
								Contig11214_111707_113764_-
								Contig11214_114208_114402_-
								Contig11214_114506_114592_-
								Contig11214_114693_114782_-
								Contig11214_115557_115643_-
								Contig11214_116728_117196_-
								Contig11282_92367_92708_+
								Contig11282_93404_93918_+
								Contig11282_94004_94256_+
								Contig11282_94345_94403_+
								Contig11282_94539_94583_+
								Contig11282_94751_94816_+
								Contig11282_95202_95263_+
								Contig11282_95340_95414_+
								Contig11282_95509_95674_+
								Contig11282_95746_95869_+
								Contig11282_96827_96933_+
								Contig11282_97056_97235_+
								Contig11282_97467_97765_+
								Contig11282_97946_98637_-
								Contig11282_99135_100428_-
								Contig11382_4294_4298_+
								Contig11382_4461_4491_+
								Contig11382_4690_4805_+
								Contig11382_4904_4991_+
								Contig11382_5139_6071_+
								Contig1140_278278_278973_+
								Contig1140_279598_279867_+
								Contig1140_280629_281545_+
								Contig1140_278324_278397_+
								Contig1140_278445_278973_+
								Contig1140_279598_279867_+
								Contig1140_283312_283325_+
								Contig1141_48622_48955_+
								Contig1141_49501_49607_+
								Contig1141_49686_49976_+
								Contig1141_51479_51629_+
								Contig1141_51740_55641_+
								Contig1141_56071_57544_+
							*	Contig1141_70181_70183_+
							*	Contig1141_70881_71005_+
							*	Contig1141_71375_71580_+
							*	Contig1141_71673_71847_+
							*	Contig1141_72303_72438_+
							*	Contig1141_72592_73026_+
							*	Contig1141_70183_70183_+
							*	Contig1141_70883_71005_+
							*	Contig1141_71375_71580_+
							*	Contig1141_71673_71847_+
							*	Contig1141_72304_72438_+
							*	Contig1141_72592_73026_+
								Contig1143_194774_195497_-
								Contig1143_195991_196265_-
								Contig1143_196354_196785_-
							*	Contig1143_251146_251810_-
							*	Contig1143_252314_252445_-
							*	Contig1143_252540_252644_-
							*	Contig1143_252740_252913_-
							*	Contig1143_253485_253554_-
							*	Contig1143_253651_253832_-
							*	Contig1143_253991_254100_-
							*	Contig1143_254706_254784_-
							*	Contig1143_254899_254939_-
							*	Contig1143_255038_255116_-
							*	Contig1143_255216_255356_-
							*	Contig1143_255377_255383_-
							*	Contig1143_251146_251810_-
							*	Contig1143_251928_252023_-
							*	Contig1143_252314_252445_-
							*	Contig1143_252540_252644_-
							*	Contig1143_252740_252913_-
							*	Contig1143_253485_253554_-
							*	Contig1143_253651_253832_-
							*	Contig1143_253991_254100_-
							*	Contig1143_254419_254523_-
							*	Contig1143_254706_254784_-
							*	Contig1143_254899_254939_-
							*	Contig1143_255038_255116_-
							*	Contig1143_255216_255356_-
							*	Contig1143_255377_255433_-
								Contig11485_20336_20640_-
								Contig11485_22487_22595_-
								Contig11485_22948_23044_-
								Contig11485_23247_23534_-
								Contig11485_26038_26108_-
								Contig11485_26199_26305_-
								Contig11485_26609_26609_-
								Contig11485_20336_20640_-
								Contig11485_22487_22595_-
								Contig11485_22948_23044_-
								Contig11485_23247_23356_-
								Contig11485_23477_23534_-
								Contig11485_26038_26108_-
								Contig11485_26199_26306_-
								Contig11485_26609_26610_-
								Contig11485_20336_20640_-
								Contig11485_22487_22595_-
								Contig11485_22948_23044_-
								Contig11485_23247_23356_-
								Contig11485_23477_23534_-
								Contig11485_26038_26108_-
								Contig11485_26199_26304_-
								Contig11485_26609_26884_-
								Contig11485_20336_22595_-
								Contig11485_22948_23044_-
								Contig11485_23247_23534_-
								Contig11485_26038_26108_-
								Contig11485_26199_26304_-
								Contig11485_26609_26884_-
								Contig115_9083_9414_+
								Contig115_9522_10119_+
								Contig115_10249_10378_+
								Contig115_11213_11416_+
								Contig115_11563_11619_+
								Contig115_11692_12064_+
								Contig115_9083_9414_+
								Contig115_9522_10119_+
								Contig115_10249_10488_+
								Contig115_11213_11416_+
								Contig115_11563_11619_+
								Contig115_11707_12064_+
								Contig115_9083_9414_+
								Contig115_9522_9578_+
								Contig115_9914_10119_+
								Contig115_10249_10378_+
								Contig115_11213_11416_+
								Contig115_11563_11619_+
								Contig115_11707_12064_+
								Contig115_9083_9414_+
								Contig115_9522_10119_+
								Contig115_10249_10378_+
								Contig115_11213_11416_+
								Contig115_11563_11619_+
								Contig115_11707_12064_+
								Contig115_9135_9414_+
								Contig115_9522_9578_+
								Contig115_9941_10119_+
								Contig115_10249_10378_+
								Contig115_11213_11416_+
								Contig115_11563_12064_+
								Contig1153_108760_108968_-
								Contig1153_109059_109624_-
								Contig1153_109824_110209_-
								Contig1153_110287_110588_-
								Contig1153_110725_111058_-
								Contig1153_111932_112443_-
							*	Contig1153_178830_179396_-
							*	Contig1153_179880_179987_-
							*	Contig1153_180634_180738_-
							*	Contig1153_180830_180834_-
							*	Contig1153_178830_179104_-
							*	Contig1153_179128_179396_-
							*	Contig1153_179880_180735_-
							*	Contig1153_180830_181072_-
							*	Contig1153_181168_181369_-
							*	Contig1153_181464_181794_-
							*	Contig1153_178830_179104_-
							*	Contig1153_179128_179396_-
							*	Contig1153_179880_179987_-
							*	Contig1153_180634_180735_-
							*	Contig1153_180830_181817_-
							*	Contig1153_178830_179104_-
							*	Contig1153_179128_179396_-
							*	Contig1153_179880_180735_-
							*	Contig1153_180830_181072_-
							*	Contig1153_181168_181369_-
							*	Contig1153_181464_181495_-
							*	Contig1153_181955_182359_-
							*	Contig1153_178830_179104_-
							*	Contig1153_179128_179396_-
							*	Contig1153_179880_180735_-
							*	Contig1153_180830_181072_-
							*	Contig1153_181168_181369_-
							*	Contig1153_181464_181492_-
							*	Contig1153_181955_182359_-
							*	Contig1153_179655_180735_-
							*	Contig1153_180830_181072_-
							*	Contig1153_181168_181369_-
							*	Contig1153_181464_181492_-
							*	Contig1153_181955_182359_-
								Contig11576_13296_13328_+
								Contig11576_13437_13659_+
								Contig11576_13743_13909_+
								Contig11576_14067_14165_+
								Contig11576_14824_15616_+
								Contig11576_15970_16417_+
								Contig11576_13536_13659_+
								Contig11576_13743_13909_+
								Contig11576_14066_14165_+
								Contig11576_14824_15616_+
								Contig11576_15970_16417_+
								Contig1158_47781_47962_+
								Contig1158_48083_48185_+
								Contig1158_48307_48766_+
								Contig1158_49138_50328_+
								Contig1178_180081_180822_+
								Contig1178_180924_181038_+
								Contig1178_181182_181247_+
								Contig1178_181431_181519_+
								Contig1178_181856_181943_+
								Contig1178_182081_182227_+
								Contig1178_182333_182425_+
								Contig1178_183356_183458_+
								Contig1178_183722_184341_+
								Contig1178_180081_180822_+
								Contig1178_180924_181038_+
								Contig1178_181182_181247_+
								Contig1178_181431_181519_+
								Contig1178_181856_181943_+
								Contig1178_182081_182211_+
								Contig1178_190479_190509_+
								Contig1178_182671_183457_+
								Contig1178_183722_184341_+
								Contig117840_2_469_-
								Contig117840_581_1070_-
								Contig11853_19519_19725_-
								Contig11853_20055_20950_-
								Contig11853_21062_21382_-
								Contig11853_21473_21507_-
								Contig11853_22207_22208_-
								Contig11853_19519_19725_-
								Contig11853_20055_20950_-
								Contig11853_21062_21382_-
								Contig11853_21473_21508_-
								Contig11853_22207_22209_-
								Contig11853_19519_19725_-
								Contig11853_20055_20950_-
								Contig11853_21062_21382_-
								Contig11853_21473_21505_-
								Contig11853_22207_23737_-
								Contig11853_19519_19725_-
								Contig11853_20055_20950_-
								Contig11853_21062_21382_-
								Contig11853_21473_21507_-
								Contig11853_32702_33502_-
								Contig11853_19519_19725_-
								Contig11853_20055_20950_-
								Contig11853_21062_21382_-
								Contig11853_21473_21508_-
								Contig11853_32702_33502_-
								Contig11853_19519_19725_-
								Contig11853_20055_20950_-
								Contig11853_21062_21382_-
								Contig11853_21473_21505_-
								Contig11853_32702_33653_-
								Contig1189_132694_133283_-
								Contig1189_133654_133731_-
								Contig1189_133868_135876_-
								Contig1189_135997_136441_-
								Contig1189_132694_133731_-
								Contig1189_133868_135844_-
								Contig1189_135997_136134_-
								Contig1189_136255_136441_-
								Contig1189_134506_134879_-
								Contig1189_135102_135876_-
								Contig1189_135997_136303_-
								Contig119044_36731_36953_+
								Contig119044_37414_37570_+
								Contig119044_37704_37764_+
								Contig119044_37899_38159_+
								Contig119044_38271_38396_+
								Contig119044_38467_38715_+
								Contig119044_38810_38968_+
								Contig119044_39046_39224_+
								Contig119044_39333_39623_+
								Contig119044_37570_37570_+
								Contig119044_37703_37764_+
								Contig119044_37899_38159_+
								Contig119044_38271_38396_+
								Contig119044_38467_38715_+
								Contig119044_38810_38968_+
								Contig119044_39046_39224_+
								Contig119044_39333_39623_+
							*	Contig11909_10316_10715_+
							*	Contig11909_12027_13226_+
							*	Contig11909_13706_13852_+
							*	Contig11909_14074_14219_+
							*	Contig11909_14497_15348_+
							*	Contig11909_15451_15601_+
							*	Contig11909_15673_16235_+
							*	Contig11909_10316_10715_+
							*	Contig11909_12027_13226_+
							*	Contig11909_13706_13852_+
							*	Contig11909_14074_15348_+
							*	Contig11909_15451_15601_+
							*	Contig11909_15673_16235_+
							*	Contig11909_10330_10715_+
							*	Contig11909_12027_13226_+
							*	Contig11909_13706_13852_+
							*	Contig11909_14074_14219_+
							*	Contig11909_14497_14707_+
							*	Contig11909_15111_15348_+
							*	Contig11909_15451_15601_+
							*	Contig11909_15673_16235_+
							*	Contig11909_10330_10715_+
							*	Contig11909_12027_13226_+
							*	Contig11909_13706_13852_+
							*	Contig11909_14074_14707_+
							*	Contig11909_15111_15348_+
							*	Contig11909_15451_15601_+
							*	Contig11909_15673_16235_+
							*	Contig11909_10330_10715_+
							*	Contig11909_12027_13226_+
							*	Contig11909_13706_13852_+
							*	Contig11909_14074_14219_+
							*	Contig11909_14497_14707_+
							*	Contig11909_15111_15348_+
							*	Contig11909_15451_15601_+
							*	Contig11909_15673_15903_+
							*	Contig11909_15930_15981_+
							*	Contig11909_21925_22597_+
							*	Contig11909_22716_23133_+
							*	Contig11909_23682_23810_+
							*	Contig11909_23955_24112_+
							*	Contig11909_24253_24463_+
							*	Contig11909_24559_24796_+
							*	Contig11909_24878_24932_+
							*	Contig11909_24963_25028_+
							*	Contig11909_25111_25764_+
							*	Contig11909_11599_11606_+
							*	Contig11909_11944_13226_+
							*	Contig11909_13706_13852_+
							*	Contig11909_14074_14931_+
							*	Contig11909_21530_23133_+
							*	Contig11909_23682_23810_+
							*	Contig11909_23955_24112_+
							*	Contig11909_24253_24463_+
							*	Contig11909_24559_24796_+
							*	Contig11909_24878_25028_+
							*	Contig11909_25111_25764_+
								Contig11909_143971_144143_+
								Contig11909_144315_144343_+
								Contig11909_144375_144479_+
								Contig11909_144580_144787_+
								Contig11909_144889_145011_+
								Contig11909_145144_145272_+
								Contig11909_145691_145776_+
								Contig11909_146506_146629_+
								Contig11909_147139_147187_+
								Contig11909_148180_148262_+
								Contig11909_149324_149391_+
								Contig11909_149818_149892_+
								Contig11909_150745_150832_+
								Contig11909_151041_151157_+
								Contig11909_151460_151811_+
								Contig11909_151853_152044_+
								Contig11909_144066_144143_+
								Contig11909_144414_144479_+
								Contig11909_144580_144787_+
								Contig11909_144889_145011_+
								Contig11909_145144_145272_+
								Contig11909_145691_145776_+
								Contig11909_146506_146629_+
								Contig11909_147139_147187_+
								Contig11909_148180_148262_+
								Contig11909_149324_149391_+
								Contig11909_149818_149892_+
								Contig11909_150745_150832_+
								Contig11909_151041_151157_+
								Contig11909_151460_151811_+
								Contig11909_151853_152044_+
								Contig11909_148260_148262_+
								Contig11909_149322_149391_+
								Contig11909_149818_149892_+
								Contig11909_150745_150832_+
								Contig11909_151041_151157_+
								Contig11909_151460_151811_+
								Contig11909_151853_152044_+
								Contig11909_28066_28079_-
								Contig11909_28334_28635_-
								Contig11909_29056_29293_-
								Contig11909_29375_29585_-
								Contig11909_29656_29837_-
								Contig11909_30034_30141_-
								Contig11909_30407_30590_-
								Contig11909_30601_30756_-
								Contig11909_32309_32788_-
								Contig11909_32854_33091_-
								Contig11909_35941_36030_-
								Contig11909_36281_36798_-
								Contig11909_36959_37109_-
								Contig11909_38204_38441_-
								Contig11909_38554_38764_-
								Contig11909_38845_39002_-
								Contig11909_39196_39330_-
								Contig11909_39415_40628_-
								Contig11909_40736_41138_-
								Contig11909_28066_28079_-
								Contig11909_28334_28635_-
								Contig11909_29056_29207_-
								Contig11909_29375_29585_-
								Contig11909_29656_29837_-
								Contig11909_30034_30141_-
								Contig11909_30407_30590_-
								Contig11909_30601_30756_-
								Contig11909_32309_32788_-
								Contig11909_32854_33091_-
								Contig11909_35941_36030_-
								Contig11909_36281_36798_-
								Contig11909_36959_37109_-
								Contig11909_38204_38441_-
								Contig11909_38554_38764_-
								Contig11909_38845_39002_-
								Contig11909_39196_39330_-
								Contig11909_39415_40628_-
								Contig11909_40736_41138_-
								Contig11909_28114_28635_-
								Contig11909_28825_28975_-
								Contig11909_29056_29293_-
								Contig11909_29375_29585_-
								Contig11909_29656_29837_-
								Contig11909_30034_30141_-
								Contig11909_30407_30590_-
								Contig11909_30601_30756_-
								Contig11909_32309_32788_-
								Contig11909_32854_33091_-
								Contig11909_35941_36030_-
								Contig11909_36281_36798_-
								Contig11909_36959_37109_-
								Contig11909_38204_38441_-
								Contig11909_38554_38764_-
								Contig11909_38845_39002_-
								Contig11909_39196_39330_-
								Contig11909_39415_40628_-
								Contig11909_40736_41138_-
								Contig11909_28114_28635_-
								Contig11909_29056_29207_-
								Contig11909_29656_29837_-
								Contig11909_30034_30141_-
								Contig11909_30407_30590_-
								Contig11909_30601_30756_-
								Contig11909_32309_32788_-
								Contig11909_32854_33091_-
								Contig11909_35941_36030_-
								Contig11909_36281_36798_-
								Contig11909_36959_37109_-
								Contig11909_38204_38441_-
								Contig11909_38554_38764_-
								Contig11909_38845_39002_-
								Contig11909_39196_39330_-
								Contig11909_39415_40628_-
								Contig11909_40736_41138_-
								Contig11915_17141_17149_+
								Contig11915_17561_19160_+
								Contig11931_28460_28460_+
								Contig11931_28596_28646_+
								Contig11931_29218_29280_+
								Contig11931_30012_30102_+
								Contig11931_30281_30385_+
								Contig11931_31347_31734_+
								Contig1195_65555_66550_-
								Contig1195_66645_67741_-
								Contig1195_68416_68524_-
								Contig1195_68690_68691_-
								Contig1195_65555_66550_-
								Contig1195_66645_67741_-
								Contig1195_68416_68523_-
								Contig1195_68690_68875_-
								Contig1195_69375_69444_-
								Contig1195_70126_70564_-
								Contig1195_65555_66550_-
								Contig1195_66645_67741_-
								Contig1195_68416_68523_-
								Contig1195_68690_68875_-
								Contig1195_69375_69444_-
								Contig1195_69830_69925_-
								Contig1195_70273_70564_-
								Contig1195_65555_66550_-
								Contig1195_66645_67822_-
								Contig1195_68416_68523_-
								Contig1195_68690_68875_-
								Contig1195_69375_69444_-
								Contig1195_69830_69924_-
								Contig1195_70126_70599_-
								Contig1195_65555_66550_-
								Contig1195_66645_67741_-
								Contig1195_68416_68523_-
								Contig1195_68690_68875_-
								Contig1195_69375_69924_-
								Contig1195_70126_70604_-
								Contig1195_65555_66550_-
								Contig1195_66645_67741_-
								Contig1195_68416_68523_-
								Contig1195_68690_68875_-
								Contig1195_69375_69444_-
								Contig1195_69830_69924_-
								Contig1195_70126_70604_-
								Contig1195_65555_66550_-
								Contig1195_66645_67741_-
								Contig1195_68416_68523_-
								Contig1195_68690_68875_-
								Contig1195_69375_69444_-
								Contig1195_69830_70633_-
								Contig1195_65555_66550_-
								Contig1195_66645_67741_-
								Contig1195_68416_68523_-
								Contig1195_68690_68875_-
								Contig1195_69375_69444_-
								Contig1195_69592_69701_-
								Contig1195_69830_70207_-
								Contig1195_70277_70656_-
								Contig11970_40098_40125_+
								Contig11970_40211_40339_+
								Contig11970_41270_41405_+
								Contig11970_44383_44672_+
								Contig11970_44805_45979_+
								Contig11970_40359_40565_+
								Contig11970_41270_41405_+
								Contig11970_44383_44672_+
								Contig11970_44805_45979_+
								Contig11970_43705_44672_+
								Contig11970_44805_45979_+
							*	Contig11994_106611_107151_-
							*	Contig11994_107417_107545_-
							*	Contig11994_107758_107879_-
							*	Contig11994_108333_110399_-
							*	Contig11994_106611_107151_-
							*	Contig11994_107417_107545_-
							*	Contig11994_107758_110399_-
							*	Contig11994_106611_107151_-
							*	Contig11994_107417_107545_-
							*	Contig11994_107758_107837_-
							*	Contig11994_108333_108398_-
							*	Contig11994_110805_111142_-
							*	Contig11994_106611_107151_-
							*	Contig11994_107417_107540_-
							*	Contig11994_107758_107837_-
							*	Contig11994_108333_108398_-
							*	Contig11994_110805_111496_-
							*	Contig11994_106611_107151_-
							*	Contig11994_107417_107545_-
							*	Contig11994_107758_108398_-
							*	Contig11994_110805_110873_-
							*	Contig11994_111622_111915_-
							*	Contig11994_106611_107151_-
							*	Contig11994_107417_107545_-
							*	Contig11994_107758_107879_-
							*	Contig11994_108333_108398_-
							*	Contig11994_110805_110873_-
							*	Contig11994_111622_111933_-
							*	Contig11994_106611_107151_-
							*	Contig11994_107417_107545_-
							*	Contig11994_107758_107879_-
							*	Contig11994_108333_108398_-
							*	Contig11994_110805_111958_-
							*	Contig11994_106611_107151_-
							*	Contig11994_107417_107545_-
							*	Contig11994_107758_107837_-
							*	Contig11994_108333_108398_-
							*	Contig11994_110805_110873_-
							*	Contig11994_111622_111958_-
								Contig120_715205_715213_+
								Contig120_715518_715575_+
								Contig120_715672_715804_+
								Contig120_715919_715975_+
								Contig120_716307_716352_+
								Contig120_716458_716613_+
								Contig120_716692_716817_+
								Contig120_717108_717197_+
								Contig120_717307_717528_+
								Contig120_717625_717723_+
								Contig120_717901_717997_+
								Contig120_718094_718495_+
								Contig120_715205_715213_+
								Contig120_715518_715575_+
								Contig120_715672_715804_+
								Contig120_715919_715975_+
								Contig120_716307_716352_+
								Contig120_716461_716613_+
								Contig120_716692_716817_+
								Contig120_717108_717197_+
								Contig120_717307_717528_+
								Contig120_717625_717723_+
								Contig120_717819_717997_+
								Contig120_718094_718495_+
								Contig120_715205_715213_+
								Contig120_715518_715575_+
								Contig120_715672_715804_+
								Contig120_715919_715975_+
								Contig120_716307_716352_+
								Contig120_716458_716613_+
								Contig120_716692_716817_+
								Contig120_717108_717198_+
								Contig120_717307_717528_+
								Contig120_717625_717723_+
								Contig120_717819_717997_+
								Contig120_718094_718495_+
								Contig120_715205_715213_+
								Contig120_715518_715575_+
								Contig120_715672_715804_+
								Contig120_715919_715975_+
								Contig120_716307_716352_+
								Contig120_716458_716613_+
								Contig120_716692_716817_+
								Contig120_717108_717197_+
								Contig120_717307_717528_+
								Contig120_717625_717723_+
								Contig120_717819_717997_+
								Contig120_718094_718495_+
								Contig120_715971_715975_+
								Contig120_716302_716352_+
								Contig120_716461_716613_+
								Contig120_716692_716817_+
								Contig120_717108_717197_+
								Contig120_717307_717528_+
								Contig120_717625_717723_+
								Contig120_717819_717997_+
								Contig120_718094_718495_+
								Contig12019_20622_21208_+
								Contig12019_21319_21345_+
								Contig12019_21530_21595_+
								Contig12019_21713_22041_+
							*	Contig1205_117141_117458_-
							*	Contig1205_117544_117684_-
							*	Contig1205_117759_117852_-
							*	Contig1205_117945_118166_-
							*	Contig1205_118485_118537_-
							*	Contig1205_118941_119027_-
							*	Contig1205_119106_119170_-
							*	Contig1205_119585_119624_-
							*	Contig1205_119715_119779_-
							*	Contig1205_119902_120102_-
							*	Contig1205_120273_120432_-
							*	Contig1205_120522_120740_-
								Contig12053_29528_29982_-
								Contig12053_30073_30328_-
								Contig12053_30415_30648_-
								Contig12053_30757_30887_-
								Contig12053_30975_31419_-
								Contig12055_68020_68464_-
								Contig12055_69280_70099_-
								Contig1210_19913_21199_-
								Contig1210_21287_21608_-
								Contig1210_21728_21954_-
								Contig1210_22051_22213_-
								Contig1210_22304_22422_-
								Contig1210_22542_22657_-
								Contig1210_23105_23345_-
							*	Contig12107_50064_50422_+
							*	Contig12107_51335_52793_+
							*	Contig12107_53297_54319_+
							*	Contig12107_54407_55494_+
							*	Contig12107_50600_50854_+
							*	Contig12107_51335_52403_+
							*	Contig12107_52473_52793_+
							*	Contig12107_53297_54319_+
							*	Contig12107_54407_55494_+
							*	Contig12107_50995_52403_+
							*	Contig12107_52473_52793_+
							*	Contig12107_53297_54319_+
							*	Contig12107_54407_55494_+
								Contig1211_53884_53954_+
								Contig1211_54099_54314_+
								Contig1211_54478_54607_+
								Contig1211_54786_55904_+
								Contig1214_165119_165761_+
								Contig1214_165864_165953_+
								Contig1214_166041_166107_+
								Contig1214_166214_166570_+
								Contig1214_166682_167300_+
								Contig1214_167410_167973_+
								Contig1214_165953_165953_+
								Contig1214_166038_166107_+
								Contig1214_166214_166306_+
								Contig1214_166385_166570_+
								Contig1214_166682_167300_+
								Contig1214_167410_167973_+
							*	Contig1218_83194_83840_-
							*	Contig1218_83960_84270_-
							*	Contig1218_84367_84751_-
								Contig122_183720_184115_+
								Contig122_184214_184365_+
								Contig122_184611_184855_+
								Contig122_185018_185146_+
								Contig122_185951_186913_+
								Contig122_186999_187434_+
								Contig122_192606_192777_+
								Contig122_192896_193047_+
								Contig122_193174_193418_+
								Contig122_193509_193637_+
								Contig122_193924_194880_+
								Contig122_194973_195375_+
								Contig1226_127094_127169_+
								Contig1226_127320_127499_+
								Contig1226_127599_127728_+
								Contig1226_127841_128121_+
								Contig1235_109557_110250_-
								Contig1235_110442_111399_-
								Contig12368_31471_32070_-
								Contig12368_32335_32503_-
								Contig12368_32588_32779_-
								Contig12368_32868_33104_-
								Contig12368_41095_41366_-
								Contig12368_41492_41675_-
								Contig12368_41895_42035_-
								Contig12368_42128_42312_-
								Contig12368_45252_45474_-
								Contig12368_45482_45545_-
								Contig12368_45589_45685_-
								Contig12368_45897_46065_-
								Contig12368_46677_46868_-
								Contig12368_46988_47227_-
								Contig12368_47802_48232_-
								Contig12368_48382_48557_-
								Contig12368_48567_48781_-
								Contig12368_51876_52028_-
								Contig12368_61348_61790_-
								Contig12368_62013_62181_-
								Contig12368_62502_62693_-
								Contig12368_62827_62940_-
								Contig12368_64848_65290_-
								Contig12368_65374_65542_-
								Contig12368_65997_66188_-
								Contig12368_66308_66477_-
								Contig12368_76281_76690_-
								Contig12368_76898_77063_-
								Contig12368_77411_77593_-
								Contig12368_78211_78431_-
								Contig12368_78638_78644_-
								Contig12368_31471_32070_-
								Contig12368_32335_32503_-
								Contig12368_32588_32779_-
								Contig12368_51876_52028_-
								Contig12368_61348_61790_-
								Contig12368_62013_62181_-
								Contig12368_62502_62693_-
								Contig12368_62827_62940_-
								Contig12368_64848_65290_-
								Contig12368_65374_65542_-
								Contig12368_65997_66188_-
								Contig12368_66308_66477_-
								Contig12368_76281_76690_-
								Contig12368_76898_77063_-
								Contig12368_77411_77593_-
								Contig12368_78211_78431_-
								Contig12368_78638_78644_-
								Contig12368_31471_32070_-
								Contig12368_32335_32503_-
								Contig12368_32588_32779_-
								Contig12368_32868_32895_-
								Contig12368_51904_52028_-
								Contig12368_61348_61790_-
								Contig12368_62013_62181_-
								Contig12368_62502_62693_-
								Contig12368_62827_62940_-
								Contig12368_64848_65290_-
								Contig12368_65374_65542_-
								Contig12368_65997_66188_-
								Contig12368_66352_66477_-
								Contig12368_76281_76690_-
								Contig12368_76898_77063_-
								Contig12368_77411_77593_-
								Contig12368_78211_78431_-
								Contig12368_78638_78644_-
								Contig12368_31471_32070_-
								Contig12368_32335_32503_-
								Contig12368_32588_32779_-
								Contig12368_42128_42161_-
								Contig12368_51904_52028_-
								Contig12368_61348_61693_-
								Contig12368_65194_65290_-
								Contig12368_65374_65542_-
								Contig12368_65997_66188_-
								Contig12368_66308_66477_-
								Contig12368_76281_76690_-
								Contig12368_76898_77063_-
								Contig12368_77411_77593_-
								Contig12368_78211_78431_-
								Contig12368_78638_78644_-
								Contig12368_31471_32070_-
								Contig12368_32335_32503_-
								Contig12368_32588_32779_-
								Contig12368_32868_32895_-
								Contig12368_42156_42312_-
								Contig12368_45252_45474_-
								Contig12368_45482_45545_-
								Contig12368_45589_45685_-
								Contig12368_45897_46065_-
								Contig12368_46677_46868_-
								Contig12368_46988_47227_-
								Contig12368_47802_48232_-
								Contig12368_48382_48557_-
								Contig12368_48567_48781_-
								Contig12368_51876_52028_-
								Contig12368_61348_61790_-
								Contig12368_62013_62181_-
								Contig12368_62502_62693_-
								Contig12368_62827_62940_-
								Contig12368_64848_65290_-
								Contig12368_65374_65542_-
								Contig12368_65997_66188_-
								Contig12368_66308_66477_-
								Contig12368_76281_76690_-
								Contig12368_76898_77063_-
								Contig12368_77411_77593_-
								Contig12368_78211_78431_-
								Contig12368_78638_78644_-
								Contig1247_91951_93704_-
								Contig1247_94344_94490_-
								Contig1247_95914_96057_-
								Contig1251_79072_79455_+
								Contig1251_79542_79742_+
								Contig1251_80456_80628_+
								Contig1251_80748_80850_+
								Contig1251_81845_82435_+
								Contig1251_79072_79455_+
								Contig1251_79542_79742_+
								Contig1251_80456_80628_+
								Contig1251_80748_82435_+
								Contig1251_79823_80628_+
								Contig1251_80748_82435_+
								Contig1251_79823_80628_+
								Contig1251_80748_80850_+
								Contig1251_81845_82435_+
								Contig1252_46260_47034_+
								Contig1252_47154_47209_+
								Contig1252_47338_48632_+
								Contig1252_46260_47034_+
								Contig1252_47154_47213_+
								Contig1252_47338_47753_+
								Contig1252_72784_73454_+
								Contig1252_73565_73703_+
								Contig1252_46260_46978_+
								Contig1252_72012_72067_+
								Contig1252_72186_72245_+
								Contig1252_72368_73454_+
								Contig1252_73565_73703_+
								Contig1257_180994_181132_-
								Contig1257_182143_182201_-
								Contig1257_182320_182835_-
								Contig1257_183000_183202_-
								Contig1257_181854_182201_-
								Contig1257_182320_182835_-
								Contig1257_183000_183202_-
								Contig1258_80716_80788_+
								Contig1258_80845_80869_+
								Contig1258_81023_81300_+
								Contig1258_82153_82322_+
								Contig1258_82408_82561_+
								Contig1258_82645_82729_+
								Contig1258_83302_83402_+
								Contig1258_83620_83918_+
								Contig1258_84095_84268_+
								Contig1258_84431_84496_+
								Contig1258_84594_84772_+
								Contig1258_84892_85061_+
								Contig1258_85161_85329_+
								Contig1258_85489_85851_+
								Contig1258_80716_80788_+
								Contig1258_80845_80869_+
								Contig1258_81023_81300_+
								Contig1258_82153_82322_+
								Contig1258_82408_82561_+
								Contig1258_82645_82729_+
								Contig1258_83302_83402_+
								Contig1258_84095_84268_+
								Contig1258_84431_84496_+
								Contig1258_84594_84772_+
								Contig1258_84892_85061_+
								Contig1258_85161_85329_+
								Contig1258_85489_85851_+
								Contig1258_80716_80788_+
								Contig1258_80845_80869_+
								Contig1258_81023_81300_+
								Contig1258_82153_82322_+
								Contig1258_82408_82561_+
								Contig1258_82645_82729_+
								Contig1258_83302_83918_+
								Contig1258_84095_84268_+
								Contig1258_84431_84496_+
								Contig1258_84594_84772_+
								Contig1258_84892_85061_+
								Contig1258_85161_85329_+
								Contig1258_85489_85851_+
								Contig12627_26996_27549_-
								Contig12627_27821_27898_-
								Contig12627_28000_28000_-
								Contig1266_2413_2622_+
								Contig1266_3484_3888_+
								Contig1266_4007_4055_+
								Contig1266_10034_10142_+
								Contig1266_10241_10645_+
								Contig1266_11216_11488_+
								Contig1266_11584_11935_+
								Contig1266_10050_10142_+
								Contig1266_10241_10645_+
								Contig1266_11207_11488_+
								Contig1266_11584_11935_+
								Contig12660_29691_29912_+
								Contig12660_30027_30132_+
								Contig12660_30259_31184_+
								Contig1268_303717_303749_-
								Contig1268_303913_303976_-
								Contig1268_304010_304605_-
								Contig1268_305632_305939_-
								Contig1268_306398_307350_-
								Contig1268_307427_307894_-
								Contig1268_308016_308173_-
								Contig1268_303717_303749_-
								Contig1268_303913_303976_-
								Contig1268_304010_304605_-
								Contig1268_305632_305939_-
								Contig1268_306398_307350_-
								Contig1268_307427_307894_-
								Contig1268_308055_308173_-
								Contig1269_19408_19723_+
								Contig1269_20167_20408_+
								Contig1269_22676_22861_+
								Contig1269_22950_23039_+
								Contig1269_23134_23324_+
								Contig1269_23437_23517_+
								Contig1269_23641_23805_+
								Contig1269_23959_24147_+
								Contig1269_24262_24375_+
								Contig1269_24493_24612_+
								Contig1269_24741_24863_+
								Contig1269_24955_25054_+
								Contig1269_25293_25349_+
								Contig1269_25591_25637_+
								Contig1269_25763_25906_+
								Contig1269_26039_26114_+
								Contig1269_26352_26432_+
								Contig1269_26521_26604_+
								Contig1269_26850_27152_+
								Contig1269_19408_19723_+
								Contig1269_20167_20408_+
								Contig1269_22676_22861_+
								Contig1269_22950_23039_+
								Contig1269_23134_23324_+
								Contig1269_23437_23517_+
								Contig1269_23641_23805_+
								Contig1269_23959_24147_+
								Contig1269_24262_24375_+
								Contig1269_24493_24612_+
								Contig1269_24741_24863_+
								Contig1269_24956_25054_+
								Contig1269_25293_25349_+
								Contig1269_25591_25642_+
								Contig1269_25763_25933_+
								Contig1269_25970_26114_+
								Contig1269_26352_26432_+
								Contig1269_26521_26604_+
								Contig1269_26850_27152_+
								Contig1269_19408_19723_+
								Contig1269_20167_20408_+
								Contig1269_22676_22861_+
								Contig1269_22950_23039_+
								Contig1269_23134_23324_+
								Contig1269_23437_23517_+
								Contig1269_23641_23805_+
								Contig1269_23959_24147_+
								Contig1269_24262_24375_+
								Contig1269_24493_24612_+
								Contig1269_24741_24863_+
								Contig1269_24956_25054_+
								Contig1269_25293_25349_+
								Contig1269_25591_25637_+
								Contig1269_25763_25906_+
								Contig1269_25970_26114_+
								Contig1269_26352_26432_+
								Contig1269_26521_27152_+
								Contig1269_19408_19723_+
								Contig1269_20167_20408_+
								Contig1269_22676_22861_+
								Contig1269_22950_23039_+
								Contig1269_23134_23324_+
								Contig1269_23437_23517_+
								Contig1269_23641_23805_+
								Contig1269_23959_24147_+
								Contig1269_24262_24375_+
								Contig1269_24504_24612_+
								Contig1269_24741_24863_+
								Contig1269_24955_25054_+
								Contig1269_25293_25906_+
								Contig1269_26039_26114_+
								Contig1269_26352_26432_+
								Contig1269_26521_26604_+
								Contig1269_26850_27152_+
								Contig1269_19408_19723_+
								Contig1269_20167_20408_+
								Contig1269_22676_22861_+
								Contig1269_22950_23039_+
								Contig1269_23134_23324_+
								Contig1269_23437_23517_+
								Contig1269_23641_23805_+
								Contig1269_23959_24147_+
								Contig1269_24262_24375_+
								Contig1269_24504_24612_+
								Contig1269_24741_24863_+
								Contig1269_24956_25054_+
								Contig1269_25293_25933_+
								Contig1269_25970_26114_+
								Contig1269_26352_26432_+
								Contig1269_26521_26604_+
								Contig1269_26850_27152_+
								Contig1269_19408_19723_+
								Contig1269_20167_20408_+
								Contig1269_22676_22861_+
								Contig1269_22950_23039_+
								Contig1269_23134_23324_+
								Contig1269_23437_23517_+
								Contig1269_23641_23805_+
								Contig1269_23959_24147_+
								Contig1269_24262_24375_+
								Contig1269_24493_24612_+
								Contig1269_24741_24863_+
								Contig1269_24956_25054_+
								Contig1269_25293_25637_+
								Contig1269_25763_26114_+
								Contig1269_26352_26432_+
								Contig1269_26521_26604_+
								Contig1269_26850_27152_+
								Contig1269_19408_19723_+
								Contig1269_20167_20408_+
								Contig1269_22676_22861_+
								Contig1269_22950_23039_+
								Contig1269_23134_23324_+
								Contig1269_23437_23517_+
								Contig1269_23641_23805_+
								Contig1269_23959_24147_+
								Contig1269_24262_24375_+
								Contig1269_24493_24612_+
								Contig1269_24741_24863_+
								Contig1269_24956_25054_+
								Contig1269_25293_25349_+
								Contig1269_25591_25637_+
								Contig1269_25763_25906_+
								Contig1269_25970_26114_+
								Contig1269_26352_26432_+
								Contig1269_26521_26604_+
								Contig1269_26850_27152_+
							*	Contig1269_674788_676364_-
							*	Contig1269_676512_676766_-
								Contig12707_20192_20754_+
								Contig12707_20847_21241_+
								Contig12707_21490_21940_+
								Contig12707_23030_23279_+
								Contig12707_23302_23461_+
								Contig1271_61215_61963_+
								Contig1271_62838_63215_+
								Contig1271_63358_63457_+
								Contig1271_61217_61249_+
								Contig1271_61784_61963_+
								Contig1271_62838_63457_+
								Contig1271_61515_61523_+
								Contig1271_61784_61963_+
								Contig1271_62838_63226_+
								Contig1271_63358_63457_+
								Contig1271_63654_64034_-
								Contig1271_64475_64564_-
								Contig1271_64809_64948_-
								Contig1271_65831_65866_-
								Contig1271_63654_64034_-
								Contig1271_64475_64585_-
								Contig1271_64615_64687_-
								Contig1271_64809_64948_-
								Contig1271_65831_65867_-
								Contig12760_3382_4640_+
								Contig12760_4794_5687_+
								Contig12760_6000_6014_+
								Contig12760_6066_6132_+
								Contig12760_6348_6387_+
								Contig12760_4220_4640_+
								Contig12760_5545_5687_+
								Contig12760_6000_6014_+
								Contig12760_6066_6132_+
								Contig12760_6348_6387_+
								Contig12760_54010_54516_+
								Contig12760_54615_54750_+
								Contig12760_55321_55556_+
								Contig12760_55663_55887_+
								Contig12760_55992_56127_+
								Contig12760_56215_56288_+
								Contig12760_56372_56471_+
								Contig12760_56559_56616_+
								Contig12760_56967_57038_+
								Contig12760_57115_57165_+
								Contig12760_57196_57581_+
								Contig12760_58410_59117_+
								Contig12760_59218_59309_+
								Contig12760_59438_59576_+
								Contig12760_59697_59932_+
								Contig12760_60318_60542_+
								Contig12760_60642_60777_+
								Contig12760_60868_60941_+
								Contig12760_61012_61111_+
								Contig12760_61205_61265_+
								Contig12760_61869_61940_+
								Contig12760_62050_62529_+
								Contig12760_58410_59117_+
								Contig12760_59438_59576_+
								Contig12760_59697_59932_+
								Contig12760_60318_60542_+
								Contig12760_60642_60777_+
								Contig12760_60868_60941_+
								Contig12760_61012_61111_+
								Contig12760_61205_61265_+
								Contig12760_61869_61940_+
								Contig12760_62050_62529_+
								Contig12760_58613_59117_+
								Contig12760_59438_59576_+
								Contig12760_59740_59932_+
								Contig12760_60318_60542_+
								Contig12760_60642_60777_+
								Contig12760_60868_60941_+
								Contig12760_61012_61111_+
								Contig12760_61205_61265_+
								Contig12760_61869_61940_+
								Contig12760_62050_62529_+
								Contig1279_131141_132031_+
								Contig1279_132129_132491_+
								Contig1279_132590_132648_+
								Contig1279_132745_133240_+
								Contig1279_133370_133432_+
								Contig1279_133597_133700_+
								Contig1279_133792_134280_+
								Contig1279_131141_131324_+
								Contig1279_131495_132031_+
								Contig1279_132129_132491_+
								Contig1279_132590_132648_+
								Contig1279_132745_132819_+
								Contig1279_133165_133240_+
								Contig1279_133370_133432_+
								Contig1279_133599_133700_+
								Contig1279_133792_134280_+
								Contig1279_131141_131324_+
								Contig1279_131495_132031_+
								Contig1279_132129_132491_+
								Contig1279_132590_132648_+
								Contig1279_132745_132819_+
								Contig1279_133138_133240_+
								Contig1279_133370_133432_+
								Contig1279_133599_133700_+
								Contig1279_133792_134280_+
								Contig1279_131160_131324_+
								Contig1279_131495_132031_+
								Contig1279_132129_132491_+
								Contig1279_132590_132648_+
								Contig1279_132745_133240_+
								Contig1279_133370_133432_+
								Contig1279_133599_133700_+
								Contig1279_133792_134280_+
								Contig1279_131186_131324_+
								Contig1279_131495_132031_+
								Contig1279_132129_132491_+
								Contig1279_132590_132648_+
								Contig1279_132745_132819_+
								Contig1279_133138_133240_+
								Contig1279_133370_133432_+
								Contig1279_133599_133709_+
								Contig1279_133792_134280_+
								Contig12813_28236_29325_-
								Contig12813_30435_30500_-
								Contig12813_30806_30947_-
								Contig12813_28236_29391_-
								Contig12813_30435_30500_-
								Contig12813_30806_30947_-
								Contig12813_28236_29391_-
								Contig12813_30806_30947_-
								Contig1285_21193_22202_-
								Contig1285_22529_23212_-
								Contig1285_25929_26635_-
								Contig1285_29719_30779_-
								Contig1285_25414_25782_-
								Contig1285_25929_26635_-
								Contig1285_29719_30779_-
							*	Contig128750_943_1515_+
							*	Contig128750_1644_1799_+
							*	Contig128750_2065_2220_+
							*	Contig128750_2322_2393_+
							*	Contig128750_3017_3170_+
							*	Contig128750_1124_1515_+
							*	Contig128750_1644_1799_+
							*	Contig128750_1916_1990_+
							*	Contig128750_2065_2220_+
							*	Contig128750_2322_2393_+
							*	Contig128750_3017_3170_+
								Contig129204_35750_36501_-
								Contig129204_36637_36766_-
								Contig129204_36998_37351_-
								Contig129722_11058_11728_-
								Contig129722_11845_12301_-
								Contig129722_12444_12502_-
								Contig130_56229_57073_-
								Contig130_57166_57273_-
								Contig130_57385_57589_-
								Contig130_57690_58023_-
								Contig130563_3652_3752_+
								Contig130563_4810_6064_+
								Contig130563_6270_6356_+
								Contig130563_6449_7099_+
								Contig130563_7284_7448_+
								Contig130563_7734_8025_+
								Contig130563_8130_8344_+
								Contig130563_8424_8729_+
								Contig130563_8849_8912_+
								Contig130563_9120_9359_+
								Contig130563_9442_9739_+
								Contig1307_152209_152996_-
								Contig1307_153178_153409_-
								Contig1307_153547_153568_-
								Contig1307_153666_154181_-
								Contig1307_154299_154511_-
								Contig1307_154604_154729_-
								Contig1307_154818_154955_-
								Contig1307_155061_155673_-
								Contig1307_155771_155924_-
								Contig1307_156007_156070_-
								Contig1307_157394_157522_-
								Contig1307_157703_157907_-
								Contig1307_157991_158100_-
								Contig1307_152209_152996_-
								Contig1307_153178_153409_-
								Contig1307_153547_153568_-
								Contig1307_153666_154181_-
								Contig1307_154299_154511_-
								Contig1307_154604_154729_-
								Contig1307_154818_154955_-
								Contig1307_155061_155673_-
								Contig1307_155771_155924_-
								Contig1307_156007_156070_-
								Contig1307_157395_157522_-
								Contig1307_157703_157904_-
								Contig1307_157991_158177_-
								Contig1307_152209_152996_-
								Contig1307_153178_153409_-
								Contig1307_153547_153568_-
								Contig1307_153666_154181_-
								Contig1307_154299_154511_-
								Contig1307_154604_154729_-
								Contig1307_154818_154955_-
								Contig1307_155061_155673_-
								Contig1307_155771_155924_-
								Contig1307_156007_156070_-
								Contig1307_157395_157522_-
								Contig1307_157703_157907_-
[truncated: 15,718 more rows]

## Sheet: Article info
Article title:	Identification and characterization of jasmonic acid- and linolenic acid-mediated transcriptional regulation of secondary laticifer differentiation in Hevea brasiliensis
Journal name:	Plant Molecular Biology
Shorter running title:	Molecular basis of secondary laticifer differentiation in Hevea
Author names:	Swee Cheng Loh, Ahmad Sofiman Othman, G. Veera Singham*
Affiliation (corresponding author):	Centre for Chemical Biology, Universiti Sains Malaysia, 11900 Bayan Lepas, Penang, Malaysia.
Email (corresponding author):	veerasingham@usm.my, contact number: (+6) 04 653 5534
*Corresponding author
