# Supplementary material for: Identification and characterization of jasmonic acid- and linolenic acid-mediated transcriptional regulation of secondary laticifer differentiation in Hevea brasiliensis
Source: Sci Rep. 2019 Oct 4;9:14296. doi: 10.1038/s41598-019-50800-1 (PMC6778104; doi:10.1038/s41598-019-50800-1)
Supplement: Supplementary file 4 — Supplementary Table 6 [file 41598_2019_50800_MOESM4_ESM.xlsx]

## Sheet: FUP
Supplementary Table 6. AS events in the FUP dataset
Sequence Name	Source	Feature	Start	End	Score	Strand	Frame	Attributes
Contig703	astalavista	as_event	296335	296710	.	+	.	as_code "1- , 2-"; transcript1_id "TCONS_00136444"; splice_chain1 "296335"; transcript2_id "TCONS_00136445"; splice_chain2 "296710";
Contig4800	astalavista	as_event	34904	35033	.	+	.	as_code "1- , 2-"; transcript1_id "TCONS_00110919"; splice_chain1 "34904"; transcript2_id "TCONS_00110920"; splice_chain2 "35033";
Contig189	astalavista	as_event	362411	362422	.	+	.	as_code "1- , 2-"; transcript1_id "TCONS_00050468"; splice_chain1 "362411"; transcript2_id "TCONS_00050469"; splice_chain2 "362422";
Contig9745	astalavista	as_event	8382	8383	.	-	.	as_code "1- , 2-"; transcript1_id "TCONS_00159460"; splice_chain1 "8383"; transcript2_id "TCONS_00159461"; splice_chain2 "8382";
Contig8692	astalavista	as_event	2913	2929	.	+	.	as_code "1- , 2-"; transcript1_id "TCONS_00151734"; splice_chain1 "2913"; transcript2_id "TCONS_00151736"; splice_chain2 "2929";
Contig712	astalavista	as_event	97528	97529	.	+	.	as_code "1- , 2-"; transcript1_id "TCONS_00137376"; splice_chain1 "97529"; transcript2_id "TCONS_00137378"; splice_chain2 "97528";
Contig712	astalavista	as_event	98028	98029	.	+	.	as_code "1- , 2-"; transcript1_id "TCONS_00137376"; splice_chain1 "98029"; transcript2_id "TCONS_00137380"; splice_chain2 "98028";
Contig712	astalavista	as_event	99392	99407	.	+	.	as_code "1- , 2-"; transcript1_id "TCONS_00137376"; splice_chain1 "99407"; transcript2_id "TCONS_00137377"; splice_chain2 "99392";
Contig1430	astalavista	as_event	15495	15504	.	+	.	as_code "1- , 2-"; transcript1_id "TCONS_00029386"; splice_chain1 "15495"; transcript2_id "TCONS_00029387"; splice_chain2 "15504";
Contig6519	astalavista	as_event	10002	10003	.	-	.	as_code "1- , 2-"; transcript1_id "TCONS_00130737"; splice_chain1 "10003"; transcript2_id "TCONS_00130738"; splice_chain2 "10002";
Contig22213	astalavista	as_event	31387	31402	.	+	.	as_code "1- , 2-"; transcript1_id "TCONS_00060271"; splice_chain1 "31387"; transcript2_id "TCONS_00060272"; splice_chain2 "31402";
Contig5463	astalavista	as_event	80651	80652	.	-	.	as_code "1- , 2-"; transcript1_id "TCONS_00119328"; splice_chain1 "80652"; transcript2_id "TCONS_00119329"; splice_chain2 "80651";
Contig5463	astalavista	as_event	80070	80071	.	-	.	as_code "1- , 2-"; transcript1_id "TCONS_00119327"; splice_chain1 "80070"; transcript2_id "TCONS_00119328"; splice_chain2 "80071";
Contig5463	astalavista	as_event	79225	79254	.	-	.	as_code "1- , 2-"; transcript1_id "TCONS_00119327"; splice_chain1 "79225"; transcript2_id "TCONS_00119329"; splice_chain2 "79254";
Contig1544	astalavista	as_event	67007	67042	.	-	.	as_code "1- , 2-"; transcript1_id "TCONS_00034959"; splice_chain1 "67042"; transcript2_id "TCONS_00034960"; splice_chain2 "67007";
Contig4531	astalavista	as_event	43976	44024	.	+	.	as_code "1- , 2-"; transcript1_id "TCONS_00107472"; splice_chain1 "43976"; transcript2_id "TCONS_00107475"; splice_chain2 "44024";
Contig4531	astalavista	as_event	45365	45371	.	+	.	as_code "1- , 2-"; transcript1_id "TCONS_00107472"; splice_chain1 "45365"; transcript2_id "TCONS_00107474"; splice_chain2 "45371";
Contig4531	astalavista	as_event	47550	47555	.	+	.	as_code "1- , 2-"; transcript1_id "TCONS_00107472"; splice_chain1 "47555"; transcript2_id "TCONS_00107474"; splice_chain2 "47550";
Contig48937	astalavista	as_event	35578	35589	.	+	.	as_code "1- , 2-"; transcript1_id "TCONS_00112117"; splice_chain1 "35589"; transcript2_id "TCONS_00112120"; splice_chain2 "35578";
Contig14068	astalavista	as_event	35949	36432	.	-	.	as_code "1- , 2-"; transcript1_id "TCONS_00028414"; splice_chain1 "35949"; transcript2_id "TCONS_00028412"; splice_chain2 "36432";
Contig1104	astalavista	as_event	41887	42028	.	+	.	as_code "1- , 2-"; transcript1_id "TCONS_00008356"; splice_chain1 "42028"; transcript2_id "TCONS_00008358"; splice_chain2 "41887";
Contig1104	astalavista	as_event	42297	42307	.	+	.	as_code "1- , 2-"; transcript1_id "TCONS_00008356"; splice_chain1 "42297"; transcript2_id "TCONS_00008357"; splice_chain2 "42307";
Contig5282	astalavista	as_event	12470	12472	.	+	.	as_code "1- , 2-"; transcript1_id "TCONS_00117194"; splice_chain1 "12472"; transcript2_id "TCONS_00117196"; splice_chain2 "12470";
Contig33041	astalavista	as_event	12046	12050	.	-	.	as_code "1- , 2-"; transcript1_id "TCONS_00087151"; splice_chain1 "12050"; transcript2_id "TCONS_00087152"; splice_chain2 "12046";
Contig33041	astalavista	as_event	13975	13976	.	-	.	as_code "1- , 2-"; transcript1_id "TCONS_00087152"; splice_chain1 "13976"; transcript2_id "TCONS_00087154"; splice_chain2 "13975";
Contig33041	astalavista	as_event	13249	13250	.	-	.	as_code "1- , 2-"; transcript1_id "TCONS_00087152"; splice_chain1 "13250"; transcript2_id "TCONS_00087154"; splice_chain2 "13249";
Contig33041	astalavista	as_event	10838	10840	.	-	.	as_code "1- , 2-"; transcript1_id "TCONS_00087150"; splice_chain1 "10840"; transcript2_id "TCONS_00087151"; splice_chain2 "10838";
Contig33041	astalavista	as_event	10684	10686	.	-	.	as_code "1- , 2-"; transcript1_id "TCONS_00087150"; splice_chain1 "10684"; transcript2_id "TCONS_00087157"; splice_chain2 "10686";
Contig158534	astalavista	as_event	685	2163	.	-	.	as_code "1- , 2-"; transcript1_id "TCONS_00036879"; splice_chain1 "2163"; transcript2_id "TCONS_00036880"; splice_chain2 "685";
Contig270	astalavista	as_event	323350	323351	.	-	.	as_code "1- , 2-"; transcript1_id "TCONS_00072333"; splice_chain1 "323351"; transcript2_id "TCONS_00072335"; splice_chain2 "323350";
Contig7101	astalavista	as_event	129048	129051	.	-	.	as_code "1- , 2-"; transcript1_id "TCONS_00137189"; splice_chain1 "129048"; transcript2_id "TCONS_00137191"; splice_chain2 "129051";
Contig7101	astalavista	as_event	126680	126945	.	-	.	as_code "1- , 2-"; transcript1_id "TCONS_00137189"; splice_chain1 "126680"; transcript2_id "TCONS_00137196"; splice_chain2 "126945";
Contig7101	astalavista	as_event	125815	125843	.	-	.	as_code "1- , 2-"; transcript1_id "TCONS_00137189"; splice_chain1 "125843"; transcript2_id "TCONS_00137196"; splice_chain2 "125815";
Contig5357	astalavista	as_event	139176	139177	.	+	.	as_code "1- , 2-"; transcript1_id "TCONS_00118159"; splice_chain1 "139177"; transcript2_id "TCONS_00118161"; splice_chain2 "139176";
Contig5357	astalavista	as_event	139410	139413	.	+	.	as_code "1- , 2-"; transcript1_id "TCONS_00118159"; splice_chain1 "139410"; transcript2_id "TCONS_00118160"; splice_chain2 "139413";
Contig635	astalavista	as_event	27585	27586	.	-	.	as_code "1- , 2-"; transcript1_id "TCONS_00129052"; splice_chain1 "27586"; transcript2_id "TCONS_00129053"; splice_chain2 "27585";
Contig635	astalavista	as_event	27589	27590	.	-	.	as_code "1- , 2-"; transcript1_id "TCONS_00129054"; splice_chain1 "27590"; transcript2_id "TCONS_00129059"; splice_chain2 "27589";
Contig15746	astalavista	as_event	23304	23305	.	-	.	as_code "1- , 2-"; transcript1_id "TCONS_00036192"; splice_chain1 "23305"; transcript2_id "TCONS_00036194"; splice_chain2 "23304";
Contig15746	astalavista	as_event	30738	30776	.	-	.	as_code "1- , 2-"; transcript1_id "TCONS_00036195"; splice_chain1 "30738"; transcript2_id "TCONS_00036193"; splice_chain2 "30776";
Contig9102	astalavista	as_event	9929	10451	.	-	.	as_code "1- , 2-"; transcript1_id "TCONS_00154606"; splice_chain1 "9929"; transcript2_id "TCONS_00154604"; splice_chain2 "10451";
Contig9102	astalavista	as_event	9000	9002	.	-	.	as_code "1- , 2-"; transcript1_id "TCONS_00154601"; splice_chain1 "9002"; transcript2_id "TCONS_00154606"; splice_chain2 "9000";
Contig4055	astalavista	as_event	74528	74783	.	+	.	as_code "1- , 2-"; transcript1_id "TCONS_00100307"; splice_chain1 "74528"; transcript2_id "TCONS_00100308"; splice_chain2 "74783";
Contig132840	astalavista	as_event	105029	105030	.	-	.	as_code "1- , 2-"; transcript1_id "TCONS_00024193"; splice_chain1 "105030"; transcript2_id "TCONS_00024194"; splice_chain2 "105029";
Contig776	astalavista	as_event	66883	66907	.	+	.	as_code "1- , 2-"; transcript1_id "TCONS_00143516"; splice_chain1 "66883"; transcript2_id "TCONS_00143517"; splice_chain2 "66907";
Contig5731	astalavista	as_event	79074	79289	.	+	.	as_code "1- , 2-"; transcript1_id "TCONS_00122883"; splice_chain1 "79289"; transcript2_id "TCONS_00122884"; splice_chain2 "79074";
Contig5731	astalavista	as_event	79289	79304	.	+	.	as_code "1- , 2-"; transcript1_id "TCONS_00122883"; splice_chain1 "79289"; transcript2_id "TCONS_00122885"; splice_chain2 "79304";
Contig5731	astalavista	as_event	79289	79301	.	+	.	as_code "1- , 2-"; transcript1_id "TCONS_00122883"; splice_chain1 "79289"; transcript2_id "TCONS_00122886"; splice_chain2 "79301";
Contig5731	astalavista	as_event	79074	79304	.	+	.	as_code "1- , 2-"; transcript1_id "TCONS_00122884"; splice_chain1 "79074"; transcript2_id "TCONS_00122885"; splice_chain2 "79304";
Contig5731	astalavista	as_event	79074	79301	.	+	.	as_code "1- , 2-"; transcript1_id "TCONS_00122884"; splice_chain1 "79074"; transcript2_id "TCONS_00122886"; splice_chain2 "79301";
Contig5731	astalavista	as_event	79301	79304	.	+	.	as_code "1- , 2-"; transcript1_id "TCONS_00122885"; splice_chain1 "79304"; transcript2_id "TCONS_00122886"; splice_chain2 "79301";
Contig1141	astalavista	as_event	70881	70884	.	+	.	as_code "1- , 2-"; transcript1_id "TCONS_00010977"; splice_chain1 "70884"; transcript2_id "TCONS_00010978"; splice_chain2 "70881";
Contig1141	astalavista	as_event	70883	70884	.	+	.	as_code "1- , 2-"; transcript1_id "TCONS_00010977"; splice_chain1 "70884"; transcript2_id "TCONS_00010979"; splice_chain2 "70883";
Contig1141	astalavista	as_event	70881	70883	.	+	.	as_code "1- , 2-"; transcript1_id "TCONS_00010978"; splice_chain1 "70881"; transcript2_id "TCONS_00010979"; splice_chain2 "70883";
Contig1141	astalavista	as_event	72303	72304	.	+	.	as_code "1- , 2-"; transcript1_id "TCONS_00010977"; splice_chain1 "72304"; transcript2_id "TCONS_00010978"; splice_chain2 "72303";
Contig169753	astalavista	as_event	2697	2732	.	-	.	as_code "1- , 2-"; transcript1_id "TCONS_00041829"; splice_chain1 "2697"; transcript2_id "TCONS_00041828"; splice_chain2 "2732";
Contig3599	astalavista	as_event	95588	95592	.	+	.	as_code "1- , 2-"; transcript1_id "TCONS_00092939"; splice_chain1 "95588"; transcript2_id "TCONS_00092941"; splice_chain2 "95592";
Contig735	astalavista	as_event	127741	127742	.	+	.	as_code "1- , 2-"; transcript1_id "TCONS_00139503"; splice_chain1 "127742"; transcript2_id "TCONS_00139505"; splice_chain2 "127741";
Contig4162	astalavista	as_event	143075	143080	.	-	.	as_code "1- , 2-"; transcript1_id "TCONS_00102498"; splice_chain1 "143080"; transcript2_id "TCONS_00102495"; splice_chain2 "143075";
Contig4162	astalavista	as_event	143247	143266	.	-	.	as_code "1- , 2-"; transcript1_id "TCONS_00102498"; splice_chain1 "143247"; transcript2_id "TCONS_00102494"; splice_chain2 "143266";
Contig4162	astalavista	as_event	143072	143080	.	-	.	as_code "1- , 2-"; transcript1_id "TCONS_00102498"; splice_chain1 "143080"; transcript2_id "TCONS_00102493"; splice_chain2 "143072";
Contig4162	astalavista	as_event	143072	143075	.	-	.	as_code "1- , 2-"; transcript1_id "TCONS_00102495"; splice_chain1 "143075"; transcript2_id "TCONS_00102493"; splice_chain2 "143072";
Contig4162	astalavista	as_event	142547	142550	.	-	.	as_code "1- , 2-"; transcript1_id "TCONS_00102491"; splice_chain1 "142550"; transcript2_id "TCONS_00102498"; splice_chain2 "142547";
Contig4162	astalavista	as_event	137720	137744	.	-	.	as_code "1- , 2-"; transcript1_id "TCONS_00102491"; splice_chain1 "137744"; transcript2_id "TCONS_00102498"; splice_chain2 "137720";
Contig2000	astalavista	as_event	53346	53347	.	-	.	as_code "1- , 2-"; transcript1_id "TCONS_00053952"; splice_chain1 "53347"; transcript2_id "TCONS_00053954"; splice_chain2 "53346";
Contig2000	astalavista	as_event	49979	49984	.	-	.	as_code "1- , 2-"; transcript1_id "TCONS_00053952"; splice_chain1 "49979"; transcript2_id "TCONS_00053954"; splice_chain2 "49984";
Contig37	astalavista	as_event	379338	379347	.	-	.	as_code "1- , 2-"; transcript1_id "TCONS_00094988"; splice_chain1 "379338"; transcript2_id "TCONS_00094990"; splice_chain2 "379347";
Contig37	astalavista	as_event	379109	379133	.	-	.	as_code "1- , 2-"; transcript1_id "TCONS_00094988"; splice_chain1 "379109"; transcript2_id "TCONS_00094993"; splice_chain2 "379133";
Contig28927	astalavista	as_event	50715	50724	.	-	.	as_code "1- , 2-"; transcript1_id "TCONS_00077250"; splice_chain1 "50715"; transcript2_id "TCONS_00077252"; splice_chain2 "50724";
Contig6545	astalavista	as_event	50942	50943	.	+	.	as_code "1- , 2-"; transcript1_id "TCONS_00130911"; splice_chain1 "50943"; transcript2_id "TCONS_00130914"; splice_chain2 "50942";
Contig17549	astalavista	as_event	4476	4478	.	+	.	as_code "1- , 2-"; transcript1_id "TCONS_00044665"; splice_chain1 "4478"; transcript2_id "TCONS_00044666"; splice_chain2 "4476";
Contig9913	astalavista	as_event	7294	7453	.	+	.	as_code "1- , 2-"; transcript1_id "TCONS_00161179"; splice_chain1 "7453"; transcript2_id "TCONS_00161180"; splice_chain2 "7294";
Contig1153	astalavista	as_event	181492	181495	.	-	.	as_code "1- , 2-"; transcript1_id "TCONS_00011976"; splice_chain1 "181492"; transcript2_id "TCONS_00011977"; splice_chain2 "181495";
Contig1153	astalavista	as_event	180735	180738	.	-	.	as_code "1- , 2-"; transcript1_id "TCONS_00011973"; splice_chain1 "180738"; transcript2_id "TCONS_00011975"; splice_chain2 "180735";
Contig111985	astalavista	as_event	38814	38819	.	-	.	as_code "1- , 2-"; transcript1_id "TCONS_00009425"; splice_chain1 "38819"; transcript2_id "TCONS_00009426"; splice_chain2 "38814";
Contig4282	astalavista	as_event	102215	102247	.	+	.	as_code "1- , 2-"; transcript1_id "TCONS_00104421"; splice_chain1 "102247"; transcript2_id "TCONS_00104422"; splice_chain2 "102215";
Contig4282	astalavista	as_event	102247	102286	.	+	.	as_code "1- , 2-"; transcript1_id "TCONS_00104421"; splice_chain1 "102247"; transcript2_id "TCONS_00104420"; splice_chain2 "102286";
Contig4282	astalavista	as_event	102215	102286	.	+	.	as_code "1- , 2-"; transcript1_id "TCONS_00104422"; splice_chain1 "102215"; transcript2_id "TCONS_00104420"; splice_chain2 "102286";
Contig10174	astalavista	as_event	148450	148451	.	-	.	as_code "1- , 2-"; transcript1_id "TCONS_00002078"; splice_chain1 "148451"; transcript2_id "TCONS_00002080"; splice_chain2 "148450";
Contig10174	astalavista	as_event	146761	146763	.	-	.	as_code "1- , 2-"; transcript1_id "TCONS_00002078"; splice_chain1 "146763"; transcript2_id "TCONS_00002080"; splice_chain2 "146761";
Contig614	astalavista	as_event	115446	115449	.	-	.	as_code "1- , 2-"; transcript1_id "TCONS_00127105"; splice_chain1 "115449"; transcript2_id "TCONS_00127106"; splice_chain2 "115446";
Contig614	astalavista	as_event	115448	115449	.	-	.	as_code "1- , 2-"; transcript1_id "TCONS_00127105"; splice_chain1 "115449"; transcript2_id "TCONS_00127108"; splice_chain2 "115448";
Contig614	astalavista	as_event	115446	115448	.	-	.	as_code "1- , 2-"; transcript1_id "TCONS_00127106"; splice_chain1 "115446"; transcript2_id "TCONS_00127108"; splice_chain2 "115448";
Contig1950	astalavista	as_event	121605	121617	.	+	.	as_code "1- , 2-"; transcript1_id "TCONS_00052282"; splice_chain1 "121617"; transcript2_id "TCONS_00052284"; splice_chain2 "121605";
Contig152	astalavista	as_event	540684	540687	.	-	.	as_code "1- , 2-"; transcript1_id "TCONS_00034002"; splice_chain1 "540684"; transcript2_id "TCONS_00034003"; splice_chain2 "540687";
Contig152	astalavista	as_event	540683	540684	.	-	.	as_code "1- , 2-"; transcript1_id "TCONS_00034002"; splice_chain1 "540684"; transcript2_id "TCONS_00034004"; splice_chain2 "540683";
Contig152	astalavista	as_event	540683	540687	.	-	.	as_code "1- , 2-"; transcript1_id "TCONS_00034003"; splice_chain1 "540687"; transcript2_id "TCONS_00034004"; splice_chain2 "540683";
Contig46	astalavista	as_event	207175	207177	.	+	.	as_code "1- , 2-"; transcript1_id "TCONS_00108255"; splice_chain1 "207177"; transcript2_id "TCONS_00108259"; splice_chain2 "207175";
Contig46	astalavista	as_event	210804	210822	.	+	.	as_code "1- , 2-"; transcript1_id "TCONS_00108255"; splice_chain1 "210804"; transcript2_id "TCONS_00108256"; splice_chain2 "210822";
Contig46	astalavista	as_event	212012	212028	.	+	.	as_code "1- , 2-"; transcript1_id "TCONS_00108255"; splice_chain1 "212012"; transcript2_id "TCONS_00108259"; splice_chain2 "212028";
Contig5436	astalavista	as_event	99228	99370	.	+	.	as_code "1- , 2-"; transcript1_id "TCONS_00119045"; splice_chain1 "99370"; transcript2_id "TCONS_00119048"; splice_chain2 "99228";
Contig2267	astalavista	as_event	48933	48998	.	-	.	as_code "1- , 2-"; transcript1_id "TCONS_00061551"; splice_chain1 "48998"; transcript2_id "TCONS_00061557"; splice_chain2 "48933";
Contig2267	astalavista	as_event	48920	48998	.	-	.	as_code "1- , 2-"; transcript1_id "TCONS_00061551"; splice_chain1 "48998"; transcript2_id "TCONS_00061556"; splice_chain2 "48920";
Contig2267	astalavista	as_event	48928	48998	.	-	.	as_code "1- , 2-"; transcript1_id "TCONS_00061551"; splice_chain1 "48998"; transcript2_id "TCONS_00061555"; splice_chain2 "48928";
Contig2267	astalavista	as_event	48793	48796	.	-	.	as_code "1- , 2-"; transcript1_id "TCONS_00061553"; splice_chain1 "48793"; transcript2_id "TCONS_00061552"; splice_chain2 "48796";
Contig2267	astalavista	as_event	48920	48933	.	-	.	as_code "1- , 2-"; transcript1_id "TCONS_00061557"; splice_chain1 "48933"; transcript2_id "TCONS_00061556"; splice_chain2 "48920";
Contig2267	astalavista	as_event	48928	48933	.	-	.	as_code "1- , 2-"; transcript1_id "TCONS_00061557"; splice_chain1 "48933"; transcript2_id "TCONS_00061555"; splice_chain2 "48928";
Contig2267	astalavista	as_event	48920	48928	.	-	.	as_code "1- , 2-"; transcript1_id "TCONS_00061556"; splice_chain1 "48920"; transcript2_id "TCONS_00061555"; splice_chain2 "48928";
Contig91826	astalavista	as_event	21014	21017	.	+	.	as_code "1- , 2-"; transcript1_id "TCONS_00155165"; splice_chain1 "21017"; transcript2_id "TCONS_00155166"; splice_chain2 "21014";
Contig11994	astalavista	as_event	107837	107879	.	-	.	as_code "1- , 2-"; transcript1_id "TCONS_00015451"; splice_chain1 "107879"; transcript2_id "TCONS_00015454"; splice_chain2 "107837";
Contig11994	astalavista	as_event	107540	107545	.	-	.	as_code "1- , 2-"; transcript1_id "TCONS_00015451"; splice_chain1 "107545"; transcript2_id "TCONS_00015455"; splice_chain2 "107540";
Contig1956	astalavista	as_event	85589	85643	.	+	.	as_code "1- , 2-"; transcript1_id "TCONS_00052527"; splice_chain1 "85589"; transcript2_id "TCONS_00052528"; splice_chain2 "85643";
Contig7919	astalavista	as_event	11850	11851	.	+	.	as_code "1- , 2-"; transcript1_id "TCONS_00144893"; splice_chain1 "11850"; transcript2_id "TCONS_00144894"; splice_chain2 "11851";
Contig6153	astalavista	as_event	153916	153948	.	+	.	as_code "1- , 2-"; transcript1_id "TCONS_00127187"; splice_chain1 "153916"; transcript2_id "TCONS_00127194"; splice_chain2 "153948";
Contig6153	astalavista	as_event	157486	157487	.	+	.	as_code "1- , 2-"; transcript1_id "TCONS_00127187"; splice_chain1 "157487"; transcript2_id "TCONS_00127197"; splice_chain2 "157486";
Contig6153	astalavista	as_event	160155	160156	.	+	.	as_code "1- , 2-"; transcript1_id "TCONS_00127187"; splice_chain1 "160156"; transcript2_id "TCONS_00127185"; splice_chain2 "160155";
Contig6153	astalavista	as_event	160154	160156	.	+	.	as_code "1- , 2-"; transcript1_id "TCONS_00127187"; splice_chain1 "160156"; transcript2_id "TCONS_00127192"; splice_chain2 "160154";
Contig6153	astalavista	as_event	160154	160155	.	+	.	as_code "1- , 2-"; transcript1_id "TCONS_00127185"; splice_chain1 "160155"; transcript2_id "TCONS_00127192"; splice_chain2 "160154";
Contig6153	astalavista	as_event	160733	160769	.	+	.	as_code "1- , 2-"; transcript1_id "TCONS_00127187"; splice_chain1 "160769"; transcript2_id "TCONS_00127188"; splice_chain2 "160733";
Contig3398	astalavista	as_event	122582	122583	.	+	.	as_code "1- , 2-"; transcript1_id "TCONS_00089147"; splice_chain1 "122583"; transcript2_id "TCONS_00089148"; splice_chain2 "122582";
Contig3398	astalavista	as_event	124213	124215	.	+	.	as_code "1- , 2-"; transcript1_id "TCONS_00089147"; splice_chain1 "124215"; transcript2_id "TCONS_00089148"; splice_chain2 "124213";
Contig11063	astalavista	as_event	7935	7951	.	-	.	as_code "1- , 2-"; transcript1_id "TCONS_00008587"; splice_chain1 "7951"; transcript2_id "TCONS_00008588"; splice_chain2 "7935";
Contig15175	astalavista	as_event	7477	7500	.	+	.	as_code "1- , 2-"; transcript1_id "TCONS_00033648"; splice_chain1 "7500"; transcript2_id "TCONS_00033647"; splice_chain2 "7477";
Contig3656	astalavista	as_event	123177	123189	.	+	.	as_code "1- , 2-"; transcript1_id "TCONS_00094101"; splice_chain1 "123189"; transcript2_id "TCONS_00094102"; splice_chain2 "123177";
Contig200	astalavista	as_event	359825	360205	.	-	.	as_code "1- , 2-"; transcript1_id "TCONS_00053912"; splice_chain1 "359825"; transcript2_id "TCONS_00053914"; splice_chain2 "360205";
Contig206	astalavista	as_event	302818	302849	.	-	.	as_code "1- , 2-"; transcript1_id "TCONS_00056104"; splice_chain1 "302818"; transcript2_id "TCONS_00056105"; splice_chain2 "302849";
Contig206	astalavista	as_event	301806	301808	.	-	.	as_code "1- , 2-"; transcript1_id "TCONS_00056106"; splice_chain1 "301806"; transcript2_id "TCONS_00056110"; splice_chain2 "301808";
Contig1205	astalavista	as_event	118535	118537	.	-	.	as_code "1- , 2-"; transcript1_id "TCONS_00016260"; splice_chain1 "118537"; transcript2_id "TCONS_00016261"; splice_chain2 "118535";
Contig1971	astalavista	as_event	56824	56826	.	-	.	as_code "1- , 2-"; transcript1_id "TCONS_00053027"; splice_chain1 "56826"; transcript2_id "TCONS_00053028"; splice_chain2 "56824";
Contig1971	astalavista	as_event	56640	56641	.	-	.	as_code "1- , 2-"; transcript1_id "TCONS_00053026"; splice_chain1 "56641"; transcript2_id "TCONS_00053027"; splice_chain2 "56640";
Contig1971	astalavista	as_event	55366	55367	.	-	.	as_code "1- , 2-"; transcript1_id "TCONS_00053026"; splice_chain1 "55366"; transcript2_id "TCONS_00053027"; splice_chain2 "55367";
Contig8806	astalavista	as_event	32319	32328	.	-	.	as_code "1- , 2-"; transcript1_id "TCONS_00152647"; splice_chain1 "32319"; transcript2_id "TCONS_00152648"; splice_chain2 "32328";
Contig8806	astalavista	as_event	32074	32077	.	-	.	as_code "1- , 2-"; transcript1_id "TCONS_00152647"; splice_chain1 "32077"; transcript2_id "TCONS_00152649"; splice_chain2 "32074";
Contig1832	astalavista	as_event	101603	101609	.	+	.	as_code "1- , 2-"; transcript1_id "TCONS_00047988"; splice_chain1 "101609"; transcript2_id "TCONS_00047989"; splice_chain2 "101603";
Contig1832	astalavista	as_event	101880	101896	.	+	.	as_code "1- , 2-"; transcript1_id "TCONS_00047988"; splice_chain1 "101880"; transcript2_id "TCONS_00047989"; splice_chain2 "101896";
Contig1832	astalavista	as_event	103533	103560	.	+	.	as_code "1- , 2-"; transcript1_id "TCONS_00047988"; splice_chain1 "103560"; transcript2_id "TCONS_00047992"; splice_chain2 "103533";
Contig1832	astalavista	as_event	103792	103813	.	+	.	as_code "1- , 2-"; transcript1_id "TCONS_00047988"; splice_chain1 "103792"; transcript2_id "TCONS_00047994"; splice_chain2 "103813";
Contig580	astalavista	as_event	37551	37659	.	-	.	as_code "1- , 2-"; transcript1_id "TCONS_00123778"; splice_chain1 "37551"; transcript2_id "TCONS_00123780"; splice_chain2 "37659";
Contig574	astalavista	as_event	214380	214381	.	-	.	as_code "1- , 2-"; transcript1_id "TCONS_00123089"; splice_chain1 "214380"; transcript2_id "TCONS_00123090"; splice_chain2 "214381";
Contig5306	astalavista	as_event	23292	23293	.	-	.	as_code "1- , 2-"; transcript1_id "TCONS_00117635"; splice_chain1 "23292"; transcript2_id "TCONS_00117638"; splice_chain2 "23293";
Contig5306	astalavista	as_event	23292	23297	.	-	.	as_code "1- , 2-"; transcript1_id "TCONS_00117635"; splice_chain1 "23292"; transcript2_id "TCONS_00117637"; splice_chain2 "23297";
Contig5306	astalavista	as_event	23284	23292	.	-	.	as_code "1- , 2-"; transcript1_id "TCONS_00117635"; splice_chain1 "23292"; transcript2_id "TCONS_00117636"; splice_chain2 "23284";
Contig5306	astalavista	as_event	23293	23297	.	-	.	as_code "1- , 2-"; transcript1_id "TCONS_00117638"; splice_chain1 "23293"; transcript2_id "TCONS_00117637"; splice_chain2 "23297";
Contig5306	astalavista	as_event	23284	23293	.	-	.	as_code "1- , 2-"; transcript1_id "TCONS_00117638"; splice_chain1 "23293"; transcript2_id "TCONS_00117636"; splice_chain2 "23284";
Contig5306	astalavista	as_event	23284	23297	.	-	.	as_code "1- , 2-"; transcript1_id "TCONS_00117637"; splice_chain1 "23297"; transcript2_id "TCONS_00117636"; splice_chain2 "23284";
Contig389	astalavista	as_event	304753	304792	.	+	.	as_code "1- , 2-"; transcript1_id "TCONS_00097464"; splice_chain1 "304792"; transcript2_id "TCONS_00097465"; splice_chain2 "304753";
Contig2758	astalavista	as_event	54184	54187	.	-	.	as_code "1- , 2-"; transcript1_id "TCONS_00073697"; splice_chain1 "54184"; transcript2_id "TCONS_00073698"; splice_chain2 "54187";
Contig2740	astalavista	as_event	136722	136724	.	-	.	as_code "1- , 2-"; transcript1_id "TCONS_00073248"; splice_chain1 "136722"; transcript2_id "TCONS_00073247"; splice_chain2 "136724";
Contig230	astalavista	as_event	186316	186317	.	+	.	as_code "1- , 2-"; transcript1_id "TCONS_00062622"; splice_chain1 "186317"; transcript2_id "TCONS_00062628"; splice_chain2 "186316";
Contig230	astalavista	as_event	186980	186981	.	+	.	as_code "1- , 2-"; transcript1_id "TCONS_00062622"; splice_chain1 "186981"; transcript2_id "TCONS_00062623"; splice_chain2 "186980";
Contig230	astalavista	as_event	187650	187651	.	+	.	as_code "1- , 2-"; transcript1_id "TCONS_00062622"; splice_chain1 "187651"; transcript2_id "TCONS_00062623"; splice_chain2 "187650";
Contig230	astalavista	as_event	187776	187800	.	+	.	as_code "1- , 2-"; transcript1_id "TCONS_00062622"; splice_chain1 "187800"; transcript2_id "TCONS_00062624"; splice_chain2 "187776";
Contig230	astalavista	as_event	187798	187800	.	+	.	as_code "1- , 2-"; transcript1_id "TCONS_00062622"; splice_chain1 "187800"; transcript2_id "TCONS_00062626"; splice_chain2 "187798";
Contig230	astalavista	as_event	187795	187800	.	+	.	as_code "1- , 2-"; transcript1_id "TCONS_00062622"; splice_chain1 "187800"; transcript2_id "TCONS_00062627"; splice_chain2 "187795";
Contig230	astalavista	as_event	187776	187798	.	+	.	as_code "1- , 2-"; transcript1_id "TCONS_00062624"; splice_chain1 "187776"; transcript2_id "TCONS_00062626"; splice_chain2 "187798";
Contig230	astalavista	as_event	187776	187795	.	+	.	as_code "1- , 2-"; transcript1_id "TCONS_00062624"; splice_chain1 "187776"; transcript2_id "TCONS_00062627"; splice_chain2 "187795";
Contig230	astalavista	as_event	187795	187798	.	+	.	as_code "1- , 2-"; transcript1_id "TCONS_00062626"; splice_chain1 "187798"; transcript2_id "TCONS_00062627"; splice_chain2 "187795";
Contig1476	astalavista	as_event	118346	118386	.	+	.	as_code "1- , 2-"; transcript1_id "TCONS_00031400"; splice_chain1 "118346"; transcript2_id "TCONS_00031401"; splice_chain2 "118386";
Contig64122	astalavista	as_event	4754	4779	.	-	.	as_code "1- , 2-"; transcript1_id "TCONS_00129666"; splice_chain1 "4754"; transcript2_id "TCONS_00129664"; splice_chain2 "4779";
Contig2	astalavista	as_event	542507	542510	.	+	.	as_code "1- , 2-"; transcript1_id "TCONS_00053686"; splice_chain1 "542510"; transcript2_id "TCONS_00053688"; splice_chain2 "542507";
Contig2	astalavista	as_event	544056	544059	.	+	.	as_code "1- , 2-"; transcript1_id "TCONS_00053686"; splice_chain1 "544059"; transcript2_id "TCONS_00053688"; splice_chain2 "544056";
Contig703	astalavista	as_event	296241	296335	.	+	.	as_code "1^2- , 0"; transcript1_id "TCONS_00136444"; splice_chain1 "296241,296335"; transcript2_id "TCONS_00136446"; splice_chain2 "";
Contig703	astalavista	as_event	296241	296710	.	+	.	as_code "1^2- , 0"; transcript1_id "TCONS_00136445"; splice_chain1 "296241,296710"; transcript2_id "TCONS_00136446"; splice_chain2 "";
Contig5814	astalavista	as_event	1639	1719	.	+	.	as_code "1^2- , 0"; transcript1_id "TCONS_00123872"; splice_chain1 ""; transcript2_id "TCONS_00123873"; splice_chain2 "1639,1719";
Contig11909	astalavista	as_event	14219	14497	.	+	.	as_code "1^2- , 0"; transcript1_id "TCONS_00014620"; splice_chain1 ""; transcript2_id "TCONS_00014621"; splice_chain2 "14219,14497";
Contig11909	astalavista	as_event	14707	15111	.	+	.	as_code "1^2- , 0"; transcript1_id "TCONS_00014620"; splice_chain1 ""; transcript2_id "TCONS_00014622"; splice_chain2 "14707,15111";
Contig11909	astalavista	as_event	15903	15930	.	+	.	as_code "1^2- , 0"; transcript1_id "TCONS_00014620"; splice_chain1 ""; transcript2_id "TCONS_00014624"; splice_chain2 "15903,15930";
Contig11909	astalavista	as_event	22597	22716	.	+	.	as_code "1^2- , 0"; transcript1_id "TCONS_00014624"; splice_chain1 "22597,22716"; transcript2_id "TCONS_00014626"; splice_chain2 "";
Contig11909	astalavista	as_event	24932	24963	.	+	.	as_code "1^2- , 0"; transcript1_id "TCONS_00014624"; splice_chain1 "24932,24963"; transcript2_id "TCONS_00014627"; splice_chain2 "";
Contig996	astalavista	as_event	39957	40048	.	-	.	as_code "1^2- , 0"; transcript1_id "TCONS_00161385"; splice_chain1 "40048,39957"; transcript2_id "TCONS_00161386"; splice_chain2 "";
Contig4800	astalavista	as_event	36108	36132	.	+	.	as_code "1^2- , 0"; transcript1_id "TCONS_00110919"; splice_chain1 "36108,36132"; transcript2_id "TCONS_00110920"; splice_chain2 "";
Contig8692	astalavista	as_event	2059	2267	.	+	.	as_code "1^2- , 0"; transcript1_id "TCONS_00151734"; splice_chain1 ""; transcript2_id "TCONS_00151735"; splice_chain2 "2059,2267";
Contig5054	astalavista	as_event	13445	14963	.	-	.	as_code "1^2- , 0"; transcript1_id "TCONS_00114364"; splice_chain1 ""; transcript2_id "TCONS_00114365"; splice_chain2 "14963,13445";
Contig6519	astalavista	as_event	9294	9320	.	-	.	as_code "1^2- , 0"; transcript1_id "TCONS_00130737"; splice_chain1 ""; transcript2_id "TCONS_00130738"; splice_chain2 "9320,9294";
Contig5463	astalavista	as_event	82809	82910	.	-	.	as_code "1^2- , 0"; transcript1_id "TCONS_00119329"; splice_chain1 ""; transcript2_id "TCONS_00119330"; splice_chain2 "82910,82809";
Contig1544	astalavista	as_event	68073	68098	.	-	.	as_code "1^2- , 0"; transcript1_id "TCONS_00034959"; splice_chain1 "68098,68073"; transcript2_id "TCONS_00034960"; splice_chain2 "";
Contig4531	astalavista	as_event	45945	46042	.	+	.	as_code "1^2- , 0"; transcript1_id "TCONS_00107472"; splice_chain1 ""; transcript2_id "TCONS_00107471"; splice_chain2 "45945,46042";
Contig4531	astalavista	as_event	46353	47555	.	+	.	as_code "1^2- , 0"; transcript1_id "TCONS_00107472"; splice_chain1 "46353,47555"; transcript2_id "TCONS_00107471"; splice_chain2 "";
Contig4531	astalavista	as_event	46353	47550	.	+	.	as_code "1^2- , 0"; transcript1_id "TCONS_00107471"; splice_chain1 ""; transcript2_id "TCONS_00107474"; splice_chain2 "46353,47550";
Contig14068	astalavista	as_event	35949	36382	.	-	.	as_code "1^2- , 0"; transcript1_id "TCONS_00028413"; splice_chain1 "36382,35949"; transcript2_id "TCONS_00028412"; splice_chain2 "";
Contig5282	astalavista	as_event	13579	13700	.	+	.	as_code "1^2- , 0"; transcript1_id "TCONS_00117194"; splice_chain1 "13579,13700"; transcript2_id "TCONS_00117195"; splice_chain2 "";
Contig33041	astalavista	as_event	9414	9667	.	-	.	as_code "1^2- , 0"; transcript1_id "TCONS_00087150"; splice_chain1 ""; transcript2_id "TCONS_00087158"; splice_chain2 "9667,9414";
Contig270	astalavista	as_event	322667	322898	.	-	.	as_code "1^2- , 0"; transcript1_id "TCONS_00072333"; splice_chain1 ""; transcript2_id "TCONS_00072334"; splice_chain2 "322898,322667";
Contig272	astalavista	as_event	6422	6519	.	+	.	as_code "1^2- , 0"; transcript1_id "TCONS_00072729"; splice_chain1 "6422,6519"; transcript2_id "TCONS_00072730"; splice_chain2 "";
Contig7101	astalavista	as_event	122549	122642	.	-	.	as_code "1^2- , 0"; transcript1_id "TCONS_00137189"; splice_chain1 "122642,122549"; transcript2_id "TCONS_00137190"; splice_chain2 "";
Contig7101	astalavista	as_event	126004	126099	.	-	.	as_code "1^2- , 0"; transcript1_id "TCONS_00137189"; splice_chain1 "126099,126004"; transcript2_id "TCONS_00137191"; splice_chain2 "";
Contig7101	astalavista	as_event	129048	129178	.	-	.	as_code "1^2- , 0"; transcript1_id "TCONS_00137189"; splice_chain1 "129178,129048"; transcript2_id "TCONS_00137192"; splice_chain2 "";
Contig7101	astalavista	as_event	129051	129178	.	-	.	as_code "1^2- , 0"; transcript1_id "TCONS_00137191"; splice_chain1 "129178,129051"; transcript2_id "TCONS_00137192"; splice_chain2 "";
Contig7101	astalavista	as_event	126004	126271	.	-	.	as_code "1^2- , 0"; transcript1_id "TCONS_00137191"; splice_chain1 ""; transcript2_id "TCONS_00137195"; splice_chain2 "126271,126004";
Contig7101	astalavista	as_event	126662	126751	.	-	.	as_code "1^2- , 0"; transcript1_id "TCONS_00137192"; splice_chain1 "126751,126662"; transcript2_id "TCONS_00137196"; splice_chain2 "";
Contig522	astalavista	as_event	137296	137421	.	-	.	as_code "1^2- , 0"; transcript1_id "TCONS_00116415"; splice_chain1 ""; transcript2_id "TCONS_00116416"; splice_chain2 "137421,137296";
Contig635	astalavista	as_event	25978	26560	.	-	.	as_code "1^2- , 0"; transcript1_id "TCONS_00129051"; splice_chain1 ""; transcript2_id "TCONS_00129052"; splice_chain2 "26560,25978";
Contig15746	astalavista	as_event	23305	23374	.	-	.	as_code "1^2- , 0"; transcript1_id "TCONS_00036192"; splice_chain1 "23374,23305"; transcript2_id "TCONS_00036195"; splice_chain2 "";
Contig15746	astalavista	as_event	26984	27645	.	-	.	as_code "1^2- , 0"; transcript1_id "TCONS_00036192"; splice_chain1 "27645,26984"; transcript2_id "TCONS_00036193"; splice_chain2 "";
Contig15746	astalavista	as_event	23304	23374	.	-	.	as_code "1^2- , 0"; transcript1_id "TCONS_00036195"; splice_chain1 ""; transcript2_id "TCONS_00036194"; splice_chain2 "23374,23304";
Contig15746	astalavista	as_event	22066	22424	.	-	.	as_code "1^2- , 0"; transcript1_id "TCONS_00036192"; splice_chain1 ""; transcript2_id "TCONS_00036195"; splice_chain2 "22424,22066";
Contig9102	astalavista	as_event	9929	10381	.	-	.	as_code "1^2- , 0"; transcript1_id "TCONS_00154604"; splice_chain1 ""; transcript2_id "TCONS_00154602"; splice_chain2 "10381,9929";
Contig9102	astalavista	as_event	9588	9847	.	-	.	as_code "1^2- , 0"; transcript1_id "TCONS_00154604"; splice_chain1 "9847,9588"; transcript2_id "TCONS_00154607"; splice_chain2 "";
Contig4055	astalavista	as_event	74007	74286	.	+	.	as_code "1^2- , 0"; transcript1_id "TCONS_00100307"; splice_chain1 ""; transcript2_id "TCONS_00100308"; splice_chain2 "74007,74286";
Contig12107	astalavista	as_event	52403	52473	.	+	.	as_code "1^2- , 0"; transcript1_id "TCONS_00016687"; splice_chain1 ""; transcript2_id "TCONS_00016688"; splice_chain2 "52403,52473";
Contig776	astalavista	as_event	59336	59360	.	+	.	as_code "1^2- , 0"; transcript1_id "TCONS_00143516"; splice_chain1 "59336,59360"; transcript2_id "TCONS_00143517"; splice_chain2 "";
Contig776	astalavista	as_event	59027	59645	.	+	.	as_code "1^2- , 0"; transcript1_id "TCONS_00143517"; splice_chain1 ""; transcript2_id "TCONS_00143518"; splice_chain2 "59027,59645";
Contig776	astalavista	as_event	66804	66883	.	+	.	as_code "1^2- , 0"; transcript1_id "TCONS_00143516"; splice_chain1 "66804,66883"; transcript2_id "TCONS_00143518"; splice_chain2 "";
Contig776	astalavista	as_event	66804	66907	.	+	.	as_code "1^2- , 0"; transcript1_id "TCONS_00143517"; splice_chain1 "66804,66907"; transcript2_id "TCONS_00143518"; splice_chain2 "";
Contig169753	astalavista	as_event	2697	2848	.	-	.	as_code "1^2- , 0"; transcript1_id "TCONS_00041827"; splice_chain1 ""; transcript2_id "TCONS_00041829"; splice_chain2 "2848,2697";
Contig169753	astalavista	as_event	2732	2848	.	-	.	as_code "1^2- , 0"; transcript1_id "TCONS_00041827"; splice_chain1 ""; transcript2_id "TCONS_00041828"; splice_chain2 "2848,2732";
Contig735	astalavista	as_event	126145	126275	.	+	.	as_code "1^2- , 0"; transcript1_id "TCONS_00139503"; splice_chain1 ""; transcript2_id "TCONS_00139504"; splice_chain2 "126145,126275";
Contig445	astalavista	as_event	113384	113699	.	-	.	as_code "1^2- , 0"; transcript1_id "TCONS_00106514"; splice_chain1 "113699,113384"; transcript2_id "TCONS_00106518"; splice_chain2 "";
Contig445	astalavista	as_event	114742	115197	.	-	.	as_code "1^2- , 0"; transcript1_id "TCONS_00106516"; splice_chain1 ""; transcript2_id "TCONS_00106517"; splice_chain2 "115197,114742";
Contig3702	astalavista	as_event	76414	76454	.	-	.	as_code "1^2- , 0"; transcript1_id "TCONS_00095027"; splice_chain1 ""; transcript2_id "TCONS_00095028"; splice_chain2 "76454,76414";
Contig28927	astalavista	as_event	49179	49370	.	-	.	as_code "1^2- , 0"; transcript1_id "TCONS_00077250"; splice_chain1 ""; transcript2_id "TCONS_00077252"; splice_chain2 "49370,49179";
Contig28927	astalavista	as_event	49179	49350	.	-	.	as_code "1^2- , 0"; transcript1_id "TCONS_00077250"; splice_chain1 ""; transcript2_id "TCONS_00077251"; splice_chain2 "49350,49179";
Contig10519	astalavista	as_event	54071	54179	.	-	.	as_code "1^2- , 0"; transcript1_id "TCONS_00004466"; splice_chain1 "54179,54071"; transcript2_id "TCONS_00004467"; splice_chain2 "";
Contig17549	astalavista	as_event	4296	4478	.	+	.	as_code "1^2- , 0"; transcript1_id "TCONS_00044663"; splice_chain1 ""; transcript2_id "TCONS_00044665"; splice_chain2 "4296,4478";
Contig17549	astalavista	as_event	5047	5135	.	+	.	as_code "1^2- , 0"; transcript1_id "TCONS_00044663"; splice_chain1 "5047,5135"; transcript2_id "TCONS_00044665"; splice_chain2 "";
Contig17549	astalavista	as_event	4296	4476	.	+	.	as_code "1^2- , 0"; transcript1_id "TCONS_00044663"; splice_chain1 ""; transcript2_id "TCONS_00044666"; splice_chain2 "4296,4476";
Contig17549	astalavista	as_event	1384	1474	.	+	.	as_code "1^2- , 0"; transcript1_id "TCONS_00044664"; splice_chain1 ""; transcript2_id "TCONS_00044665"; splice_chain2 "1384,1474";
Contig17549	astalavista	as_event	5419	5865	.	+	.	as_code "1^2- , 0"; transcript1_id "TCONS_00044665"; splice_chain1 ""; transcript2_id "TCONS_00044666"; splice_chain2 "5419,5865";
Contig9913	astalavista	as_event	6672	6782	.	+	.	as_code "1^2- , 0"; transcript1_id "TCONS_00161179"; splice_chain1 ""; transcript2_id "TCONS_00161180"; splice_chain2 "6672,6782";
Contig1153	astalavista	as_event	179104	179128	.	-	.	as_code "1^2- , 0"; transcript1_id "TCONS_00011973"; splice_chain1 ""; transcript2_id "TCONS_00011974"; splice_chain2 "179128,179104";
Contig1153	astalavista	as_event	179987	180634	.	-	.	as_code "1^2- , 0"; transcript1_id "TCONS_00011974"; splice_chain1 ""; transcript2_id "TCONS_00011975"; splice_chain2 "180634,179987";
Contig111985	astalavista	as_event	39526	39989	.	-	.	as_code "1^2- , 0"; transcript1_id "TCONS_00009425"; splice_chain1 "39989,39526"; transcript2_id "TCONS_00009426"; splice_chain2 "";
Contig4282	astalavista	as_event	100914	101008	.	+	.	as_code "1^2- , 0"; transcript1_id "TCONS_00104421"; splice_chain1 "100914,101008"; transcript2_id "TCONS_00104423"; splice_chain2 "";
Contig4282	astalavista	as_event	102151	102247	.	+	.	as_code "1^2- , 0"; transcript1_id "TCONS_00104421"; splice_chain1 "102151,102247"; transcript2_id "TCONS_00104425"; splice_chain2 "";
Contig4282	astalavista	as_event	102151	102215	.	+	.	as_code "1^2- , 0"; transcript1_id "TCONS_00104422"; splice_chain1 "102151,102215"; transcript2_id "TCONS_00104425"; splice_chain2 "";
Contig4282	astalavista	as_event	102151	102286	.	+	.	as_code "1^2- , 0"; transcript1_id "TCONS_00104420"; splice_chain1 "102151,102286"; transcript2_id "TCONS_00104425"; splice_chain2 "";
Contig4282	astalavista	as_event	101715	101837	.	+	.	as_code "1^2- , 0"; transcript1_id "TCONS_00104423"; splice_chain1 "101715,101837"; transcript2_id "TCONS_00104424"; splice_chain2 "";
Contig4208	astalavista	as_event	111611	113279	.	-	.	as_code "1^2- , 0"; transcript1_id "TCONS_00103288"; splice_chain1 ""; transcript2_id "TCONS_00103287"; splice_chain2 "113279,111611";
Contig4208	astalavista	as_event	110073	110490	.	-	.	as_code "1^2- , 0"; transcript1_id "TCONS_00103288"; splice_chain1 "110490,110073"; transcript2_id "TCONS_00103286"; splice_chain2 "";
Contig33594	astalavista	as_event	36433	36637	.	-	.	as_code "1^2- , 0"; transcript1_id "TCONS_00088240"; splice_chain1 "36637,36433"; transcript2_id "TCONS_00088239"; splice_chain2 "";
Contig33594	astalavista	as_event	36433	36638	.	-	.	as_code "1^2- , 0"; transcript1_id "TCONS_00088239"; splice_chain1 ""; transcript2_id "TCONS_00088241"; splice_chain2 "36638,36433";
Contig156144	astalavista	as_event	38331	38559	.	+	.	as_code "1^2- , 0"; transcript1_id "TCONS_00035669"; splice_chain1 ""; transcript2_id "TCONS_00035670"; splice_chain2 "38331,38559";
Contig152	astalavista	as_event	539587	539961	.	-	.	as_code "1^2- , 0"; transcript1_id "TCONS_00034002"; splice_chain1 "539961,539587"; transcript2_id "TCONS_00034005"; splice_chain2 "";
Contig152	astalavista	as_event	537879	538171	.	-	.	as_code "1^2- , 0"; transcript1_id "TCONS_00034002"; splice_chain1 "538171,537879"; transcript2_id "TCONS_00034004"; splice_chain2 "";
Contig2267	astalavista	as_event	46972	47999	.	-	.	as_code "1^2- , 0"; transcript1_id "TCONS_00061558"; splice_chain1 ""; transcript2_id "TCONS_00061556"; splice_chain2 "47999,46972";
Contig11994	astalavista	as_event	107879	108333	.	-	.	as_code "1^2- , 0"; transcript1_id "TCONS_00015451"; splice_chain1 "108333,107879"; transcript2_id "TCONS_00015452"; splice_chain2 "";
Contig11994	astalavista	as_event	110873	111622	.	-	.	as_code "1^2- , 0"; transcript1_id "TCONS_00015451"; splice_chain1 "111622,110873"; transcript2_id "TCONS_00015459"; splice_chain2 "";
Contig11994	astalavista	as_event	107837	108333	.	-	.	as_code "1^2- , 0"; transcript1_id "TCONS_00015452"; splice_chain1 ""; transcript2_id "TCONS_00015454"; splice_chain2 "108333,107837";
Contig1956	astalavista	as_event	84774	85589	.	+	.	as_code "1^2- , 0"; transcript1_id "TCONS_00052527"; splice_chain1 "84774,85589"; transcript2_id "TCONS_00052529"; splice_chain2 "";
Contig1956	astalavista	as_event	84774	85643	.	+	.	as_code "1^2- , 0"; transcript1_id "TCONS_00052529"; splice_chain1 ""; transcript2_id "TCONS_00052528"; splice_chain2 "84774,85643";
Contig7919	astalavista	as_event	11213	11670	.	+	.	as_code "1^2- , 0"; transcript1_id "TCONS_00144893"; splice_chain1 ""; transcript2_id "TCONS_00144894"; splice_chain2 "11213,11670";
Contig7919	astalavista	as_event	11457	11579	.	+	.	as_code "1^2- , 0"; transcript1_id "TCONS_00144893"; splice_chain1 ""; transcript2_id "TCONS_00144896"; splice_chain2 "11457,11579";
Contig7919	astalavista	as_event	11765	11851	.	+	.	as_code "1^2- , 0"; transcript1_id "TCONS_00144894"; splice_chain1 "11765,11851"; transcript2_id "TCONS_00144899"; splice_chain2 "";
Contig7919	astalavista	as_event	13452	13622	.	+	.	as_code "1^2- , 0"; transcript1_id "TCONS_00144893"; splice_chain1 "13452,13622"; transcript2_id "TCONS_00144894"; splice_chain2 "";
Contig7919	astalavista	as_event	14004	14279	.	+	.	as_code "1^2- , 0"; transcript1_id "TCONS_00144893"; splice_chain1 ""; transcript2_id "TCONS_00144895"; splice_chain2 "14004,14279";
Contig7919	astalavista	as_event	14378	14782	.	+	.	as_code "1^2- , 0"; transcript1_id "TCONS_00144894"; splice_chain1 ""; transcript2_id "TCONS_00144897"; splice_chain2 "14378,14782";
Contig6153	astalavista	as_event	160882	161115	.	+	.	as_code "1^2- , 0"; transcript1_id "TCONS_00127187"; splice_chain1 "160882,161115"; transcript2_id "TCONS_00127189"; splice_chain2 "";
Contig530	astalavista	as_event	10848	12360	.	-	.	as_code "1^2- , 0"; transcript1_id "TCONS_00117531"; splice_chain1 "12360,10848"; transcript2_id "TCONS_00117534"; splice_chain2 "";
Contig530	astalavista	as_event	10126	12360	.	-	.	as_code "1^2- , 0"; transcript1_id "TCONS_00117532"; splice_chain1 "12360,10126"; transcript2_id "TCONS_00117533"; splice_chain2 "";
Contig530	astalavista	as_event	10126	10784	.	-	.	as_code "1^2- , 0"; transcript1_id "TCONS_00117533"; splice_chain1 ""; transcript2_id "TCONS_00117534"; splice_chain2 "10784,10126";
Contig530	astalavista	as_event	9302	9408	.	-	.	as_code "1^2- , 0"; transcript1_id "TCONS_00117531"; splice_chain1 "9408,9302"; transcript2_id "TCONS_00117535"; splice_chain2 "";
Contig11063	astalavista	as_event	7240	7310	.	-	.	as_code "1^2- , 0"; transcript1_id "TCONS_00008587"; splice_chain1 ""; transcript2_id "TCONS_00008588"; splice_chain2 "7310,7240";
Contig15175	astalavista	as_event	7028	7140	.	+	.	as_code "1^2- , 0"; transcript1_id "TCONS_00033648"; splice_chain1 "7028,7140"; transcript2_id "TCONS_00033649"; splice_chain2 "";
Contig200	astalavista	as_event	359825	360920	.	-	.	as_code "1^2- , 0"; transcript1_id "TCONS_00053913"; splice_chain1 ""; transcript2_id "TCONS_00053912"; splice_chain2 "360920,359825";
Contig200	astalavista	as_event	360205	360920	.	-	.	as_code "1^2- , 0"; transcript1_id "TCONS_00053913"; splice_chain1 ""; transcript2_id "TCONS_00053914"; splice_chain2 "360920,360205";
Contig206	astalavista	as_event	301806	302347	.	-	.	as_code "1^2- , 0"; transcript1_id "TCONS_00056104"; splice_chain1 ""; transcript2_id "TCONS_00056106"; splice_chain2 "302347,301806";
Contig206	astalavista	as_event	301806	302345	.	-	.	as_code "1^2- , 0"; transcript1_id "TCONS_00056104"; splice_chain1 ""; transcript2_id "TCONS_00056107"; splice_chain2 "302345,301806";
Contig206	astalavista	as_event	301808	302347	.	-	.	as_code "1^2- , 0"; transcript1_id "TCONS_00056105"; splice_chain1 ""; transcript2_id "TCONS_00056110"; splice_chain2 "302347,301808";
Contig8806	astalavista	as_event	32896	32987	.	-	.	as_code "1^2- , 0"; transcript1_id "TCONS_00152647"; splice_chain1 "32987,32896"; transcript2_id "TCONS_00152652"; splice_chain2 "";
Contig1832	astalavista	as_event	101770	101880	.	+	.	as_code "1^2- , 0"; transcript1_id "TCONS_00047988"; splice_chain1 "101770,101880"; transcript2_id "TCONS_00047994"; splice_chain2 "";
Contig878	astalavista	as_event	69890	69989	.	-	.	as_code "1^2- , 0"; transcript1_id "TCONS_00152336"; splice_chain1 "69989,69890"; transcript2_id "TCONS_00152337"; splice_chain2 "";
Contig580	astalavista	as_event	37551	38319	.	-	.	as_code "1^2- , 0"; transcript1_id "TCONS_00123778"; splice_chain1 "38319,37551"; transcript2_id "TCONS_00123779"; splice_chain2 "";
Contig580	astalavista	as_event	37659	38319	.	-	.	as_code "1^2- , 0"; transcript1_id "TCONS_00123779"; splice_chain1 ""; transcript2_id "TCONS_00123780"; splice_chain2 "38319,37659";
Contig5306	astalavista	as_event	23724	24116	.	-	.	as_code "1^2- , 0"; transcript1_id "TCONS_00117635"; splice_chain1 ""; transcript2_id "TCONS_00117638"; splice_chain2 "24116,23724";
Contig676	astalavista	as_event	82787	83041	.	+	.	as_code "1^2- , 0"; transcript1_id "TCONS_00133238"; splice_chain1 ""; transcript2_id "TCONS_00133239"; splice_chain2 "82787,83041";
Contig9627	astalavista	as_event	29393	29477	.	-	.	as_code "1^2- , 0"; transcript1_id "TCONS_00158768"; splice_chain1 ""; transcript2_id "TCONS_00158769"; splice_chain2 "29477,29393";
Contig6395	astalavista	as_event	11335	11562	.	+	.	as_code "1^2- , 0"; transcript1_id "TCONS_00129442"; splice_chain1 ""; transcript2_id "TCONS_00129443"; splice_chain2 "11335,11562";
Contig7643	astalavista	as_event	65065	65182	.	-	.	as_code "1^2- , 0"; transcript1_id "TCONS_00142558"; splice_chain1 ""; transcript2_id "TCONS_00142557"; splice_chain2 "65182,65065";
Contig86	astalavista	as_event	546574	546904	.	-	.	as_code "1^2- , 0"; transcript1_id "TCONS_00150945"; splice_chain1 "546904,546574"; transcript2_id "TCONS_00150946"; splice_chain2 "";
Contig86	astalavista	as_event	545485	546445	.	-	.	as_code "1^2- , 0"; transcript1_id "TCONS_00150948"; splice_chain1 "546445,545485"; transcript2_id "TCONS_00150949"; splice_chain2 "";
Contig1638	astalavista	as_event	181035	181395	.	+	.	as_code "1^2- , 0"; transcript1_id "TCONS_00039379"; splice_chain1 ""; transcript2_id "TCONS_00039380"; splice_chain2 "181035,181395";
Contig230	astalavista	as_event	188007	188097	.	+	.	as_code "1^2- , 0"; transcript1_id "TCONS_00062622"; splice_chain1 "188007,188097"; transcript2_id "TCONS_00062623"; splice_chain2 "";
Contig1476	astalavista	as_event	118295	118386	.	+	.	as_code "1^2- , 0"; transcript1_id "TCONS_00031397"; splice_chain1 ""; transcript2_id "TCONS_00031399"; splice_chain2 "118295,118386";
Contig1476	astalavista	as_event	117865	118346	.	+	.	as_code "1^2- , 0"; transcript1_id "TCONS_00031397"; splice_chain1 ""; transcript2_id "TCONS_00031400"; splice_chain2 "117865,118346";
Contig1476	astalavista	as_event	117865	118386	.	+	.	as_code "1^2- , 0"; transcript1_id "TCONS_00031397"; splice_chain1 ""; transcript2_id "TCONS_00031401"; splice_chain2 "117865,118386";
Contig64122	astalavista	as_event	5218	5317	.	-	.	as_code "1^2- , 0"; transcript1_id "TCONS_00129666"; splice_chain1 ""; transcript2_id "TCONS_00129664"; splice_chain2 "5317,5218";
Contig5814	astalavista	as_event	1639	1646	.	+	.	as_code "1^ , 2^"; transcript1_id "TCONS_00123871"; splice_chain1 "1646"; transcript2_id "TCONS_00123873"; splice_chain2 "1639";
Contig11909	astalavista	as_event	24463	24517	.	+	.	as_code "1^ , 2^"; transcript1_id "TCONS_00014624"; splice_chain1 "24463"; transcript2_id "TCONS_00014626"; splice_chain2 "24517";
Contig996	astalavista	as_event	40366	40377	.	-	.	as_code "1^ , 2^"; transcript1_id "TCONS_00161385"; splice_chain1 "40366"; transcript2_id "TCONS_00161387"; splice_chain2 "40377";
Contig996	astalavista	as_event	40354	40366	.	-	.	as_code "1^ , 2^"; transcript1_id "TCONS_00161385"; splice_chain1 "40366"; transcript2_id "TCONS_00161386"; splice_chain2 "40354";
Contig996	astalavista	as_event	40365	40366	.	-	.	as_code "1^ , 2^"; transcript1_id "TCONS_00161385"; splice_chain1 "40366"; transcript2_id "TCONS_00161388"; splice_chain2 "40365";
Contig996	astalavista	as_event	40366	40367	.	-	.	as_code "1^ , 2^"; transcript1_id "TCONS_00161385"; splice_chain1 "40366"; transcript2_id "TCONS_00161389"; splice_chain2 "40367";
Contig996	astalavista	as_event	40354	40377	.	-	.	as_code "1^ , 2^"; transcript1_id "TCONS_00161387"; splice_chain1 "40377"; transcript2_id "TCONS_00161386"; splice_chain2 "40354";
Contig996	astalavista	as_event	40365	40377	.	-	.	as_code "1^ , 2^"; transcript1_id "TCONS_00161387"; splice_chain1 "40377"; transcript2_id "TCONS_00161388"; splice_chain2 "40365";
Contig996	astalavista	as_event	40367	40377	.	-	.	as_code "1^ , 2^"; transcript1_id "TCONS_00161387"; splice_chain1 "40377"; transcript2_id "TCONS_00161389"; splice_chain2 "40367";
Contig996	astalavista	as_event	40354	40365	.	-	.	as_code "1^ , 2^"; transcript1_id "TCONS_00161386"; splice_chain1 "40354"; transcript2_id "TCONS_00161388"; splice_chain2 "40365";
Contig996	astalavista	as_event	40354	40367	.	-	.	as_code "1^ , 2^"; transcript1_id "TCONS_00161386"; splice_chain1 "40354"; transcript2_id "TCONS_00161389"; splice_chain2 "40367";
Contig996	astalavista	as_event	40365	40367	.	-	.	as_code "1^ , 2^"; transcript1_id "TCONS_00161388"; splice_chain1 "40365"; transcript2_id "TCONS_00161389"; splice_chain2 "40367";
Contig193	astalavista	as_event	47497	47528	.	+	.	as_code "1^ , 2^"; transcript1_id "TCONS_00051773"; splice_chain1 "47528"; transcript2_id "TCONS_00051775"; splice_chain2 "47497";
Contig915	astalavista	as_event	204028	204076	.	+	.	as_code "1^ , 2^"; transcript1_id "TCONS_00154922"; splice_chain1 "204076"; transcript2_id "TCONS_00154923"; splice_chain2 "204028";
Contig712	astalavista	as_event	98695	98696	.	+	.	as_code "1^ , 2^"; transcript1_id "TCONS_00137376"; splice_chain1 "98695"; transcript2_id "TCONS_00137379"; splice_chain2 "98696";
Contig5271	astalavista	as_event	78203	78204	.	-	.	as_code "1^ , 2^"; transcript1_id "TCONS_00117018"; splice_chain1 "78204"; transcript2_id "TCONS_00117017"; splice_chain2 "78203";
Contig5271	astalavista	as_event	75080	75116	.	-	.	as_code "1^ , 2^"; transcript1_id "TCONS_00117018"; splice_chain1 "75080"; transcript2_id "TCONS_00117019"; splice_chain2 "75116";
Contig329	astalavista	as_event	438003	438063	.	-	.	as_code "1^ , 2^"; transcript1_id "TCONS_00086835"; splice_chain1 "438003"; transcript2_id "TCONS_00086836"; splice_chain2 "438063";
Contig4531	astalavista	as_event	45034	45064	.	+	.	as_code "1^ , 2^"; transcript1_id "TCONS_00107472"; splice_chain1 "45034"; transcript2_id "TCONS_00107476"; splice_chain2 "45064";
Contig48937	astalavista	as_event	35039	35040	.	+	.	as_code "1^ , 2^"; transcript1_id "TCONS_00112117"; splice_chain1 "35039"; transcript2_id "TCONS_00112118"; splice_chain2 "35040";
Contig48937	astalavista	as_event	33949	33967	.	+	.	as_code "1^ , 2^"; transcript1_id "TCONS_00112117"; splice_chain1 "33967"; transcript2_id "TCONS_00112121"; splice_chain2 "33949";
Contig14068	astalavista	as_event	35379	35383	.	-	.	as_code "1^ , 2^"; transcript1_id "TCONS_00028414"; splice_chain1 "35383"; transcript2_id "TCONS_00028412"; splice_chain2 "35379";
Contig33041	astalavista	as_event	10120	10129	.	-	.	as_code "1^ , 2^"; transcript1_id "TCONS_00087150"; splice_chain1 "10129"; transcript2_id "TCONS_00087156"; splice_chain2 "10120";
Contig33041	astalavista	as_event	10126	10129	.	-	.	as_code "1^ , 2^"; transcript1_id "TCONS_00087150"; splice_chain1 "10129"; transcript2_id "TCONS_00087160"; splice_chain2 "10126";
Contig33041	astalavista	as_event	10120	10126	.	-	.	as_code "1^ , 2^"; transcript1_id "TCONS_00087156"; splice_chain1 "10120"; transcript2_id "TCONS_00087160"; splice_chain2 "10126";
Contig33041	astalavista	as_event	9952	9953	.	-	.	as_code "1^ , 2^"; transcript1_id "TCONS_00087150"; splice_chain1 "9953"; transcript2_id "TCONS_00087154"; splice_chain2 "9952";
Contig7101	astalavista	as_event	128733	128770	.	-	.	as_code "1^ , 2^"; transcript1_id "TCONS_00137189"; splice_chain1 "128770"; transcript2_id "TCONS_00137192"; splice_chain2 "128733";
Contig7101	astalavista	as_event	126099	126271	.	-	.	as_code "1^ , 2^"; transcript1_id "TCONS_00137189"; splice_chain1 "126099"; transcript2_id "TCONS_00137195"; splice_chain2 "126271";
Contig7101	astalavista	as_event	126457	126815	.	-	.	as_code "1^ , 2^"; transcript1_id "TCONS_00137196"; splice_chain1 "126457"; transcript2_id "TCONS_00137195"; splice_chain2 "126815";
Contig7101	astalavista	as_event	128759	128770	.	-	.	as_code "1^ , 2^"; transcript1_id "TCONS_00137195"; splice_chain1 "128770"; transcript2_id "TCONS_00137193"; splice_chain2 "128759";
Contig635	astalavista	as_event	35397	35533	.	-	.	as_code "1^ , 2^"; transcript1_id "TCONS_00129057"; splice_chain1 "35533"; transcript2_id "TCONS_00129059"; splice_chain2 "35397";
Contig15746	astalavista	as_event	21987	22023	.	-	.	as_code "1^ , 2^"; transcript1_id "TCONS_00036195"; splice_chain1 "21987"; transcript2_id "TCONS_00036193"; splice_chain2 "22023";
Contig637	astalavista	as_event	129552	129570	.	-	.	as_code "1^ , 2^"; transcript1_id "TCONS_00129232"; splice_chain1 "129570"; transcript2_id "TCONS_00129233"; splice_chain2 "129552";
Contig3599	astalavista	as_event	93259	93349	.	+	.	as_code "1^ , 2^"; transcript1_id "TCONS_00092942"; splice_chain1 "93349"; transcript2_id "TCONS_00092943"; splice_chain2 "93259";
Contig4162	astalavista	as_event	142478	142526	.	-	.	as_code "1^ , 2^"; transcript1_id "TCONS_00102498"; splice_chain1 "142478"; transcript2_id "TCONS_00102497"; splice_chain2 "142526";
Contig4162	astalavista	as_event	141982	141983	.	-	.	as_code "1^ , 2^"; transcript1_id "TCONS_00102498"; splice_chain1 "141983"; transcript2_id "TCONS_00102500"; splice_chain2 "141982";
Contig4162	astalavista	as_event	138206	138209	.	-	.	as_code "1^ , 2^"; transcript1_id "TCONS_00102491"; splice_chain1 "138206"; transcript2_id "TCONS_00102498"; splice_chain2 "138209";
Contig445	astalavista	as_event	114679	115197	.	-	.	as_code "1^ , 2^"; transcript1_id "TCONS_00106515"; splice_chain1 "115197"; transcript2_id "TCONS_00106516"; splice_chain2 "114679";
Contig2000	astalavista	as_event	50104	50106	.	-	.	as_code "1^ , 2^"; transcript1_id "TCONS_00053952"; splice_chain1 "50106"; transcript2_id "TCONS_00053953"; splice_chain2 "50104";
Contig37	astalavista	as_event	383543	383609	.	-	.	as_code "1^ , 2^"; transcript1_id "TCONS_00094988"; splice_chain1 "383609"; transcript2_id "TCONS_00094990"; splice_chain2 "383543";
Contig28927	astalavista	as_event	51406	51411	.	-	.	as_code "1^ , 2^"; transcript1_id "TCONS_00077250"; splice_chain1 "51411"; transcript2_id "TCONS_00077252"; splice_chain2 "51406";
Contig28927	astalavista	as_event	49350	49370	.	-	.	as_code "1^ , 2^"; transcript1_id "TCONS_00077252"; splice_chain1 "49370"; transcript2_id "TCONS_00077251"; splice_chain2 "49350";
Contig6545	astalavista	as_event	48538	48550	.	+	.	as_code "1^ , 2^"; transcript1_id "TCONS_00130911"; splice_chain1 "48538"; transcript2_id "TCONS_00130913"; splice_chain2 "48550";
Contig6545	astalavista	as_event	52018	52019	.	+	.	as_code "1^ , 2^"; transcript1_id "TCONS_00130911"; splice_chain1 "52018"; transcript2_id "TCONS_00130913"; splice_chain2 "52019";
Contig6545	astalavista	as_event	52018	52020	.	+	.	as_code "1^ , 2^"; transcript1_id "TCONS_00130911"; splice_chain1 "52018"; transcript2_id "TCONS_00130914"; splice_chain2 "52020";
Contig6545	astalavista	as_event	52019	52020	.	+	.	as_code "1^ , 2^"; transcript1_id "TCONS_00130913"; splice_chain1 "52019"; transcript2_id "TCONS_00130914"; splice_chain2 "52020";
Contig17549	astalavista	as_event	1591	1645	.	+	.	as_code "1^ , 2^"; transcript1_id "TCONS_00044663"; splice_chain1 "1591"; transcript2_id "TCONS_00044666"; splice_chain2 "1645";
Contig10174	astalavista	as_event	147801	147827	.	-	.	as_code "1^ , 2^"; transcript1_id "TCONS_00002078"; splice_chain1 "147801"; transcript2_id "TCONS_00002080"; splice_chain2 "147827";
Contig5725	astalavista	as_event	143325	143500	.	+	.	as_code "1^ , 2^"; transcript1_id "TCONS_00122758"; splice_chain1 "143500"; transcript2_id "TCONS_00122759"; splice_chain2 "143325";
Contig614	astalavista	as_event	114402	114450	.	-	.	as_code "1^ , 2^"; transcript1_id "TCONS_00127105"; splice_chain1 "114402"; transcript2_id "TCONS_00127106"; splice_chain2 "114450";
Contig614	astalavista	as_event	113936	113953	.	-	.	as_code "1^ , 2^"; transcript1_id "TCONS_00127105"; splice_chain1 "113953"; transcript2_id "TCONS_00127106"; splice_chain2 "113936";
Contig33594	astalavista	as_event	36637	36638	.	-	.	as_code "1^ , 2^"; transcript1_id "TCONS_00088240"; splice_chain1 "36637"; transcript2_id "TCONS_00088241"; splice_chain2 "36638";
Contig4286	astalavista	as_event	45736	45912	.	+	.	as_code "1^ , 2^"; transcript1_id "TCONS_00104448"; splice_chain1 "45912"; transcript2_id "TCONS_00104449"; splice_chain2 "45736";
Contig46	astalavista	as_event	206880	206894	.	+	.	as_code "1^ , 2^"; transcript1_id "TCONS_00108255"; splice_chain1 "206894"; transcript2_id "TCONS_00108258"; splice_chain2 "206880";
Contig91826	astalavista	as_event	24656	24668	.	+	.	as_code "1^ , 2^"; transcript1_id "TCONS_00155167"; splice_chain1 "24668"; transcript2_id "TCONS_00155168"; splice_chain2 "24656";
Contig2686	astalavista	as_event	141730	141787	.	-	.	as_code "1^ , 2^"; transcript1_id "TCONS_00071836"; splice_chain1 "141730"; transcript2_id "TCONS_00071837"; splice_chain2 "141787";
Contig2686	astalavista	as_event	141730	141827	.	-	.	as_code "1^ , 2^"; transcript1_id "TCONS_00071836"; splice_chain1 "141730"; transcript2_id "TCONS_00071838"; splice_chain2 "141827";
Contig2686	astalavista	as_event	141787	141827	.	-	.	as_code "1^ , 2^"; transcript1_id "TCONS_00071837"; splice_chain1 "141787"; transcript2_id "TCONS_00071838"; splice_chain2 "141827";
Contig2686	astalavista	as_event	141900	141955	.	-	.	as_code "1^ , 2^"; transcript1_id "TCONS_00071839"; splice_chain1 "141900"; transcript2_id "TCONS_00071840"; splice_chain2 "141955";
Contig7919	astalavista	as_event	12774	12828	.	+	.	as_code "1^ , 2^"; transcript1_id "TCONS_00144893"; splice_chain1 "12774"; transcript2_id "TCONS_00144900"; splice_chain2 "12828";
Contig7919	astalavista	as_event	15838	15840	.	+	.	as_code "1^ , 2^"; transcript1_id "TCONS_00144893"; splice_chain1 "15838"; transcript2_id "TCONS_00144897"; splice_chain2 "15840";
Contig7919	astalavista	as_event	15838	15839	.	+	.	as_code "1^ , 2^"; transcript1_id "TCONS_00144893"; splice_chain1 "15838"; transcript2_id "TCONS_00144899"; splice_chain2 "15839";
Contig7919	astalavista	as_event	15839	15840	.	+	.	as_code "1^ , 2^"; transcript1_id "TCONS_00144897"; splice_chain1 "15840"; transcript2_id "TCONS_00144899"; splice_chain2 "15839";
Contig6153	astalavista	as_event	157583	157589	.	+	.	as_code "1^ , 2^"; transcript1_id "TCONS_00127187"; splice_chain1 "157583"; transcript2_id "TCONS_00127185"; splice_chain2 "157589";
Contig6153	astalavista	as_event	160599	160654	.	+	.	as_code "1^ , 2^"; transcript1_id "TCONS_00127188"; splice_chain1 "160654"; transcript2_id "TCONS_00127186"; splice_chain2 "160599";
Contig530	astalavista	as_event	10784	12360	.	-	.	as_code "1^ , 2^"; transcript1_id "TCONS_00117532"; splice_chain1 "12360"; transcript2_id "TCONS_00117534"; splice_chain2 "10784";
Contig4607	astalavista	as_event	18004	18026	.	-	.	as_code "1^ , 2^"; transcript1_id "TCONS_00108506"; splice_chain1 "18004"; transcript2_id "TCONS_00108508"; splice_chain2 "18026";
Contig4607	astalavista	as_event	17629	17633	.	-	.	as_code "1^ , 2^"; transcript1_id "TCONS_00108506"; splice_chain1 "17633"; transcript2_id "TCONS_00108507"; splice_chain2 "17629";
Contig206	astalavista	as_event	302345	302347	.	-	.	as_code "1^ , 2^"; transcript1_id "TCONS_00056106"; splice_chain1 "302347"; transcript2_id "TCONS_00056107"; splice_chain2 "302345";
Contig8806	astalavista	as_event	33240	33380	.	-	.	as_code "1^ , 2^"; transcript1_id "TCONS_00152647"; splice_chain1 "33240"; transcript2_id "TCONS_00152649"; splice_chain2 "33380";
Contig1832	astalavista	as_event	103286	103300	.	+	.	as_code "1^ , 2^"; transcript1_id "TCONS_00047988"; splice_chain1 "103286"; transcript2_id "TCONS_00047991"; splice_chain2 "103300";
Contig878	astalavista	as_event	68071	68072	.	-	.	as_code "1^ , 2^"; transcript1_id "TCONS_00152336"; splice_chain1 "68072"; transcript2_id "TCONS_00152337"; splice_chain2 "68071";
Contig83270	astalavista	as_event	794	795	.	+	.	as_code "1^ , 2^"; transcript1_id "TCONS_00148731"; splice_chain1 "795"; transcript2_id "TCONS_00148732"; splice_chain2 "794";
Contig145268	astalavista	as_event	5704	5705	.	-	.	as_code "1^ , 2^"; transcript1_id "TCONS_00030483"; splice_chain1 "5705"; transcript2_id "TCONS_00030484"; splice_chain2 "5704";
Contig1638	astalavista	as_event	180003	180489	.	+	.	as_code "1^ , 2^"; transcript1_id "TCONS_00039379"; splice_chain1 "180003"; transcript2_id "TCONS_00039381"; splice_chain2 "180489";
Contig230	astalavista	as_event	187215	187216	.	+	.	as_code "1^ , 2^"; transcript1_id "TCONS_00062622"; splice_chain1 "187215"; transcript2_id "TCONS_00062623"; splice_chain2 "187216";
Contig230	astalavista	as_event	188302	188321	.	+	.	as_code "1^ , 2^"; transcript1_id "TCONS_00062622"; splice_chain1 "188302"; transcript2_id "TCONS_00062624"; splice_chain2 "188321";
Contig1476	astalavista	as_event	117702	117703	.	+	.	as_code "1^ , 2^"; transcript1_id "TCONS_00031397"; splice_chain1 "117702"; transcript2_id "TCONS_00031399"; splice_chain2 "117703";
Contig1476	astalavista	as_event	117865	118295	.	+	.	as_code "1^ , 2^"; transcript1_id "TCONS_00031399"; splice_chain1 "118295"; transcript2_id "TCONS_00031401"; splice_chain2 "117865";
Contig1476	astalavista	as_event	118709	118710	.	+	.	as_code "1^ , 2^"; transcript1_id "TCONS_00031397"; splice_chain1 "118710"; transcript2_id "TCONS_00031399"; splice_chain2 "118709";
Contig6020	astalavista	as_event	5588	5594	.	-	.	as_code "1^ , 2^"; transcript1_id "TCONS_00125823"; splice_chain1 "5588"; transcript2_id "TCONS_00125825"; splice_chain2 "5594";
Contig2116	astalavista	as_event	83962	83974	.	-	.	as_code "1^ , 2^"; transcript1_id "TCONS_00057618"; splice_chain1 "83974"; transcript2_id "TCONS_00057619"; splice_chain2 "83962";
Contig64122	astalavista	as_event	4313	4322	.	-	.	as_code "1^ , 2^"; transcript1_id "TCONS_00129666"; splice_chain1 "4313"; transcript2_id "TCONS_00129665"; splice_chain2 "4322";
Contig2	astalavista	as_event	542661	542662	.	+	.	as_code "1^ , 2^"; transcript1_id "TCONS_00053686"; splice_chain1 "542661"; transcript2_id "TCONS_00053687"; splice_chain2 "542662";
Contig193	astalavista	as_event	48685	48741	.	+	.	as_code "1-2^ , 0"; transcript1_id "TCONS_00051773"; splice_chain1 ""; transcript2_id "TCONS_00051776"; splice_chain2 "48685,48741";
Contig914	astalavista	as_event	129128	129290	.	+	.	as_code "1-2^ , 0"; transcript1_id "TCONS_00154823"; splice_chain1 "129128,129290"; transcript2_id "TCONS_00154824"; splice_chain2 "";
Contig1430	astalavista	as_event	15757	15831	.	+	.	as_code "1-2^ , 0"; transcript1_id "TCONS_00029386"; splice_chain1 "15757,15831"; transcript2_id "TCONS_00029387"; splice_chain2 "";
Contig4531	astalavista	as_event	43976	44115	.	+	.	as_code "1-2^ , 0"; transcript1_id "TCONS_00107472"; splice_chain1 "43976,44115"; transcript2_id "TCONS_00107473"; splice_chain2 "";
Contig4531	astalavista	as_event	44024	44115	.	+	.	as_code "1-2^ , 0"; transcript1_id "TCONS_00107473"; splice_chain1 ""; transcript2_id "TCONS_00107475"; splice_chain2 "44024,44115";
Contig4531	astalavista	as_event	48257	48367	.	+	.	as_code "1-2^ , 0"; transcript1_id "TCONS_00107472"; splice_chain1 "48257,48367"; transcript2_id "TCONS_00107473"; splice_chain2 "";
Contig48937	astalavista	as_event	34474	34524	.	+	.	as_code "1-2^ , 0"; transcript1_id "TCONS_00112117"; splice_chain1 "34474,34524"; transcript2_id "TCONS_00112121"; splice_chain2 "";
Contig14068	astalavista	as_event	36382	36432	.	-	.	as_code "1-2^ , 0"; transcript1_id "TCONS_00028414"; splice_chain1 ""; transcript2_id "TCONS_00028413"; splice_chain2 "36432,36382";
Contig270	astalavista	as_event	323274	323351	.	-	.	as_code "1-2^ , 0"; transcript1_id "TCONS_00072333"; splice_chain1 "323351,323274"; transcript2_id "TCONS_00072334"; splice_chain2 "";
Contig270	astalavista	as_event	323274	323350	.	-	.	as_code "1-2^ , 0"; transcript1_id "TCONS_00072334"; splice_chain1 ""; transcript2_id "TCONS_00072335"; splice_chain2 "323350,323274";
Contig7101	astalavista	as_event	129346	129401	.	-	.	as_code "1-2^ , 0"; transcript1_id "TCONS_00137189"; splice_chain1 ""; transcript2_id "TCONS_00137195"; splice_chain2 "129401,129346";
Contig15746	astalavista	as_event	29826	29935	.	-	.	as_code "1-2^ , 0"; transcript1_id "TCONS_00036195"; splice_chain1 "29935,29826"; transcript2_id "TCONS_00036197"; splice_chain2 "";
Contig9102	astalavista	as_event	11993	12116	.	-	.	as_code "1-2^ , 0"; transcript1_id "TCONS_00154606"; splice_chain1 "12116,11993"; transcript2_id "TCONS_00154605"; splice_chain2 "";
Contig9102	astalavista	as_event	10381	10451	.	-	.	as_code "1-2^ , 0"; transcript1_id "TCONS_00154606"; splice_chain1 ""; transcript2_id "TCONS_00154602"; splice_chain2 "10451,10381";
Contig9102	astalavista	as_event	8946	9002	.	-	.	as_code "1-2^ , 0"; transcript1_id "TCONS_00154601"; splice_chain1 "9002,8946"; transcript2_id "TCONS_00154603"; splice_chain2 "";
Contig9102	astalavista	as_event	8946	9000	.	-	.	as_code "1-2^ , 0"; transcript1_id "TCONS_00154606"; splice_chain1 "9000,8946"; transcript2_id "TCONS_00154603"; splice_chain2 "";
Contig1143	astalavista	as_event	254419	254523	.	-	.	as_code "1-2^ , 0"; transcript1_id "TCONS_00011221"; splice_chain1 ""; transcript2_id "TCONS_00011223"; splice_chain2 "254523,254419";
Contig1143	astalavista	as_event	251928	252023	.	-	.	as_code "1-2^ , 0"; transcript1_id "TCONS_00011221"; splice_chain1 ""; transcript2_id "TCONS_00011223"; splice_chain2 "252023,251928";
Contig4162	astalavista	as_event	141790	141842	.	-	.	as_code "1-2^ , 0"; transcript1_id "TCONS_00102491"; splice_chain1 "141842,141790"; transcript2_id "TCONS_00102498"; splice_chain2 "";
Contig445	astalavista	as_event	114679	114742	.	-	.	as_code "1-2^ , 0"; transcript1_id "TCONS_00106515"; splice_chain1 ""; transcript2_id "TCONS_00106517"; splice_chain2 "114742,114679";
Contig37	astalavista	as_event	382910	382966	.	-	.	as_code "1-2^ , 0"; transcript1_id "TCONS_00094989"; splice_chain1 "382966,382910"; transcript2_id "TCONS_00094990"; splice_chain2 "";
Contig128750	astalavista	as_event	1916	1990	.	+	.	as_code "1-2^ , 0"; transcript1_id "TCONS_00022505"; splice_chain1 ""; transcript2_id "TCONS_00022506"; splice_chain2 "1916,1990";
Contig530	astalavista	as_event	10784	10848	.	-	.	as_code "1-2^ , 0"; transcript1_id "TCONS_00117531"; splice_chain1 "10848,10784"; transcript2_id "TCONS_00117532"; splice_chain2 "";
Contig1628	astalavista	as_event	21999	22025	.	+	.	as_code "1-2^ , 0"; transcript1_id "TCONS_00038817"; splice_chain1 ""; transcript2_id "TCONS_00038818"; splice_chain2 "21999,22025";
Contig8806	astalavista	as_event	32608	32745	.	-	.	as_code "1-2^ , 0"; transcript1_id "TCONS_00152647"; splice_chain1 ""; transcript2_id "TCONS_00152649"; splice_chain2 "32745,32608";
Contig1396	astalavista	as_event	137811	138039	.	+	.	as_code "1-2^ , 0"; transcript1_id "TCONS_00027740"; splice_chain1 ""; transcript2_id "TCONS_00027741"; splice_chain2 "137811,138039";
Contig230	astalavista	as_event	186138	186227	.	+	.	as_code "1-2^ , 0"; transcript1_id "TCONS_00062622"; splice_chain1 "186138,186227"; transcript2_id "TCONS_00062624"; splice_chain2 "";
Contig230	astalavista	as_event	186657	186722	.	+	.	as_code "1-2^ , 0"; transcript1_id "TCONS_00062622"; splice_chain1 "186657,186722"; transcript2_id "TCONS_00062624"; splice_chain2 "";
Contig6020	astalavista	as_event	5633	5758	.	-	.	as_code "1-2^ , 0"; transcript1_id "TCONS_00125824"; splice_chain1 "5758,5633"; transcript2_id "TCONS_00125826"; splice_chain2 "";
Contig64122	astalavista	as_event	3552	3623	.	-	.	as_code "1-2^ , 0"; transcript1_id "TCONS_00129666"; splice_chain1 "3623,3552"; transcript2_id "TCONS_00129664"; splice_chain2 "";
Contig11909	astalavista	as_event	14219	15111	.	+	.	as_code "1^2-3^4- , 0"; transcript1_id "TCONS_00014620"; splice_chain1 ""; transcript2_id "TCONS_00014623"; splice_chain2 "14219,14497,14707,15111";
Contig158534	astalavista	as_event	2323	2500	.	-	.	as_code "1^2-3^4- , 0"; transcript1_id "TCONS_00036879"; splice_chain1 "2500,2471,2399,2323"; transcript2_id "TCONS_00036880"; splice_chain2 "";
Contig7101	astalavista	as_event	133114	133285	.	-	.	as_code "1^2-3^4- , 0"; transcript1_id "TCONS_00137189"; splice_chain1 ""; transcript2_id "TCONS_00137192"; splice_chain2 "133285,133218,133158,133114";
Contig15746	astalavista	as_event	27699	27881	.	-	.	as_code "1^2-3^4- , 0"; transcript1_id "TCONS_00036193"; splice_chain1 "27881,27826,27793,27699"; transcript2_id "TCONS_00036199"; splice_chain2 "";
Contig2641	astalavista	as_event	92099	92397	.	-	.	as_code "1^2-3^4- , 0"; transcript1_id "TCONS_00070943"; splice_chain1 "92397,92323,92188,92099"; transcript2_id "TCONS_00070944"; splice_chain2 "";
Contig9102	astalavista	as_event	9588	10381	.	-	.	as_code "1^2-3^4- , 0"; transcript1_id "TCONS_00154602"; splice_chain1 "10381,9929,9847,9588"; transcript2_id "TCONS_00154607"; splice_chain2 "";
Contig1153	astalavista	as_event	181072	181464	.	-	.	as_code "1^2-3^4- , 0"; transcript1_id "TCONS_00011974"; splice_chain1 "181464,181369,181168,181072"; transcript2_id "TCONS_00011975"; splice_chain2 "";
Contig4282	astalavista	as_event	100914	101837	.	+	.	as_code "1^2-3^4- , 0"; transcript1_id "TCONS_00104421"; splice_chain1 "100914,101008,101715,101837"; transcript2_id "TCONS_00104424"; splice_chain2 "";
Contig4282	astalavista	as_event	107252	107866	.	+	.	as_code "1^2-3^4- , 0"; transcript1_id "TCONS_00104421"; splice_chain1 "107252,107344,107555,107866"; transcript2_id "TCONS_00104426"; splice_chain2 "";
Contig7919	astalavista	as_event	14004	14782	.	+	.	as_code "1^2-3^4- , 0"; transcript1_id "TCONS_00144893"; splice_chain1 ""; transcript2_id "TCONS_00144896"; splice_chain2 "14004,14279,14378,14782";
Contig7919	astalavista	as_event	13452	14279	.	+	.	as_code "1^2-3^4- , 0"; transcript1_id "TCONS_00144894"; splice_chain1 ""; transcript2_id "TCONS_00144895"; splice_chain2 "13452,13622,14004,14279";
Contig530	astalavista	as_event	10126	12360	.	-	.	as_code "1^2-3^4- , 0"; transcript1_id "TCONS_00117531"; splice_chain1 "12360,10848,10784,10126"; transcript2_id "TCONS_00117533"; splice_chain2 "";
Contig6018	astalavista	as_event	151027	152360	.	+	.	as_code "1^2-3^4- , 0"; transcript1_id "TCONS_00125803"; splice_chain1 "151027,151732,151968,152360"; transcript2_id "TCONS_00125804"; splice_chain2 "";
Contig86	astalavista	as_event	544167	545189	.	-	.	as_code "1^2-3^4- , 0"; transcript1_id "TCONS_00150946"; splice_chain1 ""; transcript2_id "TCONS_00150949"; splice_chain2 "545189,544493,544189,544167";
Contig86	astalavista	as_event	545485	546904	.	-	.	as_code "1^2-3^4- , 0"; transcript1_id "TCONS_00150947"; splice_chain1 "546904,546574,546445,545485"; transcript2_id "TCONS_00150949"; splice_chain2 "";
Contig9745	astalavista	as_event	10442	14375	.	-	.	as_code "1^3- , 2^4-"; transcript1_id "TCONS_00159461"; splice_chain1 "14375,10470"; transcript2_id "TCONS_00159462"; splice_chain2 "14350,10442";
Contig33041	astalavista	as_event	10981	11453	.	-	.	as_code "1^3- , 2^4-"; transcript1_id "TCONS_00087151"; splice_chain1 "11453,10988"; transcript2_id "TCONS_00087157"; splice_chain2 "11449,10981";
Contig7101	astalavista	as_event	128839	129000	.	-	.	as_code "1^3- , 2^4-"; transcript1_id "TCONS_00137189"; splice_chain1 "128987,128839"; transcript2_id "TCONS_00137195"; splice_chain2 "129000,128912";
Contig3599	astalavista	as_event	94609	94862	.	+	.	as_code "1^3- , 2^4-"; transcript1_id "TCONS_00092939"; splice_chain1 "94609,94857"; transcript2_id "TCONS_00092940"; splice_chain2 "94755,94862";
Contig2000	astalavista	as_event	49979	50106	.	-	.	as_code "1^3- , 2^4-"; transcript1_id "TCONS_00053953"; splice_chain1 "50104,49979"; transcript2_id "TCONS_00053954"; splice_chain2 "50106,49984";
Contig6153	astalavista	as_event	160599	160769	.	+	.	as_code "1^3- , 2^4-"; transcript1_id "TCONS_00127187"; splice_chain1 "160654,160769"; transcript2_id "TCONS_00127186"; splice_chain2 "160599,160733";
Contig206	astalavista	as_event	301806	302347	.	-	.	as_code "1^3- , 2^4-"; transcript1_id "TCONS_00056107"; splice_chain1 "302345,301806"; transcript2_id "TCONS_00056110"; splice_chain2 "302347,301808";
Contig1476	astalavista	as_event	117865	118386	.	+	.	as_code "1^3- , 2^4-"; transcript1_id "TCONS_00031399"; splice_chain1 "118295,118386"; transcript2_id "TCONS_00031400"; splice_chain2 "117865,118346";
Contig64122	astalavista	as_event	3803	3941	.	-	.	as_code "1^3- , 2^4-"; transcript1_id "TCONS_00129666"; splice_chain1 "3915,3803"; transcript2_id "TCONS_00129664"; splice_chain2 "3941,3850";
Contig1153	astalavista	as_event	179987	180738	.	-	.	as_code "1-3^4- , 2-"; transcript1_id "TCONS_00011973"; splice_chain1 "180738,180634,179987"; transcript2_id "TCONS_00011974"; splice_chain2 "180735";
Contig2267	astalavista	as_event	48414	48998	.	-	.	as_code "1-3^4- , 2-"; transcript1_id "TCONS_00061551"; splice_chain1 "48998,48533,48414"; transcript2_id "TCONS_00061553"; splice_chain2 "48793";
Contig2267	astalavista	as_event	48414	48998	.	-	.	as_code "1-3^4- , 2-"; transcript1_id "TCONS_00061551"; splice_chain1 "48998,48533,48414"; transcript2_id "TCONS_00061552"; splice_chain2 "48796";
Contig2267	astalavista	as_event	48414	48920	.	-	.	as_code "1-3^4- , 2-"; transcript1_id "TCONS_00061553"; splice_chain1 "48793"; transcript2_id "TCONS_00061556"; splice_chain2 "48920,48533,48414";
Contig2267	astalavista	as_event	48414	48920	.	-	.	as_code "1-3^4- , 2-"; transcript1_id "TCONS_00061552"; splice_chain1 "48796"; transcript2_id "TCONS_00061556"; splice_chain2 "48920,48533,48414";
Contig6153	astalavista	as_event	160733	161115	.	+	.	as_code "1-3^4- , 2-"; transcript1_id "TCONS_00127188"; splice_chain1 "160733,160882,161115"; transcript2_id "TCONS_00127189"; splice_chain2 "160769";
Contig206	astalavista	as_event	301808	302849	.	-	.	as_code "1-3^4- , 2-"; transcript1_id "TCONS_00056104"; splice_chain1 "302818"; transcript2_id "TCONS_00056110"; splice_chain2 "302849,302347,301808";
Contig1832	astalavista	as_event	101603	101896	.	+	.	as_code "1-3^4- , 2-"; transcript1_id "TCONS_00047989"; splice_chain1 "101603,101770,101896"; transcript2_id "TCONS_00047994"; splice_chain2 "101609";
Contig1832	astalavista	as_event	101603	101880	.	+	.	as_code "1-3^4- , 2-"; transcript1_id "TCONS_00047990"; splice_chain1 "101603,101770,101880"; transcript2_id "TCONS_00047994"; splice_chain2 "101609";
Contig2267	astalavista	as_event	46972	48998	.	-	.	as_code "1-3^4- , 2-5^6-"; transcript1_id "TCONS_00061553"; splice_chain1 "48793,47999,46972"; transcript2_id "TCONS_00061558"; splice_chain2 "48998,48533,48414";
Contig2267	astalavista	as_event	46972	48933	.	-	.	as_code "1-3^4- , 2-5^6-"; transcript1_id "TCONS_00061553"; splice_chain1 "48793,47999,46972"; transcript2_id "TCONS_00061557"; splice_chain2 "48933,48533,48414";
Contig2267	astalavista	as_event	46972	48928	.	-	.	as_code "1-3^4- , 2-5^6-"; transcript1_id "TCONS_00061553"; splice_chain1 "48793,47999,46972"; transcript2_id "TCONS_00061555"; splice_chain2 "48928,48533,48414";
Contig2267	astalavista	as_event	46972	48920	.	-	.	as_code "1-3^4- , 2-5^6-"; transcript1_id "TCONS_00061553"; splice_chain1 "48793,47999,46972"; transcript2_id "TCONS_00061554"; splice_chain2 "48920,48533,48414";
Contig2267	astalavista	as_event	46972	48998	.	-	.	as_code "1-3^4- , 2-5^6-"; transcript1_id "TCONS_00061552"; splice_chain1 "48796,47999,46972"; transcript2_id "TCONS_00061558"; splice_chain2 "48998,48533,48414";
Contig2267	astalavista	as_event	46972	48933	.	-	.	as_code "1-3^4- , 2-5^6-"; transcript1_id "TCONS_00061552"; splice_chain1 "48796,47999,46972"; transcript2_id "TCONS_00061557"; splice_chain2 "48933,48533,48414";
Contig2267	astalavista	as_event	46972	48928	.	-	.	as_code "1-3^4- , 2-5^6-"; transcript1_id "TCONS_00061552"; splice_chain1 "48796,47999,46972"; transcript2_id "TCONS_00061555"; splice_chain2 "48928,48533,48414";
Contig2267	astalavista	as_event	46972	48920	.	-	.	as_code "1-3^4- , 2-5^6-"; transcript1_id "TCONS_00061552"; splice_chain1 "48796,47999,46972"; transcript2_id "TCONS_00061554"; splice_chain2 "48920,48533,48414";
Contig4531	astalavista	as_event	45034	45371	.	+	.	as_code "1^4- , 2^3-"; transcript1_id "TCONS_00107474"; splice_chain1 "45034,45371"; transcript2_id "TCONS_00107476"; splice_chain2 "45064,45365";
Contig69	astalavista	as_event	283050	289601	.	+	.	as_code "1^4- , 2^3-"; transcript1_id "TCONS_00134743"; splice_chain1 "283050,289601"; transcript2_id "TCONS_00134744"; splice_chain2 "283056,289397";
Contig776	astalavista	as_event	59027	59645	.	+	.	as_code "1^4- , 2^3-"; transcript1_id "TCONS_00143516"; splice_chain1 "59336,59360"; transcript2_id "TCONS_00143518"; splice_chain2 "59027,59645";
Contig6545	astalavista	as_event	48778	50510	.	+	.	as_code "1^4- , 2^3-"; transcript1_id "TCONS_00130911"; splice_chain1 "48778,50510"; transcript2_id "TCONS_00130913"; splice_chain2 "48816,50497";
Contig111985	astalavista	as_event	37856	38536	.	-	.	as_code "1^4- , 2^3-"; transcript1_id "TCONS_00009426"; splice_chain1 "38536,37856"; transcript2_id "TCONS_00009429"; splice_chain2 "38532,37861";
Contig46	astalavista	as_event	208947	209335	.	+	.	as_code "1^4- , 2^3-"; transcript1_id "TCONS_00108255"; splice_chain1 "208967,209289"; transcript2_id "TCONS_00108257"; splice_chain2 "208947,209335";
Contig7919	astalavista	as_event	11213	11670	.	+	.	as_code "1^4- , 2^3-"; transcript1_id "TCONS_00144894"; splice_chain1 "11213,11670"; transcript2_id "TCONS_00144896"; splice_chain2 "11457,11579";
Contig193	astalavista	as_event	47082	47140	.	+	.	as_code "1^3-4^ , 2^"; transcript1_id "TCONS_00051773"; splice_chain1 "47098"; transcript2_id "TCONS_00051775"; splice_chain2 "47082,47128,47140";
Contig12107	astalavista	as_event	50854	52403	.	+	.	as_code "1^3-4^ , 2^"; transcript1_id "TCONS_00016688"; splice_chain1 "50854,51335,52403"; transcript2_id "TCONS_00016689"; splice_chain2 "50921";
Contig4162	astalavista	as_event	141790	141983	.	-	.	as_code "1^3-4^ , 2^"; transcript1_id "TCONS_00102491"; splice_chain1 "141983,141842,141790"; transcript2_id "TCONS_00102500"; splice_chain2 "141982";
Contig5436	astalavista	as_event	98487	99086	.	+	.	as_code "1^3-4^ , 2^"; transcript1_id "TCONS_00119045"; splice_chain1 "98554"; transcript2_id "TCONS_00119046"; splice_chain2 "98487,98818,99086";
Contig6020	astalavista	as_event	5157	5633	.	-	.	as_code "1^3-4^ , 2^"; transcript1_id "TCONS_00125823"; splice_chain1 "5588"; transcript2_id "TCONS_00125824"; splice_chain2 "5633,5264,5157";
Contig6020	astalavista	as_event	5157	5633	.	-	.	as_code "1^3-4^ , 2^"; transcript1_id "TCONS_00125824"; splice_chain1 "5633,5264,5157"; transcript2_id "TCONS_00125825"; splice_chain2 "5594";
Contig11909	astalavista	as_event	14219	15111	.	+	.	as_code "1^2- , 3^4-"; transcript1_id "TCONS_00014621"; splice_chain1 "14219,14497"; transcript2_id "TCONS_00014622"; splice_chain2 "14707,15111";
Contig4282	astalavista	as_event	101715	103079	.	+	.	as_code "1^2- , 3^4-"; transcript1_id "TCONS_00104424"; splice_chain1 "102151,103079"; transcript2_id "TCONS_00104425"; splice_chain2 "101715,101837";
Contig7919	astalavista	as_event	11457	11850	.	+	.	as_code "1^2- , 3^4-"; transcript1_id "TCONS_00144893"; splice_chain1 "11765,11850"; transcript2_id "TCONS_00144899"; splice_chain2 "11457,11579";
Contig7919	astalavista	as_event	11457	11851	.	+	.	as_code "1^2- , 3^4-"; transcript1_id "TCONS_00144895"; splice_chain1 "11765,11851"; transcript2_id "TCONS_00144899"; splice_chain2 "11457,11579";
Contig7919	astalavista	as_event	13452	14782	.	+	.	as_code "1^2- , 3^4-"; transcript1_id "TCONS_00144893"; splice_chain1 "13452,13622"; transcript2_id "TCONS_00144897"; splice_chain2 "14378,14782";
Contig7101	astalavista	as_event	126457	126945	.	-	.	as_code "1-2^ , 3-4^"; transcript1_id "TCONS_00137189"; splice_chain1 "126680,126457"; transcript2_id "TCONS_00137195"; splice_chain2 "126945,126815";
Contig635	astalavista	as_event	27520	34151	.	-	.	as_code "1-2^ , 3-4^"; transcript1_id "TCONS_00129054"; splice_chain1 "27590,27520"; transcript2_id "TCONS_00129056"; splice_chain2 "34151,34079";
Contig635	astalavista	as_event	27520	34151	.	-	.	as_code "1-2^ , 3-4^"; transcript1_id "TCONS_00129056"; splice_chain1 "34151,34079"; transcript2_id "TCONS_00129059"; splice_chain2 "27589,27520";
Contig6020	astalavista	as_event	5157	5758	.	-	.	as_code "1-2^ , 3-4^"; transcript1_id "TCONS_00125823"; splice_chain1 "5758,5588"; transcript2_id "TCONS_00125826"; splice_chain2 "5264,5157";
Contig6020	astalavista	as_event	5157	5758	.	-	.	as_code "1-2^ , 3-4^"; transcript1_id "TCONS_00125826"; splice_chain1 "5264,5157"; transcript2_id "TCONS_00125825"; splice_chain2 "5758,5594";
Contig272	astalavista	as_event	12032	16344	.	+	.	as_code "1-2^4- , 3-"; transcript1_id "TCONS_00072729"; splice_chain1 "16325"; transcript2_id "TCONS_00072728"; splice_chain2 "12032,12050,16344";
Contig7101	astalavista	as_event	126662	126945	.	-	.	as_code "1-2^4- , 3-"; transcript1_id "TCONS_00137189"; splice_chain1 "126680"; transcript2_id "TCONS_00137192"; splice_chain2 "126945,126751,126662";
Contig635	astalavista	as_event	27380	33980	.	-	.	as_code "1-2^4- , 3-"; transcript1_id "TCONS_00129056"; splice_chain1 "27419"; transcript2_id "TCONS_00129058"; splice_chain2 "33980,33942,27380";
Contig2677	astalavista	as_event	77305	77912	.	+	.	as_code "1-2^4- , 3-"; transcript1_id "TCONS_00071569"; splice_chain1 "77305,77434,77912"; transcript2_id "TCONS_00071570"; splice_chain2 "77899";
Contig15746	astalavista	as_event	26984	27881	.	-	.	as_code "1^2-3^4-5^6- , 0"; transcript1_id "TCONS_00036192"; splice_chain1 "27881,27826,27793,27699,27645,26984"; transcript2_id "TCONS_00036199"; splice_chain2 "";
Contig7919	astalavista	as_event	13452	14782	.	+	.	as_code "1^2-3^4-5^6- , 0"; transcript1_id "TCONS_00144894"; splice_chain1 ""; transcript2_id "TCONS_00144896"; splice_chain2 "13452,13622,14004,14279,14378,14782";
Contig86	astalavista	as_event	544167	546445	.	-	.	as_code "1^2-3^4-5^6- , 0"; transcript1_id "TCONS_00150945"; splice_chain1 ""; transcript2_id "TCONS_00150947"; splice_chain2 "546445,545485,545189,544493,544189,544167";
Contig7101	astalavista	as_event	128733	129178	.	-	.	as_code "1^2-3^5-7^ , 4^6-8^"; transcript1_id "TCONS_00137192"; splice_chain1 "128987,128839,128733"; transcript2_id "TCONS_00137195"; splice_chain2 "129178,129048,129000,128912,128770";
Contig7101	astalavista	as_event	128733	129178	.	-	.	as_code "1^2-3^5-7^ , 4^6-8^"; transcript1_id "TCONS_00137192"; splice_chain1 "128987,128839,128733"; transcript2_id "TCONS_00137193"; splice_chain2 "129178,129048,129000,128912,128759";
Contig7101	astalavista	as_event	126457	126815	.	-	.	as_code "1^ , 2^3-4^"; transcript1_id "TCONS_00137192"; splice_chain1 "126751,126662,126457"; transcript2_id "TCONS_00137195"; splice_chain2 "126815";
Contig37	astalavista	as_event	382910	383609	.	-	.	as_code "1^ , 2^3-4^"; transcript1_id "TCONS_00094988"; splice_chain1 "383609"; transcript2_id "TCONS_00094989"; splice_chain2 "383543,382966,382910";
Contig7101	astalavista	as_event	128733	129000	.	-	.	as_code "1^3-5^ , 2^4-6^"; transcript1_id "TCONS_00137196"; splice_chain1 "128987,128839,128733"; transcript2_id "TCONS_00137195"; splice_chain2 "129000,128912,128770";
Contig7101	astalavista	as_event	128733	129000	.	-	.	as_code "1^3-5^ , 2^4-6^"; transcript1_id "TCONS_00137196"; splice_chain1 "128987,128839,128733"; transcript2_id "TCONS_00137193"; splice_chain2 "129000,128912,128759";
Contig635	astalavista	as_event	27380	34151	.	-	.	as_code "1-2^3-4^8- , 5-6^7-"; transcript1_id "TCONS_00129055"; splice_chain1 "27590,27520,27419"; transcript2_id "TCONS_00129058"; splice_chain2 "34151,34079,33980,33942,27380";
Contig635	astalavista	as_event	27380	34151	.	-	.	as_code "1-2^3-4^8- , 5-6^7-"; transcript1_id "TCONS_00129058"; splice_chain1 "34151,34079,33980,33942,27380"; transcript2_id "TCONS_00129059"; splice_chain2 "27589,27520,27419";
Contig9102	astalavista	as_event	9588	10451	.	-	.	as_code "1- , 2-3^4-"; transcript1_id "TCONS_00154606"; splice_chain1 "9929,9847,9588"; transcript2_id "TCONS_00154607"; splice_chain2 "10451";
Contig206	astalavista	as_event	301806	302849	.	-	.	as_code "1- , 2-3^4-"; transcript1_id "TCONS_00056105"; splice_chain1 "302849"; transcript2_id "TCONS_00056106"; splice_chain2 "302818,302347,301806";
Contig17549	astalavista	as_event	1384	1645	.	+	.	as_code "1^2-4^ , 3^"; transcript1_id "TCONS_00044663"; splice_chain1 "1591"; transcript2_id "TCONS_00044665"; splice_chain2 "1384,1474,1645";
Contig389	astalavista	as_event	304914	305002	.	+	.	as_code "1^2-4^ , 3^"; transcript1_id "TCONS_00097463"; splice_chain1 "304975"; transcript2_id "TCONS_00097464"; splice_chain2 "304914,304948,305002";
Contig4282	astalavista	as_event	102215	107866	.	+	.	as_code "1-4^6- , 2-3^5-7^8-9^10-"; transcript1_id "TCONS_00104421"; splice_chain1 "102247,102502,107165,107252,107344,107555,107866"; transcript2_id "TCONS_00104423"; splice_chain2 "102215,102527,107190";
Contig4282	astalavista	as_event	102215	107866	.	+	.	as_code "1-4^6- , 2-3^5-7^8-9^10-"; transcript1_id "TCONS_00104420"; splice_chain1 "102286,102502,107165,107252,107344,107555,107866"; transcript2_id "TCONS_00104423"; splice_chain2 "102215,102527,107190";
Contig10174	astalavista	as_event	146763	147562	.	-	.	as_code "1^3- , 2^4-5^6-7^8-"; transcript1_id "TCONS_00002078"; splice_chain1 "147551,147476,147304,147162,146909,146763"; transcript2_id "TCONS_00002081"; splice_chain2 "147562,147520";
Contig10174	astalavista	as_event	146761	147562	.	-	.	as_code "1^3- , 2^4-5^6-7^8-"; transcript1_id "TCONS_00002080"; splice_chain1 "147551,147476,147304,147162,146909,146761"; transcript2_id "TCONS_00002081"; splice_chain2 "147562,147520";
Contig6153	astalavista	as_event	157486	157589	.	+	.	as_code "1-3^ , 2-4^"; transcript1_id "TCONS_00127185"; splice_chain1 "157487,157589"; transcript2_id "TCONS_00127197"; splice_chain2 "157486,157583";
Contig2	astalavista	as_event	542507	542662	.	+	.	as_code "1-3^ , 2-4^"; transcript1_id "TCONS_00053687"; splice_chain1 "542510,542662"; transcript2_id "TCONS_00053688"; splice_chain2 "542507,542661";
Contig574	astalavista	as_event	214309	214566	.	-	.	as_code "1-2^3-4^ , 0"; transcript1_id "TCONS_00123088"; splice_chain1 ""; transcript2_id "TCONS_00123089"; splice_chain2 "214566,214492,214380,214309";
Contig574	astalavista	as_event	214309	214566	.	-	.	as_code "1-2^3-4^ , 0"; transcript1_id "TCONS_00123088"; splice_chain1 ""; transcript2_id "TCONS_00123090"; splice_chain2 "214566,214492,214381,214309";
Contig5814	astalavista	as_event	1646	2105	.	+	.	as_code "1^2-4^ , 3^5-6^7-8^"; transcript1_id "TCONS_00123872"; splice_chain1 "1794,1965,1994,2016,2105"; transcript2_id "TCONS_00123871"; splice_chain2 "1646,1719,1808";
Contig5814	astalavista	as_event	1794	2105	.	+	.	as_code "1^3-4^5-6^ , 2^"; transcript1_id "TCONS_00123871"; splice_chain1 "1808"; transcript2_id "TCONS_00123873"; splice_chain2 "1794,1965,1994,2016,2105";
Contig69	astalavista	as_event	281014	289601	.	+	.	as_code "1^2-3^5- , 4^6-"; transcript1_id "TCONS_00134742"; splice_chain1 "281014,281142,282960,289511"; transcript2_id "TCONS_00134743"; splice_chain2 "283050,289601";
Contig69	astalavista	as_event	281014	289511	.	+	.	as_code "1^2-3^6- , 4^5-"; transcript1_id "TCONS_00134742"; splice_chain1 "281014,281142,282960,289511"; transcript2_id "TCONS_00134744"; splice_chain2 "283056,289397";
Contig7101	astalavista	as_event	129346	132177	.	-	.	as_code "1-2^5-7^11-12^13-14^ , 3-4^6-8^9-10^"; transcript1_id "TCONS_00137189"; splice_chain1 "131465,131407,131254,131050,130785,130672"; transcript2_id "TCONS_00137196"; splice_chain2 "132177,132123,131264,131117,130179,130104,129401,129346";
Contig7101	astalavista	as_event	128759	129000	.	-	.	as_code "1^3-6^ , 2^4-5^"; transcript1_id "TCONS_00137189"; splice_chain1 "128987,128839,128770"; transcript2_id "TCONS_00137193"; splice_chain2 "129000,128912,128759";
Contig7101	astalavista	as_event	128839	129051	.	-	.	as_code "1-4^6- , 2-3^5-"; transcript1_id "TCONS_00137191"; splice_chain1 "129051,128987,128839"; transcript2_id "TCONS_00137195"; splice_chain2 "129048,129000,128912";
Contig7101	astalavista	as_event	128759	129051	.	-	.	as_code "1-4^6-7^ , 2-3^5-8^"; transcript1_id "TCONS_00137191"; splice_chain1 "129051,128987,128839,128770"; transcript2_id "TCONS_00137193"; splice_chain2 "129048,129000,128912,128759";
Contig7101	astalavista	as_event	130104	132177	.	-	.	as_code "1-2^5-7^11-12^ , 3-4^6-8^9-10^"; transcript1_id "TCONS_00137196"; splice_chain1 "132177,132123,131264,131117,130179,130104"; transcript2_id "TCONS_00137195"; splice_chain2 "131465,131407,131254,131050,130785,130672";
Contig635	astalavista	as_event	25978	33980	.	-	.	as_code "1-2^4-5^6- , 3-"; transcript1_id "TCONS_00129051"; splice_chain1 "27419"; transcript2_id "TCONS_00129058"; splice_chain2 "33980,33942,27380,26560,25978";
Contig635	astalavista	as_event	25978	34151	.	-	.	as_code "1-2^3-4^8-9^10- , 5-6^7-"; transcript1_id "TCONS_00129054"; splice_chain1 "27590,27520,27419"; transcript2_id "TCONS_00129058"; splice_chain2 "34151,34079,33980,33942,27380,26560,25978";
Contig635	astalavista	as_event	27520	35533	.	-	.	as_code "1^5-6^ , 2^3-4^"; transcript1_id "TCONS_00129056"; splice_chain1 "35397,34151,34079"; transcript2_id "TCONS_00129057"; splice_chain2 "35533,27589,27520";
Contig635	astalavista	as_event	27380	35533	.	-	.	as_code "1^7-8^9- , 2^3-4^5-6^10-"; transcript1_id "TCONS_00129057"; splice_chain1 "35533,27589,27520,27419"; transcript2_id "TCONS_00129058"; splice_chain2 "35397,34151,34079,33980,33942,27380";
Contig15746	astalavista	as_event	21987	22424	.	-	.	as_code "1^2-3^ , 4^"; transcript1_id "TCONS_00036192"; splice_chain1 "21987"; transcript2_id "TCONS_00036193"; splice_chain2 "22424,22066,22023";
Contig4162	astalavista	as_event	142478	142550	.	-	.	as_code "1-4^ , 2-3^"; transcript1_id "TCONS_00102491"; splice_chain1 "142550,142478"; transcript2_id "TCONS_00102497"; splice_chain2 "142547,142526";
Contig111985	astalavista	as_event	37856	38819	.	-	.	as_code "1-3^6- , 2-4^5-"; transcript1_id "TCONS_00009425"; splice_chain1 "38819,38536,37856"; transcript2_id "TCONS_00009429"; splice_chain2 "38814,38532,37861";
Contig4282	astalavista	as_event	102502	107866	.	+	.	as_code "1^3-5^6-7^8- , 2^4-"; transcript1_id "TCONS_00104422"; splice_chain1 "102502,107165,107252,107344,107555,107866"; transcript2_id "TCONS_00104423"; splice_chain2 "102527,107190";
Contig5436	astalavista	as_event	98487	99370	.	+	.	as_code "1^3-4^6- , 2^5-"; transcript1_id "TCONS_00119046"; splice_chain1 "98487,98818,99086,99370"; transcript2_id "TCONS_00119048"; splice_chain2 "98554,99228";
Contig7919	astalavista	as_event	13452	14782	.	+	.	as_code "1^2-3^4- , 5^6-"; transcript1_id "TCONS_00144895"; splice_chain1 "13452,13622,14004,14279"; transcript2_id "TCONS_00144897"; splice_chain2 "14378,14782";
Contig6153	astalavista	as_event	160599	161115	.	+	.	as_code "1^3-5^6- , 2^4-"; transcript1_id "TCONS_00127189"; splice_chain1 "160654,160769"; transcript2_id "TCONS_00127186"; splice_chain2 "160599,160733,160882,161115";
Contig389	astalavista	as_event	304753	305002	.	+	.	as_code "1-3^4-6^ , 2-5^"; transcript1_id "TCONS_00097463"; splice_chain1 "304792,304975"; transcript2_id "TCONS_00097465"; splice_chain2 "304753,304914,304948,305002";
Contig86	astalavista	as_event	544167	546904	.	-	.	as_code "1^2- , 3^4-5^6-7^8-"; transcript1_id "TCONS_00150945"; splice_chain1 "546904,546574"; transcript2_id "TCONS_00150948"; splice_chain2 "546445,545485,545189,544493,544189,544167";
Contig86	astalavista	as_event	544167	546904	.	-	.	as_code "1^2- , 3^4-5^6-"; transcript1_id "TCONS_00150945"; splice_chain1 "546904,546574"; transcript2_id "TCONS_00150949"; splice_chain2 "545189,544493,544189,544167";
Contig86	astalavista	as_event	544167	546904	.	-	.	as_code "1^2-3^4-5^6-7^8- , 0"; transcript1_id "TCONS_00150946"; splice_chain1 ""; transcript2_id "TCONS_00150947"; splice_chain2 "546904,546574,546445,545485,545189,544493,544189,544167";
Contig6775	astalavista	as_event	45697	49918	.	-	.	as_code "1-2^3-4^5-6^12- , 7-8^9-10^11-"; transcript1_id "TCONS_00133405"; splice_chain1 "46536,46409,46301,46047,45861"; transcript2_id "TCONS_00133404"; splice_chain2 "49918,49791,49702,49456,49278,49115,45697";
Contig6775	astalavista	as_event	46645	49918	.	-	.	as_code "1-2^3-4^5-6^ , 0"; transcript1_id "TCONS_00133405"; splice_chain1 ""; transcript2_id "TCONS_00133407"; splice_chain2 "49918,49791,49702,49534,46857,46645";
Contig6775	astalavista	as_event	45697	49534	.	-	.	as_code "1^5-6^7-8^9-10^11- , 2^3-4^12-"; transcript1_id "TCONS_00133404"; splice_chain1 "49456,49278,49115,45697"; transcript2_id "TCONS_00133407"; splice_chain2 "49534,46857,46645,46536,46409,46301,46047,45861";

## Sheet: FDO
Supplementary Table 6. AS events in the merged file and FDO dataset
Sequence Name	Source	Feature	Start	End	Score	Strand	Frame	Attributes
Contig2232	astalavista	as_event	307511	307514	.	+	.	as_code "1- , 2-"; transcript1_id "TCONS_00060545"; splice_chain1 "307511"; transcript2_id "TCONS_00060544"; splice_chain2 "307514";
Contig69355	astalavista	as_event	6632	6792	.	-	.	as_code "1- , 2-"; transcript1_id "TCONS_00135398"; splice_chain1 "6632"; transcript2_id "TCONS_00135399"; splice_chain2 "6792";
Contig1318	astalavista	as_event	184189	184190	.	-	.	as_code "1- , 2-"; transcript1_id "TCONS_00023816"; splice_chain1 "184190"; transcript2_id "TCONS_00023815"; splice_chain2 "184189";
Contig1318	astalavista	as_event	182415	182416	.	-	.	as_code "1- , 2-"; transcript1_id "TCONS_00023816"; splice_chain1 "182415"; transcript2_id "TCONS_00023817"; splice_chain2 "182416";
Contig1318	astalavista	as_event	184188	184190	.	-	.	as_code "1- , 2-"; transcript1_id "TCONS_00023816"; splice_chain1 "184190"; transcript2_id "TCONS_00023818"; splice_chain2 "184188";
Contig1318	astalavista	as_event	184188	184189	.	-	.	as_code "1- , 2-"; transcript1_id "TCONS_00023815"; splice_chain1 "184189"; transcript2_id "TCONS_00023818"; splice_chain2 "184188";
Contig1318	astalavista	as_event	182135	182136	.	-	.	as_code "1- , 2-"; transcript1_id "TCONS_00023814"; splice_chain1 "182136"; transcript2_id "TCONS_00023816"; splice_chain2 "182135";
Contig1318	astalavista	as_event	182136	182159	.	-	.	as_code "1- , 2-"; transcript1_id "TCONS_00023814"; splice_chain1 "182136"; transcript2_id "TCONS_00023819"; splice_chain2 "182159";
Contig1318	astalavista	as_event	182135	182159	.	-	.	as_code "1- , 2-"; transcript1_id "TCONS_00023816"; splice_chain1 "182135"; transcript2_id "TCONS_00023819"; splice_chain2 "182159";
Contig1	astalavista	as_event	283842	283843	.	-	.	as_code "1- , 2-"; transcript1_id "TCONS_00000207"; splice_chain1 "283843"; transcript2_id "TCONS_00000209"; splice_chain2 "283842";
Contig157023	astalavista	as_event	7318	7319	.	-	.	as_code "1- , 2-"; transcript1_id "TCONS_00036084"; splice_chain1 "7319"; transcript2_id "TCONS_00036086"; splice_chain2 "7318";
Contig157023	astalavista	as_event	5047	5056	.	-	.	as_code "1- , 2-"; transcript1_id "TCONS_00036084"; splice_chain1 "5056"; transcript2_id "TCONS_00036085"; splice_chain2 "5047";
Contig4032	astalavista	as_event	284811	284833	.	-	.	as_code "1- , 2-"; transcript1_id "TCONS_00099978"; splice_chain1 "284833"; transcript2_id "TCONS_00099979"; splice_chain2 "284811";
Contig1252	astalavista	as_event	24684	24685	.	+	.	as_code "1- , 2-"; transcript1_id "TCONS_00019737"; splice_chain1 "24684"; transcript2_id "TCONS_00019738"; splice_chain2 "24685";
Contig1252	astalavista	as_event	24682	24684	.	+	.	as_code "1- , 2-"; transcript1_id "TCONS_00019737"; splice_chain1 "24684"; transcript2_id "TCONS_00019742"; splice_chain2 "24682";
Contig1252	astalavista	as_event	24682	24685	.	+	.	as_code "1- , 2-"; transcript1_id "TCONS_00019738"; splice_chain1 "24685"; transcript2_id "TCONS_00019742"; splice_chain2 "24682";
Contig1252	astalavista	as_event	25582	25588	.	+	.	as_code "1- , 2-"; transcript1_id "TCONS_00019737"; splice_chain1 "25588"; transcript2_id "TCONS_00019741"; splice_chain2 "25582";
Contig1252	astalavista	as_event	26942	27185	.	+	.	as_code "1- , 2-"; transcript1_id "TCONS_00019739"; splice_chain1 "26942"; transcript2_id "TCONS_00019740"; splice_chain2 "27185";
Contig189	astalavista	as_event	414358	414359	.	-	.	as_code "1- , 2-"; transcript1_id "TCONS_00050618"; splice_chain1 "414359"; transcript2_id "TCONS_00050619"; splice_chain2 "414358";
Contig331	astalavista	as_event	498401	498524	.	+	.	as_code "1- , 2-"; transcript1_id "TCONS_00087279"; splice_chain1 "498524"; transcript2_id "TCONS_00087278"; splice_chain2 "498401";
Contig331	astalavista	as_event	499360	500459	.	+	.	as_code "1- , 2-"; transcript1_id "TCONS_00087279"; splice_chain1 "500459"; transcript2_id "TCONS_00087282"; splice_chain2 "499360";
Contig516	astalavista	as_event	146322	146324	.	-	.	as_code "1- , 2-"; transcript1_id "TCONS_00115567"; splice_chain1 "146324"; transcript2_id "TCONS_00115568"; splice_chain2 "146322";
Contig120	astalavista	as_event	755284	755288	.	-	.	as_code "1- , 2-"; transcript1_id "TCONS_00015945"; splice_chain1 "755284"; transcript2_id "TCONS_00015946"; splice_chain2 "755288";
Contig120	astalavista	as_event	752692	752694	.	-	.	as_code "1- , 2-"; transcript1_id "TCONS_00015946"; splice_chain1 "752692"; transcript2_id "TCONS_00015948"; splice_chain2 "752694";
Contig3747	astalavista	as_event	227291	227293	.	-	.	as_code "1- , 2-"; transcript1_id "TCONS_00095532"; splice_chain1 "227291"; transcript2_id "TCONS_00095533"; splice_chain2 "227293";
Contig3747	astalavista	as_event	227290	227291	.	-	.	as_code "1- , 2-"; transcript1_id "TCONS_00095532"; splice_chain1 "227291"; transcript2_id "TCONS_00095534"; splice_chain2 "227290";
Contig3747	astalavista	as_event	227290	227293	.	-	.	as_code "1- , 2-"; transcript1_id "TCONS_00095533"; splice_chain1 "227293"; transcript2_id "TCONS_00095534"; splice_chain2 "227290";
Contig3747	astalavista	as_event	225569	226194	.	-	.	as_code "1- , 2-"; transcript1_id "TCONS_00095534"; splice_chain1 "226194"; transcript2_id "TCONS_00095536"; splice_chain2 "225569";
Contig18	astalavista	as_event	207055	207082	.	-	.	as_code "1- , 2-"; transcript1_id "TCONS_00046571"; splice_chain1 "207055"; transcript2_id "TCONS_00046572"; splice_chain2 "207082";
Contig132840	astalavista	as_event	59534	59576	.	-	.	as_code "1- , 2-"; transcript1_id "TCONS_00024183"; splice_chain1 "59576"; transcript2_id "TCONS_00024184"; splice_chain2 "59534";
Contig132840	astalavista	as_event	59037	59136	.	-	.	as_code "1- , 2-"; transcript1_id "TCONS_00024183"; splice_chain1 "59136"; transcript2_id "TCONS_00024184"; splice_chain2 "59037";
Contig1369	astalavista	as_event	346793	347021	.	+	.	as_code "1- , 2-"; transcript1_id "TCONS_00026199"; splice_chain1 "346793"; transcript2_id "TCONS_00026200"; splice_chain2 "347021";
Contig156526	astalavista	as_event	4406	4409	.	+	.	as_code "1- , 2-"; transcript1_id "TCONS_00035821"; splice_chain1 "4406"; transcript2_id "TCONS_00035822"; splice_chain2 "4409";
Contig6275	astalavista	as_event	107726	107727	.	+	.	as_code "1- , 2-"; transcript1_id "TCONS_00128504"; splice_chain1 "107726"; transcript2_id "TCONS_00128505"; splice_chain2 "107727";
Contig5671	astalavista	as_event	52617	52674	.	+	.	as_code "1- , 2-"; transcript1_id "TCONS_00122103"; splice_chain1 "52617"; transcript2_id "TCONS_00122104"; splice_chain2 "52674";
Contig5671	astalavista	as_event	62596	62733	.	+	.	as_code "1- , 2-"; transcript1_id "TCONS_00122103"; splice_chain1 "62596"; transcript2_id "TCONS_00122104"; splice_chain2 "62733";
Contig32	astalavista	as_event	34039	34043	.	-	.	as_code "1- , 2-"; transcript1_id "TCONS_00084907"; splice_chain1 "34043"; transcript2_id "TCONS_00084908"; splice_chain2 "34039";
Contig1080	astalavista	as_event	37326	37468	.	-	.	as_code "1- , 2-"; transcript1_id "TCONS_00006370"; splice_chain1 "37326"; transcript2_id "TCONS_00006373"; splice_chain2 "37468";
Contig1080	astalavista	as_event	36354	36356	.	-	.	as_code "1- , 2-"; transcript1_id "TCONS_00006370"; splice_chain1 "36354"; transcript2_id "TCONS_00006372"; splice_chain2 "36356";
Contig1352	astalavista	as_event	59063	59064	.	+	.	as_code "1- , 2-"; transcript1_id "TCONS_00025345"; splice_chain1 "59064"; transcript2_id "TCONS_00025346"; splice_chain2 "59063";
Contig1352	astalavista	as_event	59749	59750	.	+	.	as_code "1- , 2-"; transcript1_id "TCONS_00025345"; splice_chain1 "59750"; transcript2_id "TCONS_00025347"; splice_chain2 "59749";
Contig10812	astalavista	as_event	32627	32628	.	+	.	as_code "1- , 2-"; transcript1_id "TCONS_00006466"; splice_chain1 "32628"; transcript2_id "TCONS_00006468"; splice_chain2 "32627";
Contig731	astalavista	as_event	209754	209785	.	+	.	as_code "1- , 2-"; transcript1_id "TCONS_00139008"; splice_chain1 "209785"; transcript2_id "TCONS_00139011"; splice_chain2 "209754";
Contig731	astalavista	as_event	211239	211240	.	+	.	as_code "1- , 2-"; transcript1_id "TCONS_00139008"; splice_chain1 "211240"; transcript2_id "TCONS_00139014"; splice_chain2 "211239";
Contig731	astalavista	as_event	211450	211452	.	+	.	as_code "1- , 2-"; transcript1_id "TCONS_00139008"; splice_chain1 "211450"; transcript2_id "TCONS_00139007"; splice_chain2 "211452";
Contig731	astalavista	as_event	215361	215415	.	+	.	as_code "1- , 2-"; transcript1_id "TCONS_00139008"; splice_chain1 "215361"; transcript2_id "TCONS_00139009"; splice_chain2 "215415";
Contig834	astalavista	as_event	50921	50922	.	-	.	as_code "1- , 2-"; transcript1_id "TCONS_00148806"; splice_chain1 "50922"; transcript2_id "TCONS_00148807"; splice_chain2 "50921";
Contig732	astalavista	as_event	250148	250152	.	-	.	as_code "1- , 2-"; transcript1_id "TCONS_00139252"; splice_chain1 "250148"; transcript2_id "TCONS_00139254"; splice_chain2 "250152";
Contig20400	astalavista	as_event	8851	8854	.	+	.	as_code "1- , 2-"; transcript1_id "TCONS_00055324"; splice_chain1 "8854"; transcript2_id "TCONS_00055326"; splice_chain2 "8851";
Contig20400	astalavista	as_event	9259	9260	.	+	.	as_code "1- , 2-"; transcript1_id "TCONS_00055324"; splice_chain1 "9260"; transcript2_id "TCONS_00055327"; splice_chain2 "9259";
Contig6351	astalavista	as_event	134476	134479	.	+	.	as_code "1- , 2-"; transcript1_id "TCONS_00129085"; splice_chain1 "134479"; transcript2_id "TCONS_00129084"; splice_chain2 "134476";
Contig1221	astalavista	as_event	267351	267381	.	-	.	as_code "1- , 2-"; transcript1_id "TCONS_00017420"; splice_chain1 "267351"; transcript2_id "TCONS_00017423"; splice_chain2 "267381";
Contig1936	astalavista	as_event	126370	126372	.	+	.	as_code "1- , 2-"; transcript1_id "TCONS_00051979"; splice_chain1 "126372"; transcript2_id "TCONS_00051981"; splice_chain2 "126370";
Contig1936	astalavista	as_event	126371	126372	.	+	.	as_code "1- , 2-"; transcript1_id "TCONS_00051979"; splice_chain1 "126372"; transcript2_id "TCONS_00051982"; splice_chain2 "126371";
Contig1936	astalavista	as_event	126370	126371	.	+	.	as_code "1- , 2-"; transcript1_id "TCONS_00051981"; splice_chain1 "126370"; transcript2_id "TCONS_00051982"; splice_chain2 "126371";
Contig1936	astalavista	as_event	128149	128151	.	+	.	as_code "1- , 2-"; transcript1_id "TCONS_00051979"; splice_chain1 "128151"; transcript2_id "TCONS_00051981"; splice_chain2 "128149";
Contig2304	astalavista	as_event	107252	107291	.	+	.	as_code "1- , 2-"; transcript1_id "TCONS_00062994"; splice_chain1 "107291"; transcript2_id "TCONS_00062996"; splice_chain2 "107252";
Contig2304	astalavista	as_event	107595	107625	.	+	.	as_code "1- , 2-"; transcript1_id "TCONS_00062994"; splice_chain1 "107625"; transcript2_id "TCONS_00062996"; splice_chain2 "107595";
Contig2304	astalavista	as_event	108415	108417	.	+	.	as_code "1- , 2-"; transcript1_id "TCONS_00062994"; splice_chain1 "108417"; transcript2_id "TCONS_00062995"; splice_chain2 "108415";
Contig2304	astalavista	as_event	108417	108501	.	+	.	as_code "1- , 2-"; transcript1_id "TCONS_00062994"; splice_chain1 "108417"; transcript2_id "TCONS_00062996"; splice_chain2 "108501";
Contig2304	astalavista	as_event	108415	108501	.	+	.	as_code "1- , 2-"; transcript1_id "TCONS_00062995"; splice_chain1 "108415"; transcript2_id "TCONS_00062996"; splice_chain2 "108501";
Contig2304	astalavista	as_event	109136	109175	.	+	.	as_code "1- , 2-"; transcript1_id "TCONS_00062994"; splice_chain1 "109175"; transcript2_id "TCONS_00062996"; splice_chain2 "109136";
Contig3687	astalavista	as_event	112922	112924	.	-	.	as_code "1- , 2-"; transcript1_id "TCONS_00094781"; splice_chain1 "112924"; transcript2_id "TCONS_00094782"; splice_chain2 "112922";
Contig3687	astalavista	as_event	113390	113392	.	-	.	as_code "1- , 2-"; transcript1_id "TCONS_00094782"; splice_chain1 "113392"; transcript2_id "TCONS_00094785"; splice_chain2 "113390";
Contig3687	astalavista	as_event	112419	112420	.	-	.	as_code "1- , 2-"; transcript1_id "TCONS_00094780"; splice_chain1 "112420"; transcript2_id "TCONS_00094781"; splice_chain2 "112419";
Contig3687	astalavista	as_event	111865	111886	.	-	.	as_code "1- , 2-"; transcript1_id "TCONS_00094780"; splice_chain1 "111865"; transcript2_id "TCONS_00094784"; splice_chain2 "111886";
Contig7201	astalavista	as_event	12113	12136	.	+	.	as_code "1- , 2-"; transcript1_id "TCONS_00138147"; splice_chain1 "12113"; transcript2_id "TCONS_00138148"; splice_chain2 "12136";
Contig8727	astalavista	as_event	47328	47329	.	-	.	as_code "1- , 2-"; transcript1_id "TCONS_00152050"; splice_chain1 "47329"; transcript2_id "TCONS_00152051"; splice_chain2 "47328";
Contig8643	astalavista	as_event	38710	38714	.	-	.	as_code "1- , 2-"; transcript1_id "TCONS_00151231"; splice_chain1 "38714"; transcript2_id "TCONS_00151230"; splice_chain2 "38710";
Contig1008	astalavista	as_event	71007	71008	.	-	.	as_code "1- , 2-"; transcript1_id "TCONS_00001078"; splice_chain1 "71008"; transcript2_id "TCONS_00001079"; splice_chain2 "71007";
Contig1008	astalavista	as_event	70136	70137	.	-	.	as_code "1- , 2-"; transcript1_id "TCONS_00001075"; splice_chain1 "70136"; transcript2_id "TCONS_00001077"; splice_chain2 "70137";
Contig1008	astalavista	as_event	70135	70136	.	-	.	as_code "1- , 2-"; transcript1_id "TCONS_00001075"; splice_chain1 "70136"; transcript2_id "TCONS_00001078"; splice_chain2 "70135";
Contig1008	astalavista	as_event	70135	70137	.	-	.	as_code "1- , 2-"; transcript1_id "TCONS_00001077"; splice_chain1 "70137"; transcript2_id "TCONS_00001078"; splice_chain2 "70135";
Contig1008	astalavista	as_event	68719	68720	.	-	.	as_code "1- , 2-"; transcript1_id "TCONS_00001075"; splice_chain1 "68720"; transcript2_id "TCONS_00001076"; splice_chain2 "68719";
Contig1269	astalavista	as_event	527155	527165	.	+	.	as_code "1- , 2-"; transcript1_id "TCONS_00020979"; splice_chain1 "527155"; transcript2_id "TCONS_00020980"; splice_chain2 "527165";
Contig672	astalavista	as_event	238157	238458	.	-	.	as_code "1- , 2-"; transcript1_id "TCONS_00133005"; splice_chain1 "238458"; transcript2_id "TCONS_00133008"; splice_chain2 "238157";
Contig10344	astalavista	as_event	41788	41818	.	-	.	as_code "1- , 2-"; transcript1_id "TCONS_00003263"; splice_chain1 "41818"; transcript2_id "TCONS_00003264"; splice_chain2 "41788";
Contig5063	astalavista	as_event	80469	80470	.	-	.	as_code "1- , 2-"; transcript1_id "TCONS_00114537"; splice_chain1 "80470"; transcript2_id "TCONS_00114539"; splice_chain2 "80469";
Contig5063	astalavista	as_event	78072	78109	.	-	.	as_code "1- , 2-"; transcript1_id "TCONS_00114536"; splice_chain1 "78109"; transcript2_id "TCONS_00114538"; splice_chain2 "78072";
Contig23	astalavista	as_event	507972	508436	.	+	.	as_code "1- , 2-"; transcript1_id "TCONS_00062523"; splice_chain1 "507972"; transcript2_id "TCONS_00062522"; splice_chain2 "508436";
Contig23	astalavista	as_event	457775	457777	.	+	.	as_code "1- , 2-"; transcript1_id "TCONS_00062513"; splice_chain1 "457777"; transcript2_id "TCONS_00062514"; splice_chain2 "457775";
Contig140459	astalavista	as_event	3385	3587	.	-	.	as_code "1- , 2-"; transcript1_id "TCONS_00028260"; splice_chain1 "3587"; transcript2_id "TCONS_00028261"; splice_chain2 "3385";
Contig11218	astalavista	as_event	53831	53832	.	-	.	as_code "1- , 2-"; transcript1_id "TCONS_00009585"; splice_chain1 "53832"; transcript2_id "TCONS_00009586"; splice_chain2 "53831";
Contig668	astalavista	as_event	88084	88085	.	+	.	as_code "1- , 2-"; transcript1_id "TCONS_00132503"; splice_chain1 "88084"; transcript2_id "TCONS_00132502"; splice_chain2 "88085";
Contig668	astalavista	as_event	90468	90469	.	+	.	as_code "1- , 2-"; transcript1_id "TCONS_00132501"; splice_chain1 "90469"; transcript2_id "TCONS_00132504"; splice_chain2 "90468";
Contig668	astalavista	as_event	90466	90469	.	+	.	as_code "1- , 2-"; transcript1_id "TCONS_00132501"; splice_chain1 "90469"; transcript2_id "TCONS_00132505"; splice_chain2 "90466";
Contig668	astalavista	as_event	90467	90469	.	+	.	as_code "1- , 2-"; transcript1_id "TCONS_00132501"; splice_chain1 "90469"; transcript2_id "TCONS_00132507"; splice_chain2 "90467";
Contig668	astalavista	as_event	90466	90468	.	+	.	as_code "1- , 2-"; transcript1_id "TCONS_00132504"; splice_chain1 "90468"; transcript2_id "TCONS_00132505"; splice_chain2 "90466";
Contig668	astalavista	as_event	90467	90468	.	+	.	as_code "1- , 2-"; transcript1_id "TCONS_00132504"; splice_chain1 "90468"; transcript2_id "TCONS_00132507"; splice_chain2 "90467";
Contig668	astalavista	as_event	90466	90467	.	+	.	as_code "1- , 2-"; transcript1_id "TCONS_00132505"; splice_chain1 "90466"; transcript2_id "TCONS_00132507"; splice_chain2 "90467";
Contig9393	astalavista	as_event	93030	93033	.	-	.	as_code "1- , 2-"; transcript1_id "TCONS_00156978"; splice_chain1 "93033"; transcript2_id "TCONS_00156979"; splice_chain2 "93030";
Contig20	astalavista	as_event	195449	195450	.	-	.	as_code "1- , 2-"; transcript1_id "TCONS_00053803"; splice_chain1 "195450"; transcript2_id "TCONS_00053804"; splice_chain2 "195449";
Contig1347	astalavista	as_event	31422	31541	.	-	.	as_code "1- , 2-"; transcript1_id "TCONS_00025124"; splice_chain1 "31541"; transcript2_id "TCONS_00025123"; splice_chain2 "31422";
Contig1347	astalavista	as_event	31527	31541	.	-	.	as_code "1- , 2-"; transcript1_id "TCONS_00025124"; splice_chain1 "31541"; transcript2_id "TCONS_00025122"; splice_chain2 "31527";
Contig1347	astalavista	as_event	31422	31527	.	-	.	as_code "1- , 2-"; transcript1_id "TCONS_00025123"; splice_chain1 "31422"; transcript2_id "TCONS_00025122"; splice_chain2 "31527";
Contig1097	astalavista	as_event	103281	103288	.	+	.	as_code "1- , 2-"; transcript1_id "TCONS_00007577"; splice_chain1 "103288"; transcript2_id "TCONS_00007578"; splice_chain2 "103281";
Contig612	astalavista	as_event	125729	127412	.	-	.	as_code "1- , 2-"; transcript1_id "TCONS_00126771"; splice_chain1 "127412"; transcript2_id "TCONS_00126774"; splice_chain2 "125729";
Contig2232	astalavista	as_event	305663	305805	.	+	.	as_code "1^2- , 0"; transcript1_id "TCONS_00060545"; splice_chain1 ""; transcript2_id "TCONS_00060544"; splice_chain2 "305663,305805";
Contig1115	astalavista	as_event	76810	79668	.	+	.	as_code "1^2- , 0"; transcript1_id "TCONS_00009080"; splice_chain1 "76810,79668"; transcript2_id "TCONS_00009079"; splice_chain2 "";
Contig1	astalavista	as_event	283068	283421	.	-	.	as_code "1^2- , 0"; transcript1_id "TCONS_00000207"; splice_chain1 ""; transcript2_id "TCONS_00000209"; splice_chain2 "283421,283068";
Contig1252	astalavista	as_event	26110	26942	.	+	.	as_code "1^2- , 0"; transcript1_id "TCONS_00019738"; splice_chain1 ""; transcript2_id "TCONS_00019739"; splice_chain2 "26110,26942";
Contig1252	astalavista	as_event	27893	28453	.	+	.	as_code "1^2- , 0"; transcript1_id "TCONS_00019738"; splice_chain1 ""; transcript2_id "TCONS_00019744"; splice_chain2 "27893,28453";
Contig1252	astalavista	as_event	26110	27185	.	+	.	as_code "1^2- , 0"; transcript1_id "TCONS_00019738"; splice_chain1 ""; transcript2_id "TCONS_00019740"; splice_chain2 "26110,27185";
Contig1252	astalavista	as_event	26983	27185	.	+	.	as_code "1^2- , 0"; transcript1_id "TCONS_00019739"; splice_chain1 ""; transcript2_id "TCONS_00019742"; splice_chain2 "26983,27185";
Contig103	astalavista	as_event	214689	215816	.	-	.	as_code "1^2- , 0"; transcript1_id "TCONS_00002964"; splice_chain1 "215816,214689"; transcript2_id "TCONS_00002966"; splice_chain2 "";
Contig103	astalavista	as_event	212171	212271	.	-	.	as_code "1^2- , 0"; transcript1_id "TCONS_00002964"; splice_chain1 "212271,212171"; transcript2_id "TCONS_00002967"; splice_chain2 "";
Contig331	astalavista	as_event	499247	500459	.	+	.	as_code "1^2- , 0"; transcript1_id "TCONS_00087279"; splice_chain1 "499247,500459"; transcript2_id "TCONS_00087280"; splice_chain2 "";
Contig331	astalavista	as_event	499247	499360	.	+	.	as_code "1^2- , 0"; transcript1_id "TCONS_00087280"; splice_chain1 ""; transcript2_id "TCONS_00087282"; splice_chain2 "499247,499360";
Contig331	astalavista	as_event	499518	500459	.	+	.	as_code "1^2- , 0"; transcript1_id "TCONS_00087281"; splice_chain1 "499518,500459"; transcript2_id "TCONS_00087282"; splice_chain2 "";
Contig516	astalavista	as_event	143792	144869	.	-	.	as_code "1^2- , 0"; transcript1_id "TCONS_00115567"; splice_chain1 ""; transcript2_id "TCONS_00115569"; splice_chain2 "144869,143792";
Contig120	astalavista	as_event	755885	756566	.	-	.	as_code "1^2- , 0"; transcript1_id "TCONS_00015945"; splice_chain1 ""; transcript2_id "TCONS_00015946"; splice_chain2 "756566,755885";
Contig120	astalavista	as_event	756711	756951	.	-	.	as_code "1^2- , 0"; transcript1_id "TCONS_00015945"; splice_chain1 "756951,756711"; transcript2_id "TCONS_00015949"; splice_chain2 "";
Contig120	astalavista	as_event	756711	756909	.	-	.	as_code "1^2- , 0"; transcript1_id "TCONS_00015949"; splice_chain1 ""; transcript2_id "TCONS_00015954"; splice_chain2 "756909,756711";
Contig3747	astalavista	as_event	225569	225940	.	-	.	as_code "1^2- , 0"; transcript1_id "TCONS_00095532"; splice_chain1 "225940,225569"; transcript2_id "TCONS_00095534"; splice_chain2 "";
Contig18	astalavista	as_event	209527	209633	.	-	.	as_code "1^2- , 0"; transcript1_id "TCONS_00046571"; splice_chain1 "209633,209527"; transcript2_id "TCONS_00046572"; splice_chain2 "";
Contig968	astalavista	as_event	16784	17281	.	-	.	as_code "1^2- , 0"; transcript1_id "TCONS_00159119"; splice_chain1 ""; transcript2_id "TCONS_00159120"; splice_chain2 "17281,16784";
Contig968	astalavista	as_event	14446	14835	.	-	.	as_code "1^2- , 0"; transcript1_id "TCONS_00159116"; splice_chain1 ""; transcript2_id "TCONS_00159120"; splice_chain2 "14835,14446";
Contig126838	astalavista	as_event	6696	6841	.	+	.	as_code "1^2- , 0"; transcript1_id "TCONS_00020888"; splice_chain1 ""; transcript2_id "TCONS_00020889"; splice_chain2 "6696,6841";
Contig132840	astalavista	as_event	57275	57404	.	-	.	as_code "1^2- , 0"; transcript1_id "TCONS_00024183"; splice_chain1 ""; transcript2_id "TCONS_00024184"; splice_chain2 "57404,57275";
Contig7765	astalavista	as_event	56383	56477	.	-	.	as_code "1^2- , 0"; transcript1_id "TCONS_00143609"; splice_chain1 ""; transcript2_id "TCONS_00143610"; splice_chain2 "56477,56383";
Contig17	astalavista	as_event	263790	264216	.	-	.	as_code "1^2- , 0"; transcript1_id "TCONS_00041991"; splice_chain1 ""; transcript2_id "TCONS_00041993"; splice_chain2 "264216,263790";
Contig5671	astalavista	as_event	52685	52731	.	+	.	as_code "1^2- , 0"; transcript1_id "TCONS_00122102"; splice_chain1 ""; transcript2_id "TCONS_00122103"; splice_chain2 "52685,52731";
Contig10326	astalavista	as_event	10114	10622	.	+	.	as_code "1^2- , 0"; transcript1_id "TCONS_00003144"; splice_chain1 ""; transcript2_id "TCONS_00003147"; splice_chain2 "10114,10622";
Contig1292	astalavista	as_event	56274	56508	.	+	.	as_code "1^2- , 0"; transcript1_id "TCONS_00022651"; splice_chain1 "56274,56508"; transcript2_id "TCONS_00022652"; splice_chain2 "";
Contig1080	astalavista	as_event	37326	37443	.	-	.	as_code "1^2- , 0"; transcript1_id "TCONS_00006371"; splice_chain1 "37443,37326"; transcript2_id "TCONS_00006373"; splice_chain2 "";
Contig731	astalavista	as_event	216542	216972	.	+	.	as_code "1^2- , 0"; transcript1_id "TCONS_00139008"; splice_chain1 "216542,216972"; transcript2_id "TCONS_00139010"; splice_chain2 "";
Contig2552	astalavista	as_event	31573	31927	.	+	.	as_code "1^2- , 0"; transcript1_id "TCONS_00068665"; splice_chain1 "31573,31927"; transcript2_id "TCONS_00068668"; splice_chain2 "";
Contig2552	astalavista	as_event	31807	31927	.	+	.	as_code "1^2- , 0"; transcript1_id "TCONS_00068666"; splice_chain1 "31807,31927"; transcript2_id "TCONS_00068668"; splice_chain2 "";
Contig836	astalavista	as_event	263851	264072	.	-	.	as_code "1^2- , 0"; transcript1_id "TCONS_00149002"; splice_chain1 "264072,263851"; transcript2_id "TCONS_00149003"; splice_chain2 "";
Contig732	astalavista	as_event	251670	251761	.	-	.	as_code "1^2- , 0"; transcript1_id "TCONS_00139252"; splice_chain1 ""; transcript2_id "TCONS_00139253"; splice_chain2 "251761,251670";
Contig6807	astalavista	as_event	21238	21715	.	-	.	as_code "1^2- , 0"; transcript1_id "TCONS_00133781"; splice_chain1 ""; transcript2_id "TCONS_00133782"; splice_chain2 "21715,21238";
Contig20400	astalavista	as_event	8329	8411	.	+	.	as_code "1^2- , 0"; transcript1_id "TCONS_00055324"; splice_chain1 "8329,8411"; transcript2_id "TCONS_00055325"; splice_chain2 "";
Contig1221	astalavista	as_event	270616	270728	.	-	.	as_code "1^2- , 0"; transcript1_id "TCONS_00017420"; splice_chain1 "270728,270616"; transcript2_id "TCONS_00017422"; splice_chain2 "";
Contig1221	astalavista	as_event	270632	270682	.	-	.	as_code "1^2- , 0"; transcript1_id "TCONS_00017422"; splice_chain1 ""; transcript2_id "TCONS_00017423"; splice_chain2 "270682,270632";
Contig1936	astalavista	as_event	127423	127583	.	+	.	as_code "1^2- , 0"; transcript1_id "TCONS_00051979"; splice_chain1 "127423,127583"; transcript2_id "TCONS_00051980"; splice_chain2 "";
Contig2304	astalavista	as_event	107512	107625	.	+	.	as_code "1^2- , 0"; transcript1_id "TCONS_00062994"; splice_chain1 "107512,107625"; transcript2_id "TCONS_00062995"; splice_chain2 "";
Contig3687	astalavista	as_event	114353	114482	.	-	.	as_code "1^2- , 0"; transcript1_id "TCONS_00094785"; splice_chain1 ""; transcript2_id "TCONS_00094787"; splice_chain2 "114482,114353";
Contig3929	astalavista	as_event	136918	137445	.	-	.	as_code "1^2- , 0"; transcript1_id "TCONS_00098366"; splice_chain1 ""; transcript2_id "TCONS_00098365"; splice_chain2 "137445,136918";
Contig127	astalavista	as_event	230932	231269	.	-	.	as_code "1^2- , 0"; transcript1_id "TCONS_00021185"; splice_chain1 ""; transcript2_id "TCONS_00021186"; splice_chain2 "231269,230932";
Contig127	astalavista	as_event	231337	231421	.	-	.	as_code "1^2- , 0"; transcript1_id "TCONS_00021186"; splice_chain1 ""; transcript2_id "TCONS_00021187"; splice_chain2 "231421,231337";
Contig127	astalavista	as_event	244406	244530	.	-	.	as_code "1^2- , 0"; transcript1_id "TCONS_00021187"; splice_chain1 ""; transcript2_id "TCONS_00021188"; splice_chain2 "244530,244406";
Contig127	astalavista	as_event	229978	230395	.	-	.	as_code "1^2- , 0"; transcript1_id "TCONS_00021185"; splice_chain1 ""; transcript2_id "TCONS_00021187"; splice_chain2 "230395,229978";
Contig2273	astalavista	as_event	79025	79087	.	+	.	as_code "1^2- , 0"; transcript1_id "TCONS_00061910"; splice_chain1 ""; transcript2_id "TCONS_00061913"; splice_chain2 "79025,79087";
Contig8643	astalavista	as_event	41172	41267	.	-	.	as_code "1^2- , 0"; transcript1_id "TCONS_00151231"; splice_chain1 ""; transcript2_id "TCONS_00151230"; splice_chain2 "41267,41172";
Contig2073	astalavista	as_event	101248	101382	.	+	.	as_code "1^2- , 0"; transcript1_id "TCONS_00056432"; splice_chain1 "101248,101382"; transcript2_id "TCONS_00056434"; splice_chain2 "";
Contig2073	astalavista	as_event	102497	102715	.	+	.	as_code "1^2- , 0"; transcript1_id "TCONS_00056432"; splice_chain1 ""; transcript2_id "TCONS_00056433"; splice_chain2 "102497,102715";
Contig1269	astalavista	as_event	533198	533219	.	+	.	as_code "1^2- , 0"; transcript1_id "TCONS_00020979"; splice_chain1 ""; transcript2_id "TCONS_00020983"; splice_chain2 "533198,533219";
Contig24857	astalavista	as_event	10453	11193	.	-	.	as_code "1^2- , 0"; transcript1_id "TCONS_00067037"; splice_chain1 "11193,10453"; transcript2_id "TCONS_00067038"; splice_chain2 "";
Contig24857	astalavista	as_event	10453	11246	.	-	.	as_code "1^2- , 0"; transcript1_id "TCONS_00067039"; splice_chain1 "11246,10453"; transcript2_id "TCONS_00067038"; splice_chain2 "";
Contig672	astalavista	as_event	237995	238087	.	-	.	as_code "1^2- , 0"; transcript1_id "TCONS_00133005"; splice_chain1 "238087,237995"; transcript2_id "TCONS_00133007"; splice_chain2 "";
Contig672	astalavista	as_event	239581	239679	.	-	.	as_code "1^2- , 0"; transcript1_id "TCONS_00133005"; splice_chain1 "239679,239581"; transcript2_id "TCONS_00133012"; splice_chain2 "";
Contig672	astalavista	as_event	238137	238398	.	-	.	as_code "1^2- , 0"; transcript1_id "TCONS_00133005"; splice_chain1 ""; transcript2_id "TCONS_00133012"; splice_chain2 "238398,238137";
Contig672	astalavista	as_event	239581	239735	.	-	.	as_code "1^2- , 0"; transcript1_id "TCONS_00133008"; splice_chain1 "239735,239581"; transcript2_id "TCONS_00133012"; splice_chain2 "";
Contig672	astalavista	as_event	238458	238566	.	-	.	as_code "1^2- , 0"; transcript1_id "TCONS_00133007"; splice_chain1 "238566,238458"; transcript2_id "TCONS_00133009"; splice_chain2 "";
Contig672	astalavista	as_event	238945	239194	.	-	.	as_code "1^2- , 0"; transcript1_id "TCONS_00133011"; splice_chain1 ""; transcript2_id "TCONS_00133012"; splice_chain2 "239194,238945";
Contig5063	astalavista	as_event	77161	77991	.	-	.	as_code "1^2- , 0"; transcript1_id "TCONS_00114536"; splice_chain1 ""; transcript2_id "TCONS_00114537"; splice_chain2 "77991,77161";
Contig23	astalavista	as_event	508089	508436	.	+	.	as_code "1^2- , 0"; transcript1_id "TCONS_00062521"; splice_chain1 "508089,508436"; transcript2_id "TCONS_00062523"; splice_chain2 "";
Contig1401	astalavista	as_event	39238	39343	.	+	.	as_code "1^2- , 0"; transcript1_id "TCONS_00028106"; splice_chain1 ""; transcript2_id "TCONS_00028105"; splice_chain2 "39238,39343";
Contig4007	astalavista	as_event	188260	188770	.	-	.	as_code "1^2- , 0"; transcript1_id "TCONS_00099557"; splice_chain1 "188770,188260"; transcript2_id "TCONS_00099558"; splice_chain2 "";
Contig4007	astalavista	as_event	188277	188508	.	-	.	as_code "1^2- , 0"; transcript1_id "TCONS_00099558"; splice_chain1 ""; transcript2_id "TCONS_00099560"; splice_chain2 "188508,188277";
Contig4007	astalavista	as_event	187331	187594	.	-	.	as_code "1^2- , 0"; transcript1_id "TCONS_00099557"; splice_chain1 "187594,187331"; transcript2_id "TCONS_00099558"; splice_chain2 "";
Contig146255	astalavista	as_event	16091	16170	.	+	.	as_code "1^2- , 0"; transcript1_id "TCONS_00030877"; splice_chain1 ""; transcript2_id "TCONS_00030878"; splice_chain2 "16091,16170";
Contig668	astalavista	as_event	89603	90294	.	+	.	as_code "1^2- , 0"; transcript1_id "TCONS_00132501"; splice_chain1 "89603,90294"; transcript2_id "TCONS_00132505"; splice_chain2 "";
Contig668	astalavista	as_event	92586	92665	.	+	.	as_code "1^2- , 0"; transcript1_id "TCONS_00132501"; splice_chain1 "92586,92665"; transcript2_id "TCONS_00132504"; splice_chain2 "";
Contig9393	astalavista	as_event	91296	92108	.	-	.	as_code "1^2- , 0"; transcript1_id "TCONS_00156978"; splice_chain1 "92108,91296"; transcript2_id "TCONS_00156980"; splice_chain2 "";
Contig30116	astalavista	as_event	4631	4716	.	-	.	as_code "1^2- , 0"; transcript1_id "TCONS_00080461"; splice_chain1 ""; transcript2_id "TCONS_00080462"; splice_chain2 "4716,4631";
Contig20	astalavista	as_event	196119	196671	.	-	.	as_code "1^2- , 0"; transcript1_id "TCONS_00053804"; splice_chain1 ""; transcript2_id "TCONS_00053808"; splice_chain2 "196671,196119";
Contig1097	astalavista	as_event	102755	103288	.	+	.	as_code "1^2- , 0"; transcript1_id "TCONS_00007576"; splice_chain1 ""; transcript2_id "TCONS_00007577"; splice_chain2 "102755,103288";
Contig1097	astalavista	as_event	102755	103281	.	+	.	as_code "1^2- , 0"; transcript1_id "TCONS_00007576"; splice_chain1 ""; transcript2_id "TCONS_00007578"; splice_chain2 "102755,103281";
Contig1097	astalavista	as_event	107253	107367	.	+	.	as_code "1^2- , 0"; transcript1_id "TCONS_00007576"; splice_chain1 ""; transcript2_id "TCONS_00007577"; splice_chain2 "107253,107367";
Contig612	astalavista	as_event	124812	125338	.	-	.	as_code "1^2- , 0"; transcript1_id "TCONS_00126770"; splice_chain1 ""; transcript2_id "TCONS_00126773"; splice_chain2 "125338,124812";
Contig612	astalavista	as_event	127412	127498	.	-	.	as_code "1^2- , 0"; transcript1_id "TCONS_00126770"; splice_chain1 "127498,127412"; transcript2_id "TCONS_00126775"; splice_chain2 "";
Contig612	astalavista	as_event	125729	127311	.	-	.	as_code "1^2- , 0"; transcript1_id "TCONS_00126771"; splice_chain1 ""; transcript2_id "TCONS_00126773"; splice_chain2 "127311,125729";
Contig2232	astalavista	as_event	306495	306498	.	+	.	as_code "1^ , 2^"; transcript1_id "TCONS_00060545"; splice_chain1 "306495"; transcript2_id "TCONS_00060546"; splice_chain2 "306498";
Contig386	astalavista	as_event	78356	78357	.	-	.	as_code "1^ , 2^"; transcript1_id "TCONS_00097073"; splice_chain1 "78357"; transcript2_id "TCONS_00097076"; splice_chain2 "78356";
Contig1318	astalavista	as_event	183389	183390	.	-	.	as_code "1^ , 2^"; transcript1_id "TCONS_00023816"; splice_chain1 "183389"; transcript2_id "TCONS_00023815"; splice_chain2 "183390";
Contig1318	astalavista	as_event	182782	182791	.	-	.	as_code "1^ , 2^"; transcript1_id "TCONS_00023816"; splice_chain1 "182782"; transcript2_id "TCONS_00023819"; splice_chain2 "182791";
Contig1	astalavista	as_event	286220	286224	.	-	.	as_code "1^ , 2^"; transcript1_id "TCONS_00000207"; splice_chain1 "286224"; transcript2_id "TCONS_00000206"; splice_chain2 "286220";
Contig1	astalavista	as_event	284187	284188	.	-	.	as_code "1^ , 2^"; transcript1_id "TCONS_00000206"; splice_chain1 "284187"; transcript2_id "TCONS_00000209"; splice_chain2 "284188";
Contig157023	astalavista	as_event	7398	8159	.	-	.	as_code "1^ , 2^"; transcript1_id "TCONS_00036087"; splice_chain1 "8159"; transcript2_id "TCONS_00036089"; splice_chain2 "7398";
Contig157023	astalavista	as_event	6945	6946	.	-	.	as_code "1^ , 2^"; transcript1_id "TCONS_00036084"; splice_chain1 "6946"; transcript2_id "TCONS_00036086"; splice_chain2 "6945";
Contig1252	astalavista	as_event	25809	25824	.	+	.	as_code "1^ , 2^"; transcript1_id "TCONS_00019737"; splice_chain1 "25824"; transcript2_id "TCONS_00019742"; splice_chain2 "25809";
Contig193	astalavista	as_event	191152	191176	.	+	.	as_code "1^ , 2^"; transcript1_id "TCONS_00051792"; splice_chain1 "191152"; transcript2_id "TCONS_00051793"; splice_chain2 "191176";
Contig189	astalavista	as_event	412957	412958	.	-	.	as_code "1^ , 2^"; transcript1_id "TCONS_00050618"; splice_chain1 "412958"; transcript2_id "TCONS_00050620"; splice_chain2 "412957";
Contig2388	astalavista	as_event	63841	63927	.	-	.	as_code "1^ , 2^"; transcript1_id "TCONS_00064810"; splice_chain1 "63927"; transcript2_id "TCONS_00064811"; splice_chain2 "63841";
Contig120	astalavista	as_event	747735	747736	.	-	.	as_code "1^ , 2^"; transcript1_id "TCONS_00015944"; splice_chain1 "747736"; transcript2_id "TCONS_00015943"; splice_chain2 "747735";
Contig120	astalavista	as_event	756909	756951	.	-	.	as_code "1^ , 2^"; transcript1_id "TCONS_00015945"; splice_chain1 "756951"; transcript2_id "TCONS_00015946"; splice_chain2 "756909";
Contig120	astalavista	as_event	756916	756951	.	-	.	as_code "1^ , 2^"; transcript1_id "TCONS_00015945"; splice_chain1 "756951"; transcript2_id "TCONS_00015947"; splice_chain2 "756916";
Contig120	astalavista	as_event	755149	755155	.	-	.	as_code "1^ , 2^"; transcript1_id "TCONS_00015945"; splice_chain1 "755149"; transcript2_id "TCONS_00015956"; splice_chain2 "755155";
Contig120	astalavista	as_event	756909	756916	.	-	.	as_code "1^ , 2^"; transcript1_id "TCONS_00015946"; splice_chain1 "756909"; transcript2_id "TCONS_00015947"; splice_chain2 "756916";
Contig968	astalavista	as_event	14079	14169	.	-	.	as_code "1^ , 2^"; transcript1_id "TCONS_00159119"; splice_chain1 "14079"; transcript2_id "TCONS_00159118"; splice_chain2 "14169";
Contig1369	astalavista	as_event	345811	345832	.	+	.	as_code "1^ , 2^"; transcript1_id "TCONS_00026198"; splice_chain1 "345811"; transcript2_id "TCONS_00026199"; splice_chain2 "345832";
Contig156526	astalavista	as_event	3911	3939	.	+	.	as_code "1^ , 2^"; transcript1_id "TCONS_00035820"; splice_chain1 "3911"; transcript2_id "TCONS_00035823"; splice_chain2 "3939";
Contig38	astalavista	as_event	15025	15035	.	+	.	as_code "1^ , 2^"; transcript1_id "TCONS_00096290"; splice_chain1 "15035"; transcript2_id "TCONS_00096291"; splice_chain2 "15025";
Contig163	astalavista	as_event	118118	118131	.	-	.	as_code "1^ , 2^"; transcript1_id "TCONS_00038974"; splice_chain1 "118131"; transcript2_id "TCONS_00038975"; splice_chain2 "118118";
Contig163	astalavista	as_event	117461	117464	.	-	.	as_code "1^ , 2^"; transcript1_id "TCONS_00038974"; splice_chain1 "117461"; transcript2_id "TCONS_00038975"; splice_chain2 "117464";
Contig731	astalavista	as_event	210676	210677	.	+	.	as_code "1^ , 2^"; transcript1_id "TCONS_00139008"; splice_chain1 "210676"; transcript2_id "TCONS_00139010"; splice_chain2 "210677";
Contig2552	astalavista	as_event	31573	31807	.	+	.	as_code "1^ , 2^"; transcript1_id "TCONS_00068665"; splice_chain1 "31573"; transcript2_id "TCONS_00068666"; splice_chain2 "31807";
Contig836	astalavista	as_event	263125	263126	.	-	.	as_code "1^ , 2^"; transcript1_id "TCONS_00149002"; splice_chain1 "263126"; transcript2_id "TCONS_00149004"; splice_chain2 "263125";
Contig739	astalavista	as_event	261013	261014	.	+	.	as_code "1^ , 2^"; transcript1_id "TCONS_00139787"; splice_chain1 "261014"; transcript2_id "TCONS_00139788"; splice_chain2 "261013";
Contig732	astalavista	as_event	251761	252546	.	-	.	as_code "1^ , 2^"; transcript1_id "TCONS_00139254"; splice_chain1 "252546"; transcript2_id "TCONS_00139253"; splice_chain2 "251761";
Contig4097	astalavista	as_event	98461	98462	.	+	.	as_code "1^ , 2^"; transcript1_id "TCONS_00100902"; splice_chain1 "98461"; transcript2_id "TCONS_00100903"; splice_chain2 "98462";
Contig134	astalavista	as_event	93685	93700	.	+	.	as_code "1^ , 2^"; transcript1_id "TCONS_00024742"; splice_chain1 "93700"; transcript2_id "TCONS_00024743"; splice_chain2 "93685";
Contig282	astalavista	as_event	137253	137329	.	-	.	as_code "1^ , 2^"; transcript1_id "TCONS_00075402"; splice_chain1 "137329"; transcript2_id "TCONS_00075403"; splice_chain2 "137253";
Contig1221	astalavista	as_event	268312	268345	.	-	.	as_code "1^ , 2^"; transcript1_id "TCONS_00017420"; splice_chain1 "268312"; transcript2_id "TCONS_00017422"; splice_chain2 "268345";
Contig1221	astalavista	as_event	268123	268127	.	-	.	as_code "1^ , 2^"; transcript1_id "TCONS_00017420"; splice_chain1 "268127"; transcript2_id "TCONS_00017421"; splice_chain2 "268123";
Contig317	astalavista	as_event	127090	127144	.	+	.	as_code "1^ , 2^"; transcript1_id "TCONS_00084142"; splice_chain1 "127090"; transcript2_id "TCONS_00084143"; splice_chain2 "127144";
Contig3929	astalavista	as_event	141931	142015	.	-	.	as_code "1^ , 2^"; transcript1_id "TCONS_00098367"; splice_chain1 "141931"; transcript2_id "TCONS_00098370"; splice_chain2 "142015";
Contig10381	astalavista	as_event	104288	104292	.	-	.	as_code "1^ , 2^"; transcript1_id "TCONS_00003552"; splice_chain1 "104292"; transcript2_id "TCONS_00003553"; splice_chain2 "104288";
Contig8643	astalavista	as_event	38834	38873	.	-	.	as_code "1^ , 2^"; transcript1_id "TCONS_00151229"; splice_chain1 "38873"; transcript2_id "TCONS_00151233"; splice_chain2 "38834";
Contig2078	astalavista	as_event	211573	211604	.	+	.	as_code "1^ , 2^"; transcript1_id "TCONS_00056578"; splice_chain1 "211604"; transcript2_id "TCONS_00056577"; splice_chain2 "211573";
Contig1269	astalavista	as_event	530433	530434	.	+	.	as_code "1^ , 2^"; transcript1_id "TCONS_00020981"; splice_chain1 "530434"; transcript2_id "TCONS_00020983"; splice_chain2 "530433";
Contig27654	astalavista	as_event	56868	56913	.	+	.	as_code "1^ , 2^"; transcript1_id "TCONS_00073895"; splice_chain1 "56913"; transcript2_id "TCONS_00073896"; splice_chain2 "56868";
Contig24857	astalavista	as_event	11193	11246	.	-	.	as_code "1^ , 2^"; transcript1_id "TCONS_00067037"; splice_chain1 "11193"; transcript2_id "TCONS_00067039"; splice_chain2 "11246";
Contig672	astalavista	as_event	238808	238848	.	-	.	as_code "1^ , 2^"; transcript1_id "TCONS_00133005"; splice_chain1 "238848"; transcript2_id "TCONS_00133008"; splice_chain2 "238808";
Contig672	astalavista	as_event	240057	240066	.	-	.	as_code "1^ , 2^"; transcript1_id "TCONS_00133008"; splice_chain1 "240057"; transcript2_id "TCONS_00133013"; splice_chain2 "240066";
Contig5063	astalavista	as_event	76892	76955	.	-	.	as_code "1^ , 2^"; transcript1_id "TCONS_00114537"; splice_chain1 "76955"; transcript2_id "TCONS_00114539"; splice_chain2 "76892";
Contig1638	astalavista	as_event	249327	249433	.	+	.	as_code "1^ , 2^"; transcript1_id "TCONS_00039399"; splice_chain1 "249327"; transcript2_id "TCONS_00039400"; splice_chain2 "249433";
Contig1401	astalavista	as_event	39861	39867	.	+	.	as_code "1^ , 2^"; transcript1_id "TCONS_00028106"; splice_chain1 "39867"; transcript2_id "TCONS_00028105"; splice_chain2 "39861";
Contig146255	astalavista	as_event	15977	15981	.	+	.	as_code "1^ , 2^"; transcript1_id "TCONS_00030877"; splice_chain1 "15977"; transcript2_id "TCONS_00030878"; splice_chain2 "15981";
Contig668	astalavista	as_event	89409	89410	.	+	.	as_code "1^ , 2^"; transcript1_id "TCONS_00132501"; splice_chain1 "89409"; transcript2_id "TCONS_00132503"; splice_chain2 "89410";
Contig612	astalavista	as_event	127311	127498	.	-	.	as_code "1^ , 2^"; transcript1_id "TCONS_00126772"; splice_chain1 "127498"; transcript2_id "TCONS_00126775"; splice_chain2 "127311";
Contig386	astalavista	as_event	80477	80572	.	-	.	as_code "1-2^ , 0"; transcript1_id "TCONS_00097073"; splice_chain1 "80572,80477"; transcript2_id "TCONS_00097074"; splice_chain2 "";
Contig1252	astalavista	as_event	26942	26983	.	+	.	as_code "1-2^ , 0"; transcript1_id "TCONS_00019740"; splice_chain1 ""; transcript2_id "TCONS_00019742"; splice_chain2 "26942,26983";
Contig331	astalavista	as_event	499360	499518	.	+	.	as_code "1-2^ , 0"; transcript1_id "TCONS_00087279"; splice_chain1 ""; transcript2_id "TCONS_00087281"; splice_chain2 "499360,499518";
Contig111	astalavista	as_event	405511	405645	.	+	.	as_code "1-2^ , 0"; transcript1_id "TCONS_00008789"; splice_chain1 ""; transcript2_id "TCONS_00008790"; splice_chain2 "405511,405645";
Contig3747	astalavista	as_event	225940	226194	.	-	.	as_code "1-2^ , 0"; transcript1_id "TCONS_00095532"; splice_chain1 "226194,225940"; transcript2_id "TCONS_00095536"; splice_chain2 "";
Contig17358	astalavista	as_event	56340	56396	.	-	.	as_code "1-2^ , 0"; transcript1_id "TCONS_00043805"; splice_chain1 "56396,56340"; transcript2_id "TCONS_00043807"; splice_chain2 "";
Contig1080	astalavista	as_event	37443	37468	.	-	.	as_code "1-2^ , 0"; transcript1_id "TCONS_00006370"; splice_chain1 ""; transcript2_id "TCONS_00006371"; splice_chain2 "37468,37443";
Contig152	astalavista	as_event	410206	410363	.	-	.	as_code "1-2^ , 0"; transcript1_id "TCONS_00033972"; splice_chain1 ""; transcript2_id "TCONS_00033973"; splice_chain2 "410363,410206";
Contig152	astalavista	as_event	413828	413896	.	-	.	as_code "1-2^ , 0"; transcript1_id "TCONS_00033973"; splice_chain1 ""; transcript2_id "TCONS_00033975"; splice_chain2 "413896,413828";
Contig20400	astalavista	as_event	10536	10574	.	+	.	as_code "1-2^ , 0"; transcript1_id "TCONS_00055324"; splice_chain1 ""; transcript2_id "TCONS_00055325"; splice_chain2 "10536,10574";
Contig3687	astalavista	as_event	112101	112154	.	-	.	as_code "1-2^ , 0"; transcript1_id "TCONS_00094780"; splice_chain1 "112154,112101"; transcript2_id "TCONS_00094781"; splice_chain2 "";
Contig3929	astalavista	as_event	137445	138973	.	-	.	as_code "1-2^ , 0"; transcript1_id "TCONS_00098367"; splice_chain1 "138973,137445"; transcript2_id "TCONS_00098368"; splice_chain2 "";
Contig5063	astalavista	as_event	77417	77466	.	-	.	as_code "1-2^ , 0"; transcript1_id "TCONS_00114537"; splice_chain1 ""; transcript2_id "TCONS_00114539"; splice_chain2 "77466,77417";
Contig23	astalavista	as_event	507972	508089	.	+	.	as_code "1-2^ , 0"; transcript1_id "TCONS_00062521"; splice_chain1 "507972,508089"; transcript2_id "TCONS_00062522"; splice_chain2 "";
Contig612	astalavista	as_event	127311	127412	.	-	.	as_code "1-2^ , 0"; transcript1_id "TCONS_00126770"; splice_chain1 "127412,127311"; transcript2_id "TCONS_00126772"; splice_chain2 "";
Contig1252	astalavista	as_event	25022	25217	.	+	.	as_code "1^4- , 2^3-"; transcript1_id "TCONS_00019737"; splice_chain1 "25022,25217"; transcript2_id "TCONS_00019739"; splice_chain2 "25057,25213";
Contig968	astalavista	as_event	14446	14835	.	-	.	as_code "1^4- , 2^3-"; transcript1_id "TCONS_00159117"; splice_chain1 "14738,14620"; transcript2_id "TCONS_00159118"; splice_chain2 "14835,14446";
Contig10326	astalavista	as_event	8236	8850	.	+	.	as_code "1^4- , 2^3-"; transcript1_id "TCONS_00003144"; splice_chain1 "8267,8686"; transcript2_id "TCONS_00003145"; splice_chain2 "8236,8850";
Contig17358	astalavista	as_event	55640	56369	.	-	.	as_code "1^4- , 2^3-"; transcript1_id "TCONS_00043805"; splice_chain1 "56340,55716"; transcript2_id "TCONS_00043806"; splice_chain2 "56369,55640";
Contig32	astalavista	as_event	34280	34748	.	-	.	as_code "1^4- , 2^3-"; transcript1_id "TCONS_00084907"; splice_chain1 "34701,34296"; transcript2_id "TCONS_00084909"; splice_chain2 "34748,34280";
Contig10812	astalavista	as_event	32470	32648	.	+	.	as_code "1^4- , 2^3-"; transcript1_id "TCONS_00006466"; splice_chain1 "32534,32628"; transcript2_id "TCONS_00006467"; splice_chain2 "32470,32648";
Contig282	astalavista	as_event	137041	137329	.	-	.	as_code "1^4- , 2^3-"; transcript1_id "TCONS_00075401"; splice_chain1 "137173,137069"; transcript2_id "TCONS_00075402"; splice_chain2 "137329,137041";
Contig282	astalavista	as_event	137041	137253	.	-	.	as_code "1^4- , 2^3-"; transcript1_id "TCONS_00075401"; splice_chain1 "137173,137069"; transcript2_id "TCONS_00075403"; splice_chain2 "137253,137041";
Contig1221	astalavista	as_event	270616	270728	.	-	.	as_code "1^4- , 2^3-"; transcript1_id "TCONS_00017420"; splice_chain1 "270728,270616"; transcript2_id "TCONS_00017423"; splice_chain2 "270682,270632";
Contig3687	astalavista	as_event	113392	113546	.	-	.	as_code "1^4- , 2^3-"; transcript1_id "TCONS_00094782"; splice_chain1 "113546,113392"; transcript2_id "TCONS_00094784"; splice_chain2 "113539,113419";
Contig3687	astalavista	as_event	113390	113546	.	-	.	as_code "1^4- , 2^3-"; transcript1_id "TCONS_00094784"; splice_chain1 "113539,113419"; transcript2_id "TCONS_00094785"; splice_chain2 "113546,113390";
Contig2289	astalavista	as_event	57119	57383	.	-	.	as_code "1^4- , 2^3-"; transcript1_id "TCONS_00062298"; splice_chain1 "57383,57119"; transcript2_id "TCONS_00062299"; splice_chain2 "57379,57148";
Contig10381	astalavista	as_event	104879	105303	.	-	.	as_code "1^4- , 2^3-"; transcript1_id "TCONS_00003552"; splice_chain1 "105303,104879"; transcript2_id "TCONS_00003554"; splice_chain2 "105244,104928";
Contig8643	astalavista	as_event	38710	38873	.	-	.	as_code "1^4- , 2^3-"; transcript1_id "TCONS_00151229"; splice_chain1 "38873,38710"; transcript2_id "TCONS_00151231"; splice_chain2 "38834,38714";
Contig1252	astalavista	as_event	26110	27185	.	+	.	as_code "1^2-3^4- , 0"; transcript1_id "TCONS_00019738"; splice_chain1 ""; transcript2_id "TCONS_00019742"; splice_chain2 "26110,26942,26983,27185";
Contig331	astalavista	as_event	499247	500459	.	+	.	as_code "1^2-3^4- , 0"; transcript1_id "TCONS_00087280"; splice_chain1 ""; transcript2_id "TCONS_00087281"; splice_chain2 "499247,499360,499518,500459";
Contig120	astalavista	as_event	755885	756909	.	-	.	as_code "1^2-3^4- , 0"; transcript1_id "TCONS_00015946"; splice_chain1 "756909,756711,756566,755885"; transcript2_id "TCONS_00015949"; splice_chain2 "";
Contig120	astalavista	as_event	755885	756916	.	-	.	as_code "1^2-3^4- , 0"; transcript1_id "TCONS_00015947"; splice_chain1 "756916,756711,756566,755885"; transcript2_id "TCONS_00015949"; splice_chain2 "";
Contig120	astalavista	as_event	755885	756951	.	-	.	as_code "1^2-3^4- , 0"; transcript1_id "TCONS_00015948"; splice_chain1 "756951,756711,756566,755885"; transcript2_id "TCONS_00015949"; splice_chain2 "";
Contig127	astalavista	as_event	230932	231421	.	-	.	as_code "1^2-3^4- , 0"; transcript1_id "TCONS_00021185"; splice_chain1 ""; transcript2_id "TCONS_00021187"; splice_chain2 "231421,231337,231269,230932";
Contig672	astalavista	as_event	238945	239679	.	-	.	as_code "1^2-3^4- , 0"; transcript1_id "TCONS_00133005"; splice_chain1 "239679,239581,239194,238945"; transcript2_id "TCONS_00133009"; splice_chain2 "";
Contig672	astalavista	as_event	237995	238566	.	-	.	as_code "1^2-3^4- , 0"; transcript1_id "TCONS_00133005"; splice_chain1 "238566,238458,238087,237995"; transcript2_id "TCONS_00133009"; splice_chain2 "";
Contig672	astalavista	as_event	238725	239194	.	-	.	as_code "1^2-3^4- , 0"; transcript1_id "TCONS_00133005"; splice_chain1 "239194,238945,238848,238725"; transcript2_id "TCONS_00133010"; splice_chain2 "";
Contig672	astalavista	as_event	237995	238566	.	-	.	as_code "1^2-3^4- , 0"; transcript1_id "TCONS_00133008"; splice_chain1 "238566,238157,238087,237995"; transcript2_id "TCONS_00133009"; splice_chain2 "";
Contig672	astalavista	as_event	238725	239194	.	-	.	as_code "1^2-3^4- , 0"; transcript1_id "TCONS_00133008"; splice_chain1 "239194,238945,238808,238725"; transcript2_id "TCONS_00133010"; splice_chain2 "";
Contig672	astalavista	as_event	238945	239735	.	-	.	as_code "1^2-3^4- , 0"; transcript1_id "TCONS_00133008"; splice_chain1 "239735,239581,239194,238945"; transcript2_id "TCONS_00133011"; splice_chain2 "";
Contig672	astalavista	as_event	237995	238398	.	-	.	as_code "1^2-3^4- , 0"; transcript1_id "TCONS_00133007"; splice_chain1 ""; transcript2_id "TCONS_00133012"; splice_chain2 "238398,238137,238087,237995";
Contig1	astalavista	as_event	283842	284188	.	-	.	as_code "1^3- , 2^4-"; transcript1_id "TCONS_00000207"; splice_chain1 "284188,283843"; transcript2_id "TCONS_00000206"; splice_chain2 "284187,283842";
Contig3093	astalavista	as_event	74187	74331	.	-	.	as_code "1^3- , 2^4-"; transcript1_id "TCONS_00082523"; splice_chain1 "74331,74206"; transcript2_id "TCONS_00082524"; splice_chain2 "74286,74187";
Contig20301	astalavista	as_event	24526	24716	.	+	.	as_code "1^3- , 2^4-"; transcript1_id "TCONS_00055117"; splice_chain1 "24526,24706"; transcript2_id "TCONS_00055118"; splice_chain2 "24530,24716";
Contig834	astalavista	as_event	51466	51597	.	-	.	as_code "1^3- , 2^4-"; transcript1_id "TCONS_00148807"; splice_chain1 "51597,51470"; transcript2_id "TCONS_00148808"; splice_chain2 "51575,51466";
Contig668	astalavista	as_event	87619	87731	.	+	.	as_code "1^3- , 2^4-"; transcript1_id "TCONS_00132501"; splice_chain1 "87619,87694"; transcript2_id "TCONS_00132503"; splice_chain2 "87623,87731";
Contig668	astalavista	as_event	88175	88375	.	+	.	as_code "1^3- , 2^4-"; transcript1_id "TCONS_00132501"; splice_chain1 "88175,88349"; transcript2_id "TCONS_00132502"; splice_chain2 "88189,88375";
Contig5671	astalavista	as_event	52617	52731	.	+	.	as_code "1- , 2-3^4-"; transcript1_id "TCONS_00122102"; splice_chain1 "52617"; transcript2_id "TCONS_00122104"; splice_chain2 "52674,52685,52731";
Contig2552	astalavista	as_event	31362	31771	.	+	.	as_code "1- , 2-3^4-"; transcript1_id "TCONS_00068667"; splice_chain1 "31632,31683,31771"; transcript2_id "TCONS_00068666"; splice_chain2 "31362";
Contig6807	astalavista	as_event	21238	22484	.	-	.	as_code "1- , 2-3^4-"; transcript1_id "TCONS_00133780"; splice_chain1 "22484"; transcript2_id "TCONS_00133782"; splice_chain2 "22284,21715,21238";
Contig672	astalavista	as_event	237995	238458	.	-	.	as_code "1- , 2-3^4-"; transcript1_id "TCONS_00133008"; splice_chain1 "238157,238087,237995"; transcript2_id "TCONS_00133007"; splice_chain2 "238458";
Contig5063	astalavista	as_event	77161	78109	.	-	.	as_code "1- , 2-3^4-"; transcript1_id "TCONS_00114536"; splice_chain1 "78109"; transcript2_id "TCONS_00114542"; splice_chain2 "78072,77991,77161";
Contig1252	astalavista	as_event	25582	25824	.	+	.	as_code "1-4^ , 2-3^"; transcript1_id "TCONS_00019742"; splice_chain1 "25588,25809"; transcript2_id "TCONS_00019741"; splice_chain2 "25582,25824";
Contig120	astalavista	as_event	755149	755288	.	-	.	as_code "1-4^ , 2-3^"; transcript1_id "TCONS_00015946"; splice_chain1 "755288,755149"; transcript2_id "TCONS_00015956"; splice_chain2 "755284,755155";
Contig10812	astalavista	as_event	37552	37730	.	+	.	as_code "1-4^ , 2-3^"; transcript1_id "TCONS_00006466"; splice_chain1 "37552,37730"; transcript2_id "TCONS_00006467"; splice_chain2 "37561,37682";
Contig968	astalavista	as_event	16177	16505	.	-	.	as_code "1-2^3- , 4-"; transcript1_id "TCONS_00159119"; splice_chain1 "16505,16420,16316"; transcript2_id "TCONS_00159120"; splice_chain2 "16177";
Contig126838	astalavista	as_event	8547	10114	.	+	.	as_code "1-2^3- , 4-"; transcript1_id "TCONS_00020890"; splice_chain1 "8547,8830,10074"; transcript2_id "TCONS_00020889"; splice_chain2 "10114";
Contig3687	astalavista	as_event	111865	112154	.	-	.	as_code "1-2^3- , 4-"; transcript1_id "TCONS_00094781"; splice_chain1 "111865"; transcript2_id "TCONS_00094784"; splice_chain2 "112154,112101,111886";
Contig2304	astalavista	as_event	107252	107595	.	+	.	as_code "1-3^4- , 2-"; transcript1_id "TCONS_00062995"; splice_chain1 "107291"; transcript2_id "TCONS_00062996"; splice_chain2 "107252,107512,107595";
Contig5063	astalavista	as_event	77161	78109	.	-	.	as_code "1-3^4- , 2-"; transcript1_id "TCONS_00114537"; splice_chain1 "78109,77991,77161"; transcript2_id "TCONS_00114538"; splice_chain2 "78072";
Contig612	astalavista	as_event	124812	127412	.	-	.	as_code "1-3^4- , 2-"; transcript1_id "TCONS_00126771"; splice_chain1 "127412,125338,124812"; transcript2_id "TCONS_00126772"; splice_chain2 "125729";
Contig672	astalavista	as_event	238725	239735	.	-	.	as_code "1^2- , 3^4-"; transcript1_id "TCONS_00133010"; splice_chain1 "239735,239581"; transcript2_id "TCONS_00133011"; splice_chain2 "238808,238725";
Contig612	astalavista	as_event	124812	127311	.	-	.	as_code "1^2- , 3^4-"; transcript1_id "TCONS_00126770"; splice_chain1 "127311,125729"; transcript2_id "TCONS_00126771"; splice_chain2 "125338,124812";
Contig612	astalavista	as_event	125729	127498	.	-	.	as_code "1^2- , 3^4-"; transcript1_id "TCONS_00126771"; splice_chain1 "127498,127412"; transcript2_id "TCONS_00126775"; splice_chain2 "127311,125729";
Contig1115	astalavista	as_event	77376	78254	.	+	.	as_code "1^2-3^4-5^6- , 0"; transcript1_id "TCONS_00009079"; splice_chain1 ""; transcript2_id "TCONS_00009081"; splice_chain2 "77376,77401,77572,77927,78133,78254";
Contig672	astalavista	as_event	237995	238566	.	-	.	as_code "1^2-3^4-5^6- , 0"; transcript1_id "TCONS_00133009"; splice_chain1 ""; transcript2_id "TCONS_00133012"; splice_chain2 "238566,238458,238398,238137,238087,237995";
Contig968	astalavista	as_event	14620	16505	.	-	.	as_code "1-2^3-5^6- , 4-"; transcript1_id "TCONS_00159117"; splice_chain1 "16505,16420,16316,14738,14620"; transcript2_id "TCONS_00159116"; splice_chain2 "16177";
Contig968	astalavista	as_event	14446	16505	.	-	.	as_code "1-2^3-5^6- , 4-"; transcript1_id "TCONS_00159118"; splice_chain1 "16505,16420,16316,14835,14446"; transcript2_id "TCONS_00159116"; splice_chain2 "16177";
Contig17358	astalavista	as_event	55640	56396	.	-	.	as_code "1-2^4- , 3-"; transcript1_id "TCONS_00043806"; splice_chain1 "56396,56369,55640"; transcript2_id "TCONS_00043807"; splice_chain2 "55716";
Contig672	astalavista	as_event	238137	238458	.	-	.	as_code "1-2^4- , 3-"; transcript1_id "TCONS_00133008"; splice_chain1 "238157"; transcript2_id "TCONS_00133012"; splice_chain2 "238458,238398,238137";
Contig1080	astalavista	as_event	35638	36354	.	-	.	as_code "1-2^3-4^6- , 5-"; transcript1_id "TCONS_00006370"; splice_chain1 "36354,36307,36208,36150,35638"; transcript2_id "TCONS_00006373"; splice_chain2 "35820";
Contig1080	astalavista	as_event	35638	36356	.	-	.	as_code "1-2^3-4^6- , 5-"; transcript1_id "TCONS_00006372"; splice_chain1 "36356,36307,36208,36150,35638"; transcript2_id "TCONS_00006373"; splice_chain2 "35820";
Contig2552	astalavista	as_event	31362	31807	.	+	.	as_code "1-2^ , 3-4^5-6^"; transcript1_id "TCONS_00068665"; splice_chain1 "31362,31573"; transcript2_id "TCONS_00068667"; splice_chain2 "31632,31683,31771,31807";
Contig1269	astalavista	as_event	530373	531549	.	+	.	as_code "1-2^ , 3-4^5-6^"; transcript1_id "TCONS_00020979"; splice_chain1 "530373,530433"; transcript2_id "TCONS_00020984"; splice_chain2 "531281,531298,531471,531549";
Contig8643	astalavista	as_event	38834	41267	.	-	.	as_code "1^2-4^ , 3^"; transcript1_id "TCONS_00151229"; splice_chain1 "38873"; transcript2_id "TCONS_00151230"; splice_chain2 "41267,41172,38834";
Contig672	astalavista	as_event	238808	239194	.	-	.	as_code "1^2-4^ , 3^"; transcript1_id "TCONS_00133009"; splice_chain1 "238848"; transcript2_id "TCONS_00133012"; splice_chain2 "239194,238945,238808";
Contig672	astalavista	as_event	238808	239679	.	-	.	as_code "1^2-3^4-5^ , 6^"; transcript1_id "TCONS_00133005"; splice_chain1 "239679,239581,239194,238945,238848"; transcript2_id "TCONS_00133011"; splice_chain2 "238808";
Contig672	astalavista	as_event	238808	239735	.	-	.	as_code "1^2-3^4-5^ , 6^"; transcript1_id "TCONS_00133007"; splice_chain1 "239735,239581,239194,238945,238848"; transcript2_id "TCONS_00133011"; splice_chain2 "238808";
Contig672	astalavista	as_event	238808	239735	.	-	.	as_code "1^2-3^4-6^ , 5^"; transcript1_id "TCONS_00133008"; splice_chain1 "239735,239581,239194,238945,238808"; transcript2_id "TCONS_00133009"; splice_chain2 "238848";
Contig5063	astalavista	as_event	76892	77991	.	-	.	as_code "1^2-3^4-6^ , 5^"; transcript1_id "TCONS_00114539"; splice_chain1 "77991,77466,77417,77161,76892"; transcript2_id "TCONS_00114538"; splice_chain2 "76955";
Contig33354	astalavista	as_event	22339	22602	.	+	.	as_code "1-2^ , 3-4^"; transcript1_id "TCONS_00087841"; splice_chain1 "22339,22393"; transcript2_id "TCONS_00087842"; splice_chain2 "22438,22602";
Contig968	astalavista	as_event	14079	14835	.	-	.	as_code "1^4-6^ , 2^3-5^"; transcript1_id "TCONS_00159119"; splice_chain1 "14835,14446,14079"; transcript2_id "TCONS_00159117"; splice_chain2 "14738,14620,14169";
Contig968	astalavista	as_event	14079	16505	.	-	.	as_code "1-2^3-5^6-8^ , 4-7^"; transcript1_id "TCONS_00159119"; splice_chain1 "16505,16420,16316,14835,14446,14079"; transcript2_id "TCONS_00159116"; splice_chain2 "16177,14169";
Contig968	astalavista	as_event	14446	16505	.	-	.	as_code "1-2^3-6^7- , 4-5^8-"; transcript1_id "TCONS_00159117"; splice_chain1 "16505,16420,16316,14738,14620"; transcript2_id "TCONS_00159120"; splice_chain2 "16177,14835,14446";
Contig17	astalavista	as_event	262950	264216	.	-	.	as_code "1^2-3^ , 4^5-6^"; transcript1_id "TCONS_00041992"; splice_chain1 "264216,263790,263452"; transcript2_id "TCONS_00041991"; splice_chain2 "263408,263010,262950";
Contig17	astalavista	as_event	262950	263452	.	-	.	as_code "1^ , 2^3-4^"; transcript1_id "TCONS_00041992"; splice_chain1 "263452"; transcript2_id "TCONS_00041993"; splice_chain2 "263408,263010,262950";
Contig23988	astalavista	as_event	16597	39058	.	+	.	as_code "1-2^3-4^ , 5-6^7-8^"; transcript1_id "TCONS_00065012"; splice_chain1 "38119,38341,38810,39058"; transcript2_id "TCONS_00065013"; splice_chain2 "16597,16819,17276,17524";
Contig2552	astalavista	as_event	31362	31927	.	+	.	as_code "1- , 2-3^4-5^6-"; transcript1_id "TCONS_00068667"; splice_chain1 "31632,31683,31771,31807,31927"; transcript2_id "TCONS_00068668"; splice_chain2 "31362";
Contig1269	astalavista	as_event	531014	531549	.	+	.	as_code "1-2^3-4^5-6^ , 0"; transcript1_id "TCONS_00020979"; splice_chain1 ""; transcript2_id "TCONS_00020983"; splice_chain2 "531014,531084,531281,531298,531471,531549";
Contig1269	astalavista	as_event	530373	531084	.	+	.	as_code "1-2^3-4^ , 0"; transcript1_id "TCONS_00020983"; splice_chain1 "530373,530433,531014,531084"; transcript2_id "TCONS_00020984"; splice_chain2 "";
Contig672	astalavista	as_event	237995	239735	.	-	.	as_code "1^2-5^6-7^8- , 3^4-"; transcript1_id "TCONS_00133009"; splice_chain1 "238848,238725"; transcript2_id "TCONS_00133010"; splice_chain2 "239735,239581,238566,238157,238087,237995";
Contig672	astalavista	as_event	238725	239735	.	-	.	as_code "1^2- , 3^4-5^6-"; transcript1_id "TCONS_00133010"; splice_chain1 "239735,239581"; transcript2_id "TCONS_00133012"; splice_chain2 "239194,238945,238808,238725";
Contig5063	astalavista	as_event	76892	78109	.	-	.	as_code "1-7^ , 2-3^4-5^6-8^"; transcript1_id "TCONS_00114536"; splice_chain1 "78109,76955"; transcript2_id "TCONS_00114539"; splice_chain2 "78072,77991,77466,77417,77161,76892";
Contig668	astalavista	as_event	88084	88375	.	+	.	as_code "1-4^6- , 2-3^5-"; transcript1_id "TCONS_00132501"; splice_chain1 "88085,88175,88349"; transcript2_id "TCONS_00132503"; splice_chain2 "88084,88189,88375";

## Sheet: merged.gtf
Supplementary Table 6. AS events in the merged file
Sequence Name	Source	Feature	Start	End	Score	Strand	Frame	Attributes
Contig30736	astalavista	as_event	27725	27726	.	-	.	as_code "1- , 2-"; transcript1_id "TCONS_00082109"; splice_chain1 "27726"; transcript2_id "TCONS_00082110"; splice_chain2 "27725";
Contig30736	astalavista	as_event	27160	27187	.	-	.	as_code "1- , 2-"; transcript1_id "TCONS_00082109"; splice_chain1 "27160"; transcript2_id "TCONS_00082111"; splice_chain2 "27187";
Contig30736	astalavista	as_event	28704	28818	.	-	.	as_code "1- , 2-"; transcript1_id "TCONS_00082110"; splice_chain1 "28818"; transcript2_id "TCONS_00082111"; splice_chain2 "28704";
Contig30736	astalavista	as_event	26879	26880	.	-	.	as_code "1- , 2-"; transcript1_id "TCONS_00082108"; splice_chain1 "26880"; transcript2_id "TCONS_00082110"; splice_chain2 "26879";
Contig30736	astalavista	as_event	63883	63884	.	+	.	as_code "1- , 2-"; transcript1_id "TCONS_00082103"; splice_chain1 "63884"; transcript2_id "TCONS_00082105"; splice_chain2 "63883";
Contig30736	astalavista	as_event	47422	48144	.	+	.	as_code "1- , 2-"; transcript1_id "TCONS_00082095"; splice_chain1 "48144"; transcript2_id "TCONS_00082098"; splice_chain2 "47422";
Contig1173	astalavista	as_event	156653	156692	.	+	.	as_code "1- , 2-"; transcript1_id "TCONS_00013719"; splice_chain1 "156692"; transcript2_id "TCONS_00013718"; splice_chain2 "156653";
Contig2613	astalavista	as_event	19852	19859	.	-	.	as_code "1- , 2-"; transcript1_id "TCONS_00070267"; splice_chain1 "19859"; transcript2_id "TCONS_00070269"; splice_chain2 "19852";
Contig2613	astalavista	as_event	19328	19341	.	-	.	as_code "1- , 2-"; transcript1_id "TCONS_00070268"; splice_chain1 "19328"; transcript2_id "TCONS_00070271"; splice_chain2 "19341";
Contig1172	astalavista	as_event	270763	270807	.	+	.	as_code "1- , 2-"; transcript1_id "TCONS_00013671"; splice_chain1 "270807"; transcript2_id "TCONS_00013675"; splice_chain2 "270763";
Contig1172	astalavista	as_event	272212	272235	.	+	.	as_code "1- , 2-"; transcript1_id "TCONS_00013671"; splice_chain1 "272212"; transcript2_id "TCONS_00013675"; splice_chain2 "272235";
Contig1172	astalavista	as_event	271625	272212	.	+	.	as_code "1- , 2-"; transcript1_id "TCONS_00013671"; splice_chain1 "272212"; transcript2_id "TCONS_00013676"; splice_chain2 "271625";
Contig1172	astalavista	as_event	271625	272235	.	+	.	as_code "1- , 2-"; transcript1_id "TCONS_00013675"; splice_chain1 "272235"; transcript2_id "TCONS_00013676"; splice_chain2 "271625";
Contig1172	astalavista	as_event	272498	272724	.	+	.	as_code "1- , 2-"; transcript1_id "TCONS_00013671"; splice_chain1 "272724"; transcript2_id "TCONS_00013674"; splice_chain2 "272498";
Contig6185	astalavista	as_event	22345	22346	.	-	.	as_code "1- , 2-"; transcript1_id "TCONS_00127513"; splice_chain1 "22346"; transcript2_id "TCONS_00127514"; splice_chain2 "22345";
Contig6185	astalavista	as_event	26232	26233	.	-	.	as_code "1- , 2-"; transcript1_id "TCONS_00127514"; splice_chain1 "26233"; transcript2_id "TCONS_00127515"; splice_chain2 "26232";
Contig6185	astalavista	as_event	25183	25185	.	-	.	as_code "1- , 2-"; transcript1_id "TCONS_00127514"; splice_chain1 "25183"; transcript2_id "TCONS_00127515"; splice_chain2 "25185";
Contig6185	astalavista	as_event	23789	23790	.	-	.	as_code "1- , 2-"; transcript1_id "TCONS_00127514"; splice_chain1 "23789"; transcript2_id "TCONS_00127515"; splice_chain2 "23790";
Contig6185	astalavista	as_event	23583	23584	.	-	.	as_code "1- , 2-"; transcript1_id "TCONS_00127514"; splice_chain1 "23583"; transcript2_id "TCONS_00127516"; splice_chain2 "23584";
Contig6185	astalavista	as_event	32179	32180	.	-	.	as_code "1- , 2-"; transcript1_id "TCONS_00127515"; splice_chain1 "32180"; transcript2_id "TCONS_00127516"; splice_chain2 "32179";
Contig6185	astalavista	as_event	37493	37502	.	-	.	as_code "1- , 2-"; transcript1_id "TCONS_00127516"; splice_chain1 "37493"; transcript2_id "TCONS_00127517"; splice_chain2 "37502";
Contig6185	astalavista	as_event	20926	20927	.	-	.	as_code "1- , 2-"; transcript1_id "TCONS_00127512"; splice_chain1 "20927"; transcript2_id "TCONS_00127513"; splice_chain2 "20926";
Contig6185	astalavista	as_event	16402	16405	.	-	.	as_code "1- , 2-"; transcript1_id "TCONS_00127517"; splice_chain1 "16402"; transcript2_id "TCONS_00127523"; splice_chain2 "16405";
Contig6185	astalavista	as_event	10575	10579	.	-	.	as_code "1- , 2-"; transcript1_id "TCONS_00127512"; splice_chain1 "10575"; transcript2_id "TCONS_00127511"; splice_chain2 "10579";
Contig6185	astalavista	as_event	10574	10575	.	-	.	as_code "1- , 2-"; transcript1_id "TCONS_00127512"; splice_chain1 "10575"; transcript2_id "TCONS_00127514"; splice_chain2 "10574";
Contig6185	astalavista	as_event	10574	10579	.	-	.	as_code "1- , 2-"; transcript1_id "TCONS_00127511"; splice_chain1 "10579"; transcript2_id "TCONS_00127514"; splice_chain2 "10574";
Contig1172	astalavista	as_event	278926	278927	.	-	.	as_code "1- , 2-"; transcript1_id "TCONS_00013690"; splice_chain1 "278927"; transcript2_id "TCONS_00013691"; splice_chain2 "278926";
Contig1172	astalavista	as_event	236287	236289	.	+	.	as_code "1- , 2-"; transcript1_id "TCONS_00013667"; splice_chain1 "236287"; transcript2_id "TCONS_00013669"; splice_chain2 "236289";
Contig6189	astalavista	as_event	12088	12092	.	-	.	as_code "1- , 2-"; transcript1_id "TCONS_00127550"; splice_chain1 "12088"; transcript2_id "TCONS_00127551"; splice_chain2 "12092";
Contig6189	astalavista	as_event	12087	12088	.	-	.	as_code "1- , 2-"; transcript1_id "TCONS_00127550"; splice_chain1 "12088"; transcript2_id "TCONS_00127552"; splice_chain2 "12087";
Contig6189	astalavista	as_event	12087	12092	.	-	.	as_code "1- , 2-"; transcript1_id "TCONS_00127551"; splice_chain1 "12092"; transcript2_id "TCONS_00127552"; splice_chain2 "12087";
Contig6189	astalavista	as_event	11321	11322	.	-	.	as_code "1- , 2-"; transcript1_id "TCONS_00127547"; splice_chain1 "11322"; transcript2_id "TCONS_00127550"; splice_chain2 "11321";
Contig6189	astalavista	as_event	11322	11324	.	-	.	as_code "1- , 2-"; transcript1_id "TCONS_00127547"; splice_chain1 "11322"; transcript2_id "TCONS_00127549"; splice_chain2 "11324";
Contig6189	astalavista	as_event	11321	11324	.	-	.	as_code "1- , 2-"; transcript1_id "TCONS_00127550"; splice_chain1 "11321"; transcript2_id "TCONS_00127549"; splice_chain2 "11324";
Contig6189	astalavista	as_event	10784	10785	.	-	.	as_code "1- , 2-"; transcript1_id "TCONS_00127547"; splice_chain1 "10785"; transcript2_id "TCONS_00127550"; splice_chain2 "10784";
Contig6189	astalavista	as_event	9699	9702	.	-	.	as_code "1- , 2-"; transcript1_id "TCONS_00127547"; splice_chain1 "9699"; transcript2_id "TCONS_00127548"; splice_chain2 "9702";
Contig34299	astalavista	as_event	33673	33687	.	+	.	as_code "1- , 2-"; transcript1_id "TCONS_00089837"; splice_chain1 "33673"; transcript2_id "TCONS_00089838"; splice_chain2 "33687";
Contig34299	astalavista	as_event	45196	45213	.	+	.	as_code "1- , 2-"; transcript1_id "TCONS_00089839"; splice_chain1 "45196"; transcript2_id "TCONS_00089840"; splice_chain2 "45213";
Contig34299	astalavista	as_event	45193	45196	.	+	.	as_code "1- , 2-"; transcript1_id "TCONS_00089839"; splice_chain1 "45196"; transcript2_id "TCONS_00089842"; splice_chain2 "45193";
Contig34299	astalavista	as_event	45193	45213	.	+	.	as_code "1- , 2-"; transcript1_id "TCONS_00089840"; splice_chain1 "45213"; transcript2_id "TCONS_00089842"; splice_chain2 "45193";
Contig34299	astalavista	as_event	45355	45363	.	+	.	as_code "1- , 2-"; transcript1_id "TCONS_00089839"; splice_chain1 "45355"; transcript2_id "TCONS_00089840"; splice_chain2 "45363";
Contig34299	astalavista	as_event	37424	37812	.	-	.	as_code "1- , 2-"; transcript1_id "TCONS_00089849"; splice_chain1 "37424"; transcript2_id "TCONS_00089850"; splice_chain2 "37812";
Contig1172	astalavista	as_event	43858	43859	.	-	.	as_code "1- , 2-"; transcript1_id "TCONS_00013677"; splice_chain1 "43858"; transcript2_id "TCONS_00013680"; splice_chain2 "43859";
Contig1172	astalavista	as_event	43174	43176	.	-	.	as_code "1- , 2-"; transcript1_id "TCONS_00013677"; splice_chain1 "43174"; transcript2_id "TCONS_00013678"; splice_chain2 "43176";
Contig1172	astalavista	as_event	43173	43174	.	-	.	as_code "1- , 2-"; transcript1_id "TCONS_00013677"; splice_chain1 "43174"; transcript2_id "TCONS_00013679"; splice_chain2 "43173";
Contig1172	astalavista	as_event	43173	43176	.	-	.	as_code "1- , 2-"; transcript1_id "TCONS_00013678"; splice_chain1 "43176"; transcript2_id "TCONS_00013679"; splice_chain2 "43173";
Contig1172	astalavista	as_event	42178	42262	.	-	.	as_code "1- , 2-"; transcript1_id "TCONS_00013677"; splice_chain1 "42178"; transcript2_id "TCONS_00013681"; splice_chain2 "42262";
Contig1171	astalavista	as_event	143710	143714	.	+	.	as_code "1- , 2-"; transcript1_id "TCONS_00013583"; splice_chain1 "143714"; transcript2_id "TCONS_00013584"; splice_chain2 "143710";
Contig1171	astalavista	as_event	143708	143714	.	+	.	as_code "1- , 2-"; transcript1_id "TCONS_00013583"; splice_chain1 "143714"; transcript2_id "TCONS_00013586"; splice_chain2 "143708";
Contig1171	astalavista	as_event	143708	143710	.	+	.	as_code "1- , 2-"; transcript1_id "TCONS_00013584"; splice_chain1 "143710"; transcript2_id "TCONS_00013586"; splice_chain2 "143708";
Contig1171	astalavista	as_event	144186	144243	.	+	.	as_code "1- , 2-"; transcript1_id "TCONS_00013583"; splice_chain1 "144243"; transcript2_id "TCONS_00013585"; splice_chain2 "144186";
Contig1171	astalavista	as_event	117586	117787	.	+	.	as_code "1- , 2-"; transcript1_id "TCONS_00013578"; splice_chain1 "117787"; transcript2_id "TCONS_00013581"; splice_chain2 "117586";
Contig1171	astalavista	as_event	77021	77024	.	-	.	as_code "1- , 2-"; transcript1_id "TCONS_00013588"; splice_chain1 "77024"; transcript2_id "TCONS_00013591"; splice_chain2 "77021";
Contig1171	astalavista	as_event	77019	77024	.	-	.	as_code "1- , 2-"; transcript1_id "TCONS_00013588"; splice_chain1 "77024"; transcript2_id "TCONS_00013590"; splice_chain2 "77019";
Contig1171	astalavista	as_event	75194	76388	.	-	.	as_code "1- , 2-"; transcript1_id "TCONS_00013588"; splice_chain1 "76388"; transcript2_id "TCONS_00013590"; splice_chain2 "75194";
Contig1171	astalavista	as_event	77022	77024	.	-	.	as_code "1- , 2-"; transcript1_id "TCONS_00013588"; splice_chain1 "77024"; transcript2_id "TCONS_00013595"; splice_chain2 "77022";
Contig1171	astalavista	as_event	77019	77021	.	-	.	as_code "1- , 2-"; transcript1_id "TCONS_00013591"; splice_chain1 "77021"; transcript2_id "TCONS_00013590"; splice_chain2 "77019";
Contig1171	astalavista	as_event	77021	77022	.	-	.	as_code "1- , 2-"; transcript1_id "TCONS_00013591"; splice_chain1 "77021"; transcript2_id "TCONS_00013595"; splice_chain2 "77022";
Contig1171	astalavista	as_event	77418	77420	.	-	.	as_code "1- , 2-"; transcript1_id "TCONS_00013591"; splice_chain1 "77418"; transcript2_id "TCONS_00013596"; splice_chain2 "77420";
Contig1171	astalavista	as_event	77019	77022	.	-	.	as_code "1- , 2-"; transcript1_id "TCONS_00013590"; splice_chain1 "77019"; transcript2_id "TCONS_00013595"; splice_chain2 "77022";
Contig1171	astalavista	as_event	74582	74594	.	-	.	as_code "1- , 2-"; transcript1_id "TCONS_00013587"; splice_chain1 "74594"; transcript2_id "TCONS_00013588"; splice_chain2 "74582";
Contig32808	astalavista	as_event	26699	26702	.	-	.	as_code "1- , 2-"; transcript1_id "TCONS_00086566"; splice_chain1 "26699"; transcript2_id "TCONS_00086568"; splice_chain2 "26702";
Contig32808	astalavista	as_event	19338	19772	.	+	.	as_code "1- , 2-"; transcript1_id "TCONS_00086562"; splice_chain1 "19772"; transcript2_id "TCONS_00086563"; splice_chain2 "19338";
Contig2612	astalavista	as_event	15523	15530	.	-	.	as_code "1- , 2-"; transcript1_id "TCONS_00070247"; splice_chain1 "15523"; transcript2_id "TCONS_00070246"; splice_chain2 "15530";
Contig1168	astalavista	as_event	35218	35798	.	+	.	as_code "1- , 2-"; transcript1_id "TCONS_00013389"; splice_chain1 "35798"; transcript2_id "TCONS_00013390"; splice_chain2 "35218";
Contig1168	astalavista	as_event	35772	35798	.	+	.	as_code "1- , 2-"; transcript1_id "TCONS_00013389"; splice_chain1 "35798"; transcript2_id "TCONS_00013392"; splice_chain2 "35772";
Contig1168	astalavista	as_event	35218	35772	.	+	.	as_code "1- , 2-"; transcript1_id "TCONS_00013390"; splice_chain1 "35218"; transcript2_id "TCONS_00013392"; splice_chain2 "35772";
Contig1168	astalavista	as_event	30066	30118	.	-	.	as_code "1- , 2-"; transcript1_id "TCONS_00013408"; splice_chain1 "30066"; transcript2_id "TCONS_00013409"; splice_chain2 "30118";
Contig2928	astalavista	as_event	16163	16225	.	-	.	as_code "1- , 2-"; transcript1_id "TCONS_00078219"; splice_chain1 "16225"; transcript2_id "TCONS_00078221"; splice_chain2 "16163";
Contig2928	astalavista	as_event	16162	16225	.	-	.	as_code "1- , 2-"; transcript1_id "TCONS_00078219"; splice_chain1 "16225"; transcript2_id "TCONS_00078222"; splice_chain2 "16162";
Contig2928	astalavista	as_event	16162	16163	.	-	.	as_code "1- , 2-"; transcript1_id "TCONS_00078221"; splice_chain1 "16163"; transcript2_id "TCONS_00078222"; splice_chain2 "16162";
Contig2928	astalavista	as_event	13289	13318	.	-	.	as_code "1- , 2-"; transcript1_id "TCONS_00078219"; splice_chain1 "13318"; transcript2_id "TCONS_00078220"; splice_chain2 "13289";
Contig2928	astalavista	as_event	7279	7318	.	-	.	as_code "1- , 2-"; transcript1_id "TCONS_00078211"; splice_chain1 "7279"; transcript2_id "TCONS_00078212"; splice_chain2 "7318";
Contig2928	astalavista	as_event	6514	6515	.	-	.	as_code "1- , 2-"; transcript1_id "TCONS_00078211"; splice_chain1 "6514"; transcript2_id "TCONS_00078209"; splice_chain2 "6515";
Contig2928	astalavista	as_event	19520	19547	.	+	.	as_code "1- , 2-"; transcript1_id "TCONS_00078192"; splice_chain1 "19547"; transcript2_id "TCONS_00078193"; splice_chain2 "19520";
Contig2928	astalavista	as_event	19766	19768	.	+	.	as_code "1- , 2-"; transcript1_id "TCONS_00078192"; splice_chain1 "19768"; transcript2_id "TCONS_00078194"; splice_chain2 "19766";
Contig2928	astalavista	as_event	20276	20294	.	+	.	as_code "1- , 2-"; transcript1_id "TCONS_00078192"; splice_chain1 "20294"; transcript2_id "TCONS_00078193"; splice_chain2 "20276";
Contig2915	astalavista	as_event	117275	117277	.	+	.	as_code "1- , 2-"; transcript1_id "TCONS_00077940"; splice_chain1 "117277"; transcript2_id "TCONS_00077941"; splice_chain2 "117275";
Contig24570	astalavista	as_event	59464	59509	.	+	.	as_code "1- , 2-"; transcript1_id "TCONS_00066300"; splice_chain1 "59464"; transcript2_id "TCONS_00066294"; splice_chain2 "59509";
Contig24570	astalavista	as_event	57441	57444	.	+	.	as_code "1- , 2-"; transcript1_id "TCONS_00066300"; splice_chain1 "57444"; transcript2_id "TCONS_00066297"; splice_chain2 "57441";
Contig1140	astalavista	as_event	126681	126687	.	+	.	as_code "1- , 2-"; transcript1_id "TCONS_00010855"; splice_chain1 "126681"; transcript2_id "TCONS_00010856"; splice_chain2 "126687";
Contig2929	astalavista	as_event	58496	58519	.	-	.	as_code "1- , 2-"; transcript1_id "TCONS_00078293"; splice_chain1 "58496"; transcript2_id "TCONS_00078292"; splice_chain2 "58519";
Contig1140	astalavista	as_event	131800	131835	.	-	.	as_code "1- , 2-"; transcript1_id "TCONS_00010906"; splice_chain1 "131835"; transcript2_id "TCONS_00010907"; splice_chain2 "131800";
Contig1140	astalavista	as_event	99366	99367	.	+	.	as_code "1- , 2-"; transcript1_id "TCONS_00010848"; splice_chain1 "99367"; transcript2_id "TCONS_00010852"; splice_chain2 "99366";
Contig1178	astalavista	as_event	186664	186665	.	-	.	as_code "1- , 2-"; transcript1_id "TCONS_00013892"; splice_chain1 "186665"; transcript2_id "TCONS_00013900"; splice_chain2 "186664";
Contig1178	astalavista	as_event	208575	208576	.	-	.	as_code "1- , 2-"; transcript1_id "TCONS_00013894"; splice_chain1 "208576"; transcript2_id "TCONS_00013898"; splice_chain2 "208575";
Contig1178	astalavista	as_event	206164	206218	.	-	.	as_code "1- , 2-"; transcript1_id "TCONS_00013894"; splice_chain1 "206164"; transcript2_id "TCONS_00013898"; splice_chain2 "206218";
Contig1178	astalavista	as_event	208974	209024	.	-	.	as_code "1- , 2-"; transcript1_id "TCONS_00013898"; splice_chain1 "208974"; transcript2_id "TCONS_00013897"; splice_chain2 "209024";
Contig1178	astalavista	as_event	150314	150362	.	-	.	as_code "1- , 2-"; transcript1_id "TCONS_00013889"; splice_chain1 "150314"; transcript2_id "TCONS_00013890"; splice_chain2 "150362";
Contig2929	astalavista	as_event	30978	30980	.	+	.	as_code "1- , 2-"; transcript1_id "TCONS_00078281"; splice_chain1 "30980"; transcript2_id "TCONS_00078282"; splice_chain2 "30978";
Contig1178	astalavista	as_event	48645	48681	.	+	.	as_code "1- , 2-"; transcript1_id "TCONS_00013845"; splice_chain1 "48645"; transcript2_id "TCONS_00013846"; splice_chain2 "48681";
Contig2928	astalavista	as_event	33589	33590	.	-	.	as_code "1- , 2-"; transcript1_id "TCONS_00078226"; splice_chain1 "33590"; transcript2_id "TCONS_00078227"; splice_chain2 "33589";
Contig2928	astalavista	as_event	32659	32661	.	-	.	as_code "1- , 2-"; transcript1_id "TCONS_00078226"; splice_chain1 "32659"; transcript2_id "TCONS_00078227"; splice_chain2 "32661";
Contig2928	astalavista	as_event	29074	29119	.	-	.	as_code "1- , 2-"; transcript1_id "TCONS_00078226"; splice_chain1 "29074"; transcript2_id "TCONS_00078229"; splice_chain2 "29119";
Contig2928	astalavista	as_event	28441	28480	.	-	.	as_code "1- , 2-"; transcript1_id "TCONS_00078226"; splice_chain1 "28441"; transcript2_id "TCONS_00078229"; splice_chain2 "28480";
Contig1178	astalavista	as_event	62091	62092	.	-	.	as_code "1- , 2-"; transcript1_id "TCONS_00013864"; splice_chain1 "62092"; transcript2_id "TCONS_00013866"; splice_chain2 "62091";
Contig1178	astalavista	as_event	62076	62092	.	-	.	as_code "1- , 2-"; transcript1_id "TCONS_00013864"; splice_chain1 "62092"; transcript2_id "TCONS_00013868"; splice_chain2 "62076";
Contig1178	astalavista	as_event	62076	62091	.	-	.	as_code "1- , 2-"; transcript1_id "TCONS_00013866"; splice_chain1 "62091"; transcript2_id "TCONS_00013868"; splice_chain2 "62076";
Contig1178	astalavista	as_event	60922	60923	.	-	.	as_code "1- , 2-"; transcript1_id "TCONS_00013863"; splice_chain1 "60923"; transcript2_id "TCONS_00013864"; splice_chain2 "60922";
Contig1178	astalavista	as_event	59338	59339	.	-	.	as_code "1- , 2-"; transcript1_id "TCONS_00013863"; splice_chain1 "59339"; transcript2_id "TCONS_00013864"; splice_chain2 "59338";
Contig1178	astalavista	as_event	59337	59339	.	-	.	as_code "1- , 2-"; transcript1_id "TCONS_00013863"; splice_chain1 "59339"; transcript2_id "TCONS_00013865"; splice_chain2 "59337";
Contig1178	astalavista	as_event	59337	59338	.	-	.	as_code "1- , 2-"; transcript1_id "TCONS_00013864"; splice_chain1 "59338"; transcript2_id "TCONS_00013865"; splice_chain2 "59337";
Contig1178	astalavista	as_event	57691	57692	.	-	.	as_code "1- , 2-"; transcript1_id "TCONS_00013863"; splice_chain1 "57691"; transcript2_id "TCONS_00013864"; splice_chain2 "57692";
Contig1178	astalavista	as_event	103711	103712	.	-	.	as_code "1- , 2-"; transcript1_id "TCONS_00013874"; splice_chain1 "103711"; transcript2_id "TCONS_00013875"; splice_chain2 "103712";
Contig1178	astalavista	as_event	103711	103714	.	-	.	as_code "1- , 2-"; transcript1_id "TCONS_00013874"; splice_chain1 "103711"; transcript2_id "TCONS_00013876"; splice_chain2 "103714";
Contig1178	astalavista	as_event	103710	103711	.	-	.	as_code "1- , 2-"; transcript1_id "TCONS_00013874"; splice_chain1 "103711"; transcript2_id "TCONS_00013877"; splice_chain2 "103710";
Contig1178	astalavista	as_event	103712	103714	.	-	.	as_code "1- , 2-"; transcript1_id "TCONS_00013875"; splice_chain1 "103712"; transcript2_id "TCONS_00013876"; splice_chain2 "103714";
Contig1178	astalavista	as_event	103710	103712	.	-	.	as_code "1- , 2-"; transcript1_id "TCONS_00013875"; splice_chain1 "103712"; transcript2_id "TCONS_00013877"; splice_chain2 "103710";
Contig1178	astalavista	as_event	103710	103714	.	-	.	as_code "1- , 2-"; transcript1_id "TCONS_00013876"; splice_chain1 "103714"; transcript2_id "TCONS_00013877"; splice_chain2 "103710";
Contig1178	astalavista	as_event	74377	74481	.	-	.	as_code "1- , 2-"; transcript1_id "TCONS_00013869"; splice_chain1 "74377"; transcript2_id "TCONS_00013870"; splice_chain2 "74481";
Contig1178	astalavista	as_event	119015	119016	.	-	.	as_code "1- , 2-"; transcript1_id "TCONS_00013881"; splice_chain1 "119015"; transcript2_id "TCONS_00013883"; splice_chain2 "119016";
Contig1178	astalavista	as_event	119015	119018	.	-	.	as_code "1- , 2-"; transcript1_id "TCONS_00013881"; splice_chain1 "119015"; transcript2_id "TCONS_00013882"; splice_chain2 "119018";
Contig1178	astalavista	as_event	119016	119018	.	-	.	as_code "1- , 2-"; transcript1_id "TCONS_00013883"; splice_chain1 "119016"; transcript2_id "TCONS_00013882"; splice_chain2 "119018";
Contig1178	astalavista	as_event	118402	118404	.	-	.	as_code "1- , 2-"; transcript1_id "TCONS_00013878"; splice_chain1 "118404"; transcript2_id "TCONS_00013881"; splice_chain2 "118402";
Contig1178	astalavista	as_event	118399	118404	.	-	.	as_code "1- , 2-"; transcript1_id "TCONS_00013878"; splice_chain1 "118404"; transcript2_id "TCONS_00013880"; splice_chain2 "118399";
Contig1178	astalavista	as_event	118399	118402	.	-	.	as_code "1- , 2-"; transcript1_id "TCONS_00013881"; splice_chain1 "118402"; transcript2_id "TCONS_00013880"; splice_chain2 "118399";
Contig1178	astalavista	as_event	109995	109997	.	-	.	as_code "1- , 2-"; transcript1_id "TCONS_00013878"; splice_chain1 "109997"; transcript2_id "TCONS_00013881"; splice_chain2 "109995";
Contig1178	astalavista	as_event	109996	109997	.	-	.	as_code "1- , 2-"; transcript1_id "TCONS_00013878"; splice_chain1 "109997"; transcript2_id "TCONS_00013880"; splice_chain2 "109996";
Contig1178	astalavista	as_event	109995	109996	.	-	.	as_code "1- , 2-"; transcript1_id "TCONS_00013881"; splice_chain1 "109995"; transcript2_id "TCONS_00013880"; splice_chain2 "109996";
Contig1178	astalavista	as_event	107595	107606	.	-	.	as_code "1- , 2-"; transcript1_id "TCONS_00013878"; splice_chain1 "107606"; transcript2_id "TCONS_00013881"; splice_chain2 "107595";
Contig2928	astalavista	as_event	77552	77571	.	-	.	as_code "1- , 2-"; transcript1_id "TCONS_00078235"; splice_chain1 "77552"; transcript2_id "TCONS_00078233"; splice_chain2 "77571";
Contig2928	astalavista	as_event	76779	76780	.	-	.	as_code "1- , 2-"; transcript1_id "TCONS_00078232"; splice_chain1 "76780"; transcript2_id "TCONS_00078236"; splice_chain2 "76779";
Contig2928	astalavista	as_event	76273	76274	.	-	.	as_code "1- , 2-"; transcript1_id "TCONS_00078235"; splice_chain1 "76273"; transcript2_id "TCONS_00078234"; splice_chain2 "76274";
Contig2928	astalavista	as_event	98741	98879	.	-	.	as_code "1- , 2-"; transcript1_id "TCONS_00078249"; splice_chain1 "98741"; transcript2_id "TCONS_00078253"; splice_chain2 "98879";
Contig2928	astalavista	as_event	97782	97783	.	-	.	as_code "1- , 2-"; transcript1_id "TCONS_00078249"; splice_chain1 "97782"; transcript2_id "TCONS_00078251"; splice_chain2 "97783";
Contig2928	astalavista	as_event	96659	96660	.	-	.	as_code "1- , 2-"; transcript1_id "TCONS_00078249"; splice_chain1 "96660"; transcript2_id "TCONS_00078250"; splice_chain2 "96659";
Contig2928	astalavista	as_event	96190	96192	.	-	.	as_code "1- , 2-"; transcript1_id "TCONS_00078249"; splice_chain1 "96190"; transcript2_id "TCONS_00078250"; splice_chain2 "96192";
Contig2928	astalavista	as_event	96190	96453	.	-	.	as_code "1- , 2-"; transcript1_id "TCONS_00078249"; splice_chain1 "96190"; transcript2_id "TCONS_00078254"; splice_chain2 "96453";
Contig2928	astalavista	as_event	96192	96453	.	-	.	as_code "1- , 2-"; transcript1_id "TCONS_00078250"; splice_chain1 "96192"; transcript2_id "TCONS_00078254"; splice_chain2 "96453";
Contig2928	astalavista	as_event	86475	86477	.	-	.	as_code "1- , 2-"; transcript1_id "TCONS_00078246"; splice_chain1 "86477"; transcript2_id "TCONS_00078247"; splice_chain2 "86475";
Contig2928	astalavista	as_event	85793	85794	.	-	.	as_code "1- , 2-"; transcript1_id "TCONS_00078244"; splice_chain1 "85794"; transcript2_id "TCONS_00078246"; splice_chain2 "85793";
Contig1178	astalavista	as_event	146137	146138	.	+	.	as_code "1- , 2-"; transcript1_id "TCONS_00013849"; splice_chain1 "146137"; transcript2_id "TCONS_00013850"; splice_chain2 "146138";
Contig1178	astalavista	as_event	145924	145925	.	+	.	as_code "1- , 2-"; transcript1_id "TCONS_00013849"; splice_chain1 "145925"; transcript2_id "TCONS_00013852"; splice_chain2 "145924";
Contig1178	astalavista	as_event	146915	146954	.	+	.	as_code "1- , 2-"; transcript1_id "TCONS_00013849"; splice_chain1 "146954"; transcript2_id "TCONS_00013851"; splice_chain2 "146915";
Contig2928	astalavista	as_event	141664	141667	.	+	.	as_code "1- , 2-"; transcript1_id "TCONS_00078202"; splice_chain1 "141667"; transcript2_id "TCONS_00078203"; splice_chain2 "141664";
Contig2928	astalavista	as_event	142525	142528	.	+	.	as_code "1- , 2-"; transcript1_id "TCONS_00078202"; splice_chain1 "142528"; transcript2_id "TCONS_00078203"; splice_chain2 "142525";
Contig2928	astalavista	as_event	145300	145375	.	+	.	as_code "1- , 2-"; transcript1_id "TCONS_00078202"; splice_chain1 "145375"; transcript2_id "TCONS_00078204"; splice_chain2 "145300";
Contig2928	astalavista	as_event	113530	113545	.	+	.	as_code "1- , 2-"; transcript1_id "TCONS_00078200"; splice_chain1 "113530"; transcript2_id "TCONS_00078201"; splice_chain2 "113545";
Contig2928	astalavista	as_event	169664	169666	.	-	.	as_code "1- , 2-"; transcript1_id "TCONS_00078260"; splice_chain1 "169666"; transcript2_id "TCONS_00078261"; splice_chain2 "169664";
Contig2928	astalavista	as_event	169448	169488	.	-	.	as_code "1- , 2-"; transcript1_id "TCONS_00078260"; splice_chain1 "169488"; transcript2_id "TCONS_00078261"; splice_chain2 "169448";
Contig2928	astalavista	as_event	169665	169666	.	-	.	as_code "1- , 2-"; transcript1_id "TCONS_00078260"; splice_chain1 "169666"; transcript2_id "TCONS_00078262"; splice_chain2 "169665";
Contig2928	astalavista	as_event	171628	171629	.	-	.	as_code "1- , 2-"; transcript1_id "TCONS_00078261"; splice_chain1 "171629"; transcript2_id "TCONS_00078262"; splice_chain2 "171628";
Contig2928	astalavista	as_event	169664	169665	.	-	.	as_code "1- , 2-"; transcript1_id "TCONS_00078261"; splice_chain1 "169664"; transcript2_id "TCONS_00078262"; splice_chain2 "169665";
Contig2928	astalavista	as_event	174838	174899	.	-	.	as_code "1- , 2-"; transcript1_id "TCONS_00078262"; splice_chain1 "174838"; transcript2_id "TCONS_00078263"; splice_chain2 "174899";
Contig2928	astalavista	as_event	165135	165140	.	-	.	as_code "1- , 2-"; transcript1_id "TCONS_00078259"; splice_chain1 "165140"; transcript2_id "TCONS_00078260"; splice_chain2 "165135";
Contig2928	astalavista	as_event	163966	163967	.	-	.	as_code "1- , 2-"; transcript1_id "TCONS_00078259"; splice_chain1 "163966"; transcript2_id "TCONS_00078260"; splice_chain2 "163967";
Contig2928	astalavista	as_event	161247	161259	.	-	.	as_code "1- , 2-"; transcript1_id "TCONS_00078259"; splice_chain1 "161247"; transcript2_id "TCONS_00078262"; splice_chain2 "161259";
Contig7157	astalavista	as_event	76437	76440	.	-	.	as_code "1- , 2-"; transcript1_id "TCONS_00137666"; splice_chain1 "76440"; transcript2_id "TCONS_00137667"; splice_chain2 "76437";
Contig5527	astalavista	as_event	27634	27668	.	-	.	as_code "1- , 2-"; transcript1_id "TCONS_00120071"; splice_chain1 "27634"; transcript2_id "TCONS_00120072"; splice_chain2 "27668";
Contig5527	astalavista	as_event	27295	27300	.	-	.	as_code "1- , 2-"; transcript1_id "TCONS_00120071"; splice_chain1 "27300"; transcript2_id "TCONS_00120072"; splice_chain2 "27295";
Contig126	astalavista	as_event	150480	150481	.	-	.	as_code "1- , 2-"; transcript1_id "TCONS_00020346"; splice_chain1 "150481"; transcript2_id "TCONS_00020347"; splice_chain2 "150480";
Contig3494	astalavista	as_event	14080	14542	.	+	.	as_code "1- , 2-"; transcript1_id "TCONS_00091181"; splice_chain1 "14542"; transcript2_id "TCONS_00091184"; splice_chain2 "14080";
Contig3494	astalavista	as_event	23329	23409	.	-	.	as_code "1- , 2-"; transcript1_id "TCONS_00091214"; splice_chain1 "23329"; transcript2_id "TCONS_00091215"; splice_chain2 "23409";
Contig3494	astalavista	as_event	20730	20732	.	-	.	as_code "1- , 2-"; transcript1_id "TCONS_00091213"; splice_chain1 "20732"; transcript2_id "TCONS_00091214"; splice_chain2 "20730";
Contig50959	astalavista	as_event	2280	2320	.	+	.	as_code "1- , 2-"; transcript1_id "TCONS_00114798"; splice_chain1 "2280"; transcript2_id "TCONS_00114799"; splice_chain2 "2320";
Contig50959	astalavista	as_event	2280	2324	.	+	.	as_code "1- , 2-"; transcript1_id "TCONS_00114798"; splice_chain1 "2280"; transcript2_id "TCONS_00114797"; splice_chain2 "2324";
Contig50959	astalavista	as_event	2320	2324	.	+	.	as_code "1- , 2-"; transcript1_id "TCONS_00114799"; splice_chain1 "2320"; transcript2_id "TCONS_00114797"; splice_chain2 "2324";
Contig5523	astalavista	as_event	15124	15128	.	+	.	as_code "1- , 2-"; transcript1_id "TCONS_00120017"; splice_chain1 "15124"; transcript2_id "TCONS_00120016"; splice_chain2 "15128";
Contig5523	astalavista	as_event	19783	19788	.	+	.	as_code "1- , 2-"; transcript1_id "TCONS_00120017"; splice_chain1 "19788"; transcript2_id "TCONS_00120016"; splice_chain2 "19783";
Contig5523	astalavista	as_event	42949	43126	.	+	.	as_code "1- , 2-"; transcript1_id "TCONS_00120017"; splice_chain1 "43126"; transcript2_id "TCONS_00120016"; splice_chain2 "42949";
Contig5523	astalavista	as_event	24943	24948	.	+	.	as_code "1- , 2-"; transcript1_id "TCONS_00120017"; splice_chain1 "24943"; transcript2_id "TCONS_00120019"; splice_chain2 "24948";
Contig5523	astalavista	as_event	24216	24231	.	+	.	as_code "1- , 2-"; transcript1_id "TCONS_00120017"; splice_chain1 "24231"; transcript2_id "TCONS_00120020"; splice_chain2 "24216";
Contig5523	astalavista	as_event	17635	17636	.	+	.	as_code "1- , 2-"; transcript1_id "TCONS_00120017"; splice_chain1 "17636"; transcript2_id "TCONS_00120024"; splice_chain2 "17635";
Contig5523	astalavista	as_event	50873	50874	.	+	.	as_code "1- , 2-"; transcript1_id "TCONS_00120027"; splice_chain1 "50874"; transcript2_id "TCONS_00120026"; splice_chain2 "50873";
Contig128	astalavista	as_event	72820	72821	.	+	.	as_code "1- , 2-"; transcript1_id "TCONS_00022138"; splice_chain1 "72821"; transcript2_id "TCONS_00022139"; splice_chain2 "72820";
Contig125	astalavista	as_event	262900	262902	.	+	.	as_code "1- , 2-"; transcript1_id "TCONS_00019516"; splice_chain1 "262902"; transcript2_id "TCONS_00019517"; splice_chain2 "262900";
Contig125	astalavista	as_event	276194	276197	.	-	.	as_code "1- , 2-"; transcript1_id "TCONS_00019534"; splice_chain1 "276194"; transcript2_id "TCONS_00019533"; splice_chain2 "276197";
Contig125	astalavista	as_event	274637	274653	.	-	.	as_code "1- , 2-"; transcript1_id "TCONS_00019534"; splice_chain1 "274653"; transcript2_id "TCONS_00019533"; splice_chain2 "274637";
Contig125	astalavista	as_event	280101	280102	.	-	.	as_code "1- , 2-"; transcript1_id "TCONS_00019534"; splice_chain1 "280102"; transcript2_id "TCONS_00019532"; splice_chain2 "280101";
Contig125	astalavista	as_event	279937	279938	.	-	.	as_code "1- , 2-"; transcript1_id "TCONS_00019534"; splice_chain1 "279937"; transcript2_id "TCONS_00019532"; splice_chain2 "279938";
Contig7152	astalavista	as_event	46506	46508	.	-	.	as_code "1- , 2-"; transcript1_id "TCONS_00137629"; splice_chain1 "46508"; transcript2_id "TCONS_00137630"; splice_chain2 "46506";
Contig7153	astalavista	as_event	24961	24963	.	+	.	as_code "1- , 2-"; transcript1_id "TCONS_00137634"; splice_chain1 "24961"; transcript2_id "TCONS_00137635"; splice_chain2 "24963";
Contig7153	astalavista	as_event	24736	24740	.	+	.	as_code "1- , 2-"; transcript1_id "TCONS_00137634"; splice_chain1 "24736"; transcript2_id "TCONS_00137637"; splice_chain2 "24740";
Contig5527	astalavista	as_event	16124	16152	.	+	.	as_code "1- , 2-"; transcript1_id "TCONS_00120052"; splice_chain1 "16152"; transcript2_id "TCONS_00120054"; splice_chain2 "16124";
Contig5527	astalavista	as_event	16152	16166	.	+	.	as_code "1- , 2-"; transcript1_id "TCONS_00120052"; splice_chain1 "16152"; transcript2_id "TCONS_00120055"; splice_chain2 "16166";
Contig5527	astalavista	as_event	16124	16166	.	+	.	as_code "1- , 2-"; transcript1_id "TCONS_00120054"; splice_chain1 "16124"; transcript2_id "TCONS_00120055"; splice_chain2 "16166";
Contig5527	astalavista	as_event	7435	7467	.	+	.	as_code "1- , 2-"; transcript1_id "TCONS_00120046"; splice_chain1 "7467"; transcript2_id "TCONS_00120050"; splice_chain2 "7435";
Contig5527	astalavista	as_event	7831	7834	.	+	.	as_code "1- , 2-"; transcript1_id "TCONS_00120046"; splice_chain1 "7834"; transcript2_id "TCONS_00120048"; splice_chain2 "7831";
Contig5527	astalavista	as_event	8739	8750	.	+	.	as_code "1- , 2-"; transcript1_id "TCONS_00120046"; splice_chain1 "8739"; transcript2_id "TCONS_00120050"; splice_chain2 "8750";
Contig5527	astalavista	as_event	9776	9781	.	+	.	as_code "1- , 2-"; transcript1_id "TCONS_00120046"; splice_chain1 "9776"; transcript2_id "TCONS_00120051"; splice_chain2 "9781";
Contig5527	astalavista	as_event	10034	10245	.	+	.	as_code "1- , 2-"; transcript1_id "TCONS_00120046"; splice_chain1 "10034"; transcript2_id "TCONS_00120048"; splice_chain2 "10245";
Contig5527	astalavista	as_event	49773	49774	.	+	.	as_code "1- , 2-"; transcript1_id "TCONS_00120063"; splice_chain1 "49774"; transcript2_id "TCONS_00120065"; splice_chain2 "49773";
Contig125	astalavista	as_event	223803	223806	.	+	.	as_code "1- , 2-"; transcript1_id "TCONS_00019511"; splice_chain1 "223806"; transcript2_id "TCONS_00019510"; splice_chain2 "223803";
Contig5527	astalavista	as_event	29165	29199	.	+	.	as_code "1- , 2-"; transcript1_id "TCONS_00120057"; splice_chain1 "29165"; transcript2_id "TCONS_00120058"; splice_chain2 "29199";
Contig127	astalavista	as_event	187081	187139	.	-	.	as_code "1- , 2-"; transcript1_id "TCONS_00021175"; splice_chain1 "187139"; transcript2_id "TCONS_00021176"; splice_chain2 "187081";
Contig2182	astalavista	as_event	35488	35492	.	-	.	as_code "1- , 2-"; transcript1_id "TCONS_00059070"; splice_chain1 "35488"; transcript2_id "TCONS_00059071"; splice_chain2 "35492";
Contig2182	astalavista	as_event	38077	38180	.	-	.	as_code "1- , 2-"; transcript1_id "TCONS_00059071"; splice_chain1 "38077"; transcript2_id "TCONS_00059072"; splice_chain2 "38180";
Contig2182	astalavista	as_event	35283	35284	.	-	.	as_code "1- , 2-"; transcript1_id "TCONS_00059068"; splice_chain1 "35283"; transcript2_id "TCONS_00059069"; splice_chain2 "35284";
Contig2182	astalavista	as_event	35282	35283	.	-	.	as_code "1- , 2-"; transcript1_id "TCONS_00059068"; splice_chain1 "35283"; transcript2_id "TCONS_00059070"; splice_chain2 "35282";
Contig2182	astalavista	as_event	35283	35285	.	-	.	as_code "1- , 2-"; transcript1_id "TCONS_00059068"; splice_chain1 "35283"; transcript2_id "TCONS_00059071"; splice_chain2 "35285";
Contig2182	astalavista	as_event	35282	35284	.	-	.	as_code "1- , 2-"; transcript1_id "TCONS_00059069"; splice_chain1 "35284"; transcript2_id "TCONS_00059070"; splice_chain2 "35282";
Contig2182	astalavista	as_event	35284	35285	.	-	.	as_code "1- , 2-"; transcript1_id "TCONS_00059069"; splice_chain1 "35284"; transcript2_id "TCONS_00059071"; splice_chain2 "35285";
Contig2182	astalavista	as_event	35282	35285	.	-	.	as_code "1- , 2-"; transcript1_id "TCONS_00059070"; splice_chain1 "35282"; transcript2_id "TCONS_00059071"; splice_chain2 "35285";
Contig2182	astalavista	as_event	57907	57908	.	-	.	as_code "1- , 2-"; transcript1_id "TCONS_00059074"; splice_chain1 "57908"; transcript2_id "TCONS_00059075"; splice_chain2 "57907";
Contig2182	astalavista	as_event	96416	96417	.	+	.	as_code "1- , 2-"; transcript1_id "TCONS_00059058"; splice_chain1 "96417"; transcript2_id "TCONS_00059062"; splice_chain2 "96416";
Contig2182	astalavista	as_event	96412	96417	.	+	.	as_code "1- , 2-"; transcript1_id "TCONS_00059059"; splice_chain1 "96417"; transcript2_id "TCONS_00059061"; splice_chain2 "96412";
Contig2182	astalavista	as_event	96412	96416	.	+	.	as_code "1- , 2-"; transcript1_id "TCONS_00059061"; splice_chain1 "96412"; transcript2_id "TCONS_00059060"; splice_chain2 "96416";
Contig127	astalavista	as_event	20396	20436	.	+	.	as_code "1- , 2-"; transcript1_id "TCONS_00021150"; splice_chain1 "20436"; transcript2_id "TCONS_00021151"; splice_chain2 "20396";
Contig2183	astalavista	as_event	108316	108469	.	-	.	as_code "1- , 2-"; transcript1_id "TCONS_00059097"; splice_chain1 "108316"; transcript2_id "TCONS_00059096"; splice_chain2 "108469";
Contig2183	astalavista	as_event	101687	101733	.	-	.	as_code "1- , 2-"; transcript1_id "TCONS_00059100"; splice_chain1 "101687"; transcript2_id "TCONS_00059097"; splice_chain2 "101733";
Contig122	astalavista	as_event	11533	11534	.	+	.	as_code "1- , 2-"; transcript1_id "TCONS_00017209"; splice_chain1 "11533"; transcript2_id "TCONS_00017210"; splice_chain2 "11534";
Contig7144	astalavista	as_event	25410	25435	.	-	.	as_code "1- , 2-"; transcript1_id "TCONS_00137598"; splice_chain1 "25435"; transcript2_id "TCONS_00137599"; splice_chain2 "25410";
Contig7144	astalavista	as_event	24739	24968	.	-	.	as_code "1- , 2-"; transcript1_id "TCONS_00137598"; splice_chain1 "24739"; transcript2_id "TCONS_00137602"; splice_chain2 "24968";
Contig122	astalavista	as_event	69696	69768	.	+	.	as_code "1- , 2-"; transcript1_id "TCONS_00017219"; splice_chain1 "69768"; transcript2_id "TCONS_00017220"; splice_chain2 "69696";
Contig122	astalavista	as_event	72655	72662	.	-	.	as_code "1- , 2-"; transcript1_id "TCONS_00017243"; splice_chain1 "72655"; transcript2_id "TCONS_00017244"; splice_chain2 "72662";
Contig122	astalavista	as_event	6749	6782	.	-	.	as_code "1- , 2-"; transcript1_id "TCONS_00017240"; splice_chain1 "6749"; transcript2_id "TCONS_00017241"; splice_chain2 "6782";
Contig122	astalavista	as_event	21479	21506	.	+	.	as_code "1- , 2-"; transcript1_id "TCONS_00017215"; splice_chain1 "21506"; transcript2_id "TCONS_00017216"; splice_chain2 "21479";
Contig127	astalavista	as_event	116691	116927	.	+	.	as_code "1- , 2-"; transcript1_id "TCONS_00021157"; splice_chain1 "116691"; transcript2_id "TCONS_00021156"; splice_chain2 "116927";
Contig576	astalavista	as_event	117215	117216	.	+	.	as_code "1- , 2-"; transcript1_id "TCONS_00123336"; splice_chain1 "117216"; transcript2_id "TCONS_00123338"; splice_chain2 "117215";
Contig576	astalavista	as_event	73267	73268	.	+	.	as_code "1- , 2-"; transcript1_id "TCONS_00123326"; splice_chain1 "73268"; transcript2_id "TCONS_00123328"; splice_chain2 "73267";
Contig2615	astalavista	as_event	177336	177338	.	+	.	as_code "1- , 2-"; transcript1_id "TCONS_00070296"; splice_chain1 "177338"; transcript2_id "TCONS_00070298"; splice_chain2 "177336";
Contig2615	astalavista	as_event	178696	178729	.	+	.	as_code "1- , 2-"; transcript1_id "TCONS_00070296"; splice_chain1 "178729"; transcript2_id "TCONS_00070297"; splice_chain2 "178696";
Contig2615	astalavista	as_event	144650	144651	.	-	.	as_code "1- , 2-"; transcript1_id "TCONS_00070308"; splice_chain1 "144651"; transcript2_id "TCONS_00070309"; splice_chain2 "144650";
Contig2615	astalavista	as_event	146815	146816	.	-	.	as_code "1- , 2-"; transcript1_id "TCONS_00070309"; splice_chain1 "146816"; transcript2_id "TCONS_00070311"; splice_chain2 "146815";
Contig2615	astalavista	as_event	146560	146655	.	-	.	as_code "1- , 2-"; transcript1_id "TCONS_00070309"; splice_chain1 "146560"; transcript2_id "TCONS_00070312"; splice_chain2 "146655";
Contig2615	astalavista	as_event	146281	146315	.	-	.	as_code "1- , 2-"; transcript1_id "TCONS_00070309"; splice_chain1 "146281"; transcript2_id "TCONS_00070312"; splice_chain2 "146315";
Contig2615	astalavista	as_event	139079	139080	.	-	.	as_code "1- , 2-"; transcript1_id "TCONS_00070307"; splice_chain1 "139080"; transcript2_id "TCONS_00070308"; splice_chain2 "139079";
Contig2615	astalavista	as_event	129348	129353	.	-	.	as_code "1- , 2-"; transcript1_id "TCONS_00070307"; splice_chain1 "129348"; transcript2_id "TCONS_00070311"; splice_chain2 "129353";
Contig2615	astalavista	as_event	128413	128415	.	-	.	as_code "1- , 2-"; transcript1_id "TCONS_00070307"; splice_chain1 "128415"; transcript2_id "TCONS_00070308"; splice_chain2 "128413";
Contig2615	astalavista	as_event	76853	76902	.	+	.	as_code "1- , 2-"; transcript1_id "TCONS_00070291"; splice_chain1 "76902"; transcript2_id "TCONS_00070292"; splice_chain2 "76853";
Contig122	astalavista	as_event	108496	108505	.	-	.	as_code "1- , 2-"; transcript1_id "TCONS_00017248"; splice_chain1 "108496"; transcript2_id "TCONS_00017251"; splice_chain2 "108505";
Contig122	astalavista	as_event	110315	110364	.	-	.	as_code "1- , 2-"; transcript1_id "TCONS_00017248"; splice_chain1 "110364"; transcript2_id "TCONS_00017255"; splice_chain2 "110315";
Contig577	astalavista	as_event	146870	146871	.	+	.	as_code "1- , 2-"; transcript1_id "TCONS_00123429"; splice_chain1 "146871"; transcript2_id "TCONS_00123433"; splice_chain2 "146870";
Contig577	astalavista	as_event	16766	17112	.	-	.	as_code "1- , 2-"; transcript1_id "TCONS_00123436"; splice_chain1 "17112"; transcript2_id "TCONS_00123437"; splice_chain2 "16766";
Contig577	astalavista	as_event	108907	108910	.	+	.	as_code "1- , 2-"; transcript1_id "TCONS_00123421"; splice_chain1 "108910"; transcript2_id "TCONS_00123422"; splice_chain2 "108907";
Contig577	astalavista	as_event	112445	112446	.	+	.	as_code "1- , 2-"; transcript1_id "TCONS_00123421"; splice_chain1 "112446"; transcript2_id "TCONS_00123424"; splice_chain2 "112445";
Contig577	astalavista	as_event	112237	112238	.	+	.	as_code "1- , 2-"; transcript1_id "TCONS_00123421"; splice_chain1 "112238"; transcript2_id "TCONS_00123426"; splice_chain2 "112237";
Contig577	astalavista	as_event	117164	117165	.	+	.	as_code "1- , 2-"; transcript1_id "TCONS_00123421"; splice_chain1 "117165"; transcript2_id "TCONS_00123427"; splice_chain2 "117164";
Contig577	astalavista	as_event	135943	135945	.	+	.	as_code "1- , 2-"; transcript1_id "TCONS_00123421"; splice_chain1 "135945"; transcript2_id "TCONS_00123423"; splice_chain2 "135943";
Contig577	astalavista	as_event	139872	139953	.	+	.	as_code "1- , 2-"; transcript1_id "TCONS_00123421"; splice_chain1 "139953"; transcript2_id "TCONS_00123425"; splice_chain2 "139872";
Contig11016	astalavista	as_event	38920	38923	.	-	.	as_code "1- , 2-"; transcript1_id "TCONS_00008106"; splice_chain1 "38920"; transcript2_id "TCONS_00008107"; splice_chain2 "38923";
Contig11016	astalavista	as_event	5174	5185	.	+	.	as_code "1- , 2-"; transcript1_id "TCONS_00008096"; splice_chain1 "5174"; transcript2_id "TCONS_00008095"; splice_chain2 "5185";
Contig11016	astalavista	as_event	5456	5457	.	+	.	as_code "1- , 2-"; transcript1_id "TCONS_00008090"; splice_chain1 "5457"; transcript2_id "TCONS_00008099"; splice_chain2 "5456";
Contig11016	astalavista	as_event	5718	5720	.	+	.	as_code "1- , 2-"; transcript1_id "TCONS_00008090"; splice_chain1 "5720"; transcript2_id "TCONS_00008091"; splice_chain2 "5718";
Contig11016	astalavista	as_event	6075	6076	.	+	.	as_code "1- , 2-"; transcript1_id "TCONS_00008090"; splice_chain1 "6076"; transcript2_id "TCONS_00008094"; splice_chain2 "6075";
Contig11016	astalavista	as_event	8208	8210	.	+	.	as_code "1- , 2-"; transcript1_id "TCONS_00008098"; splice_chain1 "8210"; transcript2_id "TCONS_00008099"; splice_chain2 "8208";
Contig3497	astalavista	as_event	42982	42998	.	+	.	as_code "1- , 2-"; transcript1_id "TCONS_00091255"; splice_chain1 "42982"; transcript2_id "TCONS_00091260"; splice_chain2 "42998";
Contig3497	astalavista	as_event	42979	42982	.	+	.	as_code "1- , 2-"; transcript1_id "TCONS_00091255"; splice_chain1 "42982"; transcript2_id "TCONS_00091261"; splice_chain2 "42979";
Contig3497	astalavista	as_event	42981	42982	.	+	.	as_code "1- , 2-"; transcript1_id "TCONS_00091255"; splice_chain1 "42982"; transcript2_id "TCONS_00091262"; splice_chain2 "42981";
Contig3497	astalavista	as_event	42979	42998	.	+	.	as_code "1- , 2-"; transcript1_id "TCONS_00091260"; splice_chain1 "42998"; transcript2_id "TCONS_00091261"; splice_chain2 "42979";
Contig3497	astalavista	as_event	42981	42998	.	+	.	as_code "1- , 2-"; transcript1_id "TCONS_00091260"; splice_chain1 "42998"; transcript2_id "TCONS_00091262"; splice_chain2 "42981";
Contig3497	astalavista	as_event	42979	42981	.	+	.	as_code "1- , 2-"; transcript1_id "TCONS_00091261"; splice_chain1 "42979"; transcript2_id "TCONS_00091262"; splice_chain2 "42981";
Contig17170	astalavista	as_event	20635	20665	.	-	.	as_code "1- , 2-"; transcript1_id "TCONS_00042766"; splice_chain1 "20635"; transcript2_id "TCONS_00042767"; splice_chain2 "20665";
Contig3490	astalavista	as_event	79148	79181	.	+	.	as_code "1- , 2-"; transcript1_id "TCONS_00091158"; splice_chain1 "79181"; transcript2_id "TCONS_00091159"; splice_chain2 "79148";
Contig3490	astalavista	as_event	67822	67823	.	+	.	as_code "1- , 2-"; transcript1_id "TCONS_00091158"; splice_chain1 "67823"; transcript2_id "TCONS_00091161"; splice_chain2 "67822";
Contig2188	astalavista	as_event	83296	83323	.	+	.	as_code "1- , 2-"; transcript1_id "TCONS_00059191"; splice_chain1 "83323"; transcript2_id "TCONS_00059192"; splice_chain2 "83296";
Contig2188	astalavista	as_event	88580	88607	.	+	.	as_code "1- , 2-"; transcript1_id "TCONS_00059191"; splice_chain1 "88607"; transcript2_id "TCONS_00059192"; splice_chain2 "88580";
Contig2188	astalavista	as_event	80159	80161	.	+	.	as_code "1- , 2-"; transcript1_id "TCONS_00059191"; splice_chain1 "80161"; transcript2_id "TCONS_00059194"; splice_chain2 "80159";
Contig2188	astalavista	as_event	83164	83176	.	+	.	as_code "1- , 2-"; transcript1_id "TCONS_00059191"; splice_chain1 "83164"; transcript2_id "TCONS_00059196"; splice_chain2 "83176";
Contig2188	astalavista	as_event	92188	92189	.	+	.	as_code "1- , 2-"; transcript1_id "TCONS_00059191"; splice_chain1 "92189"; transcript2_id "TCONS_00059199"; splice_chain2 "92188";
Contig2188	astalavista	as_event	104258	104267	.	+	.	as_code "1- , 2-"; transcript1_id "TCONS_00059191"; splice_chain1 "104258"; transcript2_id "TCONS_00059192"; splice_chain2 "104267";
Contig2188	astalavista	as_event	142443	142857	.	+	.	as_code "1- , 2-"; transcript1_id "TCONS_00059203"; splice_chain1 "142857"; transcript2_id "TCONS_00059204"; splice_chain2 "142443";
Contig3494	astalavista	as_event	49660	49875	.	-	.	as_code "1- , 2-"; transcript1_id "TCONS_00091223"; splice_chain1 "49660"; transcript2_id "TCONS_00091224"; splice_chain2 "49875";
Contig3494	astalavista	as_event	199899	199916	.	-	.	as_code "1- , 2-"; transcript1_id "TCONS_00091233"; splice_chain1 "199899"; transcript2_id "TCONS_00091234"; splice_chain2 "199916";
Contig3494	astalavista	as_event	198899	198936	.	-	.	as_code "1- , 2-"; transcript1_id "TCONS_00091233"; splice_chain1 "198936"; transcript2_id "TCONS_00091238"; splice_chain2 "198899";
Contig3494	astalavista	as_event	219621	219624	.	+	.	as_code "1- , 2-"; transcript1_id "TCONS_00091204"; splice_chain1 "219624"; transcript2_id "TCONS_00091205"; splice_chain2 "219621";
Contig1141	astalavista	as_event	214449	214450	.	-	.	as_code "1- , 2-"; transcript1_id "TCONS_00011071"; splice_chain1 "214450"; transcript2_id "TCONS_00011072"; splice_chain2 "214449";
Contig1141	astalavista	as_event	192700	192746	.	-	.	as_code "1- , 2-"; transcript1_id "TCONS_00011069"; splice_chain1 "192700"; transcript2_id "TCONS_00011070"; splice_chain2 "192746";
Contig1141	astalavista	as_event	168793	168797	.	+	.	as_code "1- , 2-"; transcript1_id "TCONS_00010993"; splice_chain1 "168797"; transcript2_id "TCONS_00010994"; splice_chain2 "168793";
Contig1141	astalavista	as_event	168795	168797	.	+	.	as_code "1- , 2-"; transcript1_id "TCONS_00010993"; splice_chain1 "168797"; transcript2_id "TCONS_00010997"; splice_chain2 "168795";
Contig1141	astalavista	as_event	168793	168795	.	+	.	as_code "1- , 2-"; transcript1_id "TCONS_00010994"; splice_chain1 "168793"; transcript2_id "TCONS_00010997"; splice_chain2 "168795";
Contig1141	astalavista	as_event	171431	171434	.	+	.	as_code "1- , 2-"; transcript1_id "TCONS_00010993"; splice_chain1 "171434"; transcript2_id "TCONS_00010995"; splice_chain2 "171431";
Contig571	astalavista	as_event	186428	186433	.	-	.	as_code "1- , 2-"; transcript1_id "TCONS_00122607"; splice_chain1 "186433"; transcript2_id "TCONS_00122608"; splice_chain2 "186428";
Contig562	astalavista	as_event	94256	94257	.	-	.	as_code "1- , 2-"; transcript1_id "TCONS_00121299"; splice_chain1 "94257"; transcript2_id "TCONS_00121300"; splice_chain2 "94256";
Contig562	astalavista	as_event	87124	87127	.	+	.	as_code "1- , 2-"; transcript1_id "TCONS_00121285"; splice_chain1 "87124"; transcript2_id "TCONS_00121286"; splice_chain2 "87127";
Contig562	astalavista	as_event	76665	76669	.	+	.	as_code "1- , 2-"; transcript1_id "TCONS_00121281"; splice_chain1 "76669"; transcript2_id "TCONS_00121284"; splice_chain2 "76665";
Contig1141	astalavista	as_event	330663	330665	.	-	.	as_code "1- , 2-"; transcript1_id "TCONS_00011089"; splice_chain1 "330665"; transcript2_id "TCONS_00011090"; splice_chain2 "330663";
Contig1141	astalavista	as_event	343222	343228	.	+	.	as_code "1- , 2-"; transcript1_id "TCONS_00011033"; splice_chain1 "343222"; transcript2_id "TCONS_00011035"; splice_chain2 "343228";
Contig1141	astalavista	as_event	343221	343222	.	+	.	as_code "1- , 2-"; transcript1_id "TCONS_00011033"; splice_chain1 "343222"; transcript2_id "TCONS_00011036"; splice_chain2 "343221";
Contig1141	astalavista	as_event	343221	343228	.	+	.	as_code "1- , 2-"; transcript1_id "TCONS_00011035"; splice_chain1 "343228"; transcript2_id "TCONS_00011036"; splice_chain2 "343221";
Contig1141	astalavista	as_event	310203	310362	.	+	.	as_code "1- , 2-"; transcript1_id "TCONS_00011026"; splice_chain1 "310362"; transcript2_id "TCONS_00011027"; splice_chain2 "310203";
Contig1141	astalavista	as_event	284688	284690	.	-	.	as_code "1- , 2-"; transcript1_id "TCONS_00011079"; splice_chain1 "284690"; transcript2_id "TCONS_00011084"; splice_chain2 "284688";
Contig1141	astalavista	as_event	283601	283606	.	-	.	as_code "1- , 2-"; transcript1_id "TCONS_00011079"; splice_chain1 "283606"; transcript2_id "TCONS_00011084"; splice_chain2 "283601";
Contig1141	astalavista	as_event	283001	283003	.	-	.	as_code "1- , 2-"; transcript1_id "TCONS_00011079"; splice_chain1 "283001"; transcript2_id "TCONS_00011080"; splice_chain2 "283003";
Contig1141	astalavista	as_event	278415	278435	.	+	.	as_code "1- , 2-"; transcript1_id "TCONS_00011020"; splice_chain1 "278435"; transcript2_id "TCONS_00011016"; splice_chain2 "278415";
Contig1140	astalavista	as_event	270847	270869	.	+	.	as_code "1- , 2-"; transcript1_id "TCONS_00010888"; splice_chain1 "270869"; transcript2_id "TCONS_00010890"; splice_chain2 "270847";
Contig1140	astalavista	as_event	279598	279640	.	+	.	as_code "1- , 2-"; transcript1_id "TCONS_00010892"; splice_chain1 "279598"; transcript2_id "TCONS_00010893"; splice_chain2 "279640";
Contig1140	astalavista	as_event	280629	280635	.	+	.	as_code "1- , 2-"; transcript1_id "TCONS_00010892"; splice_chain1 "280629"; transcript2_id "TCONS_00010893"; splice_chain2 "280635";
Contig1140	astalavista	as_event	255474	255476	.	-	.	as_code "1- , 2-"; transcript1_id "TCONS_00010921"; splice_chain1 "255476"; transcript2_id "TCONS_00010922"; splice_chain2 "255474";
Contig1140	astalavista	as_event	255475	255476	.	-	.	as_code "1- , 2-"; transcript1_id "TCONS_00010921"; splice_chain1 "255476"; transcript2_id "TCONS_00010923"; splice_chain2 "255475";
Contig1140	astalavista	as_event	255472	255476	.	-	.	as_code "1- , 2-"; transcript1_id "TCONS_00010921"; splice_chain1 "255476"; transcript2_id "TCONS_00010924"; splice_chain2 "255472";
Contig1140	astalavista	as_event	255474	255475	.	-	.	as_code "1- , 2-"; transcript1_id "TCONS_00010922"; splice_chain1 "255474"; transcript2_id "TCONS_00010923"; splice_chain2 "255475";
Contig1140	astalavista	as_event	255472	255474	.	-	.	as_code "1- , 2-"; transcript1_id "TCONS_00010922"; splice_chain1 "255474"; transcript2_id "TCONS_00010924"; splice_chain2 "255472";
Contig1140	astalavista	as_event	255472	255475	.	-	.	as_code "1- , 2-"; transcript1_id "TCONS_00010923"; splice_chain1 "255475"; transcript2_id "TCONS_00010924"; splice_chain2 "255472";
Contig45793	astalavista	as_event	352	372	.	+	.	as_code "1- , 2-"; transcript1_id "TCONS_00108014"; splice_chain1 "372"; transcript2_id "TCONS_00108015"; splice_chain2 "352";
Contig1140	astalavista	as_event	247454	247556	.	+	.	as_code "1- , 2-"; transcript1_id "TCONS_00010868"; splice_chain1 "247556"; transcript2_id "TCONS_00010870"; splice_chain2 "247454";
Contig1140	astalavista	as_event	247327	247556	.	+	.	as_code "1- , 2-"; transcript1_id "TCONS_00010868"; splice_chain1 "247556"; transcript2_id "TCONS_00010872"; splice_chain2 "247327";
Contig1140	astalavista	as_event	247893	248034	.	+	.	as_code "1- , 2-"; transcript1_id "TCONS_00010868"; splice_chain1 "247893"; transcript2_id "TCONS_00010878"; splice_chain2 "248034";
Contig1140	astalavista	as_event	247327	247454	.	+	.	as_code "1- , 2-"; transcript1_id "TCONS_00010870"; splice_chain1 "247454"; transcript2_id "TCONS_00010872"; splice_chain2 "247327";
Contig1140	astalavista	as_event	253539	253559	.	+	.	as_code "1- , 2-"; transcript1_id "TCONS_00010875"; splice_chain1 "253559"; transcript2_id "TCONS_00010883"; splice_chain2 "253539";
Contig11032	astalavista	as_event	14496	14580	.	+	.	as_code "1- , 2-"; transcript1_id "TCONS_00008321"; splice_chain1 "14580"; transcript2_id "TCONS_00008324"; splice_chain2 "14496";
Contig11032	astalavista	as_event	11085	11089	.	+	.	as_code "1- , 2-"; transcript1_id "TCONS_00008321"; splice_chain1 "11085"; transcript2_id "TCONS_00008326"; splice_chain2 "11089";
Contig1141	astalavista	as_event	105463	105464	.	+	.	as_code "1- , 2-"; transcript1_id "TCONS_00010982"; splice_chain1 "105464"; transcript2_id "TCONS_00010984"; splice_chain2 "105463";
Contig1141	astalavista	as_event	70881	70884	.	+	.	as_code "1- , 2-"; transcript1_id "TCONS_00010977"; splice_chain1 "70884"; transcript2_id "TCONS_00010978"; splice_chain2 "70881";
Contig1141	astalavista	as_event	70883	70884	.	+	.	as_code "1- , 2-"; transcript1_id "TCONS_00010977"; splice_chain1 "70884"; transcript2_id "TCONS_00010979"; splice_chain2 "70883";
Contig1141	astalavista	as_event	70881	70883	.	+	.	as_code "1- , 2-"; transcript1_id "TCONS_00010978"; splice_chain1 "70881"; transcript2_id "TCONS_00010979"; splice_chain2 "70883";
Contig1141	astalavista	as_event	72303	72304	.	+	.	as_code "1- , 2-"; transcript1_id "TCONS_00010977"; splice_chain1 "72304"; transcript2_id "TCONS_00010978"; splice_chain2 "72303";
Contig1141	astalavista	as_event	59032	59033	.	-	.	as_code "1- , 2-"; transcript1_id "TCONS_00011047"; splice_chain1 "59033"; transcript2_id "TCONS_00011048"; splice_chain2 "59032";
Contig11030	astalavista	as_event	7058	7059	.	+	.	as_code "1- , 2-"; transcript1_id "TCONS_00008305"; splice_chain1 "7059"; transcript2_id "TCONS_00008306"; splice_chain2 "7058";
Contig11030	astalavista	as_event	7278	7281	.	+	.	as_code "1- , 2-"; transcript1_id "TCONS_00008305"; splice_chain1 "7281"; transcript2_id "TCONS_00008307"; splice_chain2 "7278";
Contig1140	astalavista	as_event	310856	310857	.	-	.	as_code "1- , 2-"; transcript1_id "TCONS_00010933"; splice_chain1 "310856"; transcript2_id "TCONS_00010934"; splice_chain2 "310857";
Contig1141	astalavista	as_event	24071	24082	.	-	.	as_code "1- , 2-"; transcript1_id "TCONS_00011039"; splice_chain1 "24082"; transcript2_id "TCONS_00011040"; splice_chain2 "24071";
Contig1141	astalavista	as_event	23935	24082	.	-	.	as_code "1- , 2-"; transcript1_id "TCONS_00011039"; splice_chain1 "24082"; transcript2_id "TCONS_00011041"; splice_chain2 "23935";
Contig1141	astalavista	as_event	23935	24071	.	-	.	as_code "1- , 2-"; transcript1_id "TCONS_00011040"; splice_chain1 "24071"; transcript2_id "TCONS_00011041"; splice_chain2 "23935";
Contig1141	astalavista	as_event	22356	22367	.	-	.	as_code "1- , 2-"; transcript1_id "TCONS_00011038"; splice_chain1 "22356"; transcript2_id "TCONS_00011039"; splice_chain2 "22367";
Contig1141	astalavista	as_event	17743	17746	.	-	.	as_code "1- , 2-"; transcript1_id "TCONS_00011038"; splice_chain1 "17746"; transcript2_id "TCONS_00011039"; splice_chain2 "17743";
Contig1141	astalavista	as_event	13795	13798	.	+	.	as_code "1- , 2-"; transcript1_id "TCONS_00010968"; splice_chain1 "13795"; transcript2_id "TCONS_00010969"; splice_chain2 "13798";
Contig571	astalavista	as_event	14587	14690	.	+	.	as_code "1- , 2-"; transcript1_id "TCONS_00122582"; splice_chain1 "14690"; transcript2_id "TCONS_00122583"; splice_chain2 "14587";
Contig1141	astalavista	as_event	41963	41964	.	+	.	as_code "1- , 2-"; transcript1_id "TCONS_00010972"; splice_chain1 "41964"; transcript2_id "TCONS_00010973"; splice_chain2 "41963";
Contig571	astalavista	as_event	77085	77086	.	-	.	as_code "1- , 2-"; transcript1_id "TCONS_00122600"; splice_chain1 "77086"; transcript2_id "TCONS_00122601"; splice_chain2 "77085";
Contig571	astalavista	as_event	76926	76944	.	-	.	as_code "1- , 2-"; transcript1_id "TCONS_00122600"; splice_chain1 "76926"; transcript2_id "TCONS_00122602"; splice_chain2 "76944";
Contig106724	astalavista	as_event	6799	6800	.	-	.	as_code "1- , 2-"; transcript1_id "TCONS_00005444"; splice_chain1 "6800"; transcript2_id "TCONS_00005445"; splice_chain2 "6799";
Contig2942	astalavista	as_event	43383	43445	.	-	.	as_code "1- , 2-"; transcript1_id "TCONS_00078449"; splice_chain1 "43383"; transcript2_id "TCONS_00078453"; splice_chain2 "43445";
Contig2942	astalavista	as_event	52846	52849	.	-	.	as_code "1- , 2-"; transcript1_id "TCONS_00078452"; splice_chain1 "52849"; transcript2_id "TCONS_00078456"; splice_chain2 "52846";
Contig2942	astalavista	as_event	54657	54661	.	-	.	as_code "1- , 2-"; transcript1_id "TCONS_00078452"; splice_chain1 "54657"; transcript2_id "TCONS_00078460"; splice_chain2 "54661";
Contig2942	astalavista	as_event	123058	123059	.	+	.	as_code "1- , 2-"; transcript1_id "TCONS_00078417"; splice_chain1 "123059"; transcript2_id "TCONS_00078420"; splice_chain2 "123058";
Contig2942	astalavista	as_event	150083	150193	.	-	.	as_code "1- , 2-"; transcript1_id "TCONS_00078476"; splice_chain1 "150083"; transcript2_id "TCONS_00078478"; splice_chain2 "150193";
Contig2942	astalavista	as_event	148229	148234	.	-	.	as_code "1- , 2-"; transcript1_id "TCONS_00078477"; splice_chain1 "148229"; transcript2_id "TCONS_00078478"; splice_chain2 "148234";
Contig2942	astalavista	as_event	81090	81097	.	+	.	as_code "1- , 2-"; transcript1_id "TCONS_00078414"; splice_chain1 "81097"; transcript2_id "TCONS_00078415"; splice_chain2 "81090";
Contig2942	astalavista	as_event	95489	95813	.	-	.	as_code "1- , 2-"; transcript1_id "TCONS_00078464"; splice_chain1 "95489"; transcript2_id "TCONS_00078466"; splice_chain2 "95813";
Contig2942	astalavista	as_event	95489	95810	.	-	.	as_code "1- , 2-"; transcript1_id "TCONS_00078464"; splice_chain1 "95489"; transcript2_id "TCONS_00078468"; splice_chain2 "95810";
Contig2942	astalavista	as_event	95455	95489	.	-	.	as_code "1- , 2-"; transcript1_id "TCONS_00078464"; splice_chain1 "95489"; transcript2_id "TCONS_00078470"; splice_chain2 "95455";
Contig2942	astalavista	as_event	95810	95813	.	-	.	as_code "1- , 2-"; transcript1_id "TCONS_00078466"; splice_chain1 "95813"; transcript2_id "TCONS_00078468"; splice_chain2 "95810";
Contig2942	astalavista	as_event	95455	95813	.	-	.	as_code "1- , 2-"; transcript1_id "TCONS_00078466"; splice_chain1 "95813"; transcript2_id "TCONS_00078470"; splice_chain2 "95455";
Contig2942	astalavista	as_event	95455	95810	.	-	.	as_code "1- , 2-"; transcript1_id "TCONS_00078468"; splice_chain1 "95810"; transcript2_id "TCONS_00078470"; splice_chain2 "95455";
Contig2942	astalavista	as_event	161518	161521	.	-	.	as_code "1- , 2-"; transcript1_id "TCONS_00078483"; splice_chain1 "161521"; transcript2_id "TCONS_00078485"; splice_chain2 "161518";
Contig2942	astalavista	as_event	164048	164052	.	-	.	as_code "1- , 2-"; transcript1_id "TCONS_00078485"; splice_chain1 "164048"; transcript2_id "TCONS_00078484"; splice_chain2 "164052";
Contig2942	astalavista	as_event	216504	216505	.	-	.	as_code "1- , 2-"; transcript1_id "TCONS_00078492"; splice_chain1 "216504"; transcript2_id "TCONS_00078493"; splice_chain2 "216505";
Contig2942	astalavista	as_event	216503	216504	.	-	.	as_code "1- , 2-"; transcript1_id "TCONS_00078492"; splice_chain1 "216504"; transcript2_id "TCONS_00078494"; splice_chain2 "216503";
Contig2942	astalavista	as_event	216503	216505	.	-	.	as_code "1- , 2-"; transcript1_id "TCONS_00078493"; splice_chain1 "216505"; transcript2_id "TCONS_00078494"; splice_chain2 "216503";
Contig2942	astalavista	as_event	213398	213449	.	-	.	as_code "1- , 2-"; transcript1_id "TCONS_00078492"; splice_chain1 "213449"; transcript2_id "TCONS_00078497"; splice_chain2 "213398";
Contig2942	astalavista	as_event	176235	176236	.	-	.	as_code "1- , 2-"; transcript1_id "TCONS_00078488"; splice_chain1 "176236"; transcript2_id "TCONS_00078490"; splice_chain2 "176235";
Contig2942	astalavista	as_event	195310	195313	.	+	.	as_code "1- , 2-"; transcript1_id "TCONS_00078426"; splice_chain1 "195313"; transcript2_id "TCONS_00078427"; splice_chain2 "195310";
Contig2942	astalavista	as_event	195313	195314	.	+	.	as_code "1- , 2-"; transcript1_id "TCONS_00078426"; splice_chain1 "195313"; transcript2_id "TCONS_00078428"; splice_chain2 "195314";
Contig2942	astalavista	as_event	195310	195314	.	+	.	as_code "1- , 2-"; transcript1_id "TCONS_00078427"; splice_chain1 "195310"; transcript2_id "TCONS_00078428"; splice_chain2 "195314";
Contig2942	astalavista	as_event	202935	202951	.	+	.	as_code "1- , 2-"; transcript1_id "TCONS_00078429"; splice_chain1 "202935"; transcript2_id "TCONS_00078434"; splice_chain2 "202951";
Contig2942	astalavista	as_event	203432	203596	.	+	.	as_code "1- , 2-"; transcript1_id "TCONS_00078430"; splice_chain1 "203596"; transcript2_id "TCONS_00078433"; splice_chain2 "203432";
Contig2942	astalavista	as_event	203581	203596	.	+	.	as_code "1- , 2-"; transcript1_id "TCONS_00078430"; splice_chain1 "203596"; transcript2_id "TCONS_00078437"; splice_chain2 "203581";
Contig2942	astalavista	as_event	203432	203581	.	+	.	as_code "1- , 2-"; transcript1_id "TCONS_00078433"; splice_chain1 "203432"; transcript2_id "TCONS_00078437"; splice_chain2 "203581";
Contig2942	astalavista	as_event	204325	204328	.	+	.	as_code "1- , 2-"; transcript1_id "TCONS_00078429"; splice_chain1 "204328"; transcript2_id "TCONS_00078431"; splice_chain2 "204325";
Contig1143	astalavista	as_event	97458	97479	.	-	.	as_code "1- , 2-"; transcript1_id "TCONS_00011197"; splice_chain1 "97479"; transcript2_id "TCONS_00011198"; splice_chain2 "97458";
Contig1143	astalavista	as_event	96285	96286	.	-	.	as_code "1- , 2-"; transcript1_id "TCONS_00011196"; splice_chain1 "96286"; transcript2_id "TCONS_00011197"; splice_chain2 "96285";
Contig1143	astalavista	as_event	75057	75060	.	-	.	as_code "1- , 2-"; transcript1_id "TCONS_00011193"; splice_chain1 "75060"; transcript2_id "TCONS_00011194"; splice_chain2 "75057";
Contig1143	astalavista	as_event	102241	102243	.	-	.	as_code "1- , 2-"; transcript1_id "TCONS_00011199"; splice_chain1 "102243"; transcript2_id "TCONS_00011200"; splice_chain2 "102241";
Contig1143	astalavista	as_event	151662	151667	.	+	.	as_code "1- , 2-"; transcript1_id "TCONS_00011174"; splice_chain1 "151662"; transcript2_id "TCONS_00011175"; splice_chain2 "151667";
Contig1143	astalavista	as_event	151080	151081	.	+	.	as_code "1- , 2-"; transcript1_id "TCONS_00011174"; splice_chain1 "151081"; transcript2_id "TCONS_00011179"; splice_chain2 "151080";
Contig1143	astalavista	as_event	151081	151091	.	+	.	as_code "1- , 2-"; transcript1_id "TCONS_00011174"; splice_chain1 "151081"; transcript2_id "TCONS_00011178"; splice_chain2 "151091";
Contig1143	astalavista	as_event	151662	151666	.	+	.	as_code "1- , 2-"; transcript1_id "TCONS_00011174"; splice_chain1 "151662"; transcript2_id "TCONS_00011180"; splice_chain2 "151666";
Contig1143	astalavista	as_event	151666	151667	.	+	.	as_code "1- , 2-"; transcript1_id "TCONS_00011175"; splice_chain1 "151667"; transcript2_id "TCONS_00011180"; splice_chain2 "151666";
Contig1143	astalavista	as_event	151080	151091	.	+	.	as_code "1- , 2-"; transcript1_id "TCONS_00011179"; splice_chain1 "151080"; transcript2_id "TCONS_00011178"; splice_chain2 "151091";
Contig1143	astalavista	as_event	157514	157515	.	+	.	as_code "1- , 2-"; transcript1_id "TCONS_00011173"; splice_chain1 "157515"; transcript2_id "TCONS_00011180"; splice_chain2 "157514";
Contig1143	astalavista	as_event	144203	144204	.	+	.	as_code "1- , 2-"; transcript1_id "TCONS_00011170"; splice_chain1 "144204"; transcript2_id "TCONS_00011172"; splice_chain2 "144203";
Contig2946	astalavista	as_event	262415	262463	.	+	.	as_code "1- , 2-"; transcript1_id "TCONS_00078520"; splice_chain1 "262463"; transcript2_id "TCONS_00078521"; splice_chain2 "262415";
Contig2947	astalavista	as_event	59270	59271	.	+	.	as_code "1- , 2-"; transcript1_id "TCONS_00078546"; splice_chain1 "59270"; transcript2_id "TCONS_00078545"; splice_chain2 "59271";
Contig2947	astalavista	as_event	59269	59270	.	+	.	as_code "1- , 2-"; transcript1_id "TCONS_00078546"; splice_chain1 "59270"; transcript2_id "TCONS_00078547"; splice_chain2 "59269";
Contig2947	astalavista	as_event	59269	59271	.	+	.	as_code "1- , 2-"; transcript1_id "TCONS_00078545"; splice_chain1 "59271"; transcript2_id "TCONS_00078547"; splice_chain2 "59269";
Contig7124	astalavista	as_event	17938	17948	.	-	.	as_code "1- , 2-"; transcript1_id "TCONS_00137445"; splice_chain1 "17948"; transcript2_id "TCONS_00137446"; splice_chain2 "17938";
Contig21065	astalavista	as_event	5343	5349	.	-	.	as_code "1- , 2-"; transcript1_id "TCONS_00057373"; splice_chain1 "5349"; transcript2_id "TCONS_00057377"; splice_chain2 "5343";
Contig21065	astalavista	as_event	4456	4578	.	-	.	as_code "1- , 2-"; transcript1_id "TCONS_00057373"; splice_chain1 "4578"; transcript2_id "TCONS_00057376"; splice_chain2 "4456";
Contig7123	astalavista	as_event	118276	118279	.	-	.	as_code "1- , 2-"; transcript1_id "TCONS_00137432"; splice_chain1 "118276"; transcript2_id "TCONS_00137435"; splice_chain2 "118279";
Contig7123	astalavista	as_event	117100	117101	.	-	.	as_code "1- , 2-"; transcript1_id "TCONS_00137432"; splice_chain1 "117100"; transcript2_id "TCONS_00137438"; splice_chain2 "117101";
Contig7123	astalavista	as_event	89571	89573	.	-	.	as_code "1- , 2-"; transcript1_id "TCONS_00137432"; splice_chain1 "89571"; transcript2_id "TCONS_00137436"; splice_chain2 "89573";
Contig7123	astalavista	as_event	129939	130017	.	+	.	as_code "1- , 2-"; transcript1_id "TCONS_00137423"; splice_chain1 "130017"; transcript2_id "TCONS_00137424"; splice_chain2 "129939";
Contig5532	astalavista	as_event	14230	14231	.	-	.	as_code "1- , 2-"; transcript1_id "TCONS_00120109"; splice_chain1 "14231"; transcript2_id "TCONS_00120110"; splice_chain2 "14230";
Contig7120	astalavista	as_event	15972	15975	.	+	.	as_code "1- , 2-"; transcript1_id "TCONS_00137388"; splice_chain1 "15975"; transcript2_id "TCONS_00137389"; splice_chain2 "15972";
Contig7120	astalavista	as_event	62930	62931	.	-	.	as_code "1- , 2-"; transcript1_id "TCONS_00137406"; splice_chain1 "62931"; transcript2_id "TCONS_00137407"; splice_chain2 "62930";
Contig7120	astalavista	as_event	130016	130053	.	+	.	as_code "1- , 2-"; transcript1_id "TCONS_00137397"; splice_chain1 "130053"; transcript2_id "TCONS_00137400"; splice_chain2 "130016";
Contig7120	astalavista	as_event	130008	130053	.	+	.	as_code "1- , 2-"; transcript1_id "TCONS_00137397"; splice_chain1 "130053"; transcript2_id "TCONS_00137399"; splice_chain2 "130008";
Contig7120	astalavista	as_event	130008	130016	.	+	.	as_code "1- , 2-"; transcript1_id "TCONS_00137400"; splice_chain1 "130016"; transcript2_id "TCONS_00137399"; splice_chain2 "130008";
Contig140	astalavista	as_event	79050	79051	.	-	.	as_code "1- , 2-"; transcript1_id "TCONS_00027996"; splice_chain1 "79051"; transcript2_id "TCONS_00027998"; splice_chain2 "79050";
Contig140	astalavista	as_event	31462	31463	.	-	.	as_code "1- , 2-"; transcript1_id "TCONS_00027988"; splice_chain1 "31463"; transcript2_id "TCONS_00027989"; splice_chain2 "31462";
Contig140	astalavista	as_event	40278	40311	.	-	.	as_code "1- , 2-"; transcript1_id "TCONS_00027989"; splice_chain1 "40311"; transcript2_id "TCONS_00027990"; splice_chain2 "40278";
Contig140	astalavista	as_event	30810	30811	.	-	.	as_code "1- , 2-"; transcript1_id "TCONS_00027986"; splice_chain1 "30811"; transcript2_id "TCONS_00027987"; splice_chain2 "30810";
Contig7110	astalavista	as_event	17454	17469	.	+	.	as_code "1- , 2-"; transcript1_id "TCONS_00137283"; splice_chain1 "17454"; transcript2_id "TCONS_00137284"; splice_chain2 "17469";
Contig2173	astalavista	as_event	112153	112154	.	+	.	as_code "1- , 2-"; transcript1_id "TCONS_00058945"; splice_chain1 "112154"; transcript2_id "TCONS_00058946"; splice_chain2 "112153";
Contig2173	astalavista	as_event	112152	112154	.	+	.	as_code "1- , 2-"; transcript1_id "TCONS_00058945"; splice_chain1 "112154"; transcript2_id "TCONS_00058947"; splice_chain2 "112152";
Contig2173	astalavista	as_event	112152	112153	.	+	.	as_code "1- , 2-"; transcript1_id "TCONS_00058946"; splice_chain1 "112153"; transcript2_id "TCONS_00058947"; splice_chain2 "112152";
Contig2173	astalavista	as_event	118217	118220	.	+	.	as_code "1- , 2-"; transcript1_id "TCONS_00058948"; splice_chain1 "118217"; transcript2_id "TCONS_00058950"; splice_chain2 "118220";
Contig2173	astalavista	as_event	118217	118219	.	+	.	as_code "1- , 2-"; transcript1_id "TCONS_00058948"; splice_chain1 "118217"; transcript2_id "TCONS_00058951"; splice_chain2 "118219";
Contig2173	astalavista	as_event	119510	119514	.	+	.	as_code "1- , 2-"; transcript1_id "TCONS_00058948"; splice_chain1 "119514"; transcript2_id "TCONS_00058952"; splice_chain2 "119510";
Contig2173	astalavista	as_event	119513	119514	.	+	.	as_code "1- , 2-"; transcript1_id "TCONS_00058948"; splice_chain1 "119514"; transcript2_id "TCONS_00058953"; splice_chain2 "119513";
Contig2173	astalavista	as_event	118219	118220	.	+	.	as_code "1- , 2-"; transcript1_id "TCONS_00058950"; splice_chain1 "118220"; transcript2_id "TCONS_00058951"; splice_chain2 "118219";
Contig2173	astalavista	as_event	119510	119513	.	+	.	as_code "1- , 2-"; transcript1_id "TCONS_00058952"; splice_chain1 "119510"; transcript2_id "TCONS_00058953"; splice_chain2 "119513";
Contig2170	astalavista	as_event	137404	137405	.	-	.	as_code "1- , 2-"; transcript1_id "TCONS_00058902"; splice_chain1 "137405"; transcript2_id "TCONS_00058903"; splice_chain2 "137404";
Contig2170	astalavista	as_event	135232	135244	.	-	.	as_code "1- , 2-"; transcript1_id "TCONS_00058901"; splice_chain1 "135232"; transcript2_id "TCONS_00058902"; splice_chain2 "135244";
Contig142	astalavista	as_event	144176	144195	.	+	.	as_code "1- , 2-"; transcript1_id "TCONS_00028973"; splice_chain1 "144176"; transcript2_id "TCONS_00028972"; splice_chain2 "144195";
Contig142	astalavista	as_event	143696	143699	.	+	.	as_code "1- , 2-"; transcript1_id "TCONS_00028973"; splice_chain1 "143699"; transcript2_id "TCONS_00028971"; splice_chain2 "143696";
Contig2170	astalavista	as_event	119045	119048	.	-	.	as_code "1- , 2-"; transcript1_id "TCONS_00058898"; splice_chain1 "119048"; transcript2_id "TCONS_00058896"; splice_chain2 "119045";
Contig141	astalavista	as_event	362619	362622	.	-	.	as_code "1- , 2-"; transcript1_id "TCONS_00028589"; splice_chain1 "362619"; transcript2_id "TCONS_00028591"; splice_chain2 "362622";
Contig141	astalavista	as_event	356671	356707	.	-	.	as_code "1- , 2-"; transcript1_id "TCONS_00028589"; splice_chain1 "356671"; transcript2_id "TCONS_00028590"; splice_chain2 "356707";
Contig141	astalavista	as_event	356665	356671	.	-	.	as_code "1- , 2-"; transcript1_id "TCONS_00028589"; splice_chain1 "356671"; transcript2_id "TCONS_00028596"; splice_chain2 "356665";
Contig141	astalavista	as_event	356665	356707	.	-	.	as_code "1- , 2-"; transcript1_id "TCONS_00028590"; splice_chain1 "356707"; transcript2_id "TCONS_00028596"; splice_chain2 "356665";
Contig141	astalavista	as_event	355716	355734	.	-	.	as_code "1- , 2-"; transcript1_id "TCONS_00028589"; splice_chain1 "355734"; transcript2_id "TCONS_00028592"; splice_chain2 "355716";
Contig141	astalavista	as_event	355731	355734	.	-	.	as_code "1- , 2-"; transcript1_id "TCONS_00028589"; splice_chain1 "355734"; transcript2_id "TCONS_00028593"; splice_chain2 "355731";
Contig141	astalavista	as_event	355716	355731	.	-	.	as_code "1- , 2-"; transcript1_id "TCONS_00028592"; splice_chain1 "355716"; transcript2_id "TCONS_00028593"; splice_chain2 "355731";
Contig2171	astalavista	as_event	99439	99440	.	-	.	as_code "1- , 2-"; transcript1_id "TCONS_00058921"; splice_chain1 "99440"; transcript2_id "TCONS_00058923"; splice_chain2 "99439";
Contig2171	astalavista	as_event	159668	159762	.	+	.	as_code "1- , 2-"; transcript1_id "TCONS_00058914"; splice_chain1 "159762"; transcript2_id "TCONS_00058917"; splice_chain2 "159668";
Contig2174	astalavista	as_event	53298	53301	.	-	.	as_code "1- , 2-"; transcript1_id "TCONS_00058975"; splice_chain1 "53298"; transcript2_id "TCONS_00058977"; splice_chain2 "53301";
Contig2936	astalavista	as_event	20090	20091	.	+	.	as_code "1- , 2-"; transcript1_id "TCONS_00078334"; splice_chain1 "20091"; transcript2_id "TCONS_00078335"; splice_chain2 "20090";
Contig2936	astalavista	as_event	30963	30966	.	-	.	as_code "1- , 2-"; transcript1_id "TCONS_00078341"; splice_chain1 "30966"; transcript2_id "TCONS_00078342"; splice_chain2 "30963";
Contig2175	astalavista	as_event	29094	29096	.	-	.	as_code "1- , 2-"; transcript1_id "TCONS_00058994"; splice_chain1 "29096"; transcript2_id "TCONS_00058995"; splice_chain2 "29094";
Contig2175	astalavista	as_event	29091	29096	.	-	.	as_code "1- , 2-"; transcript1_id "TCONS_00058994"; splice_chain1 "29096"; transcript2_id "TCONS_00058996"; splice_chain2 "29091";
Contig2175	astalavista	as_event	29095	29096	.	-	.	as_code "1- , 2-"; transcript1_id "TCONS_00058994"; splice_chain1 "29096"; transcript2_id "TCONS_00058997"; splice_chain2 "29095";
Contig2175	astalavista	as_event	29091	29094	.	-	.	as_code "1- , 2-"; transcript1_id "TCONS_00058995"; splice_chain1 "29094"; transcript2_id "TCONS_00058996"; splice_chain2 "29091";
Contig2175	astalavista	as_event	29094	29095	.	-	.	as_code "1- , 2-"; transcript1_id "TCONS_00058995"; splice_chain1 "29094"; transcript2_id "TCONS_00058997"; splice_chain2 "29095";
Contig2175	astalavista	as_event	29091	29095	.	-	.	as_code "1- , 2-"; transcript1_id "TCONS_00058996"; splice_chain1 "29091"; transcript2_id "TCONS_00058997"; splice_chain2 "29095";
Contig2175	astalavista	as_event	41164	41170	.	-	.	as_code "1- , 2-"; transcript1_id "TCONS_00058999"; splice_chain1 "41164"; transcript2_id "TCONS_00059002"; splice_chain2 "41170";
Contig2175	astalavista	as_event	32111	32149	.	-	.	as_code "1- , 2-"; transcript1_id "TCONS_00058999"; splice_chain1 "32111"; transcript2_id "TCONS_00059002"; splice_chain2 "32149";
Contig4767	astalavista	as_event	68998	69003	.	+	.	as_code "1- , 2-"; transcript1_id "TCONS_00110489"; splice_chain1 "68998"; transcript2_id "TCONS_00110490"; splice_chain2 "69003";
Contig4767	astalavista	as_event	37939	38092	.	-	.	as_code "1- , 2-"; transcript1_id "TCONS_00110494"; splice_chain1 "38092"; transcript2_id "TCONS_00110495"; splice_chain2 "37939";
Contig4767	astalavista	as_event	38316	38317	.	-	.	as_code "1- , 2-"; transcript1_id "TCONS_00110495"; splice_chain1 "38317"; transcript2_id "TCONS_00110497"; splice_chain2 "38316";
Contig183192	astalavista	as_event	141	152	.	-	.	as_code "1- , 2-"; transcript1_id "TCONS_00047978"; splice_chain1 "152"; transcript2_id "TCONS_00047979"; splice_chain2 "141";
Contig563	astalavista	as_event	88155	88208	.	-	.	as_code "1- , 2-"; transcript1_id "TCONS_00121449"; splice_chain1 "88208"; transcript2_id "TCONS_00121451"; splice_chain2 "88155";
Contig563	astalavista	as_event	87473	87545	.	-	.	as_code "1- , 2-"; transcript1_id "TCONS_00121450"; splice_chain1 "87545"; transcript2_id "TCONS_00121451"; splice_chain2 "87473";
Contig563	astalavista	as_event	84928	84930	.	-	.	as_code "1- , 2-"; transcript1_id "TCONS_00121448"; splice_chain1 "84930"; transcript2_id "TCONS_00121449"; splice_chain2 "84928";
Contig563	astalavista	as_event	67849	67850	.	+	.	as_code "1- , 2-"; transcript1_id "TCONS_00121380"; splice_chain1 "67850"; transcript2_id "TCONS_00121381"; splice_chain2 "67849";
Contig140	astalavista	as_event	385438	385441	.	+	.	as_code "1- , 2-"; transcript1_id "TCONS_00027975"; splice_chain1 "385441"; transcript2_id "TCONS_00027976"; splice_chain2 "385438";
Contig2620	astalavista	as_event	104131	104175	.	-	.	as_code "1- , 2-"; transcript1_id "TCONS_00070393"; splice_chain1 "104131"; transcript2_id "TCONS_00070394"; splice_chain2 "104175";
Contig2620	astalavista	as_event	102163	102251	.	-	.	as_code "1- , 2-"; transcript1_id "TCONS_00070393"; splice_chain1 "102251"; transcript2_id "TCONS_00070394"; splice_chain2 "102163";
Contig4767	astalavista	as_event	1148	1314	.	+	.	as_code "1- , 2-"; transcript1_id "TCONS_00110476"; splice_chain1 "1314"; transcript2_id "TCONS_00110479"; splice_chain2 "1148";
Contig4767	astalavista	as_event	1732	1733	.	+	.	as_code "1- , 2-"; transcript1_id "TCONS_00110476"; splice_chain1 "1733"; transcript2_id "TCONS_00110480"; splice_chain2 "1732";
Contig5539	astalavista	as_event	103918	103945	.	-	.	as_code "1- , 2-"; transcript1_id "TCONS_00120246"; splice_chain1 "103945"; transcript2_id "TCONS_00120247"; splice_chain2 "103918";
Contig140	astalavista	as_event	464525	464526	.	-	.	as_code "1- , 2-"; transcript1_id "TCONS_00028025"; splice_chain1 "464525"; transcript2_id "TCONS_00028026"; splice_chain2 "464526";
Contig4767	astalavista	as_event	34133	34184	.	+	.	as_code "1- , 2-"; transcript1_id "TCONS_00110483"; splice_chain1 "34133"; transcript2_id "TCONS_00110484"; splice_chain2 "34184";
Contig5539	astalavista	as_event	178029	181841	.	+	.	as_code "1- , 2-"; transcript1_id "TCONS_00120208"; splice_chain1 "181841"; transcript2_id "TCONS_00120213"; splice_chain2 "178029";
Contig5539	astalavista	as_event	176840	177909	.	+	.	as_code "1- , 2-"; transcript1_id "TCONS_00120205"; splice_chain1 "176840"; transcript2_id "TCONS_00120212"; splice_chain2 "177909";
Contig5539	astalavista	as_event	158765	158766	.	+	.	as_code "1- , 2-"; transcript1_id "TCONS_00120201"; splice_chain1 "158766"; transcript2_id "TCONS_00120202"; splice_chain2 "158765";
Contig140	astalavista	as_event	335152	335156	.	+	.	as_code "1- , 2-"; transcript1_id "TCONS_00027950"; splice_chain1 "335156"; transcript2_id "TCONS_00027951"; splice_chain2 "335152";
Contig140	astalavista	as_event	336524	336525	.	+	.	as_code "1- , 2-"; transcript1_id "TCONS_00027950"; splice_chain1 "336525"; transcript2_id "TCONS_00027955"; splice_chain2 "336524";
Contig140	astalavista	as_event	336875	336878	.	+	.	as_code "1- , 2-"; transcript1_id "TCONS_00027952"; splice_chain1 "336878"; transcript2_id "TCONS_00027953"; splice_chain2 "336875";
Contig156949	astalavista	as_event	10721	10760	.	-	.	as_code "1- , 2-"; transcript1_id "TCONS_00035992"; splice_chain1 "10760"; transcript2_id "TCONS_00035991"; splice_chain2 "10721";
Contig5539	astalavista	as_event	195460	195461	.	+	.	as_code "1- , 2-"; transcript1_id "TCONS_00120215"; splice_chain1 "195461"; transcript2_id "TCONS_00120216"; splice_chain2 "195460";
Contig5539	astalavista	as_event	198126	198127	.	+	.	as_code "1- , 2-"; transcript1_id "TCONS_00120215"; splice_chain1 "198127"; transcript2_id "TCONS_00120217"; splice_chain2 "198126";
Contig140	astalavista	as_event	359518	361427	.	+	.	as_code "1- , 2-"; transcript1_id "TCONS_00027966"; splice_chain1 "361427"; transcript2_id "TCONS_00027967"; splice_chain2 "359518";
Contig140	astalavista	as_event	367554	367743	.	+	.	as_code "1- , 2-"; transcript1_id "TCONS_00027968"; splice_chain1 "367743"; transcript2_id "TCONS_00027970"; splice_chain2 "367554";
Contig5539	astalavista	as_event	219238	219246	.	-	.	as_code "1- , 2-"; transcript1_id "TCONS_00120255"; splice_chain1 "219246"; transcript2_id "TCONS_00120254"; splice_chain2 "219238";
Contig140	astalavista	as_event	352865	352875	.	+	.	as_code "1- , 2-"; transcript1_id "TCONS_00027957"; splice_chain1 "352875"; transcript2_id "TCONS_00027958"; splice_chain2 "352865";
Contig140	astalavista	as_event	354489	354524	.	+	.	as_code "1- , 2-"; transcript1_id "TCONS_00027957"; splice_chain1 "354524"; transcript2_id "TCONS_00027958"; splice_chain2 "354489";
Contig140	astalavista	as_event	351615	351625	.	+	.	as_code "1- , 2-"; transcript1_id "TCONS_00027957"; splice_chain1 "351615"; transcript2_id "TCONS_00027963"; splice_chain2 "351625";
Contig140	astalavista	as_event	356812	356840	.	+	.	as_code "1- , 2-"; transcript1_id "TCONS_00027957"; splice_chain1 "356812"; transcript2_id "TCONS_00027958"; splice_chain2 "356840";
Contig140	astalavista	as_event	356812	356837	.	+	.	as_code "1- , 2-"; transcript1_id "TCONS_00027957"; splice_chain1 "356812"; transcript2_id "TCONS_00027965"; splice_chain2 "356837";
Contig140	astalavista	as_event	356837	356840	.	+	.	as_code "1- , 2-"; transcript1_id "TCONS_00027958"; splice_chain1 "356840"; transcript2_id "TCONS_00027965"; splice_chain2 "356837";
Contig5539	astalavista	as_event	234131	234136	.	-	.	as_code "1- , 2-"; transcript1_id "TCONS_00120256"; splice_chain1 "234136"; transcript2_id "TCONS_00120260"; splice_chain2 "234131";
Contig5539	astalavista	as_event	233690	233737	.	-	.	as_code "1- , 2-"; transcript1_id "TCONS_00120258"; splice_chain1 "233690"; transcript2_id "TCONS_00120262"; splice_chain2 "233737";
Contig183193	astalavista	as_event	10842	10941	.	-	.	as_code "1- , 2-"; transcript1_id "TCONS_00047980"; splice_chain1 "10842"; transcript2_id "TCONS_00047981"; splice_chain2 "10941";
Contig563	astalavista	as_event	199870	199871	.	-	.	as_code "1- , 2-"; transcript1_id "TCONS_00121483"; splice_chain1 "199871"; transcript2_id "TCONS_00121484"; splice_chain2 "199870";
Contig140	astalavista	as_event	180632	180634	.	+	.	as_code "1- , 2-"; transcript1_id "TCONS_00027933"; splice_chain1 "180634"; transcript2_id "TCONS_00027935"; splice_chain2 "180632";
Contig140	astalavista	as_event	183982	183983	.	+	.	as_code "1- , 2-"; transcript1_id "TCONS_00027933"; splice_chain1 "183983"; transcript2_id "TCONS_00027936"; splice_chain2 "183982";
Contig563	astalavista	as_event	143592	143594	.	-	.	as_code "1- , 2-"; transcript1_id "TCONS_00121472"; splice_chain1 "143592"; transcript2_id "TCONS_00121473"; splice_chain2 "143594";
Contig563	astalavista	as_event	140179	140198	.	-	.	as_code "1- , 2-"; transcript1_id "TCONS_00121472"; splice_chain1 "140198"; transcript2_id "TCONS_00121473"; splice_chain2 "140179";
Contig563	astalavista	as_event	138845	138846	.	-	.	as_code "1- , 2-"; transcript1_id "TCONS_00121472"; splice_chain1 "138845"; transcript2_id "TCONS_00121473"; splice_chain2 "138846";
Contig563	astalavista	as_event	146418	146435	.	-	.	as_code "1- , 2-"; transcript1_id "TCONS_00121474"; splice_chain1 "146435"; transcript2_id "TCONS_00121475"; splice_chain2 "146418";
Contig563	astalavista	as_event	145709	145752	.	-	.	as_code "1- , 2-"; transcript1_id "TCONS_00121474"; splice_chain1 "145752"; transcript2_id "TCONS_00121475"; splice_chain2 "145709";
Contig2627	astalavista	as_event	130200	130202	.	+	.	as_code "1- , 2-"; transcript1_id "TCONS_00070499"; splice_chain1 "130202"; transcript2_id "TCONS_00070505"; splice_chain2 "130200";
Contig2627	astalavista	as_event	137110	137111	.	+	.	as_code "1- , 2-"; transcript1_id "TCONS_00070501"; splice_chain1 "137110"; transcript2_id "TCONS_00070500"; splice_chain2 "137111";
Contig2627	astalavista	as_event	137109	137110	.	+	.	as_code "1- , 2-"; transcript1_id "TCONS_00070501"; splice_chain1 "137110"; transcript2_id "TCONS_00070504"; splice_chain2 "137109";
Contig2627	astalavista	as_event	137109	137111	.	+	.	as_code "1- , 2-"; transcript1_id "TCONS_00070500"; splice_chain1 "137111"; transcript2_id "TCONS_00070504"; splice_chain2 "137109";
Contig2627	astalavista	as_event	66204	67199	.	+	.	as_code "1- , 2-"; transcript1_id "TCONS_00070495"; splice_chain1 "66204"; transcript2_id "TCONS_00070497"; splice_chain2 "67199";
Contig5539	astalavista	as_event	288316	288320	.	+	.	as_code "1- , 2-"; transcript1_id "TCONS_00120228"; splice_chain1 "288316"; transcript2_id "TCONS_00120229"; splice_chain2 "288320";
Contig5539	astalavista	as_event	288316	288405	.	+	.	as_code "1- , 2-"; transcript1_id "TCONS_00120228"; splice_chain1 "288316"; transcript2_id "TCONS_00120230"; splice_chain2 "288405";
Contig5539	astalavista	as_event	288320	288405	.	+	.	as_code "1- , 2-"; transcript1_id "TCONS_00120229"; splice_chain1 "288320"; transcript2_id "TCONS_00120230"; splice_chain2 "288405";
Contig140	astalavista	as_event	274480	274481	.	-	.	as_code "1- , 2-"; transcript1_id "TCONS_00028009"; splice_chain1 "274480"; transcript2_id "TCONS_00028010"; splice_chain2 "274481";
Contig5539	astalavista	as_event	273590	273617	.	+	.	as_code "1- , 2-"; transcript1_id "TCONS_00120223"; splice_chain1 "273590"; transcript2_id "TCONS_00120224"; splice_chain2 "273617";
Contig5539	astalavista	as_event	273586	273590	.	+	.	as_code "1- , 2-"; transcript1_id "TCONS_00120223"; splice_chain1 "273590"; transcript2_id "TCONS_00120226"; splice_chain2 "273586";
Contig5539	astalavista	as_event	273588	273590	.	+	.	as_code "1- , 2-"; transcript1_id "TCONS_00120223"; splice_chain1 "273590"; transcript2_id "TCONS_00120227"; splice_chain2 "273588";
Contig5539	astalavista	as_event	273586	273617	.	+	.	as_code "1- , 2-"; transcript1_id "TCONS_00120224"; splice_chain1 "273617"; transcript2_id "TCONS_00120226"; splice_chain2 "273586";
Contig5539	astalavista	as_event	273588	273617	.	+	.	as_code "1- , 2-"; transcript1_id "TCONS_00120224"; splice_chain1 "273617"; transcript2_id "TCONS_00120227"; splice_chain2 "273588";
Contig5539	astalavista	as_event	273586	273588	.	+	.	as_code "1- , 2-"; transcript1_id "TCONS_00120226"; splice_chain1 "273586"; transcript2_id "TCONS_00120227"; splice_chain2 "273588";
Contig5539	astalavista	as_event	276780	276832	.	+	.	as_code "1- , 2-"; transcript1_id "TCONS_00120223"; splice_chain1 "276832"; transcript2_id "TCONS_00120224"; splice_chain2 "276780";
Contig1143	astalavista	as_event	236558	236573	.	+	.	as_code "1- , 2-"; transcript1_id "TCONS_00011187"; splice_chain1 "236573"; transcript2_id "TCONS_00011189"; splice_chain2 "236558";
Contig1143	astalavista	as_event	241656	241659	.	+	.	as_code "1- , 2-"; transcript1_id "TCONS_00011187"; splice_chain1 "241659"; transcript2_id "TCONS_00011188"; splice_chain2 "241656";
Contig2626	astalavista	as_event	34587	34600	.	+	.	as_code "1- , 2-"; transcript1_id "TCONS_00070480"; splice_chain1 "34587"; transcript2_id "TCONS_00070477"; splice_chain2 "34600";
Contig2626	astalavista	as_event	36496	36569	.	+	.	as_code "1- , 2-"; transcript1_id "TCONS_00070480"; splice_chain1 "36496"; transcript2_id "TCONS_00070479"; splice_chain2 "36569";
Contig2626	astalavista	as_event	35723	35731	.	+	.	as_code "1- , 2-"; transcript1_id "TCONS_00070480"; splice_chain1 "35723"; transcript2_id "TCONS_00070483"; splice_chain2 "35731";
Contig1143	astalavista	as_event	222801	224888	.	-	.	as_code "1- , 2-"; transcript1_id "TCONS_00011213"; splice_chain1 "222801"; transcript2_id "TCONS_00011219"; splice_chain2 "224888";
Contig1143	astalavista	as_event	227020	227040	.	-	.	as_code "1- , 2-"; transcript1_id "TCONS_00011217"; splice_chain1 "227040"; transcript2_id "TCONS_00011219"; splice_chain2 "227020";
Contig1143	astalavista	as_event	177506	177516	.	+	.	as_code "1- , 2-"; transcript1_id "TCONS_00011185"; splice_chain1 "177506"; transcript2_id "TCONS_00011183"; splice_chain2 "177516";
Contig563	astalavista	as_event	131128	131154	.	+	.	as_code "1- , 2-"; transcript1_id "TCONS_00121394"; splice_chain1 "131128"; transcript2_id "TCONS_00121397"; splice_chain2 "131154";
Contig563	astalavista	as_event	131926	132300	.	+	.	as_code "1- , 2-"; transcript1_id "TCONS_00121394"; splice_chain1 "131926"; transcript2_id "TCONS_00121396"; splice_chain2 "132300";
Contig563	astalavista	as_event	110467	110519	.	-	.	as_code "1- , 2-"; transcript1_id "TCONS_00121460"; splice_chain1 "110519"; transcript2_id "TCONS_00121461"; splice_chain2 "110467";
Contig563	astalavista	as_event	110503	110519	.	-	.	as_code "1- , 2-"; transcript1_id "TCONS_00121460"; splice_chain1 "110519"; transcript2_id "TCONS_00121462"; splice_chain2 "110503";
Contig563	astalavista	as_event	110497	110519	.	-	.	as_code "1- , 2-"; transcript1_id "TCONS_00121460"; splice_chain1 "110519"; transcript2_id "TCONS_00121463"; splice_chain2 "110497";
Contig563	astalavista	as_event	110467	110503	.	-	.	as_code "1- , 2-"; transcript1_id "TCONS_00121461"; splice_chain1 "110467"; transcript2_id "TCONS_00121462"; splice_chain2 "110503";
Contig563	astalavista	as_event	110467	110497	.	-	.	as_code "1- , 2-"; transcript1_id "TCONS_00121461"; splice_chain1 "110467"; transcript2_id "TCONS_00121463"; splice_chain2 "110497";
Contig563	astalavista	as_event	110497	110503	.	-	.	as_code "1- , 2-"; transcript1_id "TCONS_00121462"; splice_chain1 "110503"; transcript2_id "TCONS_00121463"; splice_chain2 "110497";
Contig563	astalavista	as_event	113638	113650	.	+	.	as_code "1- , 2-"; transcript1_id "TCONS_00121387"; splice_chain1 "113650"; transcript2_id "TCONS_00121386"; splice_chain2 "113638";
Contig563	astalavista	as_event	112975	113050	.	+	.	as_code "1- , 2-"; transcript1_id "TCONS_00121387"; splice_chain1 "113050"; transcript2_id "TCONS_00121389"; splice_chain2 "112975";
Contig563	astalavista	as_event	113049	113050	.	+	.	as_code "1- , 2-"; transcript1_id "TCONS_00121387"; splice_chain1 "113050"; transcript2_id "TCONS_00121391"; splice_chain2 "113049";
Contig563	astalavista	as_event	112975	113049	.	+	.	as_code "1- , 2-"; transcript1_id "TCONS_00121389"; splice_chain1 "112975"; transcript2_id "TCONS_00121391"; splice_chain2 "113049";
Contig563	astalavista	as_event	129198	129199	.	-	.	as_code "1- , 2-"; transcript1_id "TCONS_00121465"; splice_chain1 "129199"; transcript2_id "TCONS_00121467"; splice_chain2 "129198";
Contig563	astalavista	as_event	129164	129199	.	-	.	as_code "1- , 2-"; transcript1_id "TCONS_00121465"; splice_chain1 "129199"; transcript2_id "TCONS_00121470"; splice_chain2 "129164";
Contig563	astalavista	as_event	128549	128560	.	-	.	as_code "1- , 2-"; transcript1_id "TCONS_00121465"; splice_chain1 "128560"; transcript2_id "TCONS_00121470"; splice_chain2 "128549";
Contig563	astalavista	as_event	129164	129198	.	-	.	as_code "1- , 2-"; transcript1_id "TCONS_00121467"; splice_chain1 "129198"; transcript2_id "TCONS_00121470"; splice_chain2 "129164";
Contig64621	astalavista	as_event	1563	1564	.	+	.	as_code "1- , 2-"; transcript1_id "TCONS_00130134"; splice_chain1 "1564"; transcript2_id "TCONS_00130135"; splice_chain2 "1563";
Contig2621	astalavista	as_event	35624	35654	.	-	.	as_code "1- , 2-"; transcript1_id "TCONS_00070409"; splice_chain1 "35654"; transcript2_id "TCONS_00070410"; splice_chain2 "35624";
Contig7885	astalavista	as_event	68312	68317	.	+	.	as_code "1- , 2-"; transcript1_id "TCONS_00144515"; splice_chain1 "68317"; transcript2_id "TCONS_00144516"; splice_chain2 "68312";
Contig4767	astalavista	as_event	106233	106282	.	-	.	as_code "1- , 2-"; transcript1_id "TCONS_00110498"; splice_chain1 "106282"; transcript2_id "TCONS_00110499"; splice_chain2 "106233";
Contig4767	astalavista	as_event	106479	106491	.	-	.	as_code "1- , 2-"; transcript1_id "TCONS_00110498"; splice_chain1 "106491"; transcript2_id "TCONS_00110511"; splice_chain2 "106479";
Contig4767	astalavista	as_event	105857	105890	.	-	.	as_code "1- , 2-"; transcript1_id "TCONS_00110498"; splice_chain1 "105890"; transcript2_id "TCONS_00110502"; splice_chain2 "105857";
Contig563	astalavista	as_event	95403	95463	.	-	.	as_code "1- , 2-"; transcript1_id "TCONS_00121457"; splice_chain1 "95463"; transcript2_id "TCONS_00121459"; splice_chain2 "95403";
Contig563	astalavista	as_event	93357	93360	.	-	.	as_code "1- , 2-"; transcript1_id "TCONS_00121453"; splice_chain1 "93357"; transcript2_id "TCONS_00121454"; splice_chain2 "93360";
Contig7885	astalavista	as_event	10128	10152	.	-	.	as_code "1- , 2-"; transcript1_id "TCONS_00144524"; splice_chain1 "10152"; transcript2_id "TCONS_00144527"; splice_chain2 "10128";
Contig19762	astalavista	as_event	8334	8799	.	+	.	as_code "1- , 2-"; transcript1_id "TCONS_00053151"; splice_chain1 "8334"; transcript2_id "TCONS_00053152"; splice_chain2 "8799";
Contig7137	astalavista	as_event	58778	59364	.	-	.	as_code "1- , 2-"; transcript1_id "TCONS_00137529"; splice_chain1 "59364"; transcript2_id "TCONS_00137527"; splice_chain2 "58778";
Contig28008	astalavista	as_event	83607	83608	.	-	.	as_code "1- , 2-"; transcript1_id "TCONS_00074760"; splice_chain1 "83608"; transcript2_id "TCONS_00074762"; splice_chain2 "83607";
Contig7136	astalavista	as_event	27406	27407	.	-	.	as_code "1- , 2-"; transcript1_id "TCONS_00137509"; splice_chain1 "27407"; transcript2_id "TCONS_00137510"; splice_chain2 "27406";
Contig5535	astalavista	as_event	53041	53058	.	-	.	as_code "1- , 2-"; transcript1_id "TCONS_00120156"; splice_chain1 "53058"; transcript2_id "TCONS_00120158"; splice_chain2 "53041";
Contig7137	astalavista	as_event	89133	89134	.	+	.	as_code "1- , 2-"; transcript1_id "TCONS_00137515"; splice_chain1 "89134"; transcript2_id "TCONS_00137519"; splice_chain2 "89133";
Contig7137	astalavista	as_event	92349	92409	.	+	.	as_code "1- , 2-"; transcript1_id "TCONS_00137516"; splice_chain1 "92349"; transcript2_id "TCONS_00137518"; splice_chain2 "92409";
Contig5534	astalavista	as_event	54071	54097	.	-	.	as_code "1- , 2-"; transcript1_id "TCONS_00120131"; splice_chain1 "54071"; transcript2_id "TCONS_00120133"; splice_chain2 "54097";
Contig5539	astalavista	as_event	32274	32297	.	+	.	as_code "1- , 2-"; transcript1_id "TCONS_00120179"; splice_chain1 "32297"; transcript2_id "TCONS_00120186"; splice_chain2 "32274";
Contig5539	astalavista	as_event	31728	31734	.	+	.	as_code "1- , 2-"; transcript1_id "TCONS_00120183"; splice_chain1 "31728"; transcript2_id "TCONS_00120186"; splice_chain2 "31734";
Contig5539	astalavista	as_event	32002	32297	.	+	.	as_code "1- , 2-"; transcript1_id "TCONS_00120183"; splice_chain1 "32002"; transcript2_id "TCONS_00120187"; splice_chain2 "32297";
Contig5539	astalavista	as_event	31728	31731	.	+	.	as_code "1- , 2-"; transcript1_id "TCONS_00120182"; splice_chain1 "31731"; transcript2_id "TCONS_00120181"; splice_chain2 "31728";
Contig5539	astalavista	as_event	38120	38185	.	+	.	as_code "1- , 2-"; transcript1_id "TCONS_00120185"; splice_chain1 "38120"; transcript2_id "TCONS_00120184"; splice_chain2 "38185";
Contig5539	astalavista	as_event	6354	6364	.	+	.	as_code "1- , 2-"; transcript1_id "TCONS_00120169"; splice_chain1 "6364"; transcript2_id "TCONS_00120170"; splice_chain2 "6354";
Contig5539	astalavista	as_event	13372	13374	.	+	.	as_code "1- , 2-"; transcript1_id "TCONS_00120169"; splice_chain1 "13374"; transcript2_id "TCONS_00120172"; splice_chain2 "13372";
Contig5539	astalavista	as_event	14589	14590	.	+	.	as_code "1- , 2-"; transcript1_id "TCONS_00120169"; splice_chain1 "14590"; transcript2_id "TCONS_00120176"; splice_chain2 "14589";
Contig7134	astalavista	as_event	89990	89991	.	-	.	as_code "1- , 2-"; transcript1_id "TCONS_00137493"; splice_chain1 "89991"; transcript2_id "TCONS_00137494"; splice_chain2 "89990";
Contig7134	astalavista	as_event	92449	92451	.	-	.	as_code "1- , 2-"; transcript1_id "TCONS_00137495"; splice_chain1 "92451"; transcript2_id "TCONS_00137497"; splice_chain2 "92449";
Contig7134	astalavista	as_event	92450	92451	.	-	.	as_code "1- , 2-"; transcript1_id "TCONS_00137495"; splice_chain1 "92451"; transcript2_id "TCONS_00137496"; splice_chain2 "92450";
Contig7134	astalavista	as_event	92449	92450	.	-	.	as_code "1- , 2-"; transcript1_id "TCONS_00137497"; splice_chain1 "92449"; transcript2_id "TCONS_00137496"; splice_chain2 "92450";
Contig5539	astalavista	as_event	19661	19663	.	-	.	as_code "1- , 2-"; transcript1_id "TCONS_00120232"; splice_chain1 "19663"; transcript2_id "TCONS_00120233"; splice_chain2 "19661";
Contig5539	astalavista	as_event	23028	23029	.	-	.	as_code "1- , 2-"; transcript1_id "TCONS_00120233"; splice_chain1 "23029"; transcript2_id "TCONS_00120234"; splice_chain2 "23028";
Contig5539	astalavista	as_event	25090	25095	.	-	.	as_code "1- , 2-"; transcript1_id "TCONS_00120234"; splice_chain1 "25095"; transcript2_id "TCONS_00120235"; splice_chain2 "25090";
Contig5539	astalavista	as_event	23210	23246	.	-	.	as_code "1- , 2-"; transcript1_id "TCONS_00120234"; splice_chain1 "23210"; transcript2_id "TCONS_00120236"; splice_chain2 "23246";
Contig5539	astalavista	as_event	70644	70650	.	-	.	as_code "1- , 2-"; transcript1_id "TCONS_00120242"; splice_chain1 "70650"; transcript2_id "TCONS_00120243"; splice_chain2 "70644";
Contig5539	astalavista	as_event	65159	65675	.	-	.	as_code "1- , 2-"; transcript1_id "TCONS_00120238"; splice_chain1 "65159"; transcript2_id "TCONS_00120239"; splice_chain2 "65675";
Contig5539	astalavista	as_event	61686	61696	.	-	.	as_code "1- , 2-"; transcript1_id "TCONS_00120238"; splice_chain1 "61696"; transcript2_id "TCONS_00120239"; splice_chain2 "61686";
Contig5539	astalavista	as_event	58880	58908	.	-	.	as_code "1- , 2-"; transcript1_id "TCONS_00120238"; splice_chain1 "58908"; transcript2_id "TCONS_00120239"; splice_chain2 "58880";
Contig5318	astalavista	as_event	45875	45876	.	-	.	as_code "1- , 2-"; transcript1_id "TCONS_00117741"; splice_chain1 "45876"; transcript2_id "TCONS_00117742"; splice_chain2 "45875";
Contig562	astalavista	as_event	117962	117963	.	-	.	as_code "1- , 2-"; transcript1_id "TCONS_00121301"; splice_chain1 "117963"; transcript2_id "TCONS_00121302"; splice_chain2 "117962";
Contig140	astalavista	as_event	489536	489558	.	-	.	as_code "1- , 2-"; transcript1_id "TCONS_00028029"; splice_chain1 "489558"; transcript2_id "TCONS_00028034"; splice_chain2 "489536";
Contig140	astalavista	as_event	492153	492229	.	-	.	as_code "1- , 2-"; transcript1_id "TCONS_00028030"; splice_chain1 "492153"; transcript2_id "TCONS_00028035"; splice_chain2 "492229";
Contig126	astalavista	as_event	89335	89355	.	-	.	as_code "1- , 2-"; transcript1_id "TCONS_00020334"; splice_chain1 "89335"; transcript2_id "TCONS_00020343"; splice_chain2 "89355";
Contig126	astalavista	as_event	87556	87567	.	-	.	as_code "1- , 2-"; transcript1_id "TCONS_00020334"; splice_chain1 "87556"; transcript2_id "TCONS_00020336"; splice_chain2 "87567";
Contig126	astalavista	as_event	84848	84911	.	-	.	as_code "1- , 2-"; transcript1_id "TCONS_00020334"; splice_chain1 "84911"; transcript2_id "TCONS_00020331"; splice_chain2 "84848";
Contig126	astalavista	as_event	84011	84013	.	-	.	as_code "1- , 2-"; transcript1_id "TCONS_00020334"; splice_chain1 "84011"; transcript2_id "TCONS_00020333"; splice_chain2 "84013";
Contig126	astalavista	as_event	50140	50171	.	-	.	as_code "1- , 2-"; transcript1_id "TCONS_00020319"; splice_chain1 "50171"; transcript2_id "TCONS_00020322"; splice_chain2 "50140";
Contig126	astalavista	as_event	53517	53520	.	-	.	as_code "1- , 2-"; transcript1_id "TCONS_00020320"; splice_chain1 "53520"; transcript2_id "TCONS_00020321"; splice_chain2 "53517";
Contig6889	astalavista	as_event	37690	37691	.	-	.	as_code "1- , 2-"; transcript1_id "TCONS_00134652"; splice_chain1 "37690"; transcript2_id "TCONS_00134654"; splice_chain2 "37691";
Contig6889	astalavista	as_event	37689	37690	.	-	.	as_code "1- , 2-"; transcript1_id "TCONS_00134652"; splice_chain1 "37690"; transcript2_id "TCONS_00134653"; splice_chain2 "37689";
Contig6889	astalavista	as_event	37689	37691	.	-	.	as_code "1- , 2-"; transcript1_id "TCONS_00134654"; splice_chain1 "37691"; transcript2_id "TCONS_00134653"; splice_chain2 "37689";
Contig129569	astalavista	as_event	97	101	.	-	.	as_code "1- , 2-"; transcript1_id "TCONS_00022803"; splice_chain1 "97"; transcript2_id "TCONS_00022804"; splice_chain2 "101";
Contig6882	astalavista	as_event	35139	35141	.	-	.	as_code "1- , 2-"; transcript1_id "TCONS_00134621"; splice_chain1 "35139"; transcript2_id "TCONS_00134623"; splice_chain2 "35141";
Contig6882	astalavista	as_event	28704	28808	.	-	.	as_code "1- , 2-"; transcript1_id "TCONS_00134619"; splice_chain1 "28808"; transcript2_id "TCONS_00134621"; splice_chain2 "28704";
Contig5503	astalavista	as_event	33712	33714	.	-	.	as_code "1- , 2-"; transcript1_id "TCONS_00119849"; splice_chain1 "33714"; transcript2_id "TCONS_00119850"; splice_chain2 "33712";
Contig5503	astalavista	as_event	35778	35780	.	-	.	as_code "1- , 2-"; transcript1_id "TCONS_00119850"; splice_chain1 "35778"; transcript2_id "TCONS_00119852"; splice_chain2 "35780";
Contig31862	astalavista	as_event	202034	202088	.	+	.	as_code "1- , 2-"; transcript1_id "TCONS_00084647"; splice_chain1 "202034"; transcript2_id "TCONS_00084648"; splice_chain2 "202088";
Contig31862	astalavista	as_event	130683	130847	.	+	.	as_code "1- , 2-"; transcript1_id "TCONS_00084639"; splice_chain1 "130683"; transcript2_id "TCONS_00084641"; splice_chain2 "130847";
Contig2902	astalavista	as_event	142414	142454	.	-	.	as_code "1- , 2-"; transcript1_id "TCONS_00077642"; splice_chain1 "142454"; transcript2_id "TCONS_00077643"; splice_chain2 "142414";
Contig2902	astalavista	as_event	140912	141071	.	-	.	as_code "1- , 2-"; transcript1_id "TCONS_00077643"; splice_chain1 "140912"; transcript2_id "TCONS_00077644"; splice_chain2 "141071";
Contig2903	astalavista	as_event	138369	138372	.	-	.	as_code "1- , 2-"; transcript1_id "TCONS_00077688"; splice_chain1 "138372"; transcript2_id "TCONS_00077689"; splice_chain2 "138369";
Contig2903	astalavista	as_event	89483	89508	.	+	.	as_code "1- , 2-"; transcript1_id "TCONS_00077664"; splice_chain1 "89508"; transcript2_id "TCONS_00077662"; splice_chain2 "89483";
Contig2903	astalavista	as_event	106798	107222	.	-	.	as_code "1- , 2-"; transcript1_id "TCONS_00077682"; splice_chain1 "107222"; transcript2_id "TCONS_00077684"; splice_chain2 "106798";
Contig130	astalavista	as_event	221353	221358	.	+	.	as_code "1- , 2-"; transcript1_id "TCONS_00022942"; splice_chain1 "221358"; transcript2_id "TCONS_00022944"; splice_chain2 "221353";
Contig130	astalavista	as_event	214569	214605	.	-	.	as_code "1- , 2-"; transcript1_id "TCONS_00022988"; splice_chain1 "214605"; transcript2_id "TCONS_00022989"; splice_chain2 "214569";
Contig130	astalavista	as_event	212430	212432	.	+	.	as_code "1- , 2-"; transcript1_id "TCONS_00022940"; splice_chain1 "212430"; transcript2_id "TCONS_00022939"; splice_chain2 "212432";
Contig130	astalavista	as_event	378582	378583	.	-	.	as_code "1- , 2-"; transcript1_id "TCONS_00023010"; splice_chain1 "378583"; transcript2_id "TCONS_00023011"; splice_chain2 "378582";
Contig130	astalavista	as_event	318246	318262	.	-	.	as_code "1- , 2-"; transcript1_id "TCONS_00022998"; splice_chain1 "318262"; transcript2_id "TCONS_00023000"; splice_chain2 "318246";
Contig130	astalavista	as_event	318411	318412	.	-	.	as_code "1- , 2-"; transcript1_id "TCONS_00022999"; splice_chain1 "318411"; transcript2_id "TCONS_00023002"; splice_chain2 "318412";
Contig130	astalavista	as_event	315670	316346	.	-	.	as_code "1- , 2-"; transcript1_id "TCONS_00022997"; splice_chain1 "316346"; transcript2_id "TCONS_00022998"; splice_chain2 "315670";
Contig130	astalavista	as_event	316340	316346	.	-	.	as_code "1- , 2-"; transcript1_id "TCONS_00022997"; splice_chain1 "316346"; transcript2_id "TCONS_00023000"; splice_chain2 "316340";
Contig130	astalavista	as_event	315670	316340	.	-	.	as_code "1- , 2-"; transcript1_id "TCONS_00022998"; splice_chain1 "315670"; transcript2_id "TCONS_00023000"; splice_chain2 "316340";
Contig130	astalavista	as_event	315468	315495	.	-	.	as_code "1- , 2-"; transcript1_id "TCONS_00022997"; splice_chain1 "315495"; transcript2_id "TCONS_00022996"; splice_chain2 "315468";
Contig187247	astalavista	as_event	19735	19781	.	+	.	as_code "1- , 2-"; transcript1_id "TCONS_00049881"; splice_chain1 "19781"; transcript2_id "TCONS_00049882"; splice_chain2 "19735";
Contig130	astalavista	as_event	409686	409820	.	+	.	as_code "1- , 2-"; transcript1_id "TCONS_00022963"; splice_chain1 "409820"; transcript2_id "TCONS_00022967"; splice_chain2 "409686";
Contig160608	astalavista	as_event	11780	11781	.	+	.	as_code "1- , 2-"; transcript1_id "TCONS_00037841"; splice_chain1 "11781"; transcript2_id "TCONS_00037840"; splice_chain2 "11780";
Contig160608	astalavista	as_event	11778	11781	.	+	.	as_code "1- , 2-"; transcript1_id "TCONS_00037841"; splice_chain1 "11781"; transcript2_id "TCONS_00037839"; splice_chain2 "11778";
Contig160608	astalavista	as_event	11778	11780	.	+	.	as_code "1- , 2-"; transcript1_id "TCONS_00037840"; splice_chain1 "11780"; transcript2_id "TCONS_00037839"; splice_chain2 "11778";
Contig17193	astalavista	as_event	11240	11249	.	+	.	as_code "1- , 2-"; transcript1_id "TCONS_00042861"; splice_chain1 "11240"; transcript2_id "TCONS_00042862"; splice_chain2 "11249";
Contig111	astalavista	as_event	308295	308296	.	-	.	as_code "1- , 2-"; transcript1_id "TCONS_00008815"; splice_chain1 "308295"; transcript2_id "TCONS_00008816"; splice_chain2 "308296";
Contig111	astalavista	as_event	308294	308295	.	-	.	as_code "1- , 2-"; transcript1_id "TCONS_00008815"; splice_chain1 "308295"; transcript2_id "TCONS_00008817"; splice_chain2 "308294";
Contig111	astalavista	as_event	308294	308296	.	-	.	as_code "1- , 2-"; transcript1_id "TCONS_00008816"; splice_chain1 "308296"; transcript2_id "TCONS_00008817"; splice_chain2 "308294";
Contig111	astalavista	as_event	330850	330873	.	+	.	as_code "1- , 2-"; transcript1_id "TCONS_00008763"; splice_chain1 "330873"; transcript2_id "TCONS_00008765"; splice_chain2 "330850";
Contig111	astalavista	as_event	331689	331697	.	+	.	as_code "1- , 2-"; transcript1_id "TCONS_00008763"; splice_chain1 "331689"; transcript2_id "TCONS_00008765"; splice_chain2 "331697";
Contig111	astalavista	as_event	333105	333136	.	+	.	as_code "1- , 2-"; transcript1_id "TCONS_00008763"; splice_chain1 "333105"; transcript2_id "TCONS_00008766"; splice_chain2 "333136";
Contig111	astalavista	as_event	225544	225581	.	+	.	as_code "1- , 2-"; transcript1_id "TCONS_00008754"; splice_chain1 "225544"; transcript2_id "TCONS_00008756"; splice_chain2 "225581";
Contig111	astalavista	as_event	270896	270909	.	-	.	as_code "1- , 2-"; transcript1_id "TCONS_00008810"; splice_chain1 "270896"; transcript2_id "TCONS_00008811"; splice_chain2 "270909";
Contig145629	astalavista	as_event	669	730	.	+	.	as_code "1- , 2-"; transcript1_id "TCONS_00030694"; splice_chain1 "730"; transcript2_id "TCONS_00030695"; splice_chain2 "669";
Contig111	astalavista	as_event	364969	364973	.	+	.	as_code "1- , 2-"; transcript1_id "TCONS_00008770"; splice_chain1 "364969"; transcript2_id "TCONS_00008773"; splice_chain2 "364973";
Contig111	astalavista	as_event	372825	372839	.	+	.	as_code "1- , 2-"; transcript1_id "TCONS_00008774"; splice_chain1 "372825"; transcript2_id "TCONS_00008775"; splice_chain2 "372839";
Contig111	astalavista	as_event	380992	380994	.	+	.	as_code "1- , 2-"; transcript1_id "TCONS_00008776"; splice_chain1 "380994"; transcript2_id "TCONS_00008778"; splice_chain2 "380992";
Contig111	astalavista	as_event	380993	380994	.	+	.	as_code "1- , 2-"; transcript1_id "TCONS_00008776"; splice_chain1 "380994"; transcript2_id "TCONS_00008779"; splice_chain2 "380993";
Contig111	astalavista	as_event	380992	380993	.	+	.	as_code "1- , 2-"; transcript1_id "TCONS_00008778"; splice_chain1 "380992"; transcript2_id "TCONS_00008779"; splice_chain2 "380993";
Contig111	astalavista	as_event	399959	399964	.	+	.	as_code "1- , 2-"; transcript1_id "TCONS_00008785"; splice_chain1 "399959"; transcript2_id "TCONS_00008787"; splice_chain2 "399964";
Contig111	astalavista	as_event	403006	403007	.	+	.	as_code "1- , 2-"; transcript1_id "TCONS_00008786"; splice_chain1 "403007"; transcript2_id "TCONS_00008788"; splice_chain2 "403006";
Contig145620	astalavista	as_event	2775	3185	.	+	.	as_code "1- , 2-"; transcript1_id "TCONS_00030684"; splice_chain1 "3185"; transcript2_id "TCONS_00030685"; splice_chain2 "2775";
Contig145620	astalavista	as_event	2490	2494	.	+	.	as_code "1- , 2-"; transcript1_id "TCONS_00030686"; splice_chain1 "2490"; transcript2_id "TCONS_00030687"; splice_chain2 "2494";
Contig145620	astalavista	as_event	1817	1828	.	+	.	as_code "1- , 2-"; transcript1_id "TCONS_00030686"; splice_chain1 "1828"; transcript2_id "TCONS_00030688"; splice_chain2 "1817";
Contig111	astalavista	as_event	376771	376772	.	-	.	as_code "1- , 2-"; transcript1_id "TCONS_00008827"; splice_chain1 "376772"; transcript2_id "TCONS_00008828"; splice_chain2 "376771";
Contig31340	astalavista	as_event	21599	21644	.	-	.	as_code "1- , 2-"; transcript1_id "TCONS_00083642"; splice_chain1 "21644"; transcript2_id "TCONS_00083643"; splice_chain2 "21599";
Contig112	astalavista	as_event	213869	213978	.	+	.	as_code "1- , 2-"; transcript1_id "TCONS_00009445"; splice_chain1 "213869"; transcript2_id "TCONS_00009446"; splice_chain2 "213978";
Contig111	astalavista	as_event	169606	169672	.	+	.	as_code "1- , 2-"; transcript1_id "TCONS_00008746"; splice_chain1 "169672"; transcript2_id "TCONS_00008747"; splice_chain2 "169606";
Contig111	astalavista	as_event	143070	143087	.	+	.	as_code "1- , 2-"; transcript1_id "TCONS_00008731"; splice_chain1 "143070"; transcript2_id "TCONS_00008737"; splice_chain2 "143087";
Contig111	astalavista	as_event	143070	143258	.	+	.	as_code "1- , 2-"; transcript1_id "TCONS_00008730"; splice_chain1 "143070"; transcript2_id "TCONS_00008735"; splice_chain2 "143258";
Contig111	astalavista	as_event	151106	151139	.	+	.	as_code "1- , 2-"; transcript1_id "TCONS_00008742"; splice_chain1 "151106"; transcript2_id "TCONS_00008743"; splice_chain2 "151139";
Contig111	astalavista	as_event	198181	198182	.	-	.	as_code "1- , 2-"; transcript1_id "TCONS_00008805"; splice_chain1 "198181"; transcript2_id "TCONS_00008806"; splice_chain2 "198182";
Contig111	astalavista	as_event	121668	121671	.	-	.	as_code "1- , 2-"; transcript1_id "TCONS_00008799"; splice_chain1 "121668"; transcript2_id "TCONS_00008800"; splice_chain2 "121671";
Contig5510	astalavista	as_event	14312	14314	.	-	.	as_code "1- , 2-"; transcript1_id "TCONS_00119917"; splice_chain1 "14314"; transcript2_id "TCONS_00119919"; splice_chain2 "14312";
Contig5510	astalavista	as_event	12817	12820	.	-	.	as_code "1- , 2-"; transcript1_id "TCONS_00119917"; splice_chain1 "12817"; transcript2_id "TCONS_00119918"; splice_chain2 "12820";
Contig5510	astalavista	as_event	8720	8726	.	-	.	as_code "1- , 2-"; transcript1_id "TCONS_00119917"; splice_chain1 "8726"; transcript2_id "TCONS_00119921"; splice_chain2 "8720";
Contig31862	astalavista	as_event	83361	83407	.	+	.	as_code "1- , 2-"; transcript1_id "TCONS_00084630"; splice_chain1 "83361"; transcript2_id "TCONS_00084631"; splice_chain2 "83407";
Contig31866	astalavista	as_event	36519	36539	.	-	.	as_code "1- , 2-"; transcript1_id "TCONS_00084678"; splice_chain1 "36539"; transcript2_id "TCONS_00084680"; splice_chain2 "36519";
Contig31866	astalavista	as_event	30305	30306	.	-	.	as_code "1- , 2-"; transcript1_id "TCONS_00084678"; splice_chain1 "30305"; transcript2_id "TCONS_00084681"; splice_chain2 "30306";
Contig31862	astalavista	as_event	46003	46004	.	+	.	as_code "1- , 2-"; transcript1_id "TCONS_00084625"; splice_chain1 "46003"; transcript2_id "TCONS_00084626"; splice_chain2 "46004";
Contig4738	astalavista	as_event	98241	98364	.	-	.	as_code "1- , 2-"; transcript1_id "TCONS_00110311"; splice_chain1 "98364"; transcript2_id "TCONS_00110312"; splice_chain2 "98241";
Contig115107	astalavista	as_event	5971	6009	.	-	.	as_code "1- , 2-"; transcript1_id "TCONS_00011809"; splice_chain1 "5971"; transcript2_id "TCONS_00011810"; splice_chain2 "6009";
Contig4738	astalavista	as_event	103199	103209	.	+	.	as_code "1- , 2-"; transcript1_id "TCONS_00110304"; splice_chain1 "103209"; transcript2_id "TCONS_00110305"; splice_chain2 "103199";
Contig4738	astalavista	as_event	103965	103978	.	+	.	as_code "1- , 2-"; transcript1_id "TCONS_00110303"; splice_chain1 "103978"; transcript2_id "TCONS_00110302"; splice_chain2 "103965";
Contig4738	astalavista	as_event	108739	108778	.	-	.	as_code "1- , 2-"; transcript1_id "TCONS_00110315"; splice_chain1 "108778"; transcript2_id "TCONS_00110314"; splice_chain2 "108739";
Contig4738	astalavista	as_event	107133	107136	.	-	.	as_code "1- , 2-"; transcript1_id "TCONS_00110314"; splice_chain1 "107133"; transcript2_id "TCONS_00110316"; splice_chain2 "107136";
Contig4738	astalavista	as_event	118420	118424	.	-	.	as_code "1- , 2-"; transcript1_id "TCONS_00110317"; splice_chain1 "118420"; transcript2_id "TCONS_00110318"; splice_chain2 "118424";
Contig4738	astalavista	as_event	118419	118420	.	-	.	as_code "1- , 2-"; transcript1_id "TCONS_00110317"; splice_chain1 "118420"; transcript2_id "TCONS_00110319"; splice_chain2 "118419";
Contig4738	astalavista	as_event	118419	118424	.	-	.	as_code "1- , 2-"; transcript1_id "TCONS_00110318"; splice_chain1 "118424"; transcript2_id "TCONS_00110319"; splice_chain2 "118419";
Contig4738	astalavista	as_event	115846	115847	.	-	.	as_code "1- , 2-"; transcript1_id "TCONS_00110317"; splice_chain1 "115847"; transcript2_id "TCONS_00110319"; splice_chain2 "115846";
Contig84325	astalavista	as_event	606	608	.	-	.	as_code "1- , 2-"; transcript1_id "TCONS_00149504"; splice_chain1 "608"; transcript2_id "TCONS_00149505"; splice_chain2 "606";
Contig4738	astalavista	as_event	72177	72179	.	+	.	as_code "1- , 2-"; transcript1_id "TCONS_00110294"; splice_chain1 "72179"; transcript2_id "TCONS_00110298"; splice_chain2 "72177";
Contig4738	astalavista	as_event	73067	73073	.	+	.	as_code "1- , 2-"; transcript1_id "TCONS_00110294"; splice_chain1 "73073"; transcript2_id "TCONS_00110297"; splice_chain2 "73067";
Contig4738	astalavista	as_event	73065	73073	.	+	.	as_code "1- , 2-"; transcript1_id "TCONS_00110294"; splice_chain1 "73073"; transcript2_id "TCONS_00110299"; splice_chain2 "73065";
Contig4738	astalavista	as_event	73072	73073	.	+	.	as_code "1- , 2-"; transcript1_id "TCONS_00110294"; splice_chain1 "73073"; transcript2_id "TCONS_00110300"; splice_chain2 "73072";
Contig4738	astalavista	as_event	73065	73067	.	+	.	as_code "1- , 2-"; transcript1_id "TCONS_00110297"; splice_chain1 "73067"; transcript2_id "TCONS_00110299"; splice_chain2 "73065";
Contig4738	astalavista	as_event	73067	73072	.	+	.	as_code "1- , 2-"; transcript1_id "TCONS_00110297"; splice_chain1 "73067"; transcript2_id "TCONS_00110300"; splice_chain2 "73072";
Contig4738	astalavista	as_event	73065	73072	.	+	.	as_code "1- , 2-"; transcript1_id "TCONS_00110299"; splice_chain1 "73065"; transcript2_id "TCONS_00110300"; splice_chain2 "73072";
Contig4738	astalavista	as_event	79777	79789	.	+	.	as_code "1- , 2-"; transcript1_id "TCONS_00110294"; splice_chain1 "79777"; transcript2_id "TCONS_00110296"; splice_chain2 "79789";
Contig4732	astalavista	as_event	23141	23143	.	+	.	as_code "1- , 2-"; transcript1_id "TCONS_00110238"; splice_chain1 "23143"; transcript2_id "TCONS_00110241"; splice_chain2 "23141";
Contig4732	astalavista	as_event	23142	23143	.	+	.	as_code "1- , 2-"; transcript1_id "TCONS_00110238"; splice_chain1 "23143"; transcript2_id "TCONS_00110244"; splice_chain2 "23142";
Contig4732	astalavista	as_event	23141	23142	.	+	.	as_code "1- , 2-"; transcript1_id "TCONS_00110241"; splice_chain1 "23141"; transcript2_id "TCONS_00110244"; splice_chain2 "23142";
Contig4732	astalavista	as_event	37151	37153	.	+	.	as_code "1- , 2-"; transcript1_id "TCONS_00110238"; splice_chain1 "37153"; transcript2_id "TCONS_00110240"; splice_chain2 "37151";
Contig5511	astalavista	as_event	132157	132167	.	-	.	as_code "1- , 2-"; transcript1_id "TCONS_00119960"; splice_chain1 "132157"; transcript2_id "TCONS_00119961"; splice_chain2 "132167";
Contig5511	astalavista	as_event	147511	147513	.	+	.	as_code "1- , 2-"; transcript1_id "TCONS_00119941"; splice_chain1 "147513"; transcript2_id "TCONS_00119945"; splice_chain2 "147511";
Contig5511	astalavista	as_event	145357	145504	.	+	.	as_code "1- , 2-"; transcript1_id "TCONS_00119942"; splice_chain1 "145504"; transcript2_id "TCONS_00119943"; splice_chain2 "145357";
Contig172572	astalavista	as_event	729	730	.	-	.	as_code "1- , 2-"; transcript1_id "TCONS_00043296"; splice_chain1 "730"; transcript2_id "TCONS_00043297"; splice_chain2 "729";
Contig172572	astalavista	as_event	135	235	.	-	.	as_code "1- , 2-"; transcript1_id "TCONS_00043297"; splice_chain1 "235"; transcript2_id "TCONS_00043299"; splice_chain2 "135";
Contig5504	astalavista	as_event	31839	31840	.	-	.	as_code "1- , 2-"; transcript1_id "TCONS_00119858"; splice_chain1 "31840"; transcript2_id "TCONS_00119860"; splice_chain2 "31839";
Contig4735	astalavista	as_event	79977	79978	.	-	.	as_code "1- , 2-"; transcript1_id "TCONS_00110276"; splice_chain1 "79978"; transcript2_id "TCONS_00110277"; splice_chain2 "79977";
Contig5505	astalavista	as_event	44036	44183	.	+	.	as_code "1- , 2-"; transcript1_id "TCONS_00119873"; splice_chain1 "44183"; transcript2_id "TCONS_00119874"; splice_chain2 "44036";
Contig4730	astalavista	as_event	10069	10096	.	+	.	as_code "1- , 2-"; transcript1_id "TCONS_00110223"; splice_chain1 "10096"; transcript2_id "TCONS_00110224"; splice_chain2 "10069";
Contig4734	astalavista	as_event	52378	52413	.	-	.	as_code "1- , 2-"; transcript1_id "TCONS_00110261"; splice_chain1 "52378"; transcript2_id "TCONS_00110262"; splice_chain2 "52413";
Contig4735	astalavista	as_event	22100	22102	.	+	.	as_code "1- , 2-"; transcript1_id "TCONS_00110263"; splice_chain1 "22102"; transcript2_id "TCONS_00110267"; splice_chain2 "22100";
Contig4735	astalavista	as_event	22101	22102	.	+	.	as_code "1- , 2-"; transcript1_id "TCONS_00110263"; splice_chain1 "22102"; transcript2_id "TCONS_00110268"; splice_chain2 "22101";
Contig4735	astalavista	as_event	22100	22101	.	+	.	as_code "1- , 2-"; transcript1_id "TCONS_00110267"; splice_chain1 "22100"; transcript2_id "TCONS_00110268"; splice_chain2 "22101";
Contig4735	astalavista	as_event	28127	28134	.	+	.	as_code "1- , 2-"; transcript1_id "TCONS_00110263"; splice_chain1 "28134"; transcript2_id "TCONS_00110266"; splice_chain2 "28127";
Contig5511	astalavista	as_event	102646	102672	.	-	.	as_code "1- , 2-"; transcript1_id "TCONS_00119957"; splice_chain1 "102646"; transcript2_id "TCONS_00119958"; splice_chain2 "102672";
Contig5511	astalavista	as_event	69864	69865	.	+	.	as_code "1- , 2-"; transcript1_id "TCONS_00119935"; splice_chain1 "69865"; transcript2_id "TCONS_00119937"; splice_chain2 "69864";
Contig5511	astalavista	as_event	70340	70342	.	+	.	as_code "1- , 2-"; transcript1_id "TCONS_00119935"; splice_chain1 "70342"; transcript2_id "TCONS_00119936"; splice_chain2 "70340";
Contig6438	astalavista	as_event	32453	32456	.	+	.	as_code "1- , 2-"; transcript1_id "TCONS_00129782"; splice_chain1 "32456"; transcript2_id "TCONS_00129783"; splice_chain2 "32453";
Contig6438	astalavista	as_event	35195	35196	.	+	.	as_code "1- , 2-"; transcript1_id "TCONS_00129782"; splice_chain1 "35196"; transcript2_id "TCONS_00129784"; splice_chain2 "35195";
Contig6438	astalavista	as_event	51631	51633	.	+	.	as_code "1- , 2-"; transcript1_id "TCONS_00129782"; splice_chain1 "51633"; transcript2_id "TCONS_00129784"; splice_chain2 "51631";
Contig19181	astalavista	as_event	56510	56513	.	-	.	as_code "1- , 2-"; transcript1_id "TCONS_00051554"; splice_chain1 "56513"; transcript2_id "TCONS_00051555"; splice_chain2 "56510";
Contig19181	astalavista	as_event	55801	55811	.	-	.	as_code "1- , 2-"; transcript1_id "TCONS_00051554"; splice_chain1 "55811"; transcript2_id "TCONS_00051555"; splice_chain2 "55801";
Contig33930	astalavista	as_event	19460	19461	.	-	.	as_code "1- , 2-"; transcript1_id "TCONS_00089091"; splice_chain1 "19461"; transcript2_id "TCONS_00089092"; splice_chain2 "19460";
Contig33930	astalavista	as_event	19327	19331	.	-	.	as_code "1- , 2-"; transcript1_id "TCONS_00089089"; splice_chain1 "19327"; transcript2_id "TCONS_00089090"; splice_chain2 "19331";
Contig33930	astalavista	as_event	19326	19327	.	-	.	as_code "1- , 2-"; transcript1_id "TCONS_00089089"; splice_chain1 "19327"; transcript2_id "TCONS_00089091"; splice_chain2 "19326";
Contig33930	astalavista	as_event	19326	19331	.	-	.	as_code "1- , 2-"; transcript1_id "TCONS_00089090"; splice_chain1 "19331"; transcript2_id "TCONS_00089091"; splice_chain2 "19326";
Contig33930	astalavista	as_event	16235	16268	.	-	.	as_code "1- , 2-"; transcript1_id "TCONS_00089089"; splice_chain1 "16235"; transcript2_id "TCONS_00089092"; splice_chain2 "16268";
Contig2601	astalavista	as_event	102381	102453	.	-	.	as_code "1- , 2-"; transcript1_id "TCONS_00069860"; splice_chain1 "102381"; transcript2_id "TCONS_00069861"; splice_chain2 "102453";
Contig2918	astalavista	as_event	189848	190105	.	-	.	as_code "1- , 2-"; transcript1_id "TCONS_00078025"; splice_chain1 "190105"; transcript2_id "TCONS_00078026"; splice_chain2 "189848";
Contig992	astalavista	as_event	217953	217958	.	+	.	as_code "1- , 2-"; transcript1_id "TCONS_00161200"; splice_chain1 "217958"; transcript2_id "TCONS_00161201"; splice_chain2 "217953";
Contig991	astalavista	as_event	83109	83153	.	-	.	as_code "1- , 2-"; transcript1_id "TCONS_00161140"; splice_chain1 "83109"; transcript2_id "TCONS_00161141"; splice_chain2 "83153";
Contig991	astalavista	as_event	85074	85091	.	-	.	as_code "1- , 2-"; transcript1_id "TCONS_00161146"; splice_chain1 "85074"; transcript2_id "TCONS_00161149"; splice_chain2 "85091";
Contig991	astalavista	as_event	84836	85091	.	-	.	as_code "1- , 2-"; transcript1_id "TCONS_00161148"; splice_chain1 "84836"; transcript2_id "TCONS_00161152"; splice_chain2 "85091";
Contig991	astalavista	as_event	47369	47374	.	-	.	as_code "1- , 2-"; transcript1_id "TCONS_00161131"; splice_chain1 "47369"; transcript2_id "TCONS_00161132"; splice_chain2 "47374";
Contig2918	astalavista	as_event	177573	177575	.	+	.	as_code "1- , 2-"; transcript1_id "TCONS_00077992"; splice_chain1 "177575"; transcript2_id "TCONS_00077993"; splice_chain2 "177573";
Contig2918	astalavista	as_event	181430	181431	.	+	.	as_code "1- , 2-"; transcript1_id "TCONS_00077992"; splice_chain1 "181431"; transcript2_id "TCONS_00077996"; splice_chain2 "181430";
Contig2918	astalavista	as_event	264381	264384	.	-	.	as_code "1- , 2-"; transcript1_id "TCONS_00078048"; splice_chain1 "264381"; transcript2_id "TCONS_00078047"; splice_chain2 "264384";
Contig2918	astalavista	as_event	260176	260178	.	-	.	as_code "1- , 2-"; transcript1_id "TCONS_00078048"; splice_chain1 "260176"; transcript2_id "TCONS_00078047"; splice_chain2 "260178";
Contig2918	astalavista	as_event	264381	264382	.	-	.	as_code "1- , 2-"; transcript1_id "TCONS_00078048"; splice_chain1 "264381"; transcript2_id "TCONS_00078049"; splice_chain2 "264382";
Contig2918	astalavista	as_event	264380	264381	.	-	.	as_code "1- , 2-"; transcript1_id "TCONS_00078048"; splice_chain1 "264381"; transcript2_id "TCONS_00078050"; splice_chain2 "264380";
Contig2918	astalavista	as_event	264381	264383	.	-	.	as_code "1- , 2-"; transcript1_id "TCONS_00078048"; splice_chain1 "264381"; transcript2_id "TCONS_00078052"; splice_chain2 "264383";
Contig2918	astalavista	as_event	264382	264384	.	-	.	as_code "1- , 2-"; transcript1_id "TCONS_00078047"; splice_chain1 "264384"; transcript2_id "TCONS_00078049"; splice_chain2 "264382";
Contig2918	astalavista	as_event	264380	264384	.	-	.	as_code "1- , 2-"; transcript1_id "TCONS_00078047"; splice_chain1 "264384"; transcript2_id "TCONS_00078050"; splice_chain2 "264380";
Contig2918	astalavista	as_event	264383	264384	.	-	.	as_code "1- , 2-"; transcript1_id "TCONS_00078047"; splice_chain1 "264384"; transcript2_id "TCONS_00078052"; splice_chain2 "264383";
Contig2918	astalavista	as_event	264380	264382	.	-	.	as_code "1- , 2-"; transcript1_id "TCONS_00078049"; splice_chain1 "264382"; transcript2_id "TCONS_00078050"; splice_chain2 "264380";
Contig2918	astalavista	as_event	264382	264383	.	-	.	as_code "1- , 2-"; transcript1_id "TCONS_00078049"; splice_chain1 "264382"; transcript2_id "TCONS_00078052"; splice_chain2 "264383";
Contig2918	astalavista	as_event	264380	264383	.	-	.	as_code "1- , 2-"; transcript1_id "TCONS_00078050"; splice_chain1 "264380"; transcript2_id "TCONS_00078052"; splice_chain2 "264383";
Contig2918	astalavista	as_event	255290	255291	.	-	.	as_code "1- , 2-"; transcript1_id "TCONS_00078046"; splice_chain1 "255291"; transcript2_id "TCONS_00078048"; splice_chain2 "255290";
Contig2918	astalavista	as_event	254222	254225	.	-	.	as_code "1- , 2-"; transcript1_id "TCONS_00078046"; splice_chain1 "254222"; transcript2_id "TCONS_00078048"; splice_chain2 "254225";
Contig2918	astalavista	as_event	244891	244906	.	-	.	as_code "1- , 2-"; transcript1_id "TCONS_00078043"; splice_chain1 "244891"; transcript2_id "TCONS_00078044"; splice_chain2 "244906";
Contig990	astalavista	as_event	28030	28033	.	-	.	as_code "1- , 2-"; transcript1_id "TCONS_00161082"; splice_chain1 "28030"; transcript2_id "TCONS_00161083"; splice_chain2 "28033";
Contig2900	astalavista	as_event	216807	216824	.	-	.	as_code "1- , 2-"; transcript1_id "TCONS_00077607"; splice_chain1 "216824"; transcript2_id "TCONS_00077608"; splice_chain2 "216807";
Contig1160	astalavista	as_event	57281	57336	.	+	.	as_code "1- , 2-"; transcript1_id "TCONS_00012675"; splice_chain1 "57281"; transcript2_id "TCONS_00012676"; splice_chain2 "57336";
Contig2900	astalavista	as_event	189590	189617	.	-	.	as_code "1- , 2-"; transcript1_id "TCONS_00077586"; splice_chain1 "189590"; transcript2_id "TCONS_00077583"; splice_chain2 "189617";
Contig2900	astalavista	as_event	180897	182500	.	-	.	as_code "1- , 2-"; transcript1_id "TCONS_00077586"; splice_chain1 "180897"; transcript2_id "TCONS_00077589"; splice_chain2 "182500";
Contig2900	astalavista	as_event	185490	185525	.	-	.	as_code "1- , 2-"; transcript1_id "TCONS_00077588"; splice_chain1 "185525"; transcript2_id "TCONS_00077595"; splice_chain2 "185490";
Contig1160	astalavista	as_event	61573	61582	.	-	.	as_code "1- , 2-"; transcript1_id "TCONS_00012681"; splice_chain1 "61573"; transcript2_id "TCONS_00012686"; splice_chain2 "61582";
Contig1160	astalavista	as_event	61239	61250	.	-	.	as_code "1- , 2-"; transcript1_id "TCONS_00012681"; splice_chain1 "61250"; transcript2_id "TCONS_00012689"; splice_chain2 "61239";
Contig1160	astalavista	as_event	63902	63908	.	-	.	as_code "1- , 2-"; transcript1_id "TCONS_00012682"; splice_chain1 "63908"; transcript2_id "TCONS_00012683"; splice_chain2 "63902";
Contig2909	astalavista	as_event	42796	42797	.	-	.	as_code "1- , 2-"; transcript1_id "TCONS_00077757"; splice_chain1 "42797"; transcript2_id "TCONS_00077759"; splice_chain2 "42796";
Contig2909	astalavista	as_event	44391	44392	.	-	.	as_code "1- , 2-"; transcript1_id "TCONS_00077759"; splice_chain1 "44392"; transcript2_id "TCONS_00077760"; splice_chain2 "44391";
Contig2909	astalavista	as_event	41303	41304	.	-	.	as_code "1- , 2-"; transcript1_id "TCONS_00077756"; splice_chain1 "41304"; transcript2_id "TCONS_00077757"; splice_chain2 "41303";
Contig1160	astalavista	as_event	5905	6023	.	+	.	as_code "1- , 2-"; transcript1_id "TCONS_00012664"; splice_chain1 "5905"; transcript2_id "TCONS_00012665"; splice_chain2 "6023";
Contig2909	astalavista	as_event	24457	24460	.	+	.	as_code "1- , 2-"; transcript1_id "TCONS_00077742"; splice_chain1 "24460"; transcript2_id "TCONS_00077743"; splice_chain2 "24457";
Contig2910	astalavista	as_event	21027	21030	.	-	.	as_code "1- , 2-"; transcript1_id "TCONS_00077855"; splice_chain1 "21030"; transcript2_id "TCONS_00077856"; splice_chain2 "21027";
Contig2910	astalavista	as_event	21028	21030	.	-	.	as_code "1- , 2-"; transcript1_id "TCONS_00077855"; splice_chain1 "21030"; transcript2_id "TCONS_00077860"; splice_chain2 "21028";
Contig2910	astalavista	as_event	21027	21028	.	-	.	as_code "1- , 2-"; transcript1_id "TCONS_00077856"; splice_chain1 "21027"; transcript2_id "TCONS_00077860"; splice_chain2 "21028";
Contig2910	astalavista	as_event	20882	20883	.	-	.	as_code "1- , 2-"; transcript1_id "TCONS_00077855"; splice_chain1 "20882"; transcript2_id "TCONS_00077856"; splice_chain2 "20883";
Contig2910	astalavista	as_event	20882	20888	.	-	.	as_code "1- , 2-"; transcript1_id "TCONS_00077855"; splice_chain1 "20882"; transcript2_id "TCONS_00077858"; splice_chain2 "20888";
Contig2910	astalavista	as_event	20883	20888	.	-	.	as_code "1- , 2-"; transcript1_id "TCONS_00077856"; splice_chain1 "20883"; transcript2_id "TCONS_00077858"; splice_chain2 "20888";
Contig2909	astalavista	as_event	96593	96598	.	-	.	as_code "1- , 2-"; transcript1_id "TCONS_00077771"; splice_chain1 "96593"; transcript2_id "TCONS_00077772"; splice_chain2 "96598";
Contig2909	astalavista	as_event	96592	96593	.	-	.	as_code "1- , 2-"; transcript1_id "TCONS_00077771"; splice_chain1 "96593"; transcript2_id "TCONS_00077774"; splice_chain2 "96592";
Contig2909	astalavista	as_event	96592	96598	.	-	.	as_code "1- , 2-"; transcript1_id "TCONS_00077772"; splice_chain1 "96598"; transcript2_id "TCONS_00077774"; splice_chain2 "96592";
Contig2909	astalavista	as_event	86374	86380	.	-	.	as_code "1- , 2-"; transcript1_id "TCONS_00077769"; splice_chain1 "86380"; transcript2_id "TCONS_00077770"; splice_chain2 "86374";
Contig2909	astalavista	as_event	80847	80848	.	-	.	as_code "1- , 2-"; transcript1_id "TCONS_00077764"; splice_chain1 "80848"; transcript2_id "TCONS_00077767"; splice_chain2 "80847";
Contig2909	astalavista	as_event	79916	79917	.	-	.	as_code "1- , 2-"; transcript1_id "TCONS_00077764"; splice_chain1 "79917"; transcript2_id "TCONS_00077765"; splice_chain2 "79916";
Contig2909	astalavista	as_event	79915	79917	.	-	.	as_code "1- , 2-"; transcript1_id "TCONS_00077764"; splice_chain1 "79917"; transcript2_id "TCONS_00077766"; splice_chain2 "79915";
Contig2909	astalavista	as_event	79915	79916	.	-	.	as_code "1- , 2-"; transcript1_id "TCONS_00077765"; splice_chain1 "79916"; transcript2_id "TCONS_00077766"; splice_chain2 "79915";
Contig2909	astalavista	as_event	77955	77956	.	-	.	as_code "1- , 2-"; transcript1_id "TCONS_00077764"; splice_chain1 "77955"; transcript2_id "TCONS_00077766"; splice_chain2 "77956";
Contig1163	astalavista	as_event	112369	112397	.	+	.	as_code "1- , 2-"; transcript1_id "TCONS_00012909"; splice_chain1 "112369"; transcript2_id "TCONS_00012910"; splice_chain2 "112397";
Contig1163	astalavista	as_event	112909	112917	.	+	.	as_code "1- , 2-"; transcript1_id "TCONS_00012909"; splice_chain1 "112917"; transcript2_id "TCONS_00012910"; splice_chain2 "112909";
Contig2918	astalavista	as_event	77488	77491	.	+	.	as_code "1- , 2-"; transcript1_id "TCONS_00077978"; splice_chain1 "77491"; transcript2_id "TCONS_00077979"; splice_chain2 "77488";
Contig2918	astalavista	as_event	77761	77854	.	+	.	as_code "1- , 2-"; transcript1_id "TCONS_00077978"; splice_chain1 "77854"; transcript2_id "TCONS_00077982"; splice_chain2 "77761";
Contig2918	astalavista	as_event	49559	49562	.	-	.	as_code "1- , 2-"; transcript1_id "TCONS_00078008"; splice_chain1 "49562"; transcript2_id "TCONS_00078009"; splice_chain2 "49559";
Contig2918	astalavista	as_event	48666	48674	.	-	.	as_code "1- , 2-"; transcript1_id "TCONS_00078008"; splice_chain1 "48674"; transcript2_id "TCONS_00078009"; splice_chain2 "48666";
Contig2918	astalavista	as_event	55522	55524	.	-	.	as_code "1- , 2-"; transcript1_id "TCONS_00078010"; splice_chain1 "55522"; transcript2_id "TCONS_00078011"; splice_chain2 "55524";
Contig2918	astalavista	as_event	55332	55350	.	-	.	as_code "1- , 2-"; transcript1_id "TCONS_00078010"; splice_chain1 "55350"; transcript2_id "TCONS_00078012"; splice_chain2 "55332";
Contig2918	astalavista	as_event	55341	55350	.	-	.	as_code "1- , 2-"; transcript1_id "TCONS_00078010"; splice_chain1 "55350"; transcript2_id "TCONS_00078013"; splice_chain2 "55341";
Contig2918	astalavista	as_event	55332	55341	.	-	.	as_code "1- , 2-"; transcript1_id "TCONS_00078012"; splice_chain1 "55332"; transcript2_id "TCONS_00078013"; splice_chain2 "55341";
Contig2918	astalavista	as_event	24684	24689	.	-	.	as_code "1- , 2-"; transcript1_id "TCONS_00078003"; splice_chain1 "24689"; transcript2_id "TCONS_00078005"; splice_chain2 "24684";
Contig2918	astalavista	as_event	24678	24684	.	-	.	as_code "1- , 2-"; transcript1_id "TCONS_00078004"; splice_chain1 "24678"; transcript2_id "TCONS_00078007"; splice_chain2 "24684";
Contig2918	astalavista	as_event	40664	40669	.	+	.	as_code "1- , 2-"; transcript1_id "TCONS_00077968"; splice_chain1 "40669"; transcript2_id "TCONS_00077970"; splice_chain2 "40664";
Contig1163	astalavista	as_event	55819	55896	.	+	.	as_code "1- , 2-"; transcript1_id "TCONS_00012897"; splice_chain1 "55819"; transcript2_id "TCONS_00012896"; splice_chain2 "55896";
Contig1163	astalavista	as_event	51174	51178	.	+	.	as_code "1- , 2-"; transcript1_id "TCONS_00012897"; splice_chain1 "51178"; transcript2_id "TCONS_00012895"; splice_chain2 "51174";
Contig1163	astalavista	as_event	51176	51178	.	+	.	as_code "1- , 2-"; transcript1_id "TCONS_00012897"; splice_chain1 "51178"; transcript2_id "TCONS_00012898"; splice_chain2 "51176";
Contig1163	astalavista	as_event	51172	51178	.	+	.	as_code "1- , 2-"; transcript1_id "TCONS_00012897"; splice_chain1 "51178"; transcript2_id "TCONS_00012900"; splice_chain2 "51172";
Contig1163	astalavista	as_event	52652	52655	.	+	.	as_code "1- , 2-"; transcript1_id "TCONS_00012897"; splice_chain1 "52655"; transcript2_id "TCONS_00012900"; splice_chain2 "52652";
Contig1163	astalavista	as_event	51177	51178	.	+	.	as_code "1- , 2-"; transcript1_id "TCONS_00012897"; splice_chain1 "51178"; transcript2_id "TCONS_00012901"; splice_chain2 "51177";
Contig1163	astalavista	as_event	59089	59127	.	+	.	as_code "1- , 2-"; transcript1_id "TCONS_00012897"; splice_chain1 "59127"; transcript2_id "TCONS_00012903"; splice_chain2 "59089";
Contig1163	astalavista	as_event	51174	51176	.	+	.	as_code "1- , 2-"; transcript1_id "TCONS_00012895"; splice_chain1 "51174"; transcript2_id "TCONS_00012898"; splice_chain2 "51176";
Contig1163	astalavista	as_event	51172	51174	.	+	.	as_code "1- , 2-"; transcript1_id "TCONS_00012895"; splice_chain1 "51174"; transcript2_id "TCONS_00012900"; splice_chain2 "51172";
Contig1163	astalavista	as_event	51174	51177	.	+	.	as_code "1- , 2-"; transcript1_id "TCONS_00012895"; splice_chain1 "51174"; transcript2_id "TCONS_00012901"; splice_chain2 "51177";
Contig1163	astalavista	as_event	51172	51176	.	+	.	as_code "1- , 2-"; transcript1_id "TCONS_00012898"; splice_chain1 "51176"; transcript2_id "TCONS_00012900"; splice_chain2 "51172";
Contig1163	astalavista	as_event	51176	51177	.	+	.	as_code "1- , 2-"; transcript1_id "TCONS_00012898"; splice_chain1 "51176"; transcript2_id "TCONS_00012901"; splice_chain2 "51177";
Contig1163	astalavista	as_event	51172	51177	.	+	.	as_code "1- , 2-"; transcript1_id "TCONS_00012900"; splice_chain1 "51172"; transcript2_id "TCONS_00012901"; splice_chain2 "51177";
Contig1168	astalavista	as_event	16340	16341	.	-	.	as_code "1- , 2-"; transcript1_id "TCONS_00013402"; splice_chain1 "16341"; transcript2_id "TCONS_00013403"; splice_chain2 "16340";
Contig1168	astalavista	as_event	23635	23636	.	-	.	as_code "1- , 2-"; transcript1_id "TCONS_00013403"; splice_chain1 "23636"; transcript2_id "TCONS_00013405"; splice_chain2 "23635";
Contig1168	astalavista	as_event	16204	16205	.	-	.	as_code "1- , 2-"; transcript1_id "TCONS_00013401"; splice_chain1 "16205"; transcript2_id "TCONS_00013402"; splice_chain2 "16204";
Contig1167	astalavista	as_event	58446	58447	.	-	.	as_code "1- , 2-"; transcript1_id "TCONS_00013202"; splice_chain1 "58447"; transcript2_id "TCONS_00013203"; splice_chain2 "58446";
Contig2908	astalavista	as_event	58265	58266	.	+	.	as_code "1- , 2-"; transcript1_id "TCONS_00077728"; splice_chain1 "58266"; transcript2_id "TCONS_00077732"; splice_chain2 "58265";
Contig2908	astalavista	as_event	63078	63079	.	+	.	as_code "1- , 2-"; transcript1_id "TCONS_00077728"; splice_chain1 "63079"; transcript2_id "TCONS_00077732"; splice_chain2 "63078";
Contig2908	astalavista	as_event	79941	79944	.	+	.	as_code "1- , 2-"; transcript1_id "TCONS_00077728"; splice_chain1 "79944"; transcript2_id "TCONS_00077734"; splice_chain2 "79941";
Contig2900	astalavista	as_event	47863	47890	.	-	.	as_code "1- , 2-"; transcript1_id "TCONS_00077572"; splice_chain1 "47890"; transcript2_id "TCONS_00077571"; splice_chain2 "47863";
Contig31326	astalavista	as_event	29707	29709	.	-	.	as_code "1- , 2-"; transcript1_id "TCONS_00083624"; splice_chain1 "29709"; transcript2_id "TCONS_00083625"; splice_chain2 "29707";
Contig31326	astalavista	as_event	29528	29572	.	-	.	as_code "1- , 2-"; transcript1_id "TCONS_00083624"; splice_chain1 "29528"; transcript2_id "TCONS_00083625"; splice_chain2 "29572";
Contig2900	astalavista	as_event	164092	164235	.	+	.	as_code "1- , 2-"; transcript1_id "TCONS_00077558"; splice_chain1 "164092"; transcript2_id "TCONS_00077559"; splice_chain2 "164235";
Contig2900	astalavista	as_event	164092	164232	.	+	.	as_code "1- , 2-"; transcript1_id "TCONS_00077558"; splice_chain1 "164092"; transcript2_id "TCONS_00077560"; splice_chain2 "164232";
Contig2900	astalavista	as_event	164232	164235	.	+	.	as_code "1- , 2-"; transcript1_id "TCONS_00077559"; splice_chain1 "164235"; transcript2_id "TCONS_00077560"; splice_chain2 "164232";
Contig130	astalavista	as_event	36574	36619	.	+	.	as_code "1- , 2-"; transcript1_id "TCONS_00022906"; splice_chain1 "36619"; transcript2_id "TCONS_00022907"; splice_chain2 "36574";
Contig130	astalavista	as_event	37064	37092	.	+	.	as_code "1- , 2-"; transcript1_id "TCONS_00022906"; splice_chain1 "37064"; transcript2_id "TCONS_00022907"; splice_chain2 "37092";
Contig130	astalavista	as_event	33633	33636	.	+	.	as_code "1- , 2-"; transcript1_id "TCONS_00022898"; splice_chain1 "33633"; transcript2_id "TCONS_00022900"; splice_chain2 "33636";
Contig130	astalavista	as_event	33794	33799	.	+	.	as_code "1- , 2-"; transcript1_id "TCONS_00022898"; splice_chain1 "33794"; transcript2_id "TCONS_00022901"; splice_chain2 "33799";
Contig130	astalavista	as_event	23600	23603	.	+	.	as_code "1- , 2-"; transcript1_id "TCONS_00022898"; splice_chain1 "23603"; transcript2_id "TCONS_00022902"; splice_chain2 "23600";
Contig130	astalavista	as_event	23602	23603	.	+	.	as_code "1- , 2-"; transcript1_id "TCONS_00022898"; splice_chain1 "23603"; transcript2_id "TCONS_00022903"; splice_chain2 "23602";
Contig130	astalavista	as_event	23600	23602	.	+	.	as_code "1- , 2-"; transcript1_id "TCONS_00022902"; splice_chain1 "23600"; transcript2_id "TCONS_00022903"; splice_chain2 "23602";
Contig130	astalavista	as_event	17139	17345	.	+	.	as_code "1- , 2-"; transcript1_id "TCONS_00022895"; splice_chain1 "17345"; transcript2_id "TCONS_00022896"; splice_chain2 "17139";
Contig21056	astalavista	as_event	8534	8636	.	+	.	as_code "1- , 2-"; transcript1_id "TCONS_00057357"; splice_chain1 "8636"; transcript2_id "TCONS_00057362"; splice_chain2 "8534";
Contig21056	astalavista	as_event	8961	9011	.	+	.	as_code "1- , 2-"; transcript1_id "TCONS_00057357"; splice_chain1 "8961"; transcript2_id "TCONS_00057364"; splice_chain2 "9011";
Contig21056	astalavista	as_event	9388	9430	.	+	.	as_code "1- , 2-"; transcript1_id "TCONS_00057357"; splice_chain1 "9388"; transcript2_id "TCONS_00057359"; splice_chain2 "9430";
Contig21056	astalavista	as_event	9577	9580	.	+	.	as_code "1- , 2-"; transcript1_id "TCONS_00057357"; splice_chain1 "9580"; transcript2_id "TCONS_00057358"; splice_chain2 "9577";
Contig21056	astalavista	as_event	11100	11118	.	+	.	as_code "1- , 2-"; transcript1_id "TCONS_00057357"; splice_chain1 "11100"; transcript2_id "TCONS_00057361"; splice_chain2 "11118";
Contig21056	astalavista	as_event	11382	11437	.	+	.	as_code "1- , 2-"; transcript1_id "TCONS_00057357"; splice_chain1 "11382"; transcript2_id "TCONS_00057361"; splice_chain2 "11437";
Contig6452	astalavista	as_event	59303	59334	.	-	.	as_code "1- , 2-"; transcript1_id "TCONS_00130019"; splice_chain1 "59303"; transcript2_id "TCONS_00130020"; splice_chain2 "59334";
Contig6452	astalavista	as_event	26031	26035	.	+	.	as_code "1- , 2-"; transcript1_id "TCONS_00129988"; splice_chain1 "26035"; transcript2_id "TCONS_00129989"; splice_chain2 "26031";
Contig21056	astalavista	as_event	4929	4944	.	+	.	as_code "1- , 2-"; transcript1_id "TCONS_00057355"; splice_chain1 "4944"; transcript2_id "TCONS_00057356"; splice_chain2 "4929";
Contig187211	astalavista	as_event	7125	7132	.	+	.	as_code "1- , 2-"; transcript1_id "TCONS_00049873"; splice_chain1 "7125"; transcript2_id "TCONS_00049875"; splice_chain2 "7132";
Contig6452	astalavista	as_event	75031	75032	.	-	.	as_code "1- , 2-"; transcript1_id "TCONS_00130022"; splice_chain1 "75032"; transcript2_id "TCONS_00130023"; splice_chain2 "75031";
Contig6452	astalavista	as_event	79225	79229	.	-	.	as_code "1- , 2-"; transcript1_id "TCONS_00130023"; splice_chain1 "79229"; transcript2_id "TCONS_00130024"; splice_chain2 "79225";
Contig6452	astalavista	as_event	79227	79229	.	-	.	as_code "1- , 2-"; transcript1_id "TCONS_00130023"; splice_chain1 "79229"; transcript2_id "TCONS_00130026"; splice_chain2 "79227";
Contig6452	astalavista	as_event	76156	76158	.	-	.	as_code "1- , 2-"; transcript1_id "TCONS_00130023"; splice_chain1 "76156"; transcript2_id "TCONS_00130026"; splice_chain2 "76158";
Contig6452	astalavista	as_event	79225	79227	.	-	.	as_code "1- , 2-"; transcript1_id "TCONS_00130024"; splice_chain1 "79225"; transcript2_id "TCONS_00130026"; splice_chain2 "79227";
Contig6452	astalavista	as_event	173173	173174	.	-	.	as_code "1- , 2-"; transcript1_id "TCONS_00130036"; splice_chain1 "173174"; transcript2_id "TCONS_00130037"; splice_chain2 "173173";
Contig6452	astalavista	as_event	165125	165126	.	-	.	as_code "1- , 2-"; transcript1_id "TCONS_00130036"; splice_chain1 "165126"; transcript2_id "TCONS_00130037"; splice_chain2 "165125";
Contig6452	astalavista	as_event	118856	118859	.	-	.	as_code "1- , 2-"; transcript1_id "TCONS_00130030"; splice_chain1 "118859"; transcript2_id "TCONS_00130029"; splice_chain2 "118856";
Contig6452	astalavista	as_event	118824	118859	.	-	.	as_code "1- , 2-"; transcript1_id "TCONS_00130030"; splice_chain1 "118859"; transcript2_id "TCONS_00130028"; splice_chain2 "118824";
Contig6452	astalavista	as_event	118824	118856	.	-	.	as_code "1- , 2-"; transcript1_id "TCONS_00130029"; splice_chain1 "118856"; transcript2_id "TCONS_00130028"; splice_chain2 "118824";
Contig17134	astalavista	as_event	20712	20813	.	-	.	as_code "1- , 2-"; transcript1_id "TCONS_00042589"; splice_chain1 "20712"; transcript2_id "TCONS_00042590"; splice_chain2 "20813";
Contig17134	astalavista	as_event	20975	20977	.	-	.	as_code "1- , 2-"; transcript1_id "TCONS_00042590"; splice_chain1 "20975"; transcript2_id "TCONS_00042591"; splice_chain2 "20977";
Contig17134	astalavista	as_event	20974	20975	.	-	.	as_code "1- , 2-"; transcript1_id "TCONS_00042590"; splice_chain1 "20975"; transcript2_id "TCONS_00042592"; splice_chain2 "20974";
Contig17134	astalavista	as_event	20974	20977	.	-	.	as_code "1- , 2-"; transcript1_id "TCONS_00042591"; splice_chain1 "20977"; transcript2_id "TCONS_00042592"; splice_chain2 "20974";
Contig17134	astalavista	as_event	24242	24246	.	-	.	as_code "1- , 2-"; transcript1_id "TCONS_00042593"; splice_chain1 "24242"; transcript2_id "TCONS_00042595"; splice_chain2 "24246";
Contig17151	astalavista	as_event	7001	7009	.	+	.	as_code "1- , 2-"; transcript1_id "TCONS_00042636"; splice_chain1 "7001"; transcript2_id "TCONS_00042635"; splice_chain2 "7009";
Contig17151	astalavista	as_event	7206	7207	.	+	.	as_code "1- , 2-"; transcript1_id "TCONS_00042636"; splice_chain1 "7207"; transcript2_id "TCONS_00042639"; splice_chain2 "7206";
Contig123	astalavista	as_event	311508	311556	.	+	.	as_code "1- , 2-"; transcript1_id "TCONS_00017950"; splice_chain1 "311556"; transcript2_id "TCONS_00017953"; splice_chain2 "311508";
Contig141194	astalavista	as_event	40004	40007	.	-	.	as_code "1- , 2-"; transcript1_id "TCONS_00028722"; splice_chain1 "40007"; transcript2_id "TCONS_00028723"; splice_chain2 "40004";
Contig141194	astalavista	as_event	16654	16664	.	-	.	as_code "1- , 2-"; transcript1_id "TCONS_00028722"; splice_chain1 "16664"; transcript2_id "TCONS_00028724"; splice_chain2 "16654";
Contig141194	astalavista	as_event	39085	39109	.	-	.	as_code "1- , 2-"; transcript1_id "TCONS_00028722"; splice_chain1 "39085"; transcript2_id "TCONS_00028728"; splice_chain2 "39109";
Contig6452	astalavista	as_event	183029	183051	.	-	.	as_code "1- , 2-"; transcript1_id "TCONS_00130040"; splice_chain1 "183051"; transcript2_id "TCONS_00130042"; splice_chain2 "183029";
Contig6452	astalavista	as_event	251390	251417	.	+	.	as_code "1- , 2-"; transcript1_id "TCONS_00130006"; splice_chain1 "251417"; transcript2_id "TCONS_00130007"; splice_chain2 "251390";
Contig141195	astalavista	as_event	2677	2678	.	+	.	as_code "1- , 2-"; transcript1_id "TCONS_00028729"; splice_chain1 "2678"; transcript2_id "TCONS_00028730"; splice_chain2 "2677";
Contig33968	astalavista	as_event	1389	1393	.	+	.	as_code "1- , 2-"; transcript1_id "TCONS_00089118"; splice_chain1 "1393"; transcript2_id "TCONS_00089119"; splice_chain2 "1389";
Contig123	astalavista	as_event	238755	238760	.	+	.	as_code "1- , 2-"; transcript1_id "TCONS_00017946"; splice_chain1 "238755"; transcript2_id "TCONS_00017947"; splice_chain2 "238760";
Contig123531	astalavista	as_event	11284	11285	.	-	.	as_code "1- , 2-"; transcript1_id "TCONS_00018449"; splice_chain1 "11285"; transcript2_id "TCONS_00018450"; splice_chain2 "11284";
Contig6446	astalavista	as_event	92598	92670	.	+	.	as_code "1- , 2-"; transcript1_id "TCONS_00129854"; splice_chain1 "92598"; transcript2_id "TCONS_00129853"; splice_chain2 "92670";
Contig123	astalavista	as_event	325327	325328	.	-	.	as_code "1- , 2-"; transcript1_id "TCONS_00017998"; splice_chain1 "325328"; transcript2_id "TCONS_00018000"; splice_chain2 "325327";
Contig123	astalavista	as_event	322794	322803	.	-	.	as_code "1- , 2-"; transcript1_id "TCONS_00017998"; splice_chain1 "322803"; transcript2_id "TCONS_00017999"; splice_chain2 "322794";
Contig2609	astalavista	as_event	214868	214945	.	+	.	as_code "1- , 2-"; transcript1_id "TCONS_00070031"; splice_chain1 "214868"; transcript2_id "TCONS_00070032"; splice_chain2 "214945";
Contig2609	astalavista	as_event	181490	181498	.	-	.	as_code "1- , 2-"; transcript1_id "TCONS_00070056"; splice_chain1 "181498"; transcript2_id "TCONS_00070057"; splice_chain2 "181490";
Contig123	astalavista	as_event	128158	128159	.	-	.	as_code "1- , 2-"; transcript1_id "TCONS_00017972"; splice_chain1 "128159"; transcript2_id "TCONS_00017973"; splice_chain2 "128158";
Contig123	astalavista	as_event	129285	129286	.	-	.	as_code "1- , 2-"; transcript1_id "TCONS_00017973"; splice_chain1 "129286"; transcript2_id "TCONS_00017974"; splice_chain2 "129285";
Contig123	astalavista	as_event	131642	131659	.	-	.	as_code "1- , 2-"; transcript1_id "TCONS_00017974"; splice_chain1 "131642"; transcript2_id "TCONS_00017975"; splice_chain2 "131659";
Contig123	astalavista	as_event	131642	131658	.	-	.	as_code "1- , 2-"; transcript1_id "TCONS_00017974"; splice_chain1 "131642"; transcript2_id "TCONS_00017976"; splice_chain2 "131658";
Contig123	astalavista	as_event	131642	131667	.	-	.	as_code "1- , 2-"; transcript1_id "TCONS_00017974"; splice_chain1 "131642"; transcript2_id "TCONS_00017977"; splice_chain2 "131667";
Contig123	astalavista	as_event	131658	131659	.	-	.	as_code "1- , 2-"; transcript1_id "TCONS_00017975"; splice_chain1 "131659"; transcript2_id "TCONS_00017976"; splice_chain2 "131658";
Contig123	astalavista	as_event	131659	131667	.	-	.	as_code "1- , 2-"; transcript1_id "TCONS_00017975"; splice_chain1 "131659"; transcript2_id "TCONS_00017977"; splice_chain2 "131667";
Contig123	astalavista	as_event	131658	131667	.	-	.	as_code "1- , 2-"; transcript1_id "TCONS_00017976"; splice_chain1 "131658"; transcript2_id "TCONS_00017977"; splice_chain2 "131667";
Contig123	astalavista	as_event	127577	127578	.	-	.	as_code "1- , 2-"; transcript1_id "TCONS_00017971"; splice_chain1 "127578"; transcript2_id "TCONS_00017972"; splice_chain2 "127577";
Contig6449	astalavista	as_event	91398	91403	.	-	.	as_code "1- , 2-"; transcript1_id "TCONS_00129877"; splice_chain1 "91398"; transcript2_id "TCONS_00129878"; splice_chain2 "91403";
Contig6449	astalavista	as_event	85132	85133	.	-	.	as_code "1- , 2-"; transcript1_id "TCONS_00129877"; splice_chain1 "85132"; transcript2_id "TCONS_00129883"; splice_chain2 "85133";
Contig2609	astalavista	as_event	161562	161568	.	+	.	as_code "1- , 2-"; transcript1_id "TCONS_00070016"; splice_chain1 "161568"; transcript2_id "TCONS_00070018"; splice_chain2 "161562";
Contig2609	astalavista	as_event	158581	158673	.	+	.	as_code "1- , 2-"; transcript1_id "TCONS_00070017"; splice_chain1 "158581"; transcript2_id "TCONS_00070021"; splice_chain2 "158673";
Contig2609	astalavista	as_event	159210	159230	.	+	.	as_code "1- , 2-"; transcript1_id "TCONS_00070019"; splice_chain1 "159210"; transcript2_id "TCONS_00070020"; splice_chain2 "159230";
Contig2609	astalavista	as_event	162741	162742	.	+	.	as_code "1- , 2-"; transcript1_id "TCONS_00070024"; splice_chain1 "162742"; transcript2_id "TCONS_00070025"; splice_chain2 "162741";
Contig2609	astalavista	as_event	128748	128838	.	+	.	as_code "1- , 2-"; transcript1_id "TCONS_00070009"; splice_chain1 "128838"; transcript2_id "TCONS_00070011"; splice_chain2 "128748";
Contig6442	astalavista	as_event	45183	45355	.	-	.	as_code "1- , 2-"; transcript1_id "TCONS_00129820"; splice_chain1 "45183"; transcript2_id "TCONS_00129821"; splice_chain2 "45355";
Contig123	astalavista	as_event	94642	94675	.	+	.	as_code "1- , 2-"; transcript1_id "TCONS_00017936"; splice_chain1 "94675"; transcript2_id "TCONS_00017935"; splice_chain2 "94642";
Contig123	astalavista	as_event	94675	94738	.	+	.	as_code "1- , 2-"; transcript1_id "TCONS_00017937"; splice_chain1 "94675"; transcript2_id "TCONS_00017938"; splice_chain2 "94738";
Contig123	astalavista	as_event	95198	95204	.	+	.	as_code "1- , 2-"; transcript1_id "TCONS_00017937"; splice_chain1 "95204"; transcript2_id "TCONS_00017938"; splice_chain2 "95198";
Contig123	astalavista	as_event	95204	95246	.	+	.	as_code "1- , 2-"; transcript1_id "TCONS_00017937"; splice_chain1 "95204"; transcript2_id "TCONS_00017939"; splice_chain2 "95246";
Contig123	astalavista	as_event	94642	94738	.	+	.	as_code "1- , 2-"; transcript1_id "TCONS_00017938"; splice_chain1 "94738"; transcript2_id "TCONS_00017939"; splice_chain2 "94642";
Contig123	astalavista	as_event	95198	95246	.	+	.	as_code "1- , 2-"; transcript1_id "TCONS_00017938"; splice_chain1 "95198"; transcript2_id "TCONS_00017939"; splice_chain2 "95246";
Contig70469	astalavista	as_event	3127	3129	.	-	.	as_code "1- , 2-"; transcript1_id "TCONS_00136679"; splice_chain1 "3129"; transcript2_id "TCONS_00136680"; splice_chain2 "3127";
Contig123	astalavista	as_event	25019	25162	.	+	.	as_code "1- , 2-"; transcript1_id "TCONS_00017923"; splice_chain1 "25162"; transcript2_id "TCONS_00017925"; splice_chain2 "25019";
Contig123	astalavista	as_event	35499	35538	.	+	.	as_code "1- , 2-"; transcript1_id "TCONS_00017924"; splice_chain1 "35499"; transcript2_id "TCONS_00017925"; splice_chain2 "35538";
Contig123	astalavista	as_event	35911	36073	.	+	.	as_code "1- , 2-"; transcript1_id "TCONS_00017924"; splice_chain1 "35911"; transcript2_id "TCONS_00017931"; splice_chain2 "36073";
Contig17111	astalavista	as_event	22409	22464	.	-	.	as_code "1- , 2-"; transcript1_id "TCONS_00042489"; splice_chain1 "22464"; transcript2_id "TCONS_00042491"; splice_chain2 "22409";
Contig17111	astalavista	as_event	22139	22141	.	-	.	as_code "1- , 2-"; transcript1_id "TCONS_00042489"; splice_chain1 "22139"; transcript2_id "TCONS_00042490"; splice_chain2 "22141";
Contig108227	astalavista	as_event	326	347	.	-	.	as_code "1- , 2-"; transcript1_id "TCONS_00006555"; splice_chain1 "326"; transcript2_id "TCONS_00006556"; splice_chain2 "347";
Contig2609	astalavista	as_event	85737	85758	.	+	.	as_code "1- , 2-"; transcript1_id "TCONS_00070004"; splice_chain1 "85737"; transcript2_id "TCONS_00070005"; splice_chain2 "85758";
Contig19153	astalavista	as_event	45165	45166	.	-	.	as_code "1- , 2-"; transcript1_id "TCONS_00051496"; splice_chain1 "45165"; transcript2_id "TCONS_00051498"; splice_chain2 "45166";
Contig19153	astalavista	as_event	18382	18385	.	+	.	as_code "1- , 2-"; transcript1_id "TCONS_00051492"; splice_chain1 "18385"; transcript2_id "TCONS_00051491"; splice_chain2 "18382";
Contig2609	astalavista	as_event	114154	114156	.	-	.	as_code "1- , 2-"; transcript1_id "TCONS_00070046"; splice_chain1 "114156"; transcript2_id "TCONS_00070048"; splice_chain2 "114154";
Contig2609	astalavista	as_event	23785	23871	.	+	.	as_code "1- , 2-"; transcript1_id "TCONS_00069988"; splice_chain1 "23871"; transcript2_id "TCONS_00069987"; splice_chain2 "23785";
Contig2609	astalavista	as_event	23871	23879	.	+	.	as_code "1- , 2-"; transcript1_id "TCONS_00069988"; splice_chain1 "23871"; transcript2_id "TCONS_00069990"; splice_chain2 "23879";
Contig2609	astalavista	as_event	23785	23879	.	+	.	as_code "1- , 2-"; transcript1_id "TCONS_00069987"; splice_chain1 "23785"; transcript2_id "TCONS_00069990"; splice_chain2 "23879";
Contig2609	astalavista	as_event	25705	25708	.	+	.	as_code "1- , 2-"; transcript1_id "TCONS_00069988"; splice_chain1 "25708"; transcript2_id "TCONS_00069987"; splice_chain2 "25705";
Contig2609	astalavista	as_event	25707	25708	.	+	.	as_code "1- , 2-"; transcript1_id "TCONS_00069988"; splice_chain1 "25708"; transcript2_id "TCONS_00069993"; splice_chain2 "25707";
Contig2609	astalavista	as_event	25705	25707	.	+	.	as_code "1- , 2-"; transcript1_id "TCONS_00069987"; splice_chain1 "25705"; transcript2_id "TCONS_00069993"; splice_chain2 "25707";
Contig31321	astalavista	as_event	45455	45484	.	-	.	as_code "1- , 2-"; transcript1_id "TCONS_00083612"; splice_chain1 "45455"; transcript2_id "TCONS_00083614"; splice_chain2 "45484";
Contig31321	astalavista	as_event	45263	45285	.	-	.	as_code "1- , 2-"; transcript1_id "TCONS_00083611"; splice_chain1 "45263"; transcript2_id "TCONS_00083612"; splice_chain2 "45285";
Contig31321	astalavista	as_event	45259	45263	.	-	.	as_code "1- , 2-"; transcript1_id "TCONS_00083611"; splice_chain1 "45263"; transcript2_id "TCONS_00083613"; splice_chain2 "45259";
Contig31321	astalavista	as_event	45259	45285	.	-	.	as_code "1- , 2-"; transcript1_id "TCONS_00083612"; splice_chain1 "45285"; transcript2_id "TCONS_00083613"; splice_chain2 "45259";
Contig7709	astalavista	as_event	4497	4973	.	-	.	as_code "1- , 2-"; transcript1_id "TCONS_00143130"; splice_chain1 "4973"; transcript2_id "TCONS_00143132"; splice_chain2 "4497";
Contig6455	astalavista	as_event	51520	51521	.	+	.	as_code "1- , 2-"; transcript1_id "TCONS_00130066"; splice_chain1 "51521"; transcript2_id "TCONS_00130068"; splice_chain2 "51520";
Contig2603	astalavista	as_event	50220	50610	.	-	.	as_code "1- , 2-"; transcript1_id "TCONS_00069905"; splice_chain1 "50610"; transcript2_id "TCONS_00069904"; splice_chain2 "50220";
Contig2603	astalavista	as_event	51136	51148	.	-	.	as_code "1- , 2-"; transcript1_id "TCONS_00069905"; splice_chain1 "51148"; transcript2_id "TCONS_00069906"; splice_chain2 "51136";
Contig2603	astalavista	as_event	30453	30454	.	+	.	as_code "1- , 2-"; transcript1_id "TCONS_00069881"; splice_chain1 "30454"; transcript2_id "TCONS_00069885"; splice_chain2 "30453";
Contig2603	astalavista	as_event	30704	30705	.	+	.	as_code "1- , 2-"; transcript1_id "TCONS_00069881"; splice_chain1 "30705"; transcript2_id "TCONS_00069886"; splice_chain2 "30704";
Contig2603	astalavista	as_event	32058	32059	.	+	.	as_code "1- , 2-"; transcript1_id "TCONS_00069881"; splice_chain1 "32059"; transcript2_id "TCONS_00069887"; splice_chain2 "32058";
Contig2603	astalavista	as_event	32887	32892	.	+	.	as_code "1- , 2-"; transcript1_id "TCONS_00069882"; splice_chain1 "32887"; transcript2_id "TCONS_00069883"; splice_chain2 "32892";
Contig6455	astalavista	as_event	169127	169139	.	-	.	as_code "1- , 2-"; transcript1_id "TCONS_00130083"; splice_chain1 "169127"; transcript2_id "TCONS_00130084"; splice_chain2 "169139";
Contig6455	astalavista	as_event	169127	169509	.	-	.	as_code "1- , 2-"; transcript1_id "TCONS_00130083"; splice_chain1 "169127"; transcript2_id "TCONS_00130085"; splice_chain2 "169509";
Contig6455	astalavista	as_event	169139	169509	.	-	.	as_code "1- , 2-"; transcript1_id "TCONS_00130084"; splice_chain1 "169139"; transcript2_id "TCONS_00130085"; splice_chain2 "169509";
Contig59472	astalavista	as_event	558	612	.	-	.	as_code "1- , 2-"; transcript1_id "TCONS_00125226"; splice_chain1 "612"; transcript2_id "TCONS_00125227"; splice_chain2 "558";
Contig2603	astalavista	as_event	164037	164038	.	-	.	as_code "1- , 2-"; transcript1_id "TCONS_00069926"; splice_chain1 "164038"; transcript2_id "TCONS_00069927"; splice_chain2 "164037";
Contig71079	astalavista	as_event	26585	26615	.	+	.	as_code "1- , 2-"; transcript1_id "TCONS_00137234"; splice_chain1 "26585"; transcript2_id "TCONS_00137235"; splice_chain2 "26615";
Contig130	astalavista	as_event	166287	166295	.	-	.	as_code "1- , 2-"; transcript1_id "TCONS_00022983"; splice_chain1 "166295"; transcript2_id "TCONS_00022984"; splice_chain2 "166287";
Contig2603	astalavista	as_event	93141	93142	.	-	.	as_code "1- , 2-"; transcript1_id "TCONS_00069921"; splice_chain1 "93141"; transcript2_id "TCONS_00069922"; splice_chain2 "93142";
Contig2603	astalavista	as_event	93140	93141	.	-	.	as_code "1- , 2-"; transcript1_id "TCONS_00069921"; splice_chain1 "93141"; transcript2_id "TCONS_00069923"; splice_chain2 "93140";
Contig2603	astalavista	as_event	93140	93142	.	-	.	as_code "1- , 2-"; transcript1_id "TCONS_00069922"; splice_chain1 "93142"; transcript2_id "TCONS_00069923"; splice_chain2 "93140";
Contig130	astalavista	as_event	157551	157575	.	+	.	as_code "1- , 2-"; transcript1_id "TCONS_00022918"; splice_chain1 "157551"; transcript2_id "TCONS_00022919"; splice_chain2 "157575";
Contig130	astalavista	as_event	151458	151459	.	+	.	as_code "1- , 2-"; transcript1_id "TCONS_00022918"; splice_chain1 "151459"; transcript2_id "TCONS_00022923"; splice_chain2 "151458";
Contig2603	astalavista	as_event	151032	151034	.	+	.	as_code "1- , 2-"; transcript1_id "TCONS_00069892"; splice_chain1 "151034"; transcript2_id "TCONS_00069893"; splice_chain2 "151032";
Contig2603	astalavista	as_event	150997	151034	.	+	.	as_code "1- , 2-"; transcript1_id "TCONS_00069892"; splice_chain1 "151034"; transcript2_id "TCONS_00069891"; splice_chain2 "150997";
Contig2603	astalavista	as_event	150991	151034	.	+	.	as_code "1- , 2-"; transcript1_id "TCONS_00069892"; splice_chain1 "151034"; transcript2_id "TCONS_00069895"; splice_chain2 "150991";
Contig2603	astalavista	as_event	150997	151032	.	+	.	as_code "1- , 2-"; transcript1_id "TCONS_00069893"; splice_chain1 "151032"; transcript2_id "TCONS_00069891"; splice_chain2 "150997";
Contig2603	astalavista	as_event	150991	151032	.	+	.	as_code "1- , 2-"; transcript1_id "TCONS_00069893"; splice_chain1 "151032"; transcript2_id "TCONS_00069895"; splice_chain2 "150991";
Contig2603	astalavista	as_event	150991	150997	.	+	.	as_code "1- , 2-"; transcript1_id "TCONS_00069891"; splice_chain1 "150997"; transcript2_id "TCONS_00069895"; splice_chain2 "150991";
Contig2603	astalavista	as_event	63151	63152	.	-	.	as_code "1- , 2-"; transcript1_id "TCONS_00069909"; splice_chain1 "63152"; transcript2_id "TCONS_00069917"; splice_chain2 "63151";
Contig2603	astalavista	as_event	62795	62855	.	-	.	as_code "1- , 2-"; transcript1_id "TCONS_00069909"; splice_chain1 "62795"; transcript2_id "TCONS_00069910"; splice_chain2 "62855";
Contig2603	astalavista	as_event	69322	69323	.	-	.	as_code "1- , 2-"; transcript1_id "TCONS_00069917"; splice_chain1 "69323"; transcript2_id "TCONS_00069916"; splice_chain2 "69322";
Contig2603	astalavista	as_event	63552	63574	.	-	.	as_code "1- , 2-"; transcript1_id "TCONS_00069917"; splice_chain1 "63552"; transcript2_id "TCONS_00069916"; splice_chain2 "63574";
Contig2603	astalavista	as_event	63537	63552	.	-	.	as_code "1- , 2-"; transcript1_id "TCONS_00069917"; splice_chain1 "63552"; transcript2_id "TCONS_00069915"; splice_chain2 "63537";
Contig2603	astalavista	as_event	63537	63574	.	-	.	as_code "1- , 2-"; transcript1_id "TCONS_00069916"; splice_chain1 "63574"; transcript2_id "TCONS_00069915"; splice_chain2 "63537";
Contig2542	astalavista	as_event	139617	139618	.	-	.	as_code "1- , 2-"; transcript1_id "TCONS_00068508"; splice_chain1 "139618"; transcript2_id "TCONS_00068509"; splice_chain2 "139617";
Contig2542	astalavista	as_event	139441	139443	.	-	.	as_code "1- , 2-"; transcript1_id "TCONS_00068508"; splice_chain1 "139441"; transcript2_id "TCONS_00068512"; splice_chain2 "139443";
Contig2542	astalavista	as_event	140993	140994	.	-	.	as_code "1- , 2-"; transcript1_id "TCONS_00068509"; splice_chain1 "140994"; transcript2_id "TCONS_00068512"; splice_chain2 "140993";
Contig2542	astalavista	as_event	138828	138843	.	-	.	as_code "1- , 2-"; transcript1_id "TCONS_00068507"; splice_chain1 "138828"; transcript2_id "TCONS_00068508"; splice_chain2 "138843";
Contig2542	astalavista	as_event	138828	138838	.	-	.	as_code "1- , 2-"; transcript1_id "TCONS_00068507"; splice_chain1 "138828"; transcript2_id "TCONS_00068510"; splice_chain2 "138838";
Contig2542	astalavista	as_event	138825	138828	.	-	.	as_code "1- , 2-"; transcript1_id "TCONS_00068507"; splice_chain1 "138828"; transcript2_id "TCONS_00068511"; splice_chain2 "138825";
Contig2542	astalavista	as_event	138838	138843	.	-	.	as_code "1- , 2-"; transcript1_id "TCONS_00068508"; splice_chain1 "138843"; transcript2_id "TCONS_00068510"; splice_chain2 "138838";
Contig2542	astalavista	as_event	138825	138843	.	-	.	as_code "1- , 2-"; transcript1_id "TCONS_00068508"; splice_chain1 "138843"; transcript2_id "TCONS_00068511"; splice_chain2 "138825";
Contig2542	astalavista	as_event	138825	138838	.	-	.	as_code "1- , 2-"; transcript1_id "TCONS_00068510"; splice_chain1 "138838"; transcript2_id "TCONS_00068511"; splice_chain2 "138825";
Contig2542	astalavista	as_event	138628	138629	.	-	.	as_code "1- , 2-"; transcript1_id "TCONS_00068508"; splice_chain1 "138629"; transcript2_id "TCONS_00068509"; splice_chain2 "138628";
Contig7047	astalavista	as_event	18079	18685	.	+	.	as_code "1- , 2-"; transcript1_id "TCONS_00136681"; splice_chain1 "18685"; transcript2_id "TCONS_00136682"; splice_chain2 "18079";
Contig2541	astalavista	as_event	80656	80662	.	-	.	as_code "1- , 2-"; transcript1_id "TCONS_00068473"; splice_chain1 "80662"; transcript2_id "TCONS_00068474"; splice_chain2 "80656";
Contig2541	astalavista	as_event	80662	80667	.	-	.	as_code "1- , 2-"; transcript1_id "TCONS_00068473"; splice_chain1 "80662"; transcript2_id "TCONS_00068476"; splice_chain2 "80667";
Contig2541	astalavista	as_event	81589	81672	.	-	.	as_code "1- , 2-"; transcript1_id "TCONS_00068473"; splice_chain1 "81589"; transcript2_id "TCONS_00068477"; splice_chain2 "81672";
Contig2541	astalavista	as_event	80662	80663	.	-	.	as_code "1- , 2-"; transcript1_id "TCONS_00068473"; splice_chain1 "80662"; transcript2_id "TCONS_00068479"; splice_chain2 "80663";
Contig2541	astalavista	as_event	80656	80667	.	-	.	as_code "1- , 2-"; transcript1_id "TCONS_00068474"; splice_chain1 "80656"; transcript2_id "TCONS_00068476"; splice_chain2 "80667";
Contig2541	astalavista	as_event	80656	80663	.	-	.	as_code "1- , 2-"; transcript1_id "TCONS_00068474"; splice_chain1 "80656"; transcript2_id "TCONS_00068479"; splice_chain2 "80663";
Contig2541	astalavista	as_event	80663	80667	.	-	.	as_code "1- , 2-"; transcript1_id "TCONS_00068476"; splice_chain1 "80667"; transcript2_id "TCONS_00068479"; splice_chain2 "80663";
Contig2542	astalavista	as_event	172076	172101	.	-	.	as_code "1- , 2-"; transcript1_id "TCONS_00068520"; splice_chain1 "172076"; transcript2_id "TCONS_00068522"; splice_chain2 "172101";
Contig2542	astalavista	as_event	169207	169211	.	-	.	as_code "1- , 2-"; transcript1_id "TCONS_00068520"; splice_chain1 "169207"; transcript2_id "TCONS_00068522"; splice_chain2 "169211";
Contig116	astalavista	as_event	222980	222981	.	-	.	as_code "1- , 2-"; transcript1_id "TCONS_00012594"; splice_chain1 "222981"; transcript2_id "TCONS_00012595"; splice_chain2 "222980";
Contig116	astalavista	as_event	224639	224640	.	-	.	as_code "1- , 2-"; transcript1_id "TCONS_00012595"; splice_chain1 "224640"; transcript2_id "TCONS_00012596"; splice_chain2 "224639";
Contig116	astalavista	as_event	223843	223845	.	-	.	as_code "1- , 2-"; transcript1_id "TCONS_00012597"; splice_chain1 "223845"; transcript2_id "TCONS_00012598"; splice_chain2 "223843";
Contig116	astalavista	as_event	225129	225146	.	-	.	as_code "1- , 2-"; transcript1_id "TCONS_00012598"; splice_chain1 "225146"; transcript2_id "TCONS_00012610"; splice_chain2 "225129";
Contig116	astalavista	as_event	221166	221198	.	-	.	as_code "1- , 2-"; transcript1_id "TCONS_00012593"; splice_chain1 "221198"; transcript2_id "TCONS_00012594"; splice_chain2 "221166";
Contig116	astalavista	as_event	221048	221049	.	-	.	as_code "1- , 2-"; transcript1_id "TCONS_00012593"; splice_chain1 "221048"; transcript2_id "TCONS_00012607"; splice_chain2 "221049";
Contig116	astalavista	as_event	218797	219178	.	-	.	as_code "1- , 2-"; transcript1_id "TCONS_00012593"; splice_chain1 "219178"; transcript2_id "TCONS_00012599"; splice_chain2 "218797";
Contig116	astalavista	as_event	220155	220213	.	-	.	as_code "1- , 2-"; transcript1_id "TCONS_00012593"; splice_chain1 "220213"; transcript2_id "TCONS_00012613"; splice_chain2 "220155";
Contig116	astalavista	as_event	249504	249516	.	+	.	as_code "1- , 2-"; transcript1_id "TCONS_00012520"; splice_chain1 "249504"; transcript2_id "TCONS_00012521"; splice_chain2 "249516";
Contig116	astalavista	as_event	374794	374806	.	-	.	as_code "1- , 2-"; transcript1_id "TCONS_00012631"; splice_chain1 "374806"; transcript2_id "TCONS_00012632"; splice_chain2 "374794";
Contig116	astalavista	as_event	374805	374806	.	-	.	as_code "1- , 2-"; transcript1_id "TCONS_00012631"; splice_chain1 "374806"; transcript2_id "TCONS_00012633"; splice_chain2 "374805";
Contig116	astalavista	as_event	374794	374805	.	-	.	as_code "1- , 2-"; transcript1_id "TCONS_00012632"; splice_chain1 "374794"; transcript2_id "TCONS_00012633"; splice_chain2 "374805";
Contig116	astalavista	as_event	404858	404869	.	-	.	as_code "1- , 2-"; transcript1_id "TCONS_00012641"; splice_chain1 "404869"; transcript2_id "TCONS_00012642"; splice_chain2 "404858";
Contig116	astalavista	as_event	368399	369187	.	+	.	as_code "1- , 2-"; transcript1_id "TCONS_00012536"; splice_chain1 "368399"; transcript2_id "TCONS_00012540"; splice_chain2 "369187";
Contig116	astalavista	as_event	407702	407703	.	-	.	as_code "1- , 2-"; transcript1_id "TCONS_00012644"; splice_chain1 "407702"; transcript2_id "TCONS_00012646"; splice_chain2 "407703";
Contig116	astalavista	as_event	411485	411488	.	-	.	as_code "1- , 2-"; transcript1_id "TCONS_00012644"; splice_chain1 "411485"; transcript2_id "TCONS_00012649"; splice_chain2 "411488";
Contig116	astalavista	as_event	431636	431657	.	-	.	as_code "1- , 2-"; transcript1_id "TCONS_00012650"; splice_chain1 "431636"; transcript2_id "TCONS_00012652"; splice_chain2 "431657";
Contig116	astalavista	as_event	423227	423228	.	+	.	as_code "1- , 2-"; transcript1_id "TCONS_00012542"; splice_chain1 "423228"; transcript2_id "TCONS_00012544"; splice_chain2 "423227";
Contig116	astalavista	as_event	319256	319612	.	-	.	as_code "1- , 2-"; transcript1_id "TCONS_00012623"; splice_chain1 "319612"; transcript2_id "TCONS_00012625"; splice_chain2 "319256";
Contig116	astalavista	as_event	346549	346570	.	-	.	as_code "1- , 2-"; transcript1_id "TCONS_00012627"; splice_chain1 "346549"; transcript2_id "TCONS_00012629"; splice_chain2 "346570";
Contig116	astalavista	as_event	335852	335854	.	+	.	as_code "1- , 2-"; transcript1_id "TCONS_00012530"; splice_chain1 "335854"; transcript2_id "TCONS_00012533"; splice_chain2 "335852";
Contig116	astalavista	as_event	336999	337000	.	+	.	as_code "1- , 2-"; transcript1_id "TCONS_00012530"; splice_chain1 "337000"; transcript2_id "TCONS_00012534"; splice_chain2 "336999";
Contig4912	astalavista	as_event	18670	18814	.	+	.	as_code "1- , 2-"; transcript1_id "TCONS_00112459"; splice_chain1 "18814"; transcript2_id "TCONS_00112460"; splice_chain2 "18670";
Contig4912	astalavista	as_event	19485	19512	.	+	.	as_code "1- , 2-"; transcript1_id "TCONS_00112459"; splice_chain1 "19512"; transcript2_id "TCONS_00112465"; splice_chain2 "19485";
Contig4912	astalavista	as_event	24751	24753	.	+	.	as_code "1- , 2-"; transcript1_id "TCONS_00112459"; splice_chain1 "24753"; transcript2_id "TCONS_00112461"; splice_chain2 "24751";
Contig4912	astalavista	as_event	25768	25775	.	+	.	as_code "1- , 2-"; transcript1_id "TCONS_00112459"; splice_chain1 "25775"; transcript2_id "TCONS_00112457"; splice_chain2 "25768";
Contig7044	astalavista	as_event	199786	199790	.	+	.	as_code "1- , 2-"; transcript1_id "TCONS_00136618"; splice_chain1 "199790"; transcript2_id "TCONS_00136631"; splice_chain2 "199786";
Contig7044	astalavista	as_event	198530	198827	.	+	.	as_code "1- , 2-"; transcript1_id "TCONS_00136619"; splice_chain1 "198827"; transcript2_id "TCONS_00136624"; splice_chain2 "198530";
Contig7044	astalavista	as_event	198736	198827	.	+	.	as_code "1- , 2-"; transcript1_id "TCONS_00136621"; splice_chain1 "198736"; transcript2_id "TCONS_00136623"; splice_chain2 "198827";
Contig7044	astalavista	as_event	200317	200742	.	+	.	as_code "1- , 2-"; transcript1_id "TCONS_00136628"; splice_chain1 "200742"; transcript2_id "TCONS_00136630"; splice_chain2 "200317";
Contig7044	astalavista	as_event	217878	217879	.	-	.	as_code "1- , 2-"; transcript1_id "TCONS_00136668"; splice_chain1 "217879"; transcript2_id "TCONS_00136669"; splice_chain2 "217878";
Contig7044	astalavista	as_event	232098	232101	.	+	.	as_code "1- , 2-"; transcript1_id "TCONS_00136634"; splice_chain1 "232098"; transcript2_id "TCONS_00136640"; splice_chain2 "232101";
Contig7044	astalavista	as_event	221583	221584	.	-	.	as_code "1- , 2-"; transcript1_id "TCONS_00136671"; splice_chain1 "221584"; transcript2_id "TCONS_00136670"; splice_chain2 "221583";
Contig7044	astalavista	as_event	221121	221125	.	-	.	as_code "1- , 2-"; transcript1_id "TCONS_00136671"; splice_chain1 "221125"; transcript2_id "TCONS_00136670"; splice_chain2 "221121";
Contig4680	astalavista	as_event	249312	249313	.	-	.	as_code "1- , 2-"; transcript1_id "TCONS_00109531"; splice_chain1 "249313"; transcript2_id "TCONS_00109532"; splice_chain2 "249312";
Contig116	astalavista	as_event	436908	436934	.	-	.	as_code "1- , 2-"; transcript1_id "TCONS_00012654"; splice_chain1 "436908"; transcript2_id "TCONS_00012656"; splice_chain2 "436934";
Contig4680	astalavista	as_event	38484	38496	.	+	.	as_code "1- , 2-"; transcript1_id "TCONS_00109505"; splice_chain1 "38484"; transcript2_id "TCONS_00109506"; splice_chain2 "38496";
Contig115	astalavista	as_event	9914	9941	.	+	.	as_code "1- , 2-"; transcript1_id "TCONS_00011691"; splice_chain1 "9914"; transcript2_id "TCONS_00011695"; splice_chain2 "9941";
Contig115	astalavista	as_event	11692	11707	.	+	.	as_code "1- , 2-"; transcript1_id "TCONS_00011693"; splice_chain1 "11707"; transcript2_id "TCONS_00011692"; splice_chain2 "11692";
Contig116	astalavista	as_event	493061	493135	.	-	.	as_code "1- , 2-"; transcript1_id "TCONS_00012659"; splice_chain1 "493135"; transcript2_id "TCONS_00012658"; splice_chain2 "493061";
Contig116	astalavista	as_event	517403	517571	.	+	.	as_code "1- , 2-"; transcript1_id "TCONS_00012556"; splice_chain1 "517571"; transcript2_id "TCONS_00012559"; splice_chain2 "517403";
Contig7044	astalavista	as_event	28527	28560	.	+	.	as_code "1- , 2-"; transcript1_id "TCONS_00136582"; splice_chain1 "28560"; transcript2_id "TCONS_00136586"; splice_chain2 "28527";
Contig4916	astalavista	as_event	41082	41083	.	-	.	as_code "1- , 2-"; transcript1_id "TCONS_00112485"; splice_chain1 "41083"; transcript2_id "TCONS_00112486"; splice_chain2 "41082";
Contig4916	astalavista	as_event	39347	39361	.	-	.	as_code "1- , 2-"; transcript1_id "TCONS_00112485"; splice_chain1 "39347"; transcript2_id "TCONS_00112488"; splice_chain2 "39361";
Contig4916	astalavista	as_event	42525	42542	.	-	.	as_code "1- , 2-"; transcript1_id "TCONS_00112486"; splice_chain1 "42525"; transcript2_id "TCONS_00112487"; splice_chain2 "42542";
Contig115	astalavista	as_event	214206	214226	.	-	.	as_code "1- , 2-"; transcript1_id "TCONS_00011738"; splice_chain1 "214226"; transcript2_id "TCONS_00011739"; splice_chain2 "214206";
Contig115	astalavista	as_event	214368	214760	.	-	.	as_code "1- , 2-"; transcript1_id "TCONS_00011739"; splice_chain1 "214368"; transcript2_id "TCONS_00011740"; splice_chain2 "214760";
Contig115	astalavista	as_event	230661	230717	.	-	.	as_code "1- , 2-"; transcript1_id "TCONS_00011748"; splice_chain1 "230661"; transcript2_id "TCONS_00011746"; splice_chain2 "230717";
Contig115	astalavista	as_event	302157	302158	.	-	.	as_code "1- , 2-"; transcript1_id "TCONS_00011754"; splice_chain1 "302158"; transcript2_id "TCONS_00011755"; splice_chain2 "302157";
Contig115	astalavista	as_event	299874	299907	.	-	.	as_code "1- , 2-"; transcript1_id "TCONS_00011754"; splice_chain1 "299874"; transcript2_id "TCONS_00011756"; splice_chain2 "299907";
Contig7044	astalavista	as_event	49165	49170	.	+	.	as_code "1- , 2-"; transcript1_id "TCONS_00136591"; splice_chain1 "49165"; transcript2_id "TCONS_00136590"; splice_chain2 "49170";
Contig7044	astalavista	as_event	50880	50881	.	+	.	as_code "1- , 2-"; transcript1_id "TCONS_00136591"; splice_chain1 "50881"; transcript2_id "TCONS_00136598"; splice_chain2 "50880";
Contig7044	astalavista	as_event	53035	53858	.	+	.	as_code "1- , 2-"; transcript1_id "TCONS_00136591"; splice_chain1 "53858"; transcript2_id "TCONS_00136592"; splice_chain2 "53035";
Contig7044	astalavista	as_event	52761	52784	.	+	.	as_code "1- , 2-"; transcript1_id "TCONS_00136593"; splice_chain1 "52761"; transcript2_id "TCONS_00136598"; splice_chain2 "52784";
Contig7044	astalavista	as_event	80693	80699	.	+	.	as_code "1- , 2-"; transcript1_id "TCONS_00136599"; splice_chain1 "80699"; transcript2_id "TCONS_00136600"; splice_chain2 "80693";
Contig7044	astalavista	as_event	80691	80699	.	+	.	as_code "1- , 2-"; transcript1_id "TCONS_00136599"; splice_chain1 "80699"; transcript2_id "TCONS_00136601"; splice_chain2 "80691";
Contig7044	astalavista	as_event	80691	80693	.	+	.	as_code "1- , 2-"; transcript1_id "TCONS_00136600"; splice_chain1 "80693"; transcript2_id "TCONS_00136601"; splice_chain2 "80691";
Contig115	astalavista	as_event	359412	359413	.	-	.	as_code "1- , 2-"; transcript1_id "TCONS_00011760"; splice_chain1 "359413"; transcript2_id "TCONS_00011761"; splice_chain2 "359412";
Contig7044	astalavista	as_event	108444	108445	.	+	.	as_code "1- , 2-"; transcript1_id "TCONS_00136611"; splice_chain1 "108444"; transcript2_id "TCONS_00136612"; splice_chain2 "108445";
Contig132082	astalavista	as_event	2281	2282	.	+	.	as_code "1- , 2-"; transcript1_id "TCONS_00023884"; splice_chain1 "2282"; transcript2_id "TCONS_00023885"; splice_chain2 "2281";
Contig115	astalavista	as_event	207458	207459	.	+	.	as_code "1- , 2-"; transcript1_id "TCONS_00011714"; splice_chain1 "207459"; transcript2_id "TCONS_00011713"; splice_chain2 "207458";
Contig115	astalavista	as_event	207885	208939	.	+	.	as_code "1- , 2-"; transcript1_id "TCONS_00011714"; splice_chain1 "207885"; transcript2_id "TCONS_00011712"; splice_chain2 "208939";
Contig24505	astalavista	as_event	26032	26226	.	-	.	as_code "1- , 2-"; transcript1_id "TCONS_00066238"; splice_chain1 "26032"; transcript2_id "TCONS_00066239"; splice_chain2 "26226";
Contig24505	astalavista	as_event	25046	25067	.	-	.	as_code "1- , 2-"; transcript1_id "TCONS_00066238"; splice_chain1 "25046"; transcript2_id "TCONS_00066240"; splice_chain2 "25067";
Contig24505	astalavista	as_event	17484	17544	.	+	.	as_code "1- , 2-"; transcript1_id "TCONS_00066230"; splice_chain1 "17544"; transcript2_id "TCONS_00066233"; splice_chain2 "17484";
Contig24505	astalavista	as_event	18551	18576	.	+	.	as_code "1- , 2-"; transcript1_id "TCONS_00066230"; splice_chain1 "18551"; transcript2_id "TCONS_00066232"; splice_chain2 "18576";
Contig80952	astalavista	as_event	23471	23472	.	+	.	as_code "1- , 2-"; transcript1_id "TCONS_00146892"; splice_chain1 "23472"; transcript2_id "TCONS_00146895"; splice_chain2 "23471";
Contig80952	astalavista	as_event	35915	35916	.	+	.	as_code "1- , 2-"; transcript1_id "TCONS_00146893"; splice_chain1 "35916"; transcript2_id "TCONS_00146896"; splice_chain2 "35915";
Contig80952	astalavista	as_event	36103	36104	.	+	.	as_code "1- , 2-"; transcript1_id "TCONS_00146893"; splice_chain1 "36104"; transcript2_id "TCONS_00146897"; splice_chain2 "36103";
Contig1259	astalavista	as_event	65313	65314	.	-	.	as_code "1- , 2-"; transcript1_id "TCONS_00020268"; splice_chain1 "65314"; transcript2_id "TCONS_00020270"; splice_chain2 "65313";
Contig1259	astalavista	as_event	57344	57345	.	-	.	as_code "1- , 2-"; transcript1_id "TCONS_00020268"; splice_chain1 "57344"; transcript2_id "TCONS_00020270"; splice_chain2 "57345";
Contig1259	astalavista	as_event	98434	98505	.	+	.	as_code "1- , 2-"; transcript1_id "TCONS_00020258"; splice_chain1 "98434"; transcript2_id "TCONS_00020262"; splice_chain2 "98505";
Contig1258	astalavista	as_event	90597	90598	.	+	.	as_code "1- , 2-"; transcript1_id "TCONS_00020159"; splice_chain1 "90598"; transcript2_id "TCONS_00020165"; splice_chain2 "90597";
Contig1258	astalavista	as_event	93010	93013	.	+	.	as_code "1- , 2-"; transcript1_id "TCONS_00020159"; splice_chain1 "93013"; transcript2_id "TCONS_00020161"; splice_chain2 "93010";
Contig1258	astalavista	as_event	93459	93479	.	+	.	as_code "1- , 2-"; transcript1_id "TCONS_00020158"; splice_chain1 "93479"; transcript2_id "TCONS_00020160"; splice_chain2 "93459";
Contig1258	astalavista	as_event	59779	59830	.	-	.	as_code "1- , 2-"; transcript1_id "TCONS_00020210"; splice_chain1 "59830"; transcript2_id "TCONS_00020212"; splice_chain2 "59779";
Contig1258	astalavista	as_event	52711	52774	.	-	.	as_code "1- , 2-"; transcript1_id "TCONS_00020211"; splice_chain1 "52774"; transcript2_id "TCONS_00020218"; splice_chain2 "52711";
Contig1258	astalavista	as_event	81018	81023	.	+	.	as_code "1- , 2-"; transcript1_id "TCONS_00020153"; splice_chain1 "81023"; transcript2_id "TCONS_00020156"; splice_chain2 "81018";
Contig1258	astalavista	as_event	180975	183417	.	+	.	as_code "1- , 2-"; transcript1_id "TCONS_00020196"; splice_chain1 "180975"; transcript2_id "TCONS_00020200"; splice_chain2 "183417";
Contig1258	astalavista	as_event	182415	183417	.	+	.	as_code "1- , 2-"; transcript1_id "TCONS_00020198"; splice_chain1 "182415"; transcript2_id "TCONS_00020199"; splice_chain2 "183417";
Contig1258	astalavista	as_event	149868	149869	.	+	.	as_code "1- , 2-"; transcript1_id "TCONS_00020182"; splice_chain1 "149869"; transcript2_id "TCONS_00020181"; splice_chain2 "149868";
Contig1258	astalavista	as_event	153035	153039	.	+	.	as_code "1- , 2-"; transcript1_id "TCONS_00020182"; splice_chain1 "153035"; transcript2_id "TCONS_00020181"; splice_chain2 "153039";
Contig1258	astalavista	as_event	153035	153036	.	+	.	as_code "1- , 2-"; transcript1_id "TCONS_00020182"; splice_chain1 "153035"; transcript2_id "TCONS_00020183"; splice_chain2 "153036";
Contig1258	astalavista	as_event	153138	153183	.	+	.	as_code "1- , 2-"; transcript1_id "TCONS_00020182"; splice_chain1 "153183"; transcript2_id "TCONS_00020186"; splice_chain2 "153138";
Contig1258	astalavista	as_event	153036	153039	.	+	.	as_code "1- , 2-"; transcript1_id "TCONS_00020181"; splice_chain1 "153039"; transcript2_id "TCONS_00020183"; splice_chain2 "153036";
Contig1258	astalavista	as_event	176388	176438	.	+	.	as_code "1- , 2-"; transcript1_id "TCONS_00020188"; splice_chain1 "176438"; transcript2_id "TCONS_00020194"; splice_chain2 "176388";
Contig1258	astalavista	as_event	113405	113406	.	+	.	as_code "1- , 2-"; transcript1_id "TCONS_00020171"; splice_chain1 "113406"; transcript2_id "TCONS_00020174"; splice_chain2 "113405";
Contig1258	astalavista	as_event	113825	113828	.	+	.	as_code "1- , 2-"; transcript1_id "TCONS_00020171"; splice_chain1 "113828"; transcript2_id "TCONS_00020175"; splice_chain2 "113825";
Contig1258	astalavista	as_event	114285	114287	.	+	.	as_code "1- , 2-"; transcript1_id "TCONS_00020171"; splice_chain1 "114287"; transcript2_id "TCONS_00020176"; splice_chain2 "114285";
Contig1258	astalavista	as_event	114286	114287	.	+	.	as_code "1- , 2-"; transcript1_id "TCONS_00020171"; splice_chain1 "114287"; transcript2_id "TCONS_00020178"; splice_chain2 "114286";
Contig1258	astalavista	as_event	114285	114286	.	+	.	as_code "1- , 2-"; transcript1_id "TCONS_00020176"; splice_chain1 "114285"; transcript2_id "TCONS_00020178"; splice_chain2 "114286";
Contig1258	astalavista	as_event	126449	126453	.	+	.	as_code "1- , 2-"; transcript1_id "TCONS_00020171"; splice_chain1 "126453"; transcript2_id "TCONS_00020172"; splice_chain2 "126449";
Contig1258	astalavista	as_event	126448	126453	.	+	.	as_code "1- , 2-"; transcript1_id "TCONS_00020171"; splice_chain1 "126453"; transcript2_id "TCONS_00020177"; splice_chain2 "126448";
Contig1258	astalavista	as_event	126448	126449	.	+	.	as_code "1- , 2-"; transcript1_id "TCONS_00020172"; splice_chain1 "126449"; transcript2_id "TCONS_00020177"; splice_chain2 "126448";
Contig1255	astalavista	as_event	5055	5239	.	-	.	as_code "1- , 2-"; transcript1_id "TCONS_00020000"; splice_chain1 "5055"; transcript2_id "TCONS_00020006"; splice_chain2 "5239";
Contig1255	astalavista	as_event	25432	25438	.	-	.	as_code "1- , 2-"; transcript1_id "TCONS_00020002"; splice_chain1 "25432"; transcript2_id "TCONS_00020003"; splice_chain2 "25438";
Contig1255	astalavista	as_event	11919	11956	.	+	.	as_code "1- , 2-"; transcript1_id "TCONS_00019990"; splice_chain1 "11919"; transcript2_id "TCONS_00019991"; splice_chain2 "11956";
Contig160256	astalavista	as_event	1504	1505	.	+	.	as_code "1- , 2-"; transcript1_id "TCONS_00037714"; splice_chain1 "1505"; transcript2_id "TCONS_00037717"; splice_chain2 "1504";
Contig160256	astalavista	as_event	1490	1505	.	+	.	as_code "1- , 2-"; transcript1_id "TCONS_00037714"; splice_chain1 "1505"; transcript2_id "TCONS_00037718"; splice_chain2 "1490";
Contig160256	astalavista	as_event	1502	1505	.	+	.	as_code "1- , 2-"; transcript1_id "TCONS_00037714"; splice_chain1 "1505"; transcript2_id "TCONS_00037719"; splice_chain2 "1502";
Contig160256	astalavista	as_event	1490	1504	.	+	.	as_code "1- , 2-"; transcript1_id "TCONS_00037717"; splice_chain1 "1504"; transcript2_id "TCONS_00037718"; splice_chain2 "1490";
Contig160256	astalavista	as_event	1502	1504	.	+	.	as_code "1- , 2-"; transcript1_id "TCONS_00037717"; splice_chain1 "1504"; transcript2_id "TCONS_00037719"; splice_chain2 "1502";
Contig160256	astalavista	as_event	1490	1502	.	+	.	as_code "1- , 2-"; transcript1_id "TCONS_00037718"; splice_chain1 "1490"; transcript2_id "TCONS_00037719"; splice_chain2 "1502";
Contig147245	astalavista	as_event	261	262	.	+	.	as_code "1- , 2-"; transcript1_id "TCONS_00031242"; splice_chain1 "262"; transcript2_id "TCONS_00031243"; splice_chain2 "261";
Contig1257	astalavista	as_event	153372	153375	.	+	.	as_code "1- , 2-"; transcript1_id "TCONS_00020080"; splice_chain1 "153375"; transcript2_id "TCONS_00020081"; splice_chain2 "153372";
Contig9748	astalavista	as_event	30525	30527	.	-	.	as_code "1- , 2-"; transcript1_id "TCONS_00159469"; splice_chain1 "30527"; transcript2_id "TCONS_00159470"; splice_chain2 "30525";
Contig1257	astalavista	as_event	20380	20452	.	-	.	as_code "1- , 2-"; transcript1_id "TCONS_00020084"; splice_chain1 "20452"; transcript2_id "TCONS_00020085"; splice_chain2 "20380";
Contig1257	astalavista	as_event	57012	57013	.	+	.	as_code "1- , 2-"; transcript1_id "TCONS_00020069"; splice_chain1 "57013"; transcript2_id "TCONS_00020071"; splice_chain2 "57012";
Contig1257	astalavista	as_event	58063	58064	.	+	.	as_code "1- , 2-"; transcript1_id "TCONS_00020069"; splice_chain1 "58064"; transcript2_id "TCONS_00020072"; splice_chain2 "58063";
Contig5333	astalavista	as_event	139580	139583	.	+	.	as_code "1- , 2-"; transcript1_id "TCONS_00117922"; splice_chain1 "139583"; transcript2_id "TCONS_00117925"; splice_chain2 "139580";
Contig544	astalavista	as_event	15213	15384	.	+	.	as_code "1- , 2-"; transcript1_id "TCONS_00119075"; splice_chain1 "15384"; transcript2_id "TCONS_00119076"; splice_chain2 "15213";
Contig544	astalavista	as_event	13249	13259	.	+	.	as_code "1- , 2-"; transcript1_id "TCONS_00119075"; splice_chain1 "13259"; transcript2_id "TCONS_00119078"; splice_chain2 "13249";
Contig5333	astalavista	as_event	173265	173288	.	-	.	as_code "1- , 2-"; transcript1_id "TCONS_00117945"; splice_chain1 "173265"; transcript2_id "TCONS_00117946"; splice_chain2 "173288";
Contig5333	astalavista	as_event	192397	192419	.	-	.	as_code "1- , 2-"; transcript1_id "TCONS_00117951"; splice_chain1 "192397"; transcript2_id "TCONS_00117954"; splice_chain2 "192419";
Contig7757	astalavista	as_event	57021	57022	.	-	.	as_code "1- , 2-"; transcript1_id "TCONS_00143505"; splice_chain1 "57022"; transcript2_id "TCONS_00143506"; splice_chain2 "57021";
Contig544	astalavista	as_event	117133	117214	.	+	.	as_code "1- , 2-"; transcript1_id "TCONS_00119087"; splice_chain1 "117133"; transcript2_id "TCONS_00119088"; splice_chain2 "117214";
Contig544	astalavista	as_event	118061	118067	.	+	.	as_code "1- , 2-"; transcript1_id "TCONS_00119086"; splice_chain1 "118067"; transcript2_id "TCONS_00119092"; splice_chain2 "118061";
Contig544	astalavista	as_event	118043	118067	.	+	.	as_code "1- , 2-"; transcript1_id "TCONS_00119086"; splice_chain1 "118067"; transcript2_id "TCONS_00119093"; splice_chain2 "118043";
Contig544	astalavista	as_event	118043	118061	.	+	.	as_code "1- , 2-"; transcript1_id "TCONS_00119092"; splice_chain1 "118061"; transcript2_id "TCONS_00119093"; splice_chain2 "118043";
Contig5332	astalavista	as_event	96408	96409	.	-	.	as_code "1- , 2-"; transcript1_id "TCONS_00117891"; splice_chain1 "96408"; transcript2_id "TCONS_00117892"; splice_chain2 "96409";
Contig5332	astalavista	as_event	96408	96410	.	-	.	as_code "1- , 2-"; transcript1_id "TCONS_00117891"; splice_chain1 "96408"; transcript2_id "TCONS_00117894"; splice_chain2 "96410";
Contig5332	astalavista	as_event	96409	96410	.	-	.	as_code "1- , 2-"; transcript1_id "TCONS_00117892"; splice_chain1 "96409"; transcript2_id "TCONS_00117894"; splice_chain2 "96410";
Contig5332	astalavista	as_event	93530	93640	.	-	.	as_code "1- , 2-"; transcript1_id "TCONS_00117891"; splice_chain1 "93530"; transcript2_id "TCONS_00117894"; splice_chain2 "93640";
Contig5333	astalavista	as_event	60176	60182	.	-	.	as_code "1- , 2-"; transcript1_id "TCONS_00117934"; splice_chain1 "60182"; transcript2_id "TCONS_00117935"; splice_chain2 "60176";
Contig5333	astalavista	as_event	71861	71862	.	+	.	as_code "1- , 2-"; transcript1_id "TCONS_00117915"; splice_chain1 "71862"; transcript2_id "TCONS_00117919"; splice_chain2 "71861";
Contig5333	astalavista	as_event	76237	76242	.	+	.	as_code "1- , 2-"; transcript1_id "TCONS_00117915"; splice_chain1 "76242"; transcript2_id "TCONS_00117917"; splice_chain2 "76237";
Contig5333	astalavista	as_event	52254	52280	.	+	.	as_code "1- , 2-"; transcript1_id "TCONS_00117905"; splice_chain1 "52254"; transcript2_id "TCONS_00117904"; splice_chain2 "52280";
Contig5333	astalavista	as_event	53469	53572	.	+	.	as_code "1- , 2-"; transcript1_id "TCONS_00117905"; splice_chain1 "53469"; transcript2_id "TCONS_00117907"; splice_chain2 "53572";
Contig5333	astalavista	as_event	41051	41065	.	+	.	as_code "1- , 2-"; transcript1_id "TCONS_00117905"; splice_chain1 "41051"; transcript2_id "TCONS_00117910"; splice_chain2 "41065";
Contig5333	astalavista	as_event	43001	43009	.	+	.	as_code "1- , 2-"; transcript1_id "TCONS_00117905"; splice_chain1 "43001"; transcript2_id "TCONS_00117908"; splice_chain2 "43009";
Contig5333	astalavista	as_event	54866	54867	.	+	.	as_code "1- , 2-"; transcript1_id "TCONS_00117905"; splice_chain1 "54867"; transcript2_id "TCONS_00117914"; splice_chain2 "54866";
Contig5333	astalavista	as_event	55301	55302	.	+	.	as_code "1- , 2-"; transcript1_id "TCONS_00117905"; splice_chain1 "55302"; transcript2_id "TCONS_00117913"; splice_chain2 "55301";
Contig5333	astalavista	as_event	13704	13710	.	+	.	as_code "1- , 2-"; transcript1_id "TCONS_00117900"; splice_chain1 "13710"; transcript2_id "TCONS_00117901"; splice_chain2 "13704";
Contig5332	astalavista	as_event	29627	29689	.	+	.	as_code "1- , 2-"; transcript1_id "TCONS_00117862"; splice_chain1 "29627"; transcript2_id "TCONS_00117858"; splice_chain2 "29689";
Contig5332	astalavista	as_event	29898	30469	.	+	.	as_code "1- , 2-"; transcript1_id "TCONS_00117861"; splice_chain1 "30469"; transcript2_id "TCONS_00117860"; splice_chain2 "29898";
Contig5332	astalavista	as_event	52467	52498	.	+	.	as_code "1- , 2-"; transcript1_id "TCONS_00117863"; splice_chain1 "52498"; transcript2_id "TCONS_00117864"; splice_chain2 "52467";
Contig5332	astalavista	as_event	38220	38258	.	-	.	as_code "1- , 2-"; transcript1_id "TCONS_00117880"; splice_chain1 "38258"; transcript2_id "TCONS_00117879"; splice_chain2 "38220";
Contig5332	astalavista	as_event	36806	36807	.	-	.	as_code "1- , 2-"; transcript1_id "TCONS_00117878"; splice_chain1 "36807"; transcript2_id "TCONS_00117880"; splice_chain2 "36806";
Contig5332	astalavista	as_event	36807	36808	.	-	.	as_code "1- , 2-"; transcript1_id "TCONS_00117878"; splice_chain1 "36807"; transcript2_id "TCONS_00117879"; splice_chain2 "36808";
Contig5332	astalavista	as_event	36806	36808	.	-	.	as_code "1- , 2-"; transcript1_id "TCONS_00117880"; splice_chain1 "36806"; transcript2_id "TCONS_00117879"; splice_chain2 "36808";
Contig5332	astalavista	as_event	71549	71553	.	+	.	as_code "1- , 2-"; transcript1_id "TCONS_00117867"; splice_chain1 "71553"; transcript2_id "TCONS_00117872"; splice_chain2 "71549";
Contig5332	astalavista	as_event	73332	73886	.	+	.	as_code "1- , 2-"; transcript1_id "TCONS_00117868"; splice_chain1 "73886"; transcript2_id "TCONS_00117873"; splice_chain2 "73332";
Contig559	astalavista	as_event	151438	151450	.	+	.	as_code "1- , 2-"; transcript1_id "TCONS_00120872"; splice_chain1 "151438"; transcript2_id "TCONS_00120873"; splice_chain2 "151450";
Contig559	astalavista	as_event	125183	125185	.	+	.	as_code "1- , 2-"; transcript1_id "TCONS_00120869"; splice_chain1 "125185"; transcript2_id "TCONS_00120870"; splice_chain2 "125183";
Contig559	astalavista	as_event	40248	41785	.	-	.	as_code "1- , 2-"; transcript1_id "TCONS_00120884"; splice_chain1 "40248"; transcript2_id "TCONS_00120885"; splice_chain2 "41785";
Contig4678	astalavista	as_event	21587	21590	.	+	.	as_code "1- , 2-"; transcript1_id "TCONS_00109453"; splice_chain1 "21590"; transcript2_id "TCONS_00109454"; splice_chain2 "21587";
Contig2540	astalavista	as_event	109613	109614	.	+	.	as_code "1- , 2-"; transcript1_id "TCONS_00068448"; splice_chain1 "109614"; transcript2_id "TCONS_00068451"; splice_chain2 "109613";
Contig4684	astalavista	as_event	66814	66817	.	+	.	as_code "1- , 2-"; transcript1_id "TCONS_00109556"; splice_chain1 "66814"; transcript2_id "TCONS_00109559"; splice_chain2 "66817";
Contig4684	astalavista	as_event	66811	66814	.	+	.	as_code "1- , 2-"; transcript1_id "TCONS_00109556"; splice_chain1 "66814"; transcript2_id "TCONS_00109558"; splice_chain2 "66811";
Contig4684	astalavista	as_event	66811	66817	.	+	.	as_code "1- , 2-"; transcript1_id "TCONS_00109559"; splice_chain1 "66817"; transcript2_id "TCONS_00109558"; splice_chain2 "66811";
Contig31754	astalavista	as_event	18778	18788	.	+	.	as_code "1- , 2-"; transcript1_id "TCONS_00084365"; splice_chain1 "18788"; transcript2_id "TCONS_00084367"; splice_chain2 "18778";
Contig31754	astalavista	as_event	21613	21614	.	+	.	as_code "1- , 2-"; transcript1_id "TCONS_00084365"; splice_chain1 "21614"; transcript2_id "TCONS_00084366"; splice_chain2 "21613";
Contig5329	astalavista	as_event	2417	2421	.	+	.	as_code "1- , 2-"; transcript1_id "TCONS_00117841"; splice_chain1 "2421"; transcript2_id "TCONS_00117840"; splice_chain2 "2417";
Contig2693	astalavista	as_event	64498	64500	.	+	.	as_code "1- , 2-"; transcript1_id "TCONS_00072011"; splice_chain1 "64500"; transcript2_id "TCONS_00072013"; splice_chain2 "64498";
Contig7075	astalavista	as_event	77538	77567	.	-	.	as_code "1- , 2-"; transcript1_id "TCONS_00136943"; splice_chain1 "77538"; transcript2_id "TCONS_00136944"; splice_chain2 "77567";
Contig4678	astalavista	as_event	73160	73210	.	+	.	as_code "1- , 2-"; transcript1_id "TCONS_00109462"; splice_chain1 "73210"; transcript2_id "TCONS_00109463"; splice_chain2 "73160";
Contig2534	astalavista	as_event	7975	8377	.	-	.	as_code "1- , 2-"; transcript1_id "TCONS_00068315"; splice_chain1 "8377"; transcript2_id "TCONS_00068316"; splice_chain2 "7975";
Contig2534	astalavista	as_event	10184	10185	.	-	.	as_code "1- , 2-"; transcript1_id "TCONS_00068316"; splice_chain1 "10185"; transcript2_id "TCONS_00068317"; splice_chain2 "10184";
Contig2534	astalavista	as_event	10185	10187	.	-	.	as_code "1- , 2-"; transcript1_id "TCONS_00068316"; splice_chain1 "10185"; transcript2_id "TCONS_00068322"; splice_chain2 "10187";
Contig2534	astalavista	as_event	10184	10187	.	-	.	as_code "1- , 2-"; transcript1_id "TCONS_00068317"; splice_chain1 "10184"; transcript2_id "TCONS_00068322"; splice_chain2 "10187";
Contig2534	astalavista	as_event	11517	11518	.	-	.	as_code "1- , 2-"; transcript1_id "TCONS_00068317"; splice_chain1 "11517"; transcript2_id "TCONS_00068327"; splice_chain2 "11518";
Contig129204	astalavista	as_event	23123	23164	.	+	.	as_code "1- , 2-"; transcript1_id "TCONS_00022664"; splice_chain1 "23123"; transcript2_id "TCONS_00022665"; splice_chain2 "23164";
Contig129204	astalavista	as_event	23123	23159	.	+	.	as_code "1- , 2-"; transcript1_id "TCONS_00022664"; splice_chain1 "23123"; transcript2_id "TCONS_00022667"; splice_chain2 "23159";
Contig129204	astalavista	as_event	23123	23157	.	+	.	as_code "1- , 2-"; transcript1_id "TCONS_00022664"; splice_chain1 "23123"; transcript2_id "TCONS_00022668"; splice_chain2 "23157";
Contig129204	astalavista	as_event	23159	23164	.	+	.	as_code "1- , 2-"; transcript1_id "TCONS_00022665"; splice_chain1 "23164"; transcript2_id "TCONS_00022667"; splice_chain2 "23159";
Contig129204	astalavista	as_event	23157	23164	.	+	.	as_code "1- , 2-"; transcript1_id "TCONS_00022665"; splice_chain1 "23164"; transcript2_id "TCONS_00022668"; splice_chain2 "23157";
Contig129204	astalavista	as_event	23157	23159	.	+	.	as_code "1- , 2-"; transcript1_id "TCONS_00022667"; splice_chain1 "23159"; transcript2_id "TCONS_00022668"; splice_chain2 "23157";
Contig129204	astalavista	as_event	24973	24974	.	+	.	as_code "1- , 2-"; transcript1_id "TCONS_00022664"; splice_chain1 "24973"; transcript2_id "TCONS_00022665"; splice_chain2 "24974";
Contig129204	astalavista	as_event	13344	13345	.	-	.	as_code "1- , 2-"; transcript1_id "TCONS_00022670"; splice_chain1 "13345"; transcript2_id "TCONS_00022671"; splice_chain2 "13344";
Contig7062	astalavista	as_event	29488	32278	.	+	.	as_code "1- , 2-"; transcript1_id "TCONS_00136831"; splice_chain1 "32278"; transcript2_id "TCONS_00136833"; splice_chain2 "29488";
Contig7062	astalavista	as_event	17490	17512	.	+	.	as_code "1- , 2-"; transcript1_id "TCONS_00136831"; splice_chain1 "17512"; transcript2_id "TCONS_00136834"; splice_chain2 "17490";
Contig7062	astalavista	as_event	25461	25462	.	+	.	as_code "1- , 2-"; transcript1_id "TCONS_00136831"; splice_chain1 "25462"; transcript2_id "TCONS_00136842"; splice_chain2 "25461";
Contig7062	astalavista	as_event	27763	27764	.	+	.	as_code "1- , 2-"; transcript1_id "TCONS_00136831"; splice_chain1 "27764"; transcript2_id "TCONS_00136841"; splice_chain2 "27763";
Contig7064	astalavista	as_event	3094	3097	.	+	.	as_code "1- , 2-"; transcript1_id "TCONS_00136863"; splice_chain1 "3097"; transcript2_id "TCONS_00136866"; splice_chain2 "3094";
Contig7064	astalavista	as_event	12560	13461	.	+	.	as_code "1- , 2-"; transcript1_id "TCONS_00136864"; splice_chain1 "13461"; transcript2_id "TCONS_00136865"; splice_chain2 "12560";
Contig7065	astalavista	as_event	21866	21868	.	-	.	as_code "1- , 2-"; transcript1_id "TCONS_00136875"; splice_chain1 "21868"; transcript2_id "TCONS_00136877"; splice_chain2 "21866";
Contig7065	astalavista	as_event	21867	21868	.	-	.	as_code "1- , 2-"; transcript1_id "TCONS_00136875"; splice_chain1 "21868"; transcript2_id "TCONS_00136878"; splice_chain2 "21867";
Contig7065	astalavista	as_event	21866	21867	.	-	.	as_code "1- , 2-"; transcript1_id "TCONS_00136877"; splice_chain1 "21866"; transcript2_id "TCONS_00136878"; splice_chain2 "21867";
Contig110	astalavista	as_event	324897	324899	.	-	.	as_code "1- , 2-"; transcript1_id "TCONS_00007992"; splice_chain1 "324899"; transcript2_id "TCONS_00007993"; splice_chain2 "324897";
Contig6816	astalavista	as_event	143935	143962	.	-	.	as_code "1- , 2-"; transcript1_id "TCONS_00133908"; splice_chain1 "143962"; transcript2_id "TCONS_00133909"; splice_chain2 "143935";
Contig6816	astalavista	as_event	127625	127649	.	+	.	as_code "1- , 2-"; transcript1_id "TCONS_00133843"; splice_chain1 "127649"; transcript2_id "TCONS_00133845"; splice_chain2 "127625";
Contig6816	astalavista	as_event	128416	128495	.	+	.	as_code "1- , 2-"; transcript1_id "TCONS_00133843"; splice_chain1 "128416"; transcript2_id "TCONS_00133844"; splice_chain2 "128495";
Contig6816	astalavista	as_event	123222	123234	.	+	.	as_code "1- , 2-"; transcript1_id "TCONS_00133842"; splice_chain1 "123234"; transcript2_id "TCONS_00133841"; splice_chain2 "123222";
Contig6816	astalavista	as_event	100689	100696	.	-	.	as_code "1- , 2-"; transcript1_id "TCONS_00133899"; splice_chain1 "100696"; transcript2_id "TCONS_00133902"; splice_chain2 "100689";
Contig6816	astalavista	as_event	100543	100696	.	-	.	as_code "1- , 2-"; transcript1_id "TCONS_00133899"; splice_chain1 "100696"; transcript2_id "TCONS_00133906"; splice_chain2 "100543";
Contig6816	astalavista	as_event	101469	101508	.	-	.	as_code "1- , 2-"; transcript1_id "TCONS_00133900"; splice_chain1 "101508"; transcript2_id "TCONS_00133901"; splice_chain2 "101469";
Contig6816	astalavista	as_event	104869	104870	.	+	.	as_code "1- , 2-"; transcript1_id "TCONS_00133834"; splice_chain1 "104870"; transcript2_id "TCONS_00133840"; splice_chain2 "104869";
Contig6816	astalavista	as_event	108777	108790	.	+	.	as_code "1- , 2-"; transcript1_id "TCONS_00133834"; splice_chain1 "108790"; transcript2_id "TCONS_00133836"; splice_chain2 "108777";
Contig6816	astalavista	as_event	111337	111338	.	+	.	as_code "1- , 2-"; transcript1_id "TCONS_00133835"; splice_chain1 "111337"; transcript2_id "TCONS_00133838"; splice_chain2 "111338";
Contig6816	astalavista	as_event	112830	112843	.	+	.	as_code "1- , 2-"; transcript1_id "TCONS_00133834"; splice_chain1 "112843"; transcript2_id "TCONS_00133835"; splice_chain2 "112830";
Contig6816	astalavista	as_event	112827	112843	.	+	.	as_code "1- , 2-"; transcript1_id "TCONS_00133834"; splice_chain1 "112843"; transcript2_id "TCONS_00133837"; splice_chain2 "112827";
Contig6816	astalavista	as_event	112827	112830	.	+	.	as_code "1- , 2-"; transcript1_id "TCONS_00133835"; splice_chain1 "112830"; transcript2_id "TCONS_00133837"; splice_chain2 "112827";
Contig6816	astalavista	as_event	69160	69163	.	+	.	as_code "1- , 2-"; transcript1_id "TCONS_00133825"; splice_chain1 "69160"; transcript2_id "TCONS_00133826"; splice_chain2 "69163";
Contig6816	astalavista	as_event	68999	69001	.	+	.	as_code "1- , 2-"; transcript1_id "TCONS_00133825"; splice_chain1 "69001"; transcript2_id "TCONS_00133829"; splice_chain2 "68999";
Contig110	astalavista	as_event	364696	364697	.	-	.	as_code "1- , 2-"; transcript1_id "TCONS_00008003"; splice_chain1 "364697"; transcript2_id "TCONS_00008004"; splice_chain2 "364696";
Contig6816	astalavista	as_event	35431	35432	.	+	.	as_code "1- , 2-"; transcript1_id "TCONS_00133823"; splice_chain1 "35431"; transcript2_id "TCONS_00133824"; splice_chain2 "35432";
Contig6816	astalavista	as_event	37934	37936	.	+	.	as_code "1- , 2-"; transcript1_id "TCONS_00133819"; splice_chain1 "37936"; transcript2_id "TCONS_00133820"; splice_chain2 "37934";
Contig6816	astalavista	as_event	20860	20861	.	-	.	as_code "1- , 2-"; transcript1_id "TCONS_00133883"; splice_chain1 "20860"; transcript2_id "TCONS_00133885"; splice_chain2 "20861";
Contig110	astalavista	as_event	305876	307224	.	-	.	as_code "1- , 2-"; transcript1_id "TCONS_00007984"; splice_chain1 "307224"; transcript2_id "TCONS_00007985"; splice_chain2 "305876";
Contig110	astalavista	as_event	299977	299978	.	-	.	as_code "1- , 2-"; transcript1_id "TCONS_00007983"; splice_chain1 "299978"; transcript2_id "TCONS_00007982"; splice_chain2 "299977";
Contig110	astalavista	as_event	292739	292744	.	-	.	as_code "1- , 2-"; transcript1_id "TCONS_00007975"; splice_chain1 "292744"; transcript2_id "TCONS_00007976"; splice_chain2 "292739";
Contig110	astalavista	as_event	292106	292304	.	-	.	as_code "1- , 2-"; transcript1_id "TCONS_00007975"; splice_chain1 "292106"; transcript2_id "TCONS_00007978"; splice_chain2 "292304";
Contig6816	astalavista	as_event	215983	215988	.	-	.	as_code "1- , 2-"; transcript1_id "TCONS_00133946"; splice_chain1 "215983"; transcript2_id "TCONS_00133947"; splice_chain2 "215988";
Contig6816	astalavista	as_event	214365	214366	.	-	.	as_code "1- , 2-"; transcript1_id "TCONS_00133945"; splice_chain1 "214366"; transcript2_id "TCONS_00133946"; splice_chain2 "214365";
Contig6816	astalavista	as_event	241550	241553	.	+	.	as_code "1- , 2-"; transcript1_id "TCONS_00133863"; splice_chain1 "241553"; transcript2_id "TCONS_00133864"; splice_chain2 "241550";
Contig6816	astalavista	as_event	246164	246218	.	+	.	as_code "1- , 2-"; transcript1_id "TCONS_00133866"; splice_chain1 "246164"; transcript2_id "TCONS_00133867"; splice_chain2 "246218";
Contig6816	astalavista	as_event	254079	254189	.	-	.	as_code "1- , 2-"; transcript1_id "TCONS_00133952"; splice_chain1 "254079"; transcript2_id "TCONS_00133953"; splice_chain2 "254189";
Contig6816	astalavista	as_event	253901	253937	.	-	.	as_code "1- , 2-"; transcript1_id "TCONS_00133952"; splice_chain1 "253937"; transcript2_id "TCONS_00133953"; splice_chain2 "253901";
Contig110	astalavista	as_event	259773	259776	.	-	.	as_code "1- , 2-"; transcript1_id "TCONS_00007965"; splice_chain1 "259776"; transcript2_id "TCONS_00007966"; splice_chain2 "259773";
Contig110	astalavista	as_event	249738	249741	.	-	.	as_code "1- , 2-"; transcript1_id "TCONS_00007956"; splice_chain1 "249738"; transcript2_id "TCONS_00007957"; splice_chain2 "249741";
Contig110	astalavista	as_event	249738	249739	.	-	.	as_code "1- , 2-"; transcript1_id "TCONS_00007956"; splice_chain1 "249738"; transcript2_id "TCONS_00007959"; splice_chain2 "249739";
Contig110	astalavista	as_event	249963	249964	.	-	.	as_code "1- , 2-"; transcript1_id "TCONS_00007956"; splice_chain1 "249963"; transcript2_id "TCONS_00007962"; splice_chain2 "249964";
Contig110	astalavista	as_event	249739	249741	.	-	.	as_code "1- , 2-"; transcript1_id "TCONS_00007957"; splice_chain1 "249741"; transcript2_id "TCONS_00007959"; splice_chain2 "249739";
Contig110	astalavista	as_event	246162	246163	.	-	.	as_code "1- , 2-"; transcript1_id "TCONS_00007956"; splice_chain1 "246162"; transcript2_id "TCONS_00007960"; splice_chain2 "246163";
Contig110	astalavista	as_event	245931	245933	.	-	.	as_code "1- , 2-"; transcript1_id "TCONS_00007956"; splice_chain1 "245931"; transcript2_id "TCONS_00007961"; splice_chain2 "245933";
Contig110	astalavista	as_event	230505	230506	.	-	.	as_code "1- , 2-"; transcript1_id "TCONS_00007954"; splice_chain1 "230506"; transcript2_id "TCONS_00007955"; splice_chain2 "230505";
Contig110	astalavista	as_event	230090	230091	.	-	.	as_code "1- , 2-"; transcript1_id "TCONS_00007952"; splice_chain1 "230091"; transcript2_id "TCONS_00007954"; splice_chain2 "230090";
Contig6816	astalavista	as_event	170688	170691	.	-	.	as_code "1- , 2-"; transcript1_id "TCONS_00133918"; splice_chain1 "170688"; transcript2_id "TCONS_00133920"; splice_chain2 "170691";
Contig6816	astalavista	as_event	167908	167909	.	-	.	as_code "1- , 2-"; transcript1_id "TCONS_00133918"; splice_chain1 "167908"; transcript2_id "TCONS_00133921"; splice_chain2 "167909";
Contig6816	astalavista	as_event	180969	180977	.	-	.	as_code "1- , 2-"; transcript1_id "TCONS_00133932"; splice_chain1 "180969"; transcript2_id "TCONS_00133927"; splice_chain2 "180977";
Contig6816	astalavista	as_event	196936	196938	.	+	.	as_code "1- , 2-"; transcript1_id "TCONS_00133852"; splice_chain1 "196938"; transcript2_id "TCONS_00133853"; splice_chain2 "196936";
Contig6816	astalavista	as_event	198606	198607	.	+	.	as_code "1- , 2-"; transcript1_id "TCONS_00133852"; splice_chain1 "198607"; transcript2_id "TCONS_00133854"; splice_chain2 "198606";
Contig6816	astalavista	as_event	187424	187426	.	-	.	as_code "1- , 2-"; transcript1_id "TCONS_00133938"; splice_chain1 "187426"; transcript2_id "TCONS_00133942"; splice_chain2 "187424";
Contig6816	astalavista	as_event	153657	153660	.	-	.	as_code "1- , 2-"; transcript1_id "TCONS_00133910"; splice_chain1 "153660"; transcript2_id "TCONS_00133911"; splice_chain2 "153657";
Contig110	astalavista	as_event	174807	174808	.	-	.	as_code "1- , 2-"; transcript1_id "TCONS_00007947"; splice_chain1 "174808"; transcript2_id "TCONS_00007948"; splice_chain2 "174807";
Contig110	astalavista	as_event	108325	108341	.	+	.	as_code "1- , 2-"; transcript1_id "TCONS_00007914"; splice_chain1 "108341"; transcript2_id "TCONS_00007918"; splice_chain2 "108325";
Contig110	astalavista	as_event	108325	108868	.	+	.	as_code "1- , 2-"; transcript1_id "TCONS_00007919"; splice_chain1 "108868"; transcript2_id "TCONS_00007918"; splice_chain2 "108325";
Contig110	astalavista	as_event	110206	110208	.	+	.	as_code "1- , 2-"; transcript1_id "TCONS_00007919"; splice_chain1 "110208"; transcript2_id "TCONS_00007918"; splice_chain2 "110206";
Contig110	astalavista	as_event	108859	108868	.	+	.	as_code "1- , 2-"; transcript1_id "TCONS_00007919"; splice_chain1 "108868"; transcript2_id "TCONS_00007916"; splice_chain2 "108859";
Contig110	astalavista	as_event	110208	110209	.	+	.	as_code "1- , 2-"; transcript1_id "TCONS_00007919"; splice_chain1 "110208"; transcript2_id "TCONS_00007920"; splice_chain2 "110209";
Contig110	astalavista	as_event	108325	108859	.	+	.	as_code "1- , 2-"; transcript1_id "TCONS_00007918"; splice_chain1 "108325"; transcript2_id "TCONS_00007916"; splice_chain2 "108859";
Contig110	astalavista	as_event	110206	110209	.	+	.	as_code "1- , 2-"; transcript1_id "TCONS_00007918"; splice_chain1 "110206"; transcript2_id "TCONS_00007920"; splice_chain2 "110209";
Contig63100	astalavista	as_event	5343	5344	.	+	.	as_code "1- , 2-"; transcript1_id "TCONS_00128792"; splice_chain1 "5344"; transcript2_id "TCONS_00128793"; splice_chain2 "5343";
Contig1250	astalavista	as_event	74500	74546	.	+	.	as_code "1- , 2-"; transcript1_id "TCONS_00019559"; splice_chain1 "74546"; transcript2_id "TCONS_00019560"; splice_chain2 "74500";
Contig1250	astalavista	as_event	76579	76580	.	+	.	as_code "1- , 2-"; transcript1_id "TCONS_00019559"; splice_chain1 "76580"; transcript2_id "TCONS_00019562"; splice_chain2 "76579";
Contig6816	astalavista	as_event	334509	334510	.	-	.	as_code "1- , 2-"; transcript1_id "TCONS_00133959"; splice_chain1 "334510"; transcript2_id "TCONS_00133960"; splice_chain2 "334509";
Contig1250	astalavista	as_event	32325	32336	.	+	.	as_code "1- , 2-"; transcript1_id "TCONS_00019545"; splice_chain1 "32336"; transcript2_id "TCONS_00019546"; splice_chain2 "32325";
Contig1250	astalavista	as_event	56801	56802	.	+	.	as_code "1- , 2-"; transcript1_id "TCONS_00019552"; splice_chain1 "56802"; transcript2_id "TCONS_00019555"; splice_chain2 "56801";
Contig1250	astalavista	as_event	58089	58091	.	+	.	as_code "1- , 2-"; transcript1_id "TCONS_00019551"; splice_chain1 "58091"; transcript2_id "TCONS_00019557"; splice_chain2 "58089";
Contig1250	astalavista	as_event	60210	60234	.	+	.	as_code "1- , 2-"; transcript1_id "TCONS_00019551"; splice_chain1 "60234"; transcript2_id "TCONS_00019554"; splice_chain2 "60210";
Contig1250	astalavista	as_event	39124	39125	.	-	.	as_code "1- , 2-"; transcript1_id "TCONS_00019571"; splice_chain1 "39125"; transcript2_id "TCONS_00019573"; splice_chain2 "39124";
Contig1250	astalavista	as_event	153034	153694	.	+	.	as_code "1- , 2-"; transcript1_id "TCONS_00019565"; splice_chain1 "153034"; transcript2_id "TCONS_00019566"; splice_chain2 "153694";
Contig2107	astalavista	as_event	41154	41160	.	+	.	as_code "1- , 2-"; transcript1_id "TCONS_00057402"; splice_chain1 "41160"; transcript2_id "TCONS_00057404"; splice_chain2 "41154";
Contig2107	astalavista	as_event	41541	41550	.	+	.	as_code "1- , 2-"; transcript1_id "TCONS_00057401"; splice_chain1 "41550"; transcript2_id "TCONS_00057402"; splice_chain2 "41541";
Contig1250	astalavista	as_event	123003	123004	.	-	.	as_code "1- , 2-"; transcript1_id "TCONS_00019578"; splice_chain1 "123004"; transcript2_id "TCONS_00019579"; splice_chain2 "123003";
Contig2107	astalavista	as_event	44535	46269	.	+	.	as_code "1- , 2-"; transcript1_id "TCONS_00057406"; splice_chain1 "44535"; transcript2_id "TCONS_00057407"; splice_chain2 "46269";
Contig2107	astalavista	as_event	60642	60672	.	-	.	as_code "1- , 2-"; transcript1_id "TCONS_00057421"; splice_chain1 "60642"; transcript2_id "TCONS_00057420"; splice_chain2 "60672";
Contig6816	astalavista	as_event	266276	266277	.	-	.	as_code "1- , 2-"; transcript1_id "TCONS_00133955"; splice_chain1 "266277"; transcript2_id "TCONS_00133956"; splice_chain2 "266276";
Contig6816	astalavista	as_event	265131	265133	.	-	.	as_code "1- , 2-"; transcript1_id "TCONS_00133955"; splice_chain1 "265131"; transcript2_id "TCONS_00133956"; splice_chain2 "265133";
Contig6816	astalavista	as_event	262582	262583	.	-	.	as_code "1- , 2-"; transcript1_id "TCONS_00133954"; splice_chain1 "262583"; transcript2_id "TCONS_00133955"; splice_chain2 "262582";
Contig6816	astalavista	as_event	300064	300180	.	+	.	as_code "1- , 2-"; transcript1_id "TCONS_00133875"; splice_chain1 "300064"; transcript2_id "TCONS_00133876"; splice_chain2 "300180";
Contig6816	astalavista	as_event	300866	300869	.	+	.	as_code "1- , 2-"; transcript1_id "TCONS_00133875"; splice_chain1 "300869"; transcript2_id "TCONS_00133876"; splice_chain2 "300866";
Contig6816	astalavista	as_event	294398	294431	.	+	.	as_code "1- , 2-"; transcript1_id "TCONS_00133873"; splice_chain1 "294431"; transcript2_id "TCONS_00133874"; splice_chain2 "294398";
Contig1250	astalavista	as_event	158625	158775	.	-	.	as_code "1- , 2-"; transcript1_id "TCONS_00019582"; splice_chain1 "158775"; transcript2_id "TCONS_00019583"; splice_chain2 "158625";
Contig7753	astalavista	as_event	14127	14227	.	-	.	as_code "1- , 2-"; transcript1_id "TCONS_00143460"; splice_chain1 "14127"; transcript2_id "TCONS_00143461"; splice_chain2 "14227";
Contig2105	astalavista	as_event	69297	69338	.	-	.	as_code "1- , 2-"; transcript1_id "TCONS_00057352"; splice_chain1 "69338"; transcript2_id "TCONS_00057353"; splice_chain2 "69297";
Contig63101	astalavista	as_event	474	528	.	+	.	as_code "1- , 2-"; transcript1_id "TCONS_00128797"; splice_chain1 "528"; transcript2_id "TCONS_00128796"; splice_chain2 "474";
Contig1252	astalavista	as_event	24684	24685	.	+	.	as_code "1- , 2-"; transcript1_id "TCONS_00019737"; splice_chain1 "24684"; transcript2_id "TCONS_00019738"; splice_chain2 "24685";
Contig1252	astalavista	as_event	24682	24684	.	+	.	as_code "1- , 2-"; transcript1_id "TCONS_00019737"; splice_chain1 "24684"; transcript2_id "TCONS_00019742"; splice_chain2 "24682";
Contig1252	astalavista	as_event	24682	24685	.	+	.	as_code "1- , 2-"; transcript1_id "TCONS_00019738"; splice_chain1 "24685"; transcript2_id "TCONS_00019742"; splice_chain2 "24682";
Contig1252	astalavista	as_event	25582	25588	.	+	.	as_code "1- , 2-"; transcript1_id "TCONS_00019737"; splice_chain1 "25588"; transcript2_id "TCONS_00019741"; splice_chain2 "25582";
Contig1252	astalavista	as_event	26942	27185	.	+	.	as_code "1- , 2-"; transcript1_id "TCONS_00019739"; splice_chain1 "26942"; transcript2_id "TCONS_00019740"; splice_chain2 "27185";
Contig1252	astalavista	as_event	166964	166965	.	+	.	as_code "1- , 2-"; transcript1_id "TCONS_00019762"; splice_chain1 "166965"; transcript2_id "TCONS_00019764"; splice_chain2 "166964";
Contig1252	astalavista	as_event	168600	168633	.	+	.	as_code "1- , 2-"; transcript1_id "TCONS_00019762"; splice_chain1 "168633"; transcript2_id "TCONS_00019763"; splice_chain2 "168600";
Contig1252	astalavista	as_event	155119	156088	.	-	.	as_code "1- , 2-"; transcript1_id "TCONS_00019787"; splice_chain1 "155119"; transcript2_id "TCONS_00019788"; splice_chain2 "156088";
Contig1252	astalavista	as_event	155111	155119	.	-	.	as_code "1- , 2-"; transcript1_id "TCONS_00019787"; splice_chain1 "155119"; transcript2_id "TCONS_00019789"; splice_chain2 "155111";
Contig1252	astalavista	as_event	155111	156088	.	-	.	as_code "1- , 2-"; transcript1_id "TCONS_00019788"; splice_chain1 "156088"; transcript2_id "TCONS_00019789"; splice_chain2 "155111";
Contig1252	astalavista	as_event	135613	135614	.	+	.	as_code "1- , 2-"; transcript1_id "TCONS_00019757"; splice_chain1 "135614"; transcript2_id "TCONS_00019761"; splice_chain2 "135613";
Contig1252	astalavista	as_event	135867	135868	.	+	.	as_code "1- , 2-"; transcript1_id "TCONS_00019757"; splice_chain1 "135868"; transcript2_id "TCONS_00019759"; splice_chain2 "135867";
Contig1252	astalavista	as_event	130831	130833	.	-	.	as_code "1- , 2-"; transcript1_id "TCONS_00019784"; splice_chain1 "130833"; transcript2_id "TCONS_00019785"; splice_chain2 "130831";
Contig1252	astalavista	as_event	113816	113817	.	-	.	as_code "1- , 2-"; transcript1_id "TCONS_00019780"; splice_chain1 "113817"; transcript2_id "TCONS_00019781"; splice_chain2 "113816";
Contig1252	astalavista	as_event	88846	88847	.	+	.	as_code "1- , 2-"; transcript1_id "TCONS_00019753"; splice_chain1 "88847"; transcript2_id "TCONS_00019755"; splice_chain2 "88846";
Contig1251	astalavista	as_event	13464	13473	.	-	.	as_code "1- , 2-"; transcript1_id "TCONS_00019672"; splice_chain1 "13473"; transcript2_id "TCONS_00019677"; splice_chain2 "13464";
Contig1251	astalavista	as_event	13450	13473	.	-	.	as_code "1- , 2-"; transcript1_id "TCONS_00019672"; splice_chain1 "13473"; transcript2_id "TCONS_00019678"; splice_chain2 "13450";
Contig1251	astalavista	as_event	13450	13464	.	-	.	as_code "1- , 2-"; transcript1_id "TCONS_00019677"; splice_chain1 "13464"; transcript2_id "TCONS_00019678"; splice_chain2 "13450";
Contig1253	astalavista	as_event	192714	192767	.	+	.	as_code "1- , 2-"; transcript1_id "TCONS_00019849"; splice_chain1 "192714"; transcript2_id "TCONS_00019850"; splice_chain2 "192767";
Contig19837	astalavista	as_event	15312	15320	.	+	.	as_code "1- , 2-"; transcript1_id "TCONS_00053263"; splice_chain1 "15312"; transcript2_id "TCONS_00053264"; splice_chain2 "15320";
Contig540	astalavista	as_event	50214	50216	.	+	.	as_code "1- , 2-"; transcript1_id "TCONS_00118744"; splice_chain1 "50216"; transcript2_id "TCONS_00118747"; splice_chain2 "50214";
Contig540	astalavista	as_event	52363	52365	.	+	.	as_code "1- , 2-"; transcript1_id "TCONS_00118744"; splice_chain1 "52365"; transcript2_id "TCONS_00118747"; splice_chain2 "52363";
Contig540	astalavista	as_event	52364	52365	.	+	.	as_code "1- , 2-"; transcript1_id "TCONS_00118744"; splice_chain1 "52365"; transcript2_id "TCONS_00118748"; splice_chain2 "52364";
Contig540	astalavista	as_event	52363	52364	.	+	.	as_code "1- , 2-"; transcript1_id "TCONS_00118747"; splice_chain1 "52363"; transcript2_id "TCONS_00118748"; splice_chain2 "52364";
Contig540	astalavista	as_event	52531	52533	.	+	.	as_code "1- , 2-"; transcript1_id "TCONS_00118744"; splice_chain1 "52533"; transcript2_id "TCONS_00118745"; splice_chain2 "52531";
Contig540	astalavista	as_event	99662	99663	.	-	.	as_code "1- , 2-"; transcript1_id "TCONS_00118768"; splice_chain1 "99662"; transcript2_id "TCONS_00118770"; splice_chain2 "99663";
Contig540	astalavista	as_event	181779	181780	.	-	.	as_code "1- , 2-"; transcript1_id "TCONS_00118796"; splice_chain1 "181779"; transcript2_id "TCONS_00118797"; splice_chain2 "181780";
Contig540	astalavista	as_event	136224	136338	.	-	.	as_code "1- , 2-"; transcript1_id "TCONS_00118776"; splice_chain1 "136338"; transcript2_id "TCONS_00118780"; splice_chain2 "136224";
Contig540	astalavista	as_event	136095	136338	.	-	.	as_code "1- , 2-"; transcript1_id "TCONS_00118776"; splice_chain1 "136338"; transcript2_id "TCONS_00118783"; splice_chain2 "136095";
Contig540	astalavista	as_event	136338	136398	.	-	.	as_code "1- , 2-"; transcript1_id "TCONS_00118776"; splice_chain1 "136338"; transcript2_id "TCONS_00118787"; splice_chain2 "136398";
Contig540	astalavista	as_event	136095	136224	.	-	.	as_code "1- , 2-"; transcript1_id "TCONS_00118780"; splice_chain1 "136224"; transcript2_id "TCONS_00118783"; splice_chain2 "136095";
Contig540	astalavista	as_event	136224	136398	.	-	.	as_code "1- , 2-"; transcript1_id "TCONS_00118780"; splice_chain1 "136224"; transcript2_id "TCONS_00118787"; splice_chain2 "136398";
Contig540	astalavista	as_event	136095	136398	.	-	.	as_code "1- , 2-"; transcript1_id "TCONS_00118783"; splice_chain1 "136095"; transcript2_id "TCONS_00118787"; splice_chain2 "136398";
Contig540	astalavista	as_event	167330	167331	.	-	.	as_code "1- , 2-"; transcript1_id "TCONS_00118788"; splice_chain1 "167330"; transcript2_id "TCONS_00118792"; splice_chain2 "167331";
Contig540	astalavista	as_event	166355	166918	.	-	.	as_code "1- , 2-"; transcript1_id "TCONS_00118788"; splice_chain1 "166355"; transcript2_id "TCONS_00118791"; splice_chain2 "166918";
Contig540	astalavista	as_event	164803	164819	.	-	.	as_code "1- , 2-"; transcript1_id "TCONS_00118789"; splice_chain1 "164803"; transcript2_id "TCONS_00118792"; splice_chain2 "164819";
Contig7508	astalavista	as_event	68568	68774	.	-	.	as_code "1- , 2-"; transcript1_id "TCONS_00141175"; splice_chain1 "68774"; transcript2_id "TCONS_00141176"; splice_chain2 "68568";
Contig7508	astalavista	as_event	38492	38504	.	+	.	as_code "1- , 2-"; transcript1_id "TCONS_00141162"; splice_chain1 "38504"; transcript2_id "TCONS_00141163"; splice_chain2 "38492";
Contig7508	astalavista	as_event	49934	49999	.	+	.	as_code "1- , 2-"; transcript1_id "TCONS_00141164"; splice_chain1 "49934"; transcript2_id "TCONS_00141165"; splice_chain2 "49999";
Contig4079	astalavista	as_event	44268	44269	.	-	.	as_code "1- , 2-"; transcript1_id "TCONS_00100708"; splice_chain1 "44268"; transcript2_id "TCONS_00100709"; splice_chain2 "44269";
Contig4079	astalavista	as_event	66908	66909	.	-	.	as_code "1- , 2-"; transcript1_id "TCONS_00100714"; splice_chain1 "66909"; transcript2_id "TCONS_00100715"; splice_chain2 "66908";
Contig4079	astalavista	as_event	66406	66411	.	-	.	as_code "1- , 2-"; transcript1_id "TCONS_00100712"; splice_chain1 "66406"; transcript2_id "TCONS_00100713"; splice_chain2 "66411";
Contig4079	astalavista	as_event	66405	66406	.	-	.	as_code "1- , 2-"; transcript1_id "TCONS_00100712"; splice_chain1 "66406"; transcript2_id "TCONS_00100715"; splice_chain2 "66405";
Contig4079	astalavista	as_event	66405	66411	.	-	.	as_code "1- , 2-"; transcript1_id "TCONS_00100713"; splice_chain1 "66411"; transcript2_id "TCONS_00100715"; splice_chain2 "66405";
Contig4079	astalavista	as_event	57753	57755	.	+	.	as_code "1- , 2-"; transcript1_id "TCONS_00100686"; splice_chain1 "57755"; transcript2_id "TCONS_00100690"; splice_chain2 "57753";
Contig4079	astalavista	as_event	58871	58893	.	+	.	as_code "1- , 2-"; transcript1_id "TCONS_00100686"; splice_chain1 "58893"; transcript2_id "TCONS_00100687"; splice_chain2 "58871";
Contig4079	astalavista	as_event	84472	84473	.	-	.	as_code "1- , 2-"; transcript1_id "TCONS_00100720"; splice_chain1 "84472"; transcript2_id "TCONS_00100721"; splice_chain2 "84473";
Contig116	astalavista	as_event	24961	24991	.	+	.	as_code "1- , 2-"; transcript1_id "TCONS_00012489"; splice_chain1 "24961"; transcript2_id "TCONS_00012488"; splice_chain2 "24991";
Contig116	astalavista	as_event	25105	25824	.	+	.	as_code "1- , 2-"; transcript1_id "TCONS_00012489"; splice_chain1 "25105"; transcript2_id "TCONS_00012488"; splice_chain2 "25824";
Contig116	astalavista	as_event	24060	24062	.	+	.	as_code "1- , 2-"; transcript1_id "TCONS_00012489"; splice_chain1 "24062"; transcript2_id "TCONS_00012491"; splice_chain2 "24060";
Contig116	astalavista	as_event	22015	22034	.	+	.	as_code "1- , 2-"; transcript1_id "TCONS_00012489"; splice_chain1 "22015"; transcript2_id "TCONS_00012494"; splice_chain2 "22034";
Contig116	astalavista	as_event	24961	24974	.	+	.	as_code "1- , 2-"; transcript1_id "TCONS_00012489"; splice_chain1 "24961"; transcript2_id "TCONS_00012493"; splice_chain2 "24974";
Contig116	astalavista	as_event	20052	20248	.	+	.	as_code "1- , 2-"; transcript1_id "TCONS_00012489"; splice_chain1 "20052"; transcript2_id "TCONS_00012495"; splice_chain2 "20248";
Contig116	astalavista	as_event	24974	24991	.	+	.	as_code "1- , 2-"; transcript1_id "TCONS_00012488"; splice_chain1 "24991"; transcript2_id "TCONS_00012493"; splice_chain2 "24974";
Contig116	astalavista	as_event	23583	23593	.	+	.	as_code "1- , 2-"; transcript1_id "TCONS_00012492"; splice_chain1 "23583"; transcript2_id "TCONS_00012499"; splice_chain2 "23593";
Contig116	astalavista	as_event	16199	16200	.	+	.	as_code "1- , 2-"; transcript1_id "TCONS_00012485"; splice_chain1 "16200"; transcript2_id "TCONS_00012487"; splice_chain2 "16199";
Contig4060	astalavista	as_event	48128	48142	.	-	.	as_code "1- , 2-"; transcript1_id "TCONS_00100523"; splice_chain1 "48142"; transcript2_id "TCONS_00100525"; splice_chain2 "48128";
Contig4060	astalavista	as_event	48688	48695	.	-	.	as_code "1- , 2-"; transcript1_id "TCONS_00100523"; splice_chain1 "48695"; transcript2_id "TCONS_00100533"; splice_chain2 "48688";
Contig4060	astalavista	as_event	47234	47257	.	-	.	as_code "1- , 2-"; transcript1_id "TCONS_00100523"; splice_chain1 "47257"; transcript2_id "TCONS_00100535"; splice_chain2 "47234";
Contig4060	astalavista	as_event	48900	48909	.	-	.	as_code "1- , 2-"; transcript1_id "TCONS_00100524"; splice_chain1 "48909"; transcript2_id "TCONS_00100537"; splice_chain2 "48900";
Contig116	astalavista	as_event	39489	39492	.	-	.	as_code "1- , 2-"; transcript1_id "TCONS_00012564"; splice_chain1 "39492"; transcript2_id "TCONS_00012565"; splice_chain2 "39489";
Contig116	astalavista	as_event	38865	38867	.	-	.	as_code "1- , 2-"; transcript1_id "TCONS_00012563"; splice_chain1 "38867"; transcript2_id "TCONS_00012564"; splice_chain2 "38865";
Contig116	astalavista	as_event	38629	38691	.	-	.	as_code "1- , 2-"; transcript1_id "TCONS_00012563"; splice_chain1 "38691"; transcript2_id "TCONS_00012565"; splice_chain2 "38629";
Contig28447	astalavista	as_event	326	352	.	+	.	as_code "1- , 2-"; transcript1_id "TCONS_00076035"; splice_chain1 "326"; transcript2_id "TCONS_00076036"; splice_chain2 "352";
Contig4079	astalavista	as_event	37392	37395	.	-	.	as_code "1- , 2-"; transcript1_id "TCONS_00100697"; splice_chain1 "37392"; transcript2_id "TCONS_00100698"; splice_chain2 "37395";
Contig4079	astalavista	as_event	36429	36430	.	-	.	as_code "1- , 2-"; transcript1_id "TCONS_00100694"; splice_chain1 "36429"; transcript2_id "TCONS_00100695"; splice_chain2 "36430";
Contig4079	astalavista	as_event	36429	36431	.	-	.	as_code "1- , 2-"; transcript1_id "TCONS_00100694"; splice_chain1 "36429"; transcript2_id "TCONS_00100696"; splice_chain2 "36431";
Contig4079	astalavista	as_event	36430	36431	.	-	.	as_code "1- , 2-"; transcript1_id "TCONS_00100695"; splice_chain1 "36430"; transcript2_id "TCONS_00100696"; splice_chain2 "36431";
Contig4079	astalavista	as_event	36245	36247	.	-	.	as_code "1- , 2-"; transcript1_id "TCONS_00100694"; splice_chain1 "36245"; transcript2_id "TCONS_00100698"; splice_chain2 "36247";
Contig4079	astalavista	as_event	36245	36246	.	-	.	as_code "1- , 2-"; transcript1_id "TCONS_00100694"; splice_chain1 "36245"; transcript2_id "TCONS_00100705"; splice_chain2 "36246";
Contig4079	astalavista	as_event	36246	36247	.	-	.	as_code "1- , 2-"; transcript1_id "TCONS_00100698"; splice_chain1 "36247"; transcript2_id "TCONS_00100705"; splice_chain2 "36246";
Contig116	astalavista	as_event	124288	124390	.	-	.	as_code "1- , 2-"; transcript1_id "TCONS_00012572"; splice_chain1 "124288"; transcript2_id "TCONS_00012574"; splice_chain2 "124390";
Contig116	astalavista	as_event	124288	124297	.	-	.	as_code "1- , 2-"; transcript1_id "TCONS_00012572"; splice_chain1 "124288"; transcript2_id "TCONS_00012573"; splice_chain2 "124297";
Contig116	astalavista	as_event	124297	124390	.	-	.	as_code "1- , 2-"; transcript1_id "TCONS_00012574"; splice_chain1 "124390"; transcript2_id "TCONS_00012573"; splice_chain2 "124297";
Contig116	astalavista	as_event	120704	120758	.	-	.	as_code "1- , 2-"; transcript1_id "TCONS_00012570"; splice_chain1 "120758"; transcript2_id "TCONS_00012571"; splice_chain2 "120704";
Contig116	astalavista	as_event	109635	109636	.	+	.	as_code "1- , 2-"; transcript1_id "TCONS_00012506"; splice_chain1 "109636"; transcript2_id "TCONS_00012509"; splice_chain2 "109635";
Contig545	astalavista	as_event	322795	322825	.	+	.	as_code "1- , 2-"; transcript1_id "TCONS_00119173"; splice_chain1 "322795"; transcript2_id "TCONS_00119174"; splice_chain2 "322825";
Contig117	astalavista	as_event	69634	69686	.	-	.	as_code "1- , 2-"; transcript1_id "TCONS_00013527"; splice_chain1 "69686"; transcript2_id "TCONS_00013528"; splice_chain2 "69634";
Contig545	astalavista	as_event	409109	409110	.	-	.	as_code "1- , 2-"; transcript1_id "TCONS_00119185"; splice_chain1 "409110"; transcript2_id "TCONS_00119188"; splice_chain2 "409109";
Contig545	astalavista	as_event	408477	408479	.	-	.	as_code "1- , 2-"; transcript1_id "TCONS_00119184"; splice_chain1 "408479"; transcript2_id "TCONS_00119185"; splice_chain2 "408477";
Contig545	astalavista	as_event	405032	405033	.	-	.	as_code "1- , 2-"; transcript1_id "TCONS_00119184"; splice_chain1 "405032"; transcript2_id "TCONS_00119187"; splice_chain2 "405033";
Contig7083	astalavista	as_event	66761	66768	.	-	.	as_code "1- , 2-"; transcript1_id "TCONS_00136977"; splice_chain1 "66761"; transcript2_id "TCONS_00136978"; splice_chain2 "66768";
Contig7083	astalavista	as_event	66573	66615	.	-	.	as_code "1- , 2-"; transcript1_id "TCONS_00136977"; splice_chain1 "66573"; transcript2_id "TCONS_00136978"; splice_chain2 "66615";
Contig7083	astalavista	as_event	12547	12550	.	-	.	as_code "1- , 2-"; transcript1_id "TCONS_00136977"; splice_chain1 "12550"; transcript2_id "TCONS_00136983"; splice_chain2 "12547";
Contig7083	astalavista	as_event	66573	66617	.	-	.	as_code "1- , 2-"; transcript1_id "TCONS_00136977"; splice_chain1 "66573"; transcript2_id "TCONS_00136981"; splice_chain2 "66617";
Contig7083	astalavista	as_event	25621	25628	.	-	.	as_code "1- , 2-"; transcript1_id "TCONS_00136977"; splice_chain1 "25621"; transcript2_id "TCONS_00136981"; splice_chain2 "25628";
Contig7083	astalavista	as_event	25522	25621	.	-	.	as_code "1- , 2-"; transcript1_id "TCONS_00136977"; splice_chain1 "25621"; transcript2_id "TCONS_00136982"; splice_chain2 "25522";
Contig7083	astalavista	as_event	82778	82779	.	-	.	as_code "1- , 2-"; transcript1_id "TCONS_00136977"; splice_chain1 "82778"; transcript2_id "TCONS_00136980"; splice_chain2 "82779";
Contig7083	astalavista	as_event	54602	54603	.	-	.	as_code "1- , 2-"; transcript1_id "TCONS_00136977"; splice_chain1 "54602"; transcript2_id "TCONS_00136991"; splice_chain2 "54603";
Contig7083	astalavista	as_event	11987	11989	.	-	.	as_code "1- , 2-"; transcript1_id "TCONS_00136977"; splice_chain1 "11989"; transcript2_id "TCONS_00136992"; splice_chain2 "11987";
Contig7083	astalavista	as_event	66615	66617	.	-	.	as_code "1- , 2-"; transcript1_id "TCONS_00136978"; splice_chain1 "66615"; transcript2_id "TCONS_00136981"; splice_chain2 "66617";
Contig7083	astalavista	as_event	41211	41213	.	-	.	as_code "1- , 2-"; transcript1_id "TCONS_00136978"; splice_chain1 "41211"; transcript2_id "TCONS_00136989"; splice_chain2 "41213";
Contig7083	astalavista	as_event	25522	25628	.	-	.	as_code "1- , 2-"; transcript1_id "TCONS_00136981"; splice_chain1 "25628"; transcript2_id "TCONS_00136982"; splice_chain2 "25522";
Contig7083	astalavista	as_event	98673	98676	.	-	.	as_code "1- , 2-"; transcript1_id "TCONS_00136987"; splice_chain1 "98676"; transcript2_id "TCONS_00136986"; splice_chain2 "98673";
Contig5337	astalavista	as_event	164559	164560	.	+	.	as_code "1- , 2-"; transcript1_id "TCONS_00117976"; splice_chain1 "164560"; transcript2_id "TCONS_00117978"; splice_chain2 "164559";
Contig5337	astalavista	as_event	165430	165431	.	+	.	as_code "1- , 2-"; transcript1_id "TCONS_00117976"; splice_chain1 "165431"; transcript2_id "TCONS_00117977"; splice_chain2 "165430";
Contig5337	astalavista	as_event	166564	166567	.	+	.	as_code "1- , 2-"; transcript1_id "TCONS_00117976"; splice_chain1 "166567"; transcript2_id "TCONS_00117979"; splice_chain2 "166564";
Contig5337	astalavista	as_event	169494	169495	.	+	.	as_code "1- , 2-"; transcript1_id "TCONS_00117976"; splice_chain1 "169495"; transcript2_id "TCONS_00117981"; splice_chain2 "169494";
Contig5337	astalavista	as_event	170051	170078	.	+	.	as_code "1- , 2-"; transcript1_id "TCONS_00117976"; splice_chain1 "170078"; transcript2_id "TCONS_00117975"; splice_chain2 "170051";
Contig5337	astalavista	as_event	170075	170078	.	+	.	as_code "1- , 2-"; transcript1_id "TCONS_00117976"; splice_chain1 "170078"; transcript2_id "TCONS_00117982"; splice_chain2 "170075";
Contig5337	astalavista	as_event	170051	170075	.	+	.	as_code "1- , 2-"; transcript1_id "TCONS_00117975"; splice_chain1 "170051"; transcript2_id "TCONS_00117982"; splice_chain2 "170075";
Contig117	astalavista	as_event	52519	52520	.	-	.	as_code "1- , 2-"; transcript1_id "TCONS_00013521"; splice_chain1 "52519"; transcript2_id "TCONS_00013524"; splice_chain2 "52520";
Contig117	astalavista	as_event	51015	51017	.	-	.	as_code "1- , 2-"; transcript1_id "TCONS_00013521"; splice_chain1 "51015"; transcript2_id "TCONS_00013525"; splice_chain2 "51017";
Contig9745	astalavista	as_event	8382	8383	.	-	.	as_code "1- , 2-"; transcript1_id "TCONS_00159460"; splice_chain1 "8383"; transcript2_id "TCONS_00159461"; splice_chain2 "8382";
Contig117	astalavista	as_event	175794	175814	.	+	.	as_code "1- , 2-"; transcript1_id "TCONS_00013508"; splice_chain1 "175794"; transcript2_id "TCONS_00013509"; splice_chain2 "175814";
Contig117	astalavista	as_event	130913	130915	.	-	.	as_code "1- , 2-"; transcript1_id "TCONS_00013530"; splice_chain1 "130915"; transcript2_id "TCONS_00013531"; splice_chain2 "130913";
Contig4070	astalavista	as_event	62076	63636	.	+	.	as_code "1- , 2-"; transcript1_id "TCONS_00100620"; splice_chain1 "62076"; transcript2_id "TCONS_00100623"; splice_chain2 "63636";
Contig4070	astalavista	as_event	64721	64730	.	+	.	as_code "1- , 2-"; transcript1_id "TCONS_00100618"; splice_chain1 "64721"; transcript2_id "TCONS_00100625"; splice_chain2 "64730";
Contig4070	astalavista	as_event	65380	65381	.	+	.	as_code "1- , 2-"; transcript1_id "TCONS_00100621"; splice_chain1 "65381"; transcript2_id "TCONS_00100620"; splice_chain2 "65380";
Contig4070	astalavista	as_event	65379	65381	.	+	.	as_code "1- , 2-"; transcript1_id "TCONS_00100621"; splice_chain1 "65381"; transcript2_id "TCONS_00100619"; splice_chain2 "65379";
Contig4070	astalavista	as_event	65379	65380	.	+	.	as_code "1- , 2-"; transcript1_id "TCONS_00100620"; splice_chain1 "65380"; transcript2_id "TCONS_00100619"; splice_chain2 "65379";
Contig14508	astalavista	as_event	11332	11439	.	-	.	as_code "1- , 2-"; transcript1_id "TCONS_00030413"; splice_chain1 "11439"; transcript2_id "TCONS_00030416"; splice_chain2 "11332";
Contig4072	astalavista	as_event	57739	57740	.	-	.	as_code "1- , 2-"; transcript1_id "TCONS_00100636"; splice_chain1 "57740"; transcript2_id "TCONS_00100637"; splice_chain2 "57739";
Contig4072	astalavista	as_event	57740	57749	.	-	.	as_code "1- , 2-"; transcript1_id "TCONS_00100636"; splice_chain1 "57740"; transcript2_id "TCONS_00100638"; splice_chain2 "57749";
Contig4072	astalavista	as_event	57739	57749	.	-	.	as_code "1- , 2-"; transcript1_id "TCONS_00100637"; splice_chain1 "57739"; transcript2_id "TCONS_00100638"; splice_chain2 "57749";
Contig19863	astalavista	as_event	116195	116197	.	+	.	as_code "1- , 2-"; transcript1_id "TCONS_00053303"; splice_chain1 "116197"; transcript2_id "TCONS_00053306"; splice_chain2 "116195";
Contig4072	astalavista	as_event	50595	50596	.	-	.	as_code "1- , 2-"; transcript1_id "TCONS_00100632"; splice_chain1 "50596"; transcript2_id "TCONS_00100633"; splice_chain2 "50595";
Contig116	astalavista	as_event	193092	193156	.	+	.	as_code "1- , 2-"; transcript1_id "TCONS_00012512"; splice_chain1 "193156"; transcript2_id "TCONS_00012513"; splice_chain2 "193092";
Contig544	astalavista	as_event	273522	273528	.	+	.	as_code "1- , 2-"; transcript1_id "TCONS_00119098"; splice_chain1 "273528"; transcript2_id "TCONS_00119099"; splice_chain2 "273522";
Contig544	astalavista	as_event	215814	215825	.	-	.	as_code "1- , 2-"; transcript1_id "TCONS_00119125"; splice_chain1 "215825"; transcript2_id "TCONS_00119126"; splice_chain2 "215814";
Contig116	astalavista	as_event	159643	159732	.	-	.	as_code "1- , 2-"; transcript1_id "TCONS_00012585"; splice_chain1 "159732"; transcript2_id "TCONS_00012584"; splice_chain2 "159643";
Contig11004	astalavista	as_event	38338	38339	.	+	.	as_code "1- , 2-"; transcript1_id "TCONS_00008058"; splice_chain1 "38338"; transcript2_id "TCONS_00008057"; splice_chain2 "38339";
Contig11004	astalavista	as_event	29218	29219	.	+	.	as_code "1- , 2-"; transcript1_id "TCONS_00008045"; splice_chain1 "29219"; transcript2_id "TCONS_00008053"; splice_chain2 "29218";
Contig11004	astalavista	as_event	29929	29933	.	+	.	as_code "1- , 2-"; transcript1_id "TCONS_00008044"; splice_chain1 "29933"; transcript2_id "TCONS_00008046"; splice_chain2 "29929";
Contig11004	astalavista	as_event	29682	29683	.	+	.	as_code "1- , 2-"; transcript1_id "TCONS_00008044"; splice_chain1 "29683"; transcript2_id "TCONS_00008054"; splice_chain2 "29682";
Contig11004	astalavista	as_event	13422	13736	.	-	.	as_code "1- , 2-"; transcript1_id "TCONS_00008062"; splice_chain1 "13422"; transcript2_id "TCONS_00008061"; splice_chain2 "13736";
Contig4089	astalavista	as_event	34316	34319	.	+	.	as_code "1- , 2-"; transcript1_id "TCONS_00100776"; splice_chain1 "34316"; transcript2_id "TCONS_00100777"; splice_chain2 "34319";
Contig2510	astalavista	as_event	138790	138791	.	+	.	as_code "1- , 2-"; transcript1_id "TCONS_00067794"; splice_chain1 "138791"; transcript2_id "TCONS_00067797"; splice_chain2 "138790";
Contig2510	astalavista	as_event	140542	140548	.	+	.	as_code "1- , 2-"; transcript1_id "TCONS_00067794"; splice_chain1 "140542"; transcript2_id "TCONS_00067796"; splice_chain2 "140548";
Contig101	astalavista	as_event	320638	320662	.	-	.	as_code "1- , 2-"; transcript1_id "TCONS_00001357"; splice_chain1 "320638"; transcript2_id "TCONS_00001363"; splice_chain2 "320662";
Contig101	astalavista	as_event	322007	322335	.	-	.	as_code "1- , 2-"; transcript1_id "TCONS_00001358"; splice_chain1 "322007"; transcript2_id "TCONS_00001363"; splice_chain2 "322335";
Contig6856	astalavista	as_event	19617	19622	.	+	.	as_code "1- , 2-"; transcript1_id "TCONS_00134472"; splice_chain1 "19617"; transcript2_id "TCONS_00134473"; splice_chain2 "19622";
Contig6856	astalavista	as_event	29772	30682	.	+	.	as_code "1- , 2-"; transcript1_id "TCONS_00134472"; splice_chain1 "29772"; transcript2_id "TCONS_00134475"; splice_chain2 "30682";
Contig6856	astalavista	as_event	29772	29800	.	+	.	as_code "1- , 2-"; transcript1_id "TCONS_00134472"; splice_chain1 "29772"; transcript2_id "TCONS_00134480"; splice_chain2 "29800";
Contig6856	astalavista	as_event	29772	29814	.	+	.	as_code "1- , 2-"; transcript1_id "TCONS_00134472"; splice_chain1 "29772"; transcript2_id "TCONS_00134482"; splice_chain2 "29814";
Contig6856	astalavista	as_event	31307	31310	.	+	.	as_code "1- , 2-"; transcript1_id "TCONS_00134472"; splice_chain1 "31310"; transcript2_id "TCONS_00134479"; splice_chain2 "31307";
Contig6856	astalavista	as_event	29800	30682	.	+	.	as_code "1- , 2-"; transcript1_id "TCONS_00134475"; splice_chain1 "30682"; transcript2_id "TCONS_00134480"; splice_chain2 "29800";
Contig6856	astalavista	as_event	29814	30682	.	+	.	as_code "1- , 2-"; transcript1_id "TCONS_00134475"; splice_chain1 "30682"; transcript2_id "TCONS_00134482"; splice_chain2 "29814";
Contig6856	astalavista	as_event	29800	29814	.	+	.	as_code "1- , 2-"; transcript1_id "TCONS_00134480"; splice_chain1 "29800"; transcript2_id "TCONS_00134482"; splice_chain2 "29814";
Contig4657	astalavista	as_event	105203	105283	.	-	.	as_code "1- , 2-"; transcript1_id "TCONS_00109230"; splice_chain1 "105203"; transcript2_id "TCONS_00109232"; splice_chain2 "105283";
Contig4657	astalavista	as_event	104122	104126	.	-	.	as_code "1- , 2-"; transcript1_id "TCONS_00109230"; splice_chain1 "104122"; transcript2_id "TCONS_00109234"; splice_chain2 "104126";
Contig4657	astalavista	as_event	102775	102776	.	-	.	as_code "1- , 2-"; transcript1_id "TCONS_00109229"; splice_chain1 "102776"; transcript2_id "TCONS_00109230"; splice_chain2 "102775";
Contig4657	astalavista	as_event	101031	101034	.	-	.	as_code "1- , 2-"; transcript1_id "TCONS_00109229"; splice_chain1 "101031"; transcript2_id "TCONS_00109230"; splice_chain2 "101034";
Contig4657	astalavista	as_event	100828	100830	.	-	.	as_code "1- , 2-"; transcript1_id "TCONS_00109229"; splice_chain1 "100830"; transcript2_id "TCONS_00109230"; splice_chain2 "100828";
Contig4657	astalavista	as_event	98561	98563	.	-	.	as_code "1- , 2-"; transcript1_id "TCONS_00109229"; splice_chain1 "98561"; transcript2_id "TCONS_00109233"; splice_chain2 "98563";
Contig4657	astalavista	as_event	8776	8857	.	+	.	as_code "1- , 2-"; transcript1_id "TCONS_00109211"; splice_chain1 "8776"; transcript2_id "TCONS_00109212"; splice_chain2 "8857";
Contig101	astalavista	as_event	252410	252417	.	+	.	as_code "1- , 2-"; transcript1_id "TCONS_00001296"; splice_chain1 "252410"; transcript2_id "TCONS_00001298"; splice_chain2 "252417";
Contig101	astalavista	as_event	227517	227523	.	+	.	as_code "1- , 2-"; transcript1_id "TCONS_00001290"; splice_chain1 "227517"; transcript2_id "TCONS_00001291"; splice_chain2 "227523";
Contig101	astalavista	as_event	218689	218705	.	-	.	as_code "1- , 2-"; transcript1_id "TCONS_00001346"; splice_chain1 "218705"; transcript2_id "TCONS_00001347"; splice_chain2 "218689";
Contig101	astalavista	as_event	204268	204281	.	-	.	as_code "1- , 2-"; transcript1_id "TCONS_00001338"; splice_chain1 "204281"; transcript2_id "TCONS_00001339"; splice_chain2 "204268";
Contig101	astalavista	as_event	214658	214664	.	-	.	as_code "1- , 2-"; transcript1_id "TCONS_00001343"; splice_chain1 "214658"; transcript2_id "TCONS_00001344"; splice_chain2 "214664";
Contig101	astalavista	as_event	192095	192096	.	+	.	as_code "1- , 2-"; transcript1_id "TCONS_00001283"; splice_chain1 "192096"; transcript2_id "TCONS_00001287"; splice_chain2 "192095";
Contig6831	astalavista	as_event	108120	108121	.	+	.	as_code "1- , 2-"; transcript1_id "TCONS_00134120"; splice_chain1 "108121"; transcript2_id "TCONS_00134122"; splice_chain2 "108120";
Contig6831	astalavista	as_event	84203	84204	.	+	.	as_code "1- , 2-"; transcript1_id "TCONS_00134120"; splice_chain1 "84204"; transcript2_id "TCONS_00134124"; splice_chain2 "84203";
Contig6831	astalavista	as_event	84572	84573	.	+	.	as_code "1- , 2-"; transcript1_id "TCONS_00134120"; splice_chain1 "84573"; transcript2_id "TCONS_00134126"; splice_chain2 "84572";
Contig1248	astalavista	as_event	138197	138198	.	-	.	as_code "1- , 2-"; transcript1_id "TCONS_00019364"; splice_chain1 "138198"; transcript2_id "TCONS_00019365"; splice_chain2 "138197";
Contig2961	astalavista	as_event	104704	104747	.	+	.	as_code "1- , 2-"; transcript1_id "TCONS_00078869"; splice_chain1 "104747"; transcript2_id "TCONS_00078872"; splice_chain2 "104704";
Contig101	astalavista	as_event	312321	312354	.	+	.	as_code "1- , 2-"; transcript1_id "TCONS_00001310"; splice_chain1 "312321"; transcript2_id "TCONS_00001307"; splice_chain2 "312354";
Contig101	astalavista	as_event	308912	308917	.	+	.	as_code "1- , 2-"; transcript1_id "TCONS_00001311"; splice_chain1 "308912"; transcript2_id "TCONS_00001313"; splice_chain2 "308917";
Contig101	astalavista	as_event	308912	309053	.	+	.	as_code "1- , 2-"; transcript1_id "TCONS_00001311"; splice_chain1 "308912"; transcript2_id "TCONS_00001315"; splice_chain2 "309053";
Contig101	astalavista	as_event	308917	309053	.	+	.	as_code "1- , 2-"; transcript1_id "TCONS_00001313"; splice_chain1 "308917"; transcript2_id "TCONS_00001315"; splice_chain2 "309053";
Contig101	astalavista	as_event	336726	337435	.	+	.	as_code "1- , 2-"; transcript1_id "TCONS_00001318"; splice_chain1 "336726"; transcript2_id "TCONS_00001320"; splice_chain2 "337435";
Contig101	astalavista	as_event	342990	342991	.	+	.	as_code "1- , 2-"; transcript1_id "TCONS_00001322"; splice_chain1 "342991"; transcript2_id "TCONS_00001324"; splice_chain2 "342990";
Contig4662	astalavista	as_event	27578	27581	.	-	.	as_code "1- , 2-"; transcript1_id "TCONS_00109348"; splice_chain1 "27581"; transcript2_id "TCONS_00109349"; splice_chain2 "27578";
Contig101	astalavista	as_event	352369	352370	.	-	.	as_code "1- , 2-"; transcript1_id "TCONS_00001368"; splice_chain1 "352370"; transcript2_id "TCONS_00001369"; splice_chain2 "352369";
Contig2529	astalavista	as_event	148670	148671	.	-	.	as_code "1- , 2-"; transcript1_id "TCONS_00068229"; splice_chain1 "148671"; transcript2_id "TCONS_00068230"; splice_chain2 "148670";
Contig2963	astalavista	as_event	53587	53603	.	+	.	as_code "1- , 2-"; transcript1_id "TCONS_00078914"; splice_chain1 "53603"; transcript2_id "TCONS_00078913"; splice_chain2 "53587";
Contig2963	astalavista	as_event	62595	62635	.	+	.	as_code "1- , 2-"; transcript1_id "TCONS_00078914"; splice_chain1 "62595"; transcript2_id "TCONS_00078915"; splice_chain2 "62635";
Contig2963	astalavista	as_event	56262	56263	.	+	.	as_code "1- , 2-"; transcript1_id "TCONS_00078914"; splice_chain1 "56263"; transcript2_id "TCONS_00078919"; splice_chain2 "56262";
Contig2963	astalavista	as_event	58552	58566	.	+	.	as_code "1- , 2-"; transcript1_id "TCONS_00078914"; splice_chain1 "58566"; transcript2_id "TCONS_00078918"; splice_chain2 "58552";
Contig2963	astalavista	as_event	53602	53603	.	+	.	as_code "1- , 2-"; transcript1_id "TCONS_00078914"; splice_chain1 "53603"; transcript2_id "TCONS_00078920"; splice_chain2 "53602";
Contig2963	astalavista	as_event	54646	54647	.	+	.	as_code "1- , 2-"; transcript1_id "TCONS_00078914"; splice_chain1 "54647"; transcript2_id "TCONS_00078923"; splice_chain2 "54646";
Contig2963	astalavista	as_event	53022	53059	.	+	.	as_code "1- , 2-"; transcript1_id "TCONS_00078913"; splice_chain1 "53022"; transcript2_id "TCONS_00078916"; splice_chain2 "53059";
[truncated: 93,622 more rows]

## Sheet: Article info
Article title:	Identification and characterization of jasmonic acid- and linolenic acid-mediated transcriptional regulation of secondary laticifer differentiation in Hevea brasiliensis
[truncated: 6 more rows]
