# Supplementary material for: Identification and characterization of jasmonic acid- and linolenic acid-mediated transcriptional regulation of secondary laticifer differentiation in Hevea brasiliensis
Source: Sci Rep. 2019 Oct 4;9:14296. doi: 10.1038/s41598-019-50800-1 (PMC6778104; doi:10.1038/s41598-019-50800-1)
Supplement: Supplementary file 5 — Supplementary Table 7 [file 41598_2019_50800_MOESM5_ESM.xlsx]

## Sheet: JALAUP
Supplementary Table 7. Gene prediction on the JALA dataset against the Swiss-Prot or nr database
Note: asterisk indicates FUP dataset
	Sequence name	Blast hit (nr and swissprot database)	GOs	ACC
	Contig0_471915_472995_-	gi|75174914|sp|Q9LN68.1|GATL1_ARATH	GO:0008152, GO:0016757
	Contig1_82821_84093_plus	gi|1173237|sp|P46302.1|RS28_MAIZE	GO:0003735, GO:0005840, GO:0006412, GO:0005622
	Contig1_83567_83762_plus	gi|255559537|ref|XP_002520788.1|ribosomal protein S28, putative [Ricinus communis]	GO:0003735, GO:0005840, GO:0006412, GO:0005622	EEF30795.1, XP_002531592.1, EEF41497.1, XP_002520788.1
	Contig10_234395_236291_plus	gi|802649398|ref|XP_012079944.1|PREDICTED: leucine-rich repeat receptor-like serine/threonine/tyrosine-protein kinase SOBIR1 [Jatropha curcas]	GO:0004672, GO:0005524, GO:0006468
	Contig10029_9415_15358_-	gi|255545998|ref|XP_002514059.1|map3k delta-1 protein kinase, putative [Ricinus communis]	GO:0000165, GO:0000186, GO:0004709, GO:0016310, GO:0004672, GO:0016740, GO:0016301, GO:0004674, GO:0005524, GO:0006468, GO:0005622	XP_002514059.1, EEF48642.1
	Contig10029_9415_17562_-	gi|802570169|ref|XP_012068034.1|PREDICTED: serine/threonine-protein kinase CTR1 [Jatropha curcas]	GO:0004672, GO:0004674, GO:0005524, GO:0006468
	Contig10029_9415_17562_-_variant_1	gi|590596127|ref|XP_007018250.1|Kinase superfamily protein, putative isoform 1 [Theobroma cacao]	GO:0016310, GO:0004672, GO:0016301, GO:0004674, GO:0005524, GO:0006468
	Contig10053_1676_3439_-	gi|566255627|ref|XP_006387871.1|hypothetical protein POPTR_0515s00220g [Populus trichocarpa]	GO:0008152, GO:0003824, GO:0005509, GO:0043169, GO:0005975, GO:0004556, GO:0016787, GO:0016798
	Contig10053_1736_3543_-	gi|566255627|ref|XP_006387871.1|hypothetical protein POPTR_0515s00220g [Populus trichocarpa]	GO:0008152, GO:0003824, GO:0005509, GO:0043169, GO:0005975, GO:0004556, GO:0016787, GO:0016798
	Contig1006_252544_255621_-	gi|255561749|ref|XP_002521884.1|conserved hypothetical protein [Ricinus communis]	GO:0003677	EEF40520.1, XP_002521884.1
	Contig1006_252544_256761_-	gi|255561749|ref|XP_002521884.1|conserved hypothetical protein [Ricinus communis]	GO:0003677	EEF40520.1, XP_002521884.1
	Contig1006_252544_256772_-	gi|255561749|ref|XP_002521884.1|conserved hypothetical protein [Ricinus communis]	GO:0003677	EEF40520.1, XP_002521884.1
	Contig1006_252549_256631_-	gi|255561749|ref|XP_002521884.1|conserved hypothetical protein [Ricinus communis]	GO:0003677	EEF40520.1, XP_002521884.1
	Contig101133_38877_42217_-	gi|255587516|ref|XP_002534298.1|conserved hypothetical protein [Ricinus communis]	GO:0007076, GO:0000796	EEF28084.1, XP_002534298.1
	Contig1013_2263_3778_-	gi|255576677|ref|XP_002529227.1|cytochrome P450, putative [Ricinus communis]	GO:0005506, GO:0046872, GO:0016705, GO:0016491, GO:0070330, GO:0020037, GO:0055114, GO:0004497	EEF33140.1, XP_002529227.1
	Contig1014_112122_115414_plus	gi|821325033|ref|NP_001295725.1|ethylene-responsive transcription factor ERF113 [Jatropha curcas]	GO:0003677, GO:0003700, GO:0006351, GO:0006355, GO:0005634
	Contig1014_112125_115414_plus	gi|255543212|ref|XP_002512669.1|AP2 domain transcription factor RAP2.3, putative [Ricinus communis]	GO:0003677, GO:0003700, GO:0006351, GO:0006355, GO:0005634	XP_002512669.1, EEF50121.1
	Contig1014_112154_115414_plus	gi|255543212|ref|XP_002512669.1|AP2 domain transcription factor RAP2.3, putative [Ricinus communis]	GO:0003677, GO:0003700, GO:0006351, GO:0006355, GO:0005634	XP_002512669.1, EEF50121.1
	Contig10142_43164_44350_-	gi|802569980|ref|XP_012067931.1|PREDICTED: blue copper protein-like [Jatropha curcas]	GO:0009055
*	Contig10174_145320_150060_-	gi|358248570|ref|NP_001239648.1|probable LRR receptor-like serine/threonine-protein kinase At1g67720-like [Glycine max]	GO:0016310, GO:0004672, GO:0016301, GO:0004674, GO:0005524, GO:0006468
	Contig1019_36765_40397_plus	gi|802564995|ref|XP_012067426.1|PREDICTED: 4-coumarate--CoA ligase 1-like [Jatropha curcas]	GO:0008152, GO:0003824
	Contig1019_36765_40397_plus_variant_1	gi|802564995|ref|XP_012067426.1|PREDICTED: 4-coumarate--CoA ligase 1-like [Jatropha curcas]	GO:0008152, GO:0003824
	Contig1024_83998_87028_-	gi|356540227|ref|XP_003538591.1|PREDICTED: E3 ubiquitin-protein ligase RGLG2-like isoform X1 [Glycine max]	GO:0008270, GO:0046872
	Contig1024_83998_87578_-	gi|356511063|ref|XP_003524251.1|PREDICTED: E3 ubiquitin-protein ligase RGLG2-like [Glycine max]	GO:0008270, GO:0046872
	Contig1031_189780_192128_plus	gi|802759674|ref|XP_012089390.1|PREDICTED: GDSL esterase/lipase At5g33370-like [Jatropha curcas]	GO:0008152, GO:0016788
	Contig1031_189855_194950_plus	gi|802759674|ref|XP_012089390.1|PREDICTED: GDSL esterase/lipase At5g33370-like [Jatropha curcas]	GO:0008152, GO:0016788
	Contig103140_3020_3422_plus	gi|703076778|ref|XP_010090421.1|40S ribosomal protein S18 [Morus notabilis]	GO:0003723, GO:0003735, GO:0005840, GO:0006412, GO:0005622, GO:0003676	EXB39391.1, XP_010090421.1
*	Contig1040_156499_159035_plus	gi|255556017|ref|XP_002519043.1|sphingolipid delta 4 desaturase/C-4 hydroxylase protein des2, putative [Ricinus communis]	GO:0042284, GO:0006629, GO:0016021, GO:0055114, GO:0030148	XP_002519043.1, EEF43254.1
	Contig1040_242722_244247_-	gi|802784747|ref|XP_012091596.1|PREDICTED: E3 ubiquitin-protein ligase RMA1H1-like [Jatropha curcas]	GO:0008270, GO:0046872
	Contig1040_242722_246434_-	gi|802784747|ref|XP_012091596.1|PREDICTED: E3 ubiquitin-protein ligase RMA1H1-like [Jatropha curcas]	GO:0008270, GO:0046872
	Contig1040_242832_243549_-	gi|802784747|ref|XP_012091596.1|PREDICTED: E3 ubiquitin-protein ligase RMA1H1-like [Jatropha curcas]	GO:0008270, GO:0046872
	Contig10407_158845_160347_-	gi|115187446|gb|ABI84253.1|transcription factor Myb1 [Arachis hypogaea]	GO:0003677
	Contig10519_50695_51220_plus	gi|643716175|gb|KDP27948.1|hypothetical protein JCGZ_19028 [Jatropha curcas]	GO:0008152, GO:0004857, GO:0043086, GO:0030599
	Contig105328_40468_43441_plus	gi|255555337|ref|XP_002518705.1|cysteine protease, putative [Ricinus communis]	GO:0008233, GO:0032440, GO:0016491, GO:0006508, GO:0055114, GO:0008234, GO:0016787	XP_002518705.1, EEF43630.1
	Contig10578_26250_31228_plus	gi|802758312|ref|XP_012089255.1|PREDICTED: light-inducible protein CPRF2 [Jatropha curcas]	GO:0003700, GO:0006355, GO:0043565
	Contig10614_10749_16833_plus_variant_2	gi|566245511|ref|XP_002325645.2|leucine-rich repeat transmembrane protein kinase [Populus trichocarpa]	GO:0000166, GO:0016020, GO:0016021, GO:0016310, GO:0016740, GO:0004672, GO:0016301, GO:0005524, GO:0006468
	Contig10614_10749_16833_plus_variant_3	gi|590568836|ref|XP_007010909.1|Leucine-rich repeat receptor-like protein kinase family protein, putative [Theobroma cacao]	GO:0000166, GO:0016020, GO:0016021, GO:0016310, GO:0016740, GO:0004672, GO:0016301, GO:0005524, GO:0006468	XP_007010909.1, EOY19719.1
	Contig10614_10816_16833_plus	gi|566245511|ref|XP_002325645.2|leucine-rich repeat transmembrane protein kinase [Populus trichocarpa]	GO:0000166, GO:0016020, GO:0016021, GO:0016310, GO:0016740, GO:0004672, GO:0016301, GO:0005524, GO:0006468
	Contig10614_10817_16833_plus	gi|643720363|gb|KDP30760.1|hypothetical protein JCGZ_15189 [Jatropha curcas]	GO:0000166, GO:0016020, GO:0016021, GO:0016310, GO:0016740, GO:0004672, GO:0016301, GO:0005524, GO:0006468
	Contig10697_24226_26694_plus	gi|255555765|ref|XP_002518918.1|endo-1,4-beta-glucanase, putative [Ricinus communis]	GO:0008152, GO:0003824, GO:0000272, GO:0030245, GO:0004553, GO:0005975, GO:0016798, GO:0016787, GO:0008810	XP_002518918.1, EEF43451.1
	Contig10697_24226_26694_plus_variant_1	gi|121784|sp|P05522.1|GUN1_PERAE_variant_1	GO:0008152, GO:0003824, GO:0000272, GO:0030245, GO:0004553, GO:0016787, GO:0005975, GO:0016798, GO:0008810
	Contig10697_24371_26694_plus	gi|255555765|ref|XP_002518918.1|endo-1,4-beta-glucanase, putative [Ricinus communis]	GO:0008152, GO:0003824, GO:0000272, GO:0030245, GO:0004553, GO:0005975, GO:0016798, GO:0016787, GO:0008810	XP_002518918.1, EEF43451.1
	Contig10721_27678_28744_plus	gi|255576174|ref|XP_002528981.1|metal ion binding protein, putative [Ricinus communis]	GO:0046872, GO:0030001	EEF33400.1, XP_002528981.1
*	Contig1073_3463_6940_-	gi|54039313|sp|P62302.1|RS13_SOYBN	GO:0055085, GO:0006817, GO:0016021, GO:0022857, GO:0005315
	Contig1073_62308_66100_plus	gi|302353424|gb|ADL27918.1|phosphate transporter 1 [Hevea brasiliensis]	GO:0055085, GO:0006817, GO:0016021, GO:0022857, GO:0005315
	Contig1073_62308_77033_plus	gi|302353424|gb|ADL27918.1|phosphate transporter 1 [Hevea brasiliensis]	GO:0003735, GO:0005840, GO:0006412, GO:0005622
	Contig1079_120149_120713_-	gi|255585138|ref|XP_002533274.1|Calmodulin, putative [Ricinus communis]	GO:0005509	XP_002533274.1, EEF29106.1
	Contig1080_73330_88292_plus	gi|5759096|gb|AAD50974.1|AF170272_1catalase CAT1 [Manihot esculenta]	GO:0006979, GO:0004601, GO:0046872, GO:0016491, GO:0004096, GO:0020037, GO:0055114
	Contig1080_73330_96939_plus	gi|5759096|gb|AAD50974.1|AF170272_1catalase CAT1 [Manihot esculenta]	GO:0006979, GO:0004601, GO:0046872, GO:0016491, GO:0004096, GO:0020037, GO:0055114
	Contig1080_73353_96939_plus	gi|5759096|gb|AAD50974.1|AF170272_1catalase CAT1 [Manihot esculenta]	GO:0006979, GO:0004601, GO:0046872, GO:0016491, GO:0004096, GO:0020037, GO:0055114
	Contig1080_73369_96939_plus	gi|5759096|gb|AAD50974.1|AF170272_1catalase CAT1 [Manihot esculenta]	GO:0006979, GO:0004601, GO:0046872, GO:0016491, GO:0004096, GO:0020037, GO:0055114
	Contig1080_73398_84097_plus	gi|5759096|gb|AAD50974.1|AF170272_1catalase CAT1 [Manihot esculenta]	GO:0006979, GO:0004601, GO:0046872, GO:0016491, GO:0004096, GO:0020037, GO:0055114
	Contig1080_8584_11514_-	gi|255539208|ref|XP_002510669.1|cytochrome P450, putative [Ricinus communis]	GO:0005506, GO:0050597, GO:0016705, GO:0046872, GO:0016491, GO:0020037, GO:0055114, GO:0004497	EEF52856.1, XP_002510669.1
	Contig1085_173422_175918_plus	gi|802589005|ref|XP_012071146.1|PREDICTED: receptor like protein kinase S.2 [Jatropha curcas]	GO:0000166, GO:0004672, GO:0004674, GO:0005524, GO:0006468
*	Contig109673_1787_3124_plus	gi|255573858|ref|XP_002527848.1|glutathione s-transferase, putative [Ricinus communis]	GO:0008152, GO:0016829, GO:0004462, GO:0016740	EEF34551.1, XP_002527848.1
	Contig11_336443_341279_plus	gi|802575029|ref|XP_012068795.1|PREDICTED: alanine aminotransferase 2-like [Jatropha curcas]	GO:0030170, GO:0009058, GO:0003824
	Contig110_344373_358388_-	gi|802681200|ref|XP_012082079.1|PREDICTED: protein NRT1/ PTR FAMILY 3.1 [Jatropha curcas]	GO:0016020, GO:0006810, GO:0005215
	Contig110_344373_358388_-_variant_1	gi|802681200|ref|XP_012082079.1|PREDICTED: protein NRT1/ PTR FAMILY 3.1 [Jatropha curcas]	GO:0016020, GO:0006810, GO:0005215
*	Contig1104_40036_42879_plus	gi|255575345|ref|XP_002528575.1|DNA binding protein, putative [Ricinus communis]	GO:0003677	EEF33783.1, XP_002528575.1
*	Contig1104_40043_42879_plus	gi|225441014|ref|XP_002277536.1|PREDICTED: putative lysozyme-like protein [Vitis vinifera]	GO:0003677
*	Contig1104_40169_42838_plus	gi|255575345|ref|XP_002528575.1|DNA binding protein, putative [Ricinus communis]	GO:0003677	EEF33783.1, XP_002528575.1
	Contig111_149129_151492_plus	gi|255543963|ref|XP_002513044.1|Aspartic proteinase nepenthesin-1 precursor, putative [Ricinus communis]	GO:0004190, GO:0006508, GO:0016787	XP_002513044.1, EEF49547.1
	Contig111_149129_151624_plus	gi|255543963|ref|XP_002513044.1|Aspartic proteinase nepenthesin-1 precursor, putative [Ricinus communis]	GO:0004190, GO:0006508, GO:0016787	XP_002513044.1, EEF49547.1
	Contig111_156071_158999_plus	gi|255547794|ref|XP_002514954.1|serine-threonine protein kinase, plant-type, putative [Ricinus communis]	GO:0016491, GO:0032440, GO:0055114, GO:0016310, GO:0016301	EEF47508.1, XP_002514954.1
	Contig111_270151_274546_-	gi|255543941|ref|XP_002513033.1|glutamate receptor 2 plant, putative [Ricinus communis]	GO:0035235, GO:0016020, GO:0016021, GO:0004970, GO:0006810, GO:0006811	XP_002513033.1, EEF49536.1
	Contig111_270151_274559_-	gi|255543941|ref|XP_002513033.1|glutamate receptor 2 plant, putative [Ricinus communis]	GO:0035235, GO:0016020, GO:0016021, GO:0004970, GO:0006810, GO:0006811	XP_002513033.1, EEF49536.1
	Contig111_270345_274539_-	gi|255548642|ref|XP_002515377.1|glutamate receptor 2 plant, putative [Ricinus communis]	GO:0035235, GO:0016020, GO:0016021, GO:0004970, GO:0006810, GO:0006811	EEF46826.1, XP_002515377.1
	Contig11120_17703_24221_plus_variant_1	gi|802633318|ref|XP_012077412.1|PREDICTED: casein kinase I-like isoform X1 [Jatropha curcas]	GO:0000166, GO:0004672, GO:0004674, GO:0005524, GO:0006468
	Contig11120_19735_24221_plus	gi|802633318|ref|XP_012077412.1|PREDICTED: casein kinase I-like isoform X1 [Jatropha curcas]	GO:0000166, GO:0004672, GO:0004674, GO:0005524, GO:0006468
	Contig11139_18636_20273_-	gi|802642849|ref|XP_012079255.1|PREDICTED: caffeoyl-CoA O-methyltransferase 1-like [Jatropha curcas]	GO:0008171, GO:0032259
	Contig1114_175080_179254_plus	gi|802577820|ref|XP_012069194.1|PREDICTED: beta carbonic anhydrase 5, chloroplastic [Jatropha curcas]	GO:0008152, GO:0008270, GO:0016829, GO:0004089, GO:0015976
	Contig1114_175080_182379_plus	gi|802577820|ref|XP_012069194.1|PREDICTED: beta carbonic anhydrase 5, chloroplastic [Jatropha curcas]	GO:0008152, GO:0008270, GO:0016829, GO:0004089, GO:0015976
	Contig1114_175080_182379_plus_variant_1	gi|802577820|ref|XP_012069194.1|PREDICTED: beta carbonic anhydrase 5, chloroplastic [Jatropha curcas]	GO:0008152, GO:0008270, GO:0016829, GO:0004089, GO:0015976
	Contig1114_175080_182379_plus_variant_2	gi|802577820|ref|XP_012069194.1|PREDICTED: beta carbonic anhydrase 5, chloroplastic [Jatropha curcas]	GO:0008152, GO:0008270, GO:0016829, GO:0004089, GO:0015976
	Contig1114_175080_182379_plus_variant_3	gi|802577820|ref|XP_012069194.1|PREDICTED: beta carbonic anhydrase 5, chloroplastic [Jatropha curcas]	GO:0008152, GO:0008270, GO:0016829, GO:0004089, GO:0015976
	Contig1114_175080_182379_plus_variant_4	gi|802577820|ref|XP_012069194.1|PREDICTED: beta carbonic anhydrase 5, chloroplastic [Jatropha curcas]	GO:0008152, GO:0008270, GO:0016829, GO:0004089, GO:0015976
	Contig1114_175080_182379_plus_variant_5	gi|802577820|ref|XP_012069194.1|PREDICTED: beta carbonic anhydrase 5, chloroplastic [Jatropha curcas]	GO:0008152, GO:0008270, GO:0016829, GO:0004089, GO:0015976
	Contig1114_175080_182379_plus_variant_6	gi|802577820|ref|XP_012069194.1|PREDICTED: beta carbonic anhydrase 5, chloroplastic [Jatropha curcas]	GO:0008152, GO:0008270, GO:0016829, GO:0004089, GO:0015976
	Contig1114_175080_182379_plus_variant_7	gi|802577820|ref|XP_012069194.1|PREDICTED: beta carbonic anhydrase 5, chloroplastic [Jatropha curcas]	GO:0008152, GO:0008270, GO:0016829, GO:0004089, GO:0015976
	Contig1114_175080_182379_plus_variant_8	gi|802577820|ref|XP_012069194.1|PREDICTED: beta carbonic anhydrase 5, chloroplastic [Jatropha curcas]	GO:0008152, GO:0008270, GO:0016829, GO:0004089, GO:0015976
	Contig1114_175080_182379_plus_variant_9	gi|802577820|ref|XP_012069194.1|PREDICTED: beta carbonic anhydrase 5, chloroplastic [Jatropha curcas]	GO:0008152, GO:0008270, GO:0016829, GO:0004089, GO:0015976
	Contig1114_175437_182379_plus	gi|802577820|ref|XP_012069194.1|PREDICTED: beta carbonic anhydrase 5, chloroplastic [Jatropha curcas]	GO:0008152, GO:0008270, GO:0016829, GO:0004089, GO:0015976
	Contig1114_177457_182379_plus	gi|255563296|ref|XP_002522651.1|carbonic anhydrase, putative [Ricinus communis]	GO:0008152, GO:0008270, GO:0016829, GO:0004089, GO:0015976	XP_002522651.1, EEF39738.1
	Contig1115_24233_32124_plus	gi|802608201|ref|XP_012074070.1|PREDICTED: 4-coumarate--CoA ligase 2-like [Jatropha curcas]	GO:0008152, GO:0003824
	Contig1115_24233_32124_plus_variant_1	gi|802608201|ref|XP_012074070.1|PREDICTED: 4-coumarate--CoA ligase 2-like [Jatropha curcas]	GO:0008152, GO:0003824
	Contig1115_24259_32124_plus	gi|802608201|ref|XP_012074070.1|PREDICTED: 4-coumarate--CoA ligase 2-like [Jatropha curcas]	GO:0008152, GO:0003824
	Contig1115_24277_32124_plus	gi|802608201|ref|XP_012074070.1|PREDICTED: 4-coumarate--CoA ligase 2-like [Jatropha curcas]	GO:0008152, GO:0003824
	Contig111881_50724_52796_plus	gi|802730048|ref|XP_012086203.1|PREDICTED: uncharacterized protein LOC105645255 [Jatropha curcas]	GO:0008152, GO:0016757
*	Contig111985_36283_40990_-	gi|255538770|ref|XP_002510450.1|gulonolactone oxidase, putative [Ricinus communis]	GO:0008152, GO:0004565, GO:0004553, GO:0030246, GO:0016787, GO:0005975, GO:0016798	XP_002510455.1, EEF52642.1
*	Contig111985_36283_41166_-	gi|255538770|ref|XP_002510450.1|gulonolactone oxidase, putative [Ricinus communis]	GO:0008152, GO:0004565, GO:0004553, GO:0030246, GO:0016787, GO:0005975, GO:0016798	XP_002510455.1, EEF52642.1
*	Contig111985_36283_41178_-	gi|255538770|ref|XP_002510450.1|gulonolactone oxidase, putative [Ricinus communis]	GO:0008152, GO:0004565, GO:0004553, GO:0030246, GO:0016787, GO:0005975, GO:0016798	XP_002510455.1, EEF52642.1
*	Contig111985_36283_41178_-_variant_1	gi|802595045|ref|XP_012071942.1|PREDICTED: cytokinin dehydrogenase 5 [Jatropha curcas]	GO:0008152, GO:0004565, GO:0030246, GO:0004553, GO:0016787, GO:0016798, GO:0005975
*	Contig111985_36545_40595_-	gi|802595045|ref|XP_012071942.1|PREDICTED: cytokinin dehydrogenase 5 [Jatropha curcas]	GO:0016614, GO:0009690, GO:0050660, GO:0003824, GO:0016491, GO:0055114, GO:0008762, GO:0019139	XP_002510450.1, EEF52637.1
	Contig111985_63368_69845_plus	gi|255538780|ref|XP_002510455.1|beta-galactosidase, putative [Ricinus communis]	GO:0016614, GO:0009690, GO:0050660, GO:0003824, GO:0016491, GO:0055114, GO:0008762, GO:0019139	XP_002510450.1, EEF52637.1
	Contig111985_63368_69845_plus_variant_1	gi|255538780|ref|XP_002510455.1|beta-galactosidase, putative [Ricinus communis]	GO:0016614, GO:0009690, GO:0050660, GO:0003824, GO:0016491, GO:0055114, GO:0008762, GO:0019139	XP_002510450.1, EEF52637.1
	Contig111985_63451_70109_plus	gi|255538780|ref|XP_002510455.1|beta-galactosidase, putative [Ricinus communis]	GO:0016614, GO:0009690, GO:0050660, GO:0003824, GO:0016491, GO:0055114, GO:0008762, GO:0019139
	Contig111985_63733_69567_plus	gi|661889020|emb|CDP07463.1|unnamed protein product [Coffea canephora]	GO:0016614, GO:0009690, GO:0050660, GO:0003824, GO:0016491, GO:0055114, GO:0008762, GO:0019139
	Contig112_191241_198407_plus	gi|255581850|ref|XP_002531725.1|leucine-rich repeat receptor protein kinase exs precursor, putative [Ricinus communis]	GO:0032440, GO:0016491, GO:0055114, GO:0016310, GO:0016301	EEF30645.1, XP_002531725.1
	Contig11200_17977_20014_-	gi|823163886|ref|XP_012481888.1|PREDICTED: non-functional NADPH-dependent codeinone reductase 2-like [Gossypium raimondii]	GO:0016491, GO:0055114
	Contig112082_23339_25312_plus	gi|802611075|ref|XP_012074292.1|PREDICTED: secoisolariciresinol dehydrogenase-like [Jatropha curcas]	GO:0008152, GO:0016491, GO:0055114
	Contig112082_23684_25312_plus	gi|802611075|ref|XP_012074292.1|PREDICTED: secoisolariciresinol dehydrogenase-like [Jatropha curcas]	GO:0008152, GO:0016491, GO:0055114
	Contig11214_109303_117036_-	gi|255571261|ref|XP_002526580.1|Ran GTPase binding protein, putative [Ricinus communis]	GO:0046872	XP_002526580.1, EEF35792.1
	Contig11214_109303_117196_-	gi|255571261|ref|XP_002526580.1|Ran GTPase binding protein, putative [Ricinus communis]	GO:0046872	XP_002526580.1, EEF35792.1
	Contig11282_92367_97765_plus	gi|802564134|ref|XP_012067239.1|PREDICTED: bifunctional dihydrofolate reductase-thymidylate synthase 1 [Jatropha curcas]	GO:0004799, GO:0016491, GO:0006231, GO:0009165, GO:0055114, GO:0006730, GO:0046654, GO:0008168, GO:0016740, GO:0004146, GO:0032259, GO:0006545
	Contig11282_92367_97765_plus_variant_1	gi|802564134|ref|XP_012067239.1|PREDICTED: bifunctional dihydrofolate reductase-thymidylate synthase 1 [Jatropha curcas]	GO:0004799, GO:0016491, GO:0006231, GO:0009165, GO:0055114, GO:0006730, GO:0046654, GO:0008168, GO:0016740, GO:0004146, GO:0032259, GO:0006545
	Contig113379_4465_8998_plus	gi|802659083|ref|XP_012080785.1|PREDICTED: beta-xylosidase/alpha-L-arabinofuranosidase 1 [Jatropha curcas]	GO:0004553, GO:0016787, GO:0005975
	Contig1140_278278_281545_plus	gi|702488555|ref|XP_010035138.1|PREDICTED: tubulin beta-1 chain [Eucalyptus grandis]	GO:0005856, GO:0051258, GO:0008152, GO:0000166, GO:0005525, GO:0005737, GO:0003924, GO:0043234, GO:0005200, GO:0005874, GO:0007017
	Contig1140_278324_281306_plus	gi|702488555|ref|XP_010035138.1|PREDICTED: tubulin beta-1 chain [Eucalyptus grandis]	GO:0005856, GO:0051258, GO:0008152, GO:0000166, GO:0005525, GO:0005737, GO:0003924, GO:0043234, GO:0005200, GO:0005874, GO:0007017
*	Contig1141_69528_73026_plus	gi|255552091|ref|XP_002517090.1|protein kinase atmrk1, putative [Ricinus communis]	GO:0004715, GO:0016310, GO:0016740, GO:0004672, GO:0016301, GO:0018108, GO:0005524, GO:0006468	EEF45253.1, XP_002517090.1
*	Contig1141_70181_73026_plus	gi|802581374|ref|XP_012069682.1|PREDICTED: serine/threonine-protein kinase HT1-like isoform X1 [Jatropha curcas]	GO:0004672, GO:0005524, GO:0006468
	Contig1143_194774_196742_-	gi|703095007|ref|XP_010095416.1|NAC domain-containing protein 2 [Morus notabilis]	GO:0003677, GO:0006351, GO:0006355, GO:0005634	EXB60108.1, XP_010095416.1
	Contig1143_194774_196785_-	gi|821325127|ref|NP_001295644.1|NAC domain-containing protein 2 [Jatropha curcas]	GO:0003677, GO:0006351, GO:0006355, GO:0005634
*	Contig1143_243799_255383_-	gi|354805169|gb|AER41588.1|metal+transporter+Nramp6 [Oryza glaberrima]	GO:0016020, GO:0006810, GO:0005215
*	Contig1143_251146_255383_-	gi|643723226|gb|KDP32831.1|hypothetical protein JCGZ_12123 [Jatropha curcas]	GO:0016020, GO:0006810, GO:0005215
	Contig11485_20336_26610_-	gi|566179734|ref|XP_006380418.1|hypothetical protein POPTR_0007s05430g [Populus trichocarpa]	GO:0008150
	Contig11485_20336_26884_-	gi|566179734|ref|XP_006380418.1|hypothetical protein POPTR_0007s05430g [Populus trichocarpa]	GO:0008150
	Contig114893_4482_5655_plus	gi|255566777|ref|XP_002524372.1|Flavonol 4'-sulfotransferase, putative [Ricinus communis]	GO:0008152, GO:0008146, GO:0016740	EEF37983.1, XP_002524372.1
	Contig115_343758_344400_-	gi|802681522|ref|XP_012082123.1|PREDICTED: zinc finger protein 6 [Jatropha curcas]	GO:0016740, GO:0008168, GO:0032259, GO:0008898	XP_002531629.1, EEF30757.1
	Contig115_9083_12064_plus	gi|255581651|ref|XP_002531629.1|5-methyltetrahydrofolate:homocysteine methyltransferase, putative [Ricinus communis]	GO:0016740, GO:0008168, GO:0032259, GO:0008898	XP_002531629.1, EEF30757.1
	Contig115_9083_12064_plus_variant_1	gi|255581651|ref|XP_002531629.1|5-methyltetrahydrofolate:homocysteine methyltransferase, putative [Ricinus communis]	GO:0016740, GO:0008168, GO:0032259, GO:0008898	XP_002531629.1, EEF30757.1
	Contig115_9083_12064_plus_variant_3	gi|255581651|ref|XP_002531629.1|5-methyltetrahydrofolate:homocysteine methyltransferase, putative [Ricinus communis]	GO:0016740, GO:0008168, GO:0032259, GO:0008898	XP_002531629.1, EEF30757.1
	Contig115_9135_11789_plus	gi|255581651|ref|XP_002531629.1|5-methyltetrahydrofolate:homocysteine methyltransferase, putative [Ricinus communis]	GO:0009086, GO:0032259, GO:0008898
	Contig115_9135_12064_plus	gi|596145035|ref|XP_007222626.1|hypothetical protein PRUPE_ppa008512mg [Prunus persica]	GO:0046872
*	Contig115114_1_797_-	gi|224081999|ref|XP_002306550.1|hypothetical protein POPTR_0005s17660g [Populus trichocarpa]	GO:0008270
	Contig1153_104093_106025_-	gi|255537253|ref|XP_002509693.1|molybdopterin cofactor sulfurase, putative [Ricinus communis]	GO:0008152, GO:0003824	XP_002509693.1, EEF51080.1
*	Contig1153_178830_181794_-	gi|255537267|ref|XP_002509700.1|Adenosine 3'-phospho 5'-phosphosulfate transporter, putative [Ricinus communis]	GO:0055085, GO:0016020, GO:0016021	EEF51087.1, XP_002509700.1
*	Contig1153_178830_181817_-	gi|590722626|ref|XP_007051948.1|UDP-N-acetylglucosamine transporter family [Theobroma cacao]	GO:0055085, GO:0016020, GO:0016021	XP_007051948.1, EOX96105.1
*	Contig1153_178830_182359_-	gi|255537267|ref|XP_002509700.1|Adenosine 3'-phospho 5'-phosphosulfate transporter, putative [Ricinus communis]	GO:0055085, GO:0016020, GO:0016021	EEF51087.1, XP_002509700.1
	Contig11576_13296_16417_plus	gi|255583313|ref|XP_002532419.1|hydrolase, hydrolyzing O-glycosyl compounds, putative [Ricinus communis]	GO:0008152, GO:0031176, GO:0004553, GO:0005975, GO:0016787, GO:0016798	XP_002532419.1, EEF29960.1
	Contig11576_13536_16417_plus	gi|255583313|ref|XP_002532419.1|hydrolase, hydrolyzing O-glycosyl compounds, putative [Ricinus communis]	GO:0008152, GO:0031176, GO:0004553, GO:0005975, GO:0016787, GO:0016798	XP_002532419.1, EEF29960.1
	Contig11576_13536_16417_plus_variant_1	gi|255583313|ref|XP_002532419.1|hydrolase, hydrolyzing O-glycosyl compounds, putative [Ricinus communis]	GO:0008152, GO:0031176, GO:0004553, GO:0005975, GO:0016787, GO:0016798	XP_002532419.1, EEF29960.1
	Contig1158_47781_50328_plus	gi|802770539|ref|XP_012090646.1|PREDICTED: omega-hydroxypalmitate O-feruloyl transferase [Jatropha curcas]	GO:0008152, GO:0016747
	Contig1158_48008_50235_plus	gi|802770539|ref|XP_012090646.1|PREDICTED: omega-hydroxypalmitate O-feruloyl transferase [Jatropha curcas]	GO:0008152, GO:0016747
	Contig116_458599_461955_plus	gi|232267|sp|Q00583.1|HMDH3_HEVBRRecName: Full=3-hydroxy-3-methylglutaryl-coenzyme A reductase 3; Short=HMG-CoA reductase 3	GO:0005789, GO:0042170, GO:0031966, GO:0050662, GO:0005739, GO:0016491, GO:0050661, GO:0016020, GO:0016021, GO:0055114, GO:0015936, GO:0016616, GO:0008299, GO:0004420, GO:0005783, GO:0009536
	Contig116103_1256_2550_plus	gi|802582549|ref|XP_012070058.1|PREDICTED: ethylene-responsive transcription factor 5-like [Jatropha curcas]	GO:0003677, GO:0003700, GO:0006351, GO:0006355, GO:0005634
	Contig116349_41881_43616_-	gi|802787796|ref|XP_012092016.1|PREDICTED: probable galacturonosyltransferase-like 9 [Jatropha curcas]	GO:0008152, GO:0016757
	Contig116349_42173_43331_-	gi|802787796|ref|XP_012092016.1|PREDICTED: probable galacturonosyltransferase-like 9 [Jatropha curcas]	GO:0008152, GO:0016757
	Contig1168_527_1142_plus	gi|802621474|ref|XP_012076007.1|PREDICTED: feruloyl CoA ortho-hydroxylase 1 [Jatropha curcas]	GO:0005506, GO:0046872, GO:0016491, GO:0016706, GO:0055114
	Contig117840_2_1070_-	gi|255563252|ref|XP_002522629.1|Disease resistance protein RPS5, putative [Ricinus communis]	GO:0043531	EEF39716.1, XP_002522629.1
	Contig117840_35_1069_-	gi|255563252|ref|XP_002522629.1|Disease resistance protein RPS5, putative [Ricinus communis]	GO:0043531	EEF39716.1, XP_002522629.1
	Contig11819_92109_95407_-	gi|255563874|ref|XP_002522937.1|cytochrome P450, putative [Ricinus communis]	GO:0050598, GO:0005506, GO:0016705, GO:0016491, GO:0046872, GO:0020037, GO:0055114, GO:0004497	XP_002522937.1, EEF39448.1
	Contig11853_19519_23737_-	gi|802634458|ref|XP_012078007.1|PREDICTED: probable serine/threonine-protein kinase At1g18390 [Jatropha curcas]	GO:0004672, GO:0004674, GO:0005524, GO:0006468
	Contig11853_19519_33502_-	gi|703146738|ref|XP_010108877.1|putative serine/threonine-protein kinase [Morus notabilis]	GO:0000166, GO:0016310, GO:0004672, GO:0016301, GO:0004674, GO:0005524, GO:0006468	EXC20517.1, XP_010108877.1
	Contig11853_19519_33502_-_variant_1	gi|703146738|ref|XP_010108877.1|putative serine/threonine-protein kinase [Morus notabilis]	GO:0000166, GO:0016310, GO:0004672, GO:0016301, GO:0004674, GO:0005524, GO:0006468	EXC20517.1, XP_010108877.1
	Contig11853_19519_33653_-	gi|595972345|ref|XP_007217639.1|hypothetical protein PRUPE_ppa002429mg [Prunus persica]	GO:0000166, GO:0004672, GO:0004674, GO:0005524, GO:0006468
	Contig11853_19655_33483_-	gi|802634458|ref|XP_012078007.1|PREDICTED: probable serine/threonine-protein kinase At1g18390 [Jatropha curcas]	GO:0004672, GO:0004674, GO:0005524, GO:0006468
	Contig1189_132694_136441_-	gi|802694108|ref|XP_012083081.1|PREDICTED: B3 domain-containing transcription factor NGA1-like [Jatropha curcas]	GO:0003677, GO:0006351, GO:0006355, GO:0005634
	Contig1189_134586_136266_-	gi|255548087|ref|XP_002515100.1|hypothetical protein RCOM_1340820 [Ricinus communis]	GO:0003677, GO:0006351, GO:0006355, GO:0005634	EEF47084.1, XP_002515100.1
	Contig119044_36731_39591_plus	gi|255552467|ref|XP_002517277.1|cyclin B, putative [Ricinus communis]	GO:0005634	XP_002517277.1, EEF45070.1
	Contig119044_36731_39623_plus	gi|255552467|ref|XP_002517277.1|cyclin B, putative [Ricinus communis]	GO:0005634	XP_002517277.1, EEF45070.1
	Contig119044_37570_39623_plus	gi|802760750|ref|XP_012089539.1|PREDICTED: G2/mitotic-specific cyclin S13-7-like [Jatropha curcas]	GO:0005634
*	Contig11909_10316_16235_plus_variant_1	gi|255569631|ref|XP_002525781.1|S-locus-specific glycoprotein S13 precursor, putative [Ricinus communis]	GO:0000166, GO:0048544, GO:0016310, GO:0016740, GO:0004672, GO:0016301, GO:0004674, GO:0005524, GO:0006468	EEF36617.1, XP_002525781.1
*	Contig11909_10330_16235_plus	gi|255569631|ref|XP_002525781.1|S-locus-specific glycoprotein S13 precursor, putative [Ricinus communis]	GO:0000166, GO:0048544, GO:0016310, GO:0016740, GO:0004672, GO:0016301, GO:0004674, GO:0005524, GO:0006468	EEF36617.1, XP_002525781.1
*	Contig11909_10330_16235_plus_variant_1	gi|255569631|ref|XP_002525781.1|S-locus-specific glycoprotein S13 precursor, putative [Ricinus communis]	GO:0000166, GO:0048544, GO:0016310, GO:0016740, GO:0004672, GO:0016301, GO:0004674, GO:0005524, GO:0006468	EEF36617.1, XP_002525781.1
*	Contig11909_11599_14931_plus	gi|255569631|ref|XP_002525781.1|S-locus-specific glycoprotein S13 precursor, putative [Ricinus communis]	GO:0000166, GO:0048544, GO:0016310, GO:0016740, GO:0004672, GO:0016301, GO:0004674, GO:0005524, GO:0006468	EEF36617.1, XP_002525781.1
	Contig11909_143971_152044_plus	gi|802586312|ref|XP_012070671.1|PREDICTED: diacylglycerol kinase 5-like [Jatropha curcas]	GO:0000166, GO:0004143, GO:0016310, GO:0016740, GO:0016301, GO:0005524, GO:0007205
	Contig11909_144066_152044_plus	gi|802586312|ref|XP_012070671.1|PREDICTED: diacylglycerol kinase 5-like [Jatropha curcas]	GO:0000166, GO:0004143, GO:0016310, GO:0016740, GO:0016301, GO:0005524, GO:0007205
	Contig11909_144115_151989_plus	gi|802586312|ref|XP_012070671.1|PREDICTED: diacylglycerol kinase 5-like [Jatropha curcas]	GO:0000166, GO:0004143, GO:0016310, GO:0016740, GO:0016301, GO:0005524, GO:0007205
	Contig11909_148260_152044_plus	gi|802586312|ref|XP_012070671.1|PREDICTED: diacylglycerol kinase 5-like [Jatropha curcas]	GO:0000166, GO:0004143, GO:0016310, GO:0016740, GO:0016301, GO:0005524, GO:0007205
	Contig11912_23003_24639_-	gi|255563827|ref|XP_002522914.1|Aspartic proteinase nepenthesin-1 precursor, putative [Ricinus communis]	GO:0004190, GO:0008233, GO:0006508, GO:0016787	XP_002522914.1, EEF39457.1
	Contig11912_23152_24478_-	gi|255563827|ref|XP_002522914.1|Aspartic proteinase nepenthesin-1 precursor, putative [Ricinus communis]	GO:0004190, GO:0008233, GO:0006508, GO:0016787	XP_002522914.1, EEF39457.1
	Contig11915_17141_19160_plus	gi|802622068|ref|XP_012076198.1|PREDICTED: arogenate dehydratase/prephenate dehydratase 6, chloroplastic-like [Jatropha curcas]	GO:0008152, GO:0016597, GO:0009094, GO:0004664
	Contig11924_27344_29624_-	gi|255588399|ref|XP_002534592.1|serine-threonine protein kinase, plant-type, putative [Ricinus communis]	GO:0016491, GO:0032440, GO:0055114, GO:0016310, GO:0016301	EEF27791.1, XP_002534592.1
	Contig11930_122465_123925_-	gi|255558278|ref|XP_002520166.1|glutathione s-transferase, putative [Ricinus communis]	GO:0008152, GO:0016829, GO:0004462, GO:0016740	XP_002520166.1, EEF42221.1
	Contig11931_28332_31734_plus	gi|255587693|ref|XP_002534360.1|fk506-binding protein, putative [Ricinus communis]	GO:0003755, GO:0000413, GO:0016853, GO:0006457	XP_002534360.1, EEF28025.1
	Contig11931_28460_31734_plus	gi|255587693|ref|XP_002534360.1|fk506-binding protein, putative [Ricinus communis]	GO:0003755, GO:0000413, GO:0016853, GO:0006457	XP_002534360.1, EEF28025.1
	Contig1195_65555_70604_-	gi|802593692|ref|XP_012071870.1|PREDICTED: U-box domain-containing protein 5-like [Jatropha curcas]	GO:0016874, GO:0004842, GO:0016567
	Contig1195_65555_70633_-	gi|802593692|ref|XP_012071870.1|PREDICTED: U-box domain-containing protein 5-like [Jatropha curcas]	GO:0016874, GO:0004842, GO:0016567
	Contig1195_65555_70656_-	gi|802593692|ref|XP_012071870.1|PREDICTED: U-box domain-containing protein 5-like [Jatropha curcas]	GO:0016874, GO:0004842, GO:0016567
	Contig1195_65679_70564_-	gi|802593692|ref|XP_012071870.1|PREDICTED: U-box domain-containing protein 5-like [Jatropha curcas]	GO:0016874, GO:0004842, GO:0016567
*	Contig11994_106468_112270_-	gi|802661426|ref|XP_012080999.1|PREDICTED: ras-related protein RABC2a-like isoform X2 [Jatropha curcas]	GO:0000166, GO:0005525, GO:0007264, GO:0015031, GO:0005622
*	Contig11994_106611_110399_-	gi|802661426|ref|XP_012080999.1|PREDICTED: ras-related protein RABC2a-like isoform X2 [Jatropha curcas]	GO:0000166, GO:0005525, GO:0007264, GO:0015031, GO:0005622
*	Contig11994_106611_110399_-_variant_1	gi|802661426|ref|XP_012080999.1|PREDICTED: ras-related protein RABC2a-like isoform X2 [Jatropha curcas]	GO:0000166, GO:0005525, GO:0007264, GO:0015031, GO:0005622
*	Contig11994_106611_111142_-	gi|802661426|ref|XP_012080999.1|PREDICTED: ras-related protein RABC2a-like isoform X2 [Jatropha curcas]	GO:0000166, GO:0005525, GO:0007264, GO:0015031, GO:0005622
*	Contig11994_106611_111496_-	gi|802661426|ref|XP_012080999.1|PREDICTED: ras-related protein RABC2a-like isoform X2 [Jatropha curcas]	GO:0000166, GO:0005525, GO:0007264, GO:0015031, GO:0005622
*	Contig11994_106611_111915_-	gi|802661426|ref|XP_012080999.1|PREDICTED: ras-related protein RABC2a-like isoform X2 [Jatropha curcas]	GO:0000166, GO:0005525, GO:0007264, GO:0015031, GO:0005622
*	Contig11994_106611_111933_-	gi|802661426|ref|XP_012080999.1|PREDICTED: ras-related protein RABC2a-like isoform X2 [Jatropha curcas]	GO:0000166, GO:0005525, GO:0007264, GO:0015031, GO:0005622
*	Contig11994_106611_111958_-	gi|643719826|gb|KDP30501.1|hypothetical protein JCGZ_16180 [Jatropha curcas]	GO:0000166, GO:0005525, GO:0007264, GO:0015031, GO:0005622
*	Contig11994_106611_111958_-_variant_1	gi|802661426|ref|XP_012080999.1|PREDICTED: ras-related protein RABC2a-like isoform X2 [Jatropha curcas]	GO:0000166, GO:0005525, GO:0007264, GO:0015031, GO:0005622
	Contig120_715205_718495_plus	gi|802555331|ref|XP_012065374.1|PREDICTED: G2/mitotic-specific cyclin-2-like isoform X1 [Jatropha curcas]	GO:0005634
	Contig120_715205_718495_plus_variant_2	gi|802555331|ref|XP_012065374.1|PREDICTED: G2/mitotic-specific cyclin-2-like isoform X1 [Jatropha curcas]	GO:0005634
	Contig120_715205_718495_plus_variant_3	gi|802555331|ref|XP_012065374.1|PREDICTED: G2/mitotic-specific cyclin-2-like isoform X1 [Jatropha curcas]	GO:0005634
	Contig120_719030_720308_plus	gi|802555329|ref|XP_012065373.1|PREDICTED: phosphoserine aminotransferase 1, chloroplastic-like [Jatropha curcas]	GO:0008152, GO:0004648, GO:0003824, GO:0006564
	Contig12019_14434_19878_-	gi|255567554|ref|XP_002524756.1|Nonspecific lipid-transfer protein precursor, putative [Ricinus communis]	GO:0006869, GO:0008289	EEF37599.1, XP_002524756.1
*	Contig1205_117141_120740_-	gi|802596058|ref|XP_012072036.1|PREDICTED: uncharacterized protein LOC105633940 isoform X1 [Jatropha curcas]	GO:0016021
*	Contig12107_50064_55494_plus	gi|643739885|gb|KDP45571.1|hypothetical protein JCGZ_17178 [Jatropha curcas]	GO:0007165, GO:0043531
*	Contig12107_50600_55494_plus	gi|643739885|gb|KDP45571.1|hypothetical protein JCGZ_17178 [Jatropha curcas]	GO:0007165, GO:0043531
*	Contig12107_50811_55414_plus	gi|643739885|gb|KDP45571.1|hypothetical protein JCGZ_17178 [Jatropha curcas]	GO:0007165, GO:0043531
*	Contig12107_50995_55494_plus	gi|643739885|gb|KDP45571.1|hypothetical protein JCGZ_17178 [Jatropha curcas]	GO:0007165, GO:0043531
	Contig1211_53884_55904_plus	gi|75335856|sp|Q9M2Y9.1|RAX3_ARATH	GO:0003677
	Contig1211_54066_55555_plus	gi|75335856|sp|Q9M2Y9.1|RAX3_ARATH	GO:0003677
	Contig12132_13974_17545_plus	gi|2213877|gb|AAB61597.1|glutamine synthetase [Hevea brasiliensis]	GO:0000166, GO:0006807, GO:0003824, GO:0006542, GO:0004356, GO:0016874, GO:0005524
	Contig1214_165119_167973_plus	gi|586637179|gb|AHJ79158.1|plastid fatty acid desaturase [Juglans regia]	GO:0016717, GO:0006629, GO:0055114
	Contig1214_165156_167971_plus	gi|643710230|gb|KDP24437.1|hypothetical protein JCGZ_25001 [Jatropha curcas]	GO:0016717, GO:0006629, GO:0055114
	Contig1214_165953_167973_plus	gi|1345969|sp|P48619.1|FAD3C_RICCO	GO:0016717, GO:0006629, GO:0055114
	Contig1218_44636_45853_-	gi|224084666|ref|XP_002307380.1|hypothetical protein POPTR_0005s17080g [Populus trichocarpa]	GO:0003677
	Contig122_182963_195264_plus	gi|596020058|ref|XP_007218932.1|hypothetical protein PRUPE_ppa003349mg [Prunus persica]	GO:0046274, GO:0048046, GO:0046872, GO:0016491, GO:0005507, GO:0055114, GO:0052716, GO:0005576
	Contig122_183720_187434_plus	gi|802546728|ref|XP_012086656.1|PREDICTED: laccase-12-like [Jatropha curcas]	GO:0046274, GO:0048046, GO:0046872, GO:0016491, GO:0005507, GO:0055114, GO:0052716, GO:0005576
	Contig122_192606_195375_plus	gi|802546730|ref|XP_012086668.1|PREDICTED: laccase-12-like [Jatropha curcas]	GO:0046274, GO:0048046, GO:0046872, GO:0016491, GO:0005507, GO:0055114, GO:0052716, GO:0005576
	Contig1220_34831_37642_plus	gi|802761379|ref|XP_012089771.1|PREDICTED: probably inactive leucine-rich repeat receptor-like protein kinase IMK2 [Jatropha curcas]	GO:0016020, GO:0016021, GO:0004672, GO:0005524, GO:0006468
	Contig1226_127085_128121_plus	gi|255550107|ref|XP_002516104.1|WRKY transcription factor, putative [Ricinus communis]	GO:0003700, GO:0006355, GO:0043565	EEF46106.1, XP_002516104.1
	Contig1226_127094_128121_plus	gi|255550107|ref|XP_002516104.1|WRKY transcription factor, putative [Ricinus communis]	GO:0003700, GO:0006355, GO:0043565	EEF46106.1, XP_002516104.1
	Contig12368_31471_78644_-_variant_1	gi|109809965|gb|ABG46370.1|rubber peroxidase 1 [Hevea brasiliensis]	GO:0006979, GO:0004601, GO:0046872, GO:0016491, GO:0020037, GO:0055114, GO:0005576, GO:0042744
	Contig12368_31471_78644_-_variant_2	gi|802623026|ref|XP_012076273.1|PREDICTED: peroxidase N [Jatropha curcas]	GO:0006979, GO:0004601, GO:0046872, GO:0016491, GO:0020037, GO:0055114, GO:0005576, GO:0042744
	Contig12368_31471_78644_-_variant_3	gi|109809965|gb|ABG46370.1|rubber peroxidase 1 [Hevea brasiliensis]	GO:0006979, GO:0004601, GO:0046872, GO:0016491, GO:0020037, GO:0055114, GO:0005576, GO:0042744
	Contig12368_31471_78644_-_variant_4	gi|595832486|ref|XP_007206483.1|hypothetical protein PRUPE_ppa019052mg [Prunus persica]	GO:0006979, GO:0004601, GO:0016491, GO:0046872, GO:0020037, GO:0055114, GO:0005576, GO:0042744
	Contig12368_31627_78644_-	gi|595832486|ref|XP_007206483.1|hypothetical protein PRUPE_ppa019052mg [Prunus persica]	GO:0006979, GO:0004601, GO:0016491, GO:0046872, GO:0020037, GO:0055114, GO:0005576, GO:0042744
	Contig124677_11788_14359_-	gi|255544784|ref|XP_002513453.1|conserved hypothetical protein [Ricinus communis]	GO:0006457	EEF48856.1, XP_002513453.1
	Contig1247_91951_96057_-	gi|255543014|ref|XP_002512570.1|s-adenosylmethionine synthetase, putative [Ricinus communis]	GO:0000166, GO:0046872, GO:0006730, GO:0016740, GO:0005524, GO:0004478, GO:0006556	XP_002512570.1, EEF50022.1
	Contig1247_92127_96057_-	gi|255543014|ref|XP_002512570.1|s-adenosylmethionine synthetase, putative [Ricinus communis]	GO:0000166, GO:0046872, GO:0006730, GO:0016740, GO:0005524, GO:0004478, GO:0006556	XP_002512570.1, EEF50022.1
	Contig1248_42211_45284_plus	gi|255573119|ref|XP_002527489.1|serine-threonine protein kinase, plant-type, putative [Ricinus communis]	GO:0019199, GO:0016310, GO:0016301, GO:0006468	EEF34887.1, XP_002527489.1
*	Contig1252_206036_209045_plus	gi|255566508|ref|XP_002524239.1|conserved hypothetical protein [Ricinus communis]	GO:0016310, GO:0004672, GO:0016740, GO:0030247, GO:0016301, GO:0004674, GO:0005524, GO:0006468	XP_002524225.1, EEF38149.1
	Contig1252_46260_48632_plus	gi|255566480|ref|XP_002524225.1|kinase, putative [Ricinus communis]	GO:0016310, GO:0004672, GO:0016740, GO:0030247, GO:0016301, GO:0004674, GO:0005524, GO:0006468	XP_002524225.1, EEF38149.1
	Contig1252_46260_73703_plus_variant_1	gi|255566480|ref|XP_002524225.1|kinase, putative [Ricinus communis]	GO:0016310, GO:0004672, GO:0016740, GO:0030247, GO:0016301, GO:0004674, GO:0005524, GO:0006468	XP_002524225.1, EEF38149.1
	Contig1252_71299_73703_plus	gi|255566480|ref|XP_002524225.1|kinase, putative [Ricinus communis]	GO:0043531	XP_002524239.1, EEF38163.1
	Contig1258_80716_85851_plus	gi|802646290|ref|XP_012079510.1|PREDICTED: phosphoenolpyruvate carboxykinase [ATP] [Jatropha curcas]	GO:0006094, GO:0004612, GO:0017076, GO:0005524, GO:0004611
	Contig1258_80716_85851_plus_variant_1	gi|802646290|ref|XP_012079510.1|PREDICTED: phosphoenolpyruvate carboxykinase [ATP] [Jatropha curcas]	GO:0006094, GO:0004612, GO:0017076, GO:0005524, GO:0004611
	Contig12627_26996_28000_-	gi|255576527|ref|XP_002529155.1|DNA binding protein, putative [Ricinus communis]	GO:0003677	XP_002529155.1, EEF33268.1
	Contig12627_26996_29172_-	gi|255576527|ref|XP_002529155.1|DNA binding protein, putative [Ricinus communis]	GO:0003677	XP_002529155.1, EEF33268.1
	Contig1266_10034_11935_plus	gi|332983477|gb|AEE39465.1|putative jasmonate O-methyltransferase [Nicotiana attenuata]	GO:0030795, GO:0008168, GO:0016740, GO:0032259	EEF40811.1, XP_002521540.1
	Contig1266_10050_11935_plus	gi|674958186|emb|CDX75578.1|BnaA01g01240D [Brassica napus]	GO:0016740, GO:0008168, GO:0008757, GO:0032259
	Contig1266_2413_4055_plus	gi|255561056|ref|XP_002521540.1|Benzoate carboxyl methyltransferase, putative [Ricinus communis]	GO:0016740, GO:0008168, GO:0032259
	Contig1266_2467_11917_plus	gi|566181085|ref|XP_002310819.2|S-adenosyl-L-methionine:carboxyl methyltransferase family protein [Populus trichocarpa]	GO:0008168, GO:0032259
	Contig1268_303717_308173_-	gi|255543671|ref|XP_002512898.1|Anthranilate N-benzoyltransferase protein, putative [Ricinus communis]	GO:0047672, GO:0008152, GO:0016746, GO:0016747, GO:0016740	EEF49401.1, XP_002512898.1
	Contig1268_303717_308173_-_variant_1	gi|255543671|ref|XP_002512898.1|Anthranilate N-benzoyltransferase protein, putative [Ricinus communis]	GO:0047672, GO:0008152, GO:0016746, GO:0016747, GO:0016740	EEF49401.1, XP_002512898.1
	Contig1268_306492_308173_-	gi|255543671|ref|XP_002512898.1|Anthranilate N-benzoyltransferase protein, putative [Ricinus communis]	GO:0047672, GO:0008152, GO:0016746, GO:0016747, GO:0016740	EEF49401.1, XP_002512898.1
	Contig1269_19408_27152_plus_variant_2	gi|672917056|gb|AIK19223.1|triterpene synthase [Eugenia uniflora]	GO:0008152, GO:0016866, GO:0016853
	Contig1269_19408_27152_plus_variant_4	gi|122210891|sp|Q2XPU7.1|LUPS_RICCO	GO:0016866, GO:0008152, GO:0016853
	Contig1269_602319_606543_-	gi|802565337|ref|XP_012067474.1|PREDICTED: shikimate O-hydroxycinnamoyltransferase [Jatropha curcas]	GO:0008152, GO:0016747
*	Contig1269_674788_676766_-	gi|255543383|ref|XP_002512754.1|Aspartic proteinase nepenthesin-1 precursor, putative [Ricinus communis]	GO:0004190, GO:0008233, GO:0006508, GO:0016787	EEF49257.1, XP_002512754.1
*	Contig1269_674788_677254_-	gi|802565243|ref|XP_012067462.1|PREDICTED: protein ASPARTIC PROTEASE IN GUARD CELL 2 [Jatropha curcas]	GO:0004190, GO:0008233, GO:0006508, GO:0016787
	Contig12707_20192_23461_plus	gi|802694055|ref|XP_012083068.1|PREDICTED: probable inactive purple acid phosphatase 29 [Jatropha curcas]	GO:0008152, GO:0016787
	Contig12707_20208_23461_plus	gi|802694055|ref|XP_012083068.1|PREDICTED: probable inactive purple acid phosphatase 29 [Jatropha curcas]	GO:0008152, GO:0016787
	Contig1271_61215_63457_plus	gi|317106721|dbj|BAJ53218.1|JHL17M24.1 [Jatropha curcas]	GO:0008152, GO:0000287, GO:0046872, GO:0016829, GO:0010333
	Contig1271_61217_63457_plus	gi|317106721|dbj|BAJ53218.1|JHL17M24.1 [Jatropha curcas]	GO:0008152, GO:0000287, GO:0046872, GO:0016829, GO:0010333
	Contig12743_17057_19758_-	gi|753186146|gb|AJH76871.1|phosphate transporter [Manihot esculenta]	GO:0055085, GO:0006817, GO:0016021, GO:0022857, GO:0005315
	Contig12743_17057_20363_-	gi|753186146|gb|AJH76871.1|phosphate transporter [Manihot esculenta]	GO:0055085, GO:0006817, GO:0016021, GO:0022857, GO:0005315
	Contig12743_17361_18969_-	gi|753186146|gb|AJH76871.1|phosphate transporter [Manihot esculenta]	GO:0055085, GO:0006817, GO:0016021, GO:0022857, GO:0005315
	Contig12760_1716_3265_plus	gi|802753271|ref|XP_012088455.1|PREDICTED: uncharacterized protein At4g08330, chloroplastic [Jatropha curcas]	GO:0033743, GO:0055114
	Contig12760_1962_2340_plus	gi|802753271|ref|XP_012088455.1|PREDICTED: uncharacterized protein At4g08330, chloroplastic [Jatropha curcas]	GO:0033743, GO:0055114
	Contig12760_58410_62529_plus	gi|802753343|ref|XP_012088470.1|PREDICTED: aspartic proteinase-like protein 1 [Jatropha curcas]	GO:0004190, GO:0008233, GO:0006508, GO:0016787
	Contig12760_58613_62529_plus	gi|802753343|ref|XP_012088470.1|PREDICTED: aspartic proteinase-like protein 1 [Jatropha curcas]	GO:0004190, GO:0008233, GO:0006508, GO:0016787
	Contig1279_131141_134280_plus	gi|224055665|ref|XP_002298592.1|hypothetical protein POPTR_0001s36260g [Populus trichocarpa]	GO:0008150
	Contig12813_28236_30947_-	gi|313600351|gb|ADR71671.1|beta-1,3-glucanase [Malus hupehensis]	GO:0008152, GO:0004553, GO:0016787, GO:0005975, GO:0016798
	Contig12813_28236_30947_-_variant_1	gi|313600351|gb|ADR71671.1|beta-1,3-glucanase [Malus hupehensis]	GO:0008152, GO:0004553, GO:0016787, GO:0005975, GO:0016798
	Contig12813_28236_30947_-_variant_2	gi|313600351|gb|ADR71671.1|beta-1,3-glucanase [Malus hupehensis]	GO:0008152, GO:0004553, GO:0016787, GO:0005975, GO:0016798
	Contig1285_21444_30535_-	gi|255577905|ref|XP_002529825.1|UDP-glucosyltransferase, putative [Ricinus communis]	GO:0008152, GO:0016757, GO:0016758, GO:0016740	EEF32574.1, XP_002529825.1
	Contig1285_25414_30779_-	gi|255577905|ref|XP_002529825.1|UDP-glucosyltransferase, putative [Ricinus communis]	GO:0008152, GO:0016757, GO:0016758, GO:0016740	EEF32574.1, XP_002529825.1
	Contig1285_25414_30779_-_variant_1	gi|255577901|ref|XP_002529823.1|UDP-glucosyltransferase, putative [Ricinus communis]	GO:0008152, GO:0016757, GO:0016758, GO:0016740	EEF32572.1, XP_002529823.1
	Contig1287_40924_53183_plus	gi|802708043|ref|XP_012084432.1|PREDICTED: arginine decarboxylase [Jatropha curcas]	GO:0008295, GO:0006527, GO:0003824, GO:0008792, GO:0016829, GO:0016831
	Contig1287_40924_53566_plus	gi|802708043|ref|XP_012084432.1|PREDICTED: arginine decarboxylase [Jatropha curcas]	GO:0008295, GO:0006527, GO:0003824, GO:0008792, GO:0016829, GO:0016831
*	Contig128750_943_3170_plus	gi|255583082|ref|XP_002532308.1|serine-threonine protein kinase, plant-type, putative [Ricinus communis]	GO:0032440, GO:0016491, GO:0055114, GO:0016310, GO:0016301	XP_002532308.1, EEF30060.1
	Contig129204_35864_37133_-	gi|590576401|ref|XP_007012950.1|Transcription factor RAX1, putative [Theobroma cacao]	GO:0003677	EOY30569.1, XP_007012950.1
	Contig129722_11058_12502_-	gi|802674780|ref|XP_012081782.1|PREDICTED: probable BOI-related E3 ubiquitin-protein ligase 3 [Jatropha curcas]	GO:0004842, GO:0005634, GO:0016567, GO:0031347
	Contig129722_11069_12457_-	gi|802674780|ref|XP_012081782.1|PREDICTED: probable BOI-related E3 ubiquitin-protein ligase 3 [Jatropha curcas]	GO:0004842, GO:0005634, GO:0016567, GO:0031347
	Contig130_56229_58023_-	gi|255566591|ref|XP_002524280.1|Small glutamine-rich tetratricopeptide repeat-containing protein A, putative [Ricinus communis]	GO:0045454, GO:0005623	EEF38119.1, XP_002524280.1
	Contig130_56262_61136_-	gi|802639887|ref|XP_012078581.1|PREDICTED: TPR repeat-containing thioredoxin TTL1 [Jatropha curcas]	GO:0045454, GO:0005623
*	Contig1307_136793_150475_plus	gi|255571222|ref|XP_002526561.1|receptor protein kinase, putative [Ricinus communis]	GO:0000166, GO:0000165, GO:0000186, GO:0016491, GO:0016020, GO:0016021, GO:0004709, GO:0055114, GO:0016310, GO:0016740, GO:0016301, GO:0032440, GO:0004672, GO:0005524, GO:0006468, GO:0005622	EEF35839.1, XP_002526561.1
	Contig1310_112429_113342_plus	gi|802646533|ref|XP_012079586.1|PREDICTED: zinc finger protein AZF2-like [Jatropha curcas]	GO:0046872
	Contig131029_1_578_-	gi|802722466|ref|XP_012085478.1|PREDICTED: protein TRANSPARENT TESTA 12-like [Jatropha curcas]	GO:0055085, GO:0015297, GO:0016020, GO:0016021, GO:0006855, GO:0015238
	Contig1318_107518_109606_-	gi|802692186|ref|XP_012082970.1|PREDICTED: uncharacterized protein LOC105642677 [Jatropha curcas]	GO:0016020, GO:0006508
	Contig1322_42524_44102_plus	gi|802582656|ref|XP_012070069.1|PREDICTED: phospholipase A1-Ibeta2, chloroplastic [Jatropha curcas]	GO:0006629, GO:0016787
	Contig132270_11843_13286_-	gi|317106721|dbj|BAJ53218.1|JHL17M24.1 [Jatropha curcas]	GO:0008152, GO:0000287, GO:0046872, GO:0016829, GO:0010333
	Contig132270_12082_13209_-	gi|643710653|gb|KDP24702.1|hypothetical protein JCGZ_25438 [Jatropha curcas]	GO:0008152, GO:0000287, GO:0016829, GO:0010333
*	Contig132840_103705_106219_-	gi|763742080|gb|KJB09579.1|hypothetical protein B456_001G150700 [Gossypium raimondii]	GO:0003677, GO:0006351, GO:0006355, GO:0005634	XP_007051441.1, EOX95598.1
*	Contig132840_103705_106717_-	gi|255548025|ref|XP_002515069.1|RNA-binding region-containing protein, putative [Ricinus communis]	GO:0003677, GO:0006351, GO:0006355, GO:0005634	XP_007051441.1, EOX95598.1
*	Contig132840_104419_106089_-	gi|703140141|ref|XP_010107154.1|RNA-binding protein 38 [Morus notabilis]	GO:0000166, GO:0003676
	Contig132840_128521_130128_plus	gi|590720844|ref|XP_007051441.1|Transcription factor [Theobroma cacao]	GO:0000166, GO:0003676	EEF47053.1, XP_002515069.1
	Contig132840_128603_130117_plus	gi|590720844|ref|XP_007051441.1|Transcription factor [Theobroma cacao]	GO:0000166, GO:0003676	XP_010107154.1, EXC13675.1
	Contig1329_139472_142476_plus	gi|224130888|ref|XP_002320949.1|S-adenosylmethionine synthetase 1 family protein [Populus trichocarpa]	GO:0000166, GO:0005737, GO:0046872, GO:0006730, GO:0016740, GO:0005524, GO:0004478, GO:0006556
	Contig1329_141074_142250_plus	gi|224130888|ref|XP_002320949.1|S-adenosylmethionine synthetase 1 family protein [Populus trichocarpa]	GO:0000166, GO:0005737, GO:0046872, GO:0006730, GO:0016740, GO:0005524, GO:0004478, GO:0006556
	Contig1329_49106_53845_-	gi|802692041|ref|XP_012082965.1|PREDICTED: shaggy-related protein kinase alpha-like [Jatropha curcas]	GO:0000166, GO:0004672, GO:0005524, GO:0006468
	Contig133_218515_223326_-_variant_1	gi|297798522|ref|XP_002867145.1|oxidoreductase [Arabidopsis lyrata subsp. lyrata]	GO:0031418, GO:0005506, GO:0016491, GO:0016705, GO:0016706, GO:0055114, GO:0005794, GO:0031348
	Contig1345_56890_58536_plus	gi|802644595|ref|XP_012079324.1|PREDICTED: cytochrome P450 81E8-like [Jatropha curcas]	GO:0005506, GO:0016705, GO:0046872, GO:0016491, GO:0020037, GO:0055114, GO:0004497
	Contig1345_56909_76598_plus	gi|255567919|ref|XP_002524937.1|cytochrome P450, putative [Ricinus communis]	GO:0005506, GO:0016491, GO:0016705, GO:0046872, GO:0020037, GO:0055114, GO:0004497, GO:0033773	EEF37434.1, XP_002524937.1
	Contig1345_56919_76598_plus	gi|147778583|emb|CAN60309.1|hypothetical protein VITISV_015004 [Vitis vinifera]	GO:0005506, GO:0016705, GO:0020037, GO:0055114
	Contig1345_56944_58536_plus	gi|802644595|ref|XP_012079324.1|PREDICTED: cytochrome P450 81E8-like [Jatropha curcas]	GO:0005506, GO:0016705, GO:0046872, GO:0016491, GO:0020037, GO:0055114, GO:0004497
	Contig1345_57339_58536_plus	gi|802644595|ref|XP_012079324.1|PREDICTED: cytochrome P450 81E8-like [Jatropha curcas]	GO:0005506, GO:0016705, GO:0046872, GO:0016491, GO:0020037, GO:0055114, GO:0004497
	Contig1345_58657_76598_plus	gi|147778583|emb|CAN60309.1|hypothetical protein VITISV_015004 [Vitis vinifera]	GO:0005506, GO:0016705, GO:0020037, GO:0055114
	Contig1345_73553_76598_plus	gi|823206369|ref|XP_012437078.1|PREDICTED: isoflavone 3'-hydroxylase-like [Gossypium raimondii]	GO:0005506, GO:0016705, GO:0016491, GO:0046872, GO:0020037, GO:0055114, GO:0004497
	Contig1348_163002_163565_-	gi|720047316|ref|XP_010270777.1|PREDICTED: defensin-like protein [Nelumbo nucifera]	GO:0031640, GO:0005576, GO:0006952, GO:0050832
	Contig135_103746_108758_plus_variant_2	gi|595945067|ref|XP_007216038.1|hypothetical protein PRUPE_ppa017450mg [Prunus persica]	GO:0004672, GO:0004674, GO:0005524, GO:0006468
	Contig135243_8062_8649_plus	gi|566152054|ref|XP_006369784.1|hypothetical protein POPTR_0001s31570g [Populus trichocarpa]	GO:0008152, GO:0000287, GO:0046872, GO:0016829, GO:0010333
	Contig1355_91749_93749_-	gi|802549607|ref|XP_012092605.1|PREDICTED: mitochondrial chaperone BCS1-like isoform X1 [Jatropha curcas]	GO:0000166, GO:0005524
	Contig135811_46616_50932_plus	gi|802675245|ref|XP_012081838.1|PREDICTED: urease accessory protein D [Jatropha curcas]	GO:0006807, GO:0016151
	Contig135811_46616_50932_plus_variant_1	gi|802675245|ref|XP_012081838.1|PREDICTED: urease accessory protein D [Jatropha curcas]	GO:0006807, GO:0016151
	Contig135811_46639_48593_plus	gi|802675245|ref|XP_012081838.1|PREDICTED: urease accessory protein D [Jatropha curcas]	GO:0006807, GO:0016151
	Contig135811_50552_50954_plus	gi|403330142|gb|AFR42353.1|beta-tubulin, partial [Populus trichocarpa]	GO:0008152, GO:0005525, GO:0000166, GO:0003924, GO:0005200, GO:0005874, GO:0007017
	Contig1361_20988_22874_-	gi|255582433|ref|XP_002532004.1|Auxin-induced in root cultures protein 12 precursor, putative [Ricinus communis]	GO:0016020, GO:0016021, GO:0055114	XP_002532004.1, EEF30377.1
	Contig13652_2270_3728_plus	gi|319759266|gb|ADV71369.1|glycosyltransferase GT14A05 [Pueraria montana var. lobata]	GO:0008152, GO:0016757, GO:0016758, GO:0016740
	Contig13654_13899_23204_-	gi|255549990|ref|XP_002516046.1|serine-threonine protein kinase, plant-type, putative [Ricinus communis]	GO:0000166, GO:0016310, GO:0004672, GO:0016740, GO:0016301, GO:0004697, GO:0004674, GO:0005524, GO:0006468	EEF46466.1, XP_002516046.1
	Contig13654_13899_23204_-_variant_1	gi|567132330|ref|XP_006392938.1|hypothetical protein EUTSA_v10011404mg [Eutrema salsugineum]	GO:0004672, GO:0005524, GO:0006468
	Contig13654_13899_23517_-	gi|255549990|ref|XP_002516046.1|serine-threonine protein kinase, plant-type, putative [Ricinus communis]	GO:0000166, GO:0016310, GO:0004672, GO:0016740, GO:0016301, GO:0004697, GO:0004674, GO:0005524, GO:0006468	EEF46466.1, XP_002516046.1
	Contig13654_13899_23525_-	gi|255549990|ref|XP_002516046.1|serine-threonine protein kinase, plant-type, putative [Ricinus communis]	GO:0000166, GO:0016310, GO:0004672, GO:0016740, GO:0016301, GO:0004697, GO:0004674, GO:0005524, GO:0006468	EEF46466.1, XP_002516046.1
	Contig13654_13914_17322_-	gi|255549990|ref|XP_002516046.1|serine-threonine protein kinase, plant-type, putative [Ricinus communis]	GO:0000166, GO:0016310, GO:0004672, GO:0016740, GO:0016301, GO:0004697, GO:0004674, GO:0005524, GO:0006468	EEF46466.1, XP_002516046.1
	Contig13654_18507_23204_-	gi|413952440|gb|AFW85089.1|putative prolin-rich extensin-like receptor protein kinase family protein [Zea mays]	GO:0016310, GO:0004672, GO:0016301, GO:0004674, GO:0005524, GO:0006468
	Contig1366_252645_253616_-	gi|224068291|ref|XP_002302696.1|GERMIN-LIKE protein 10 [Populus trichocarpa]	GO:0003677, GO:0006351, GO:0006355, GO:0005634
	Contig1366_56226_58737_plus	gi|802694108|ref|XP_012083081.1|PREDICTED: B3 domain-containing transcription factor NGA1-like [Jatropha curcas]	GO:0003677, GO:0006351, GO:0006355, GO:0005634
	Contig1366_57184_58159_plus	gi|802694108|ref|XP_012083081.1|PREDICTED: B3 domain-containing transcription factor NGA1-like [Jatropha curcas]	GO:0046872, GO:0030145, GO:0005576, GO:0045735
	Contig1369_443805_445825_plus	gi|255539739|ref|XP_002510934.1|21 kDa protein precursor, putative [Ricinus communis]	GO:0008152, GO:0004857, GO:0043086, GO:0030599	EEF51536.1, XP_002510934.1
	Contig1369_448639_449233_-	gi|802769657|ref|XP_012090418.1|PREDICTED: 21 kDa protein-like [Jatropha curcas]	GO:0022891, GO:0055085, GO:0016020, GO:0016021, GO:0008643, GO:0015293, GO:0022857, GO:0006810, GO:0005215
	Contig1369_51626_63111_-	gi|1708191|sp|Q07423.1|HEX6_RICCORecName: Full=Hexose carrier protein HEX6	GO:0008152, GO:0004857, GO:0043086, GO:0030599
	Contig13726_4826_8736_plus	gi|255541466|ref|XP_002511797.1|ATP binding protein, putative [Ricinus communis]	GO:0008168, GO:0032259	XP_002511797.1, EEF50466.1
	Contig1373_63648_68749_plus	gi|255574056|ref|XP_002527944.1|leucine-rich repeat-containing protein, putative [Ricinus communis]	GO:0008152, GO:0006470, GO:0043531, GO:0016787, GO:0004721	XP_002527944.1, EEF34433.1
	Contig1373_63709_68116_plus	gi|255574056|ref|XP_002527944.1|leucine-rich repeat-containing protein, putative [Ricinus communis]	GO:0008152, GO:0006470, GO:0043531, GO:0016787, GO:0004721	XP_002527944.1, EEF34433.1
	Contig1376_12995_16794_plus	gi|643714236|gb|KDP26901.1|hypothetical protein JCGZ_18059 [Jatropha curcas]	GO:0007165, GO:0043531
	Contig138_94007_95492_plus	gi|823174021|ref|XP_012485643.1|PREDICTED: peroxidase A2-like [Gossypium raimondii]	GO:0006979, GO:0004601, GO:0016491, GO:0046872, GO:0020037, GO:0055114, GO:0005576, GO:0042744
	Contig138086_961_2256_plus	gi|255582433|ref|XP_002532004.1|Auxin-induced in root cultures protein 12 precursor, putative [Ricinus communis]	GO:0016020, GO:0016021, GO:0055114	XP_002532004.1, EEF30377.1
	Contig138710_4486_18385_plus	gi|802662738|ref|XP_012081034.1|PREDICTED: gamma aminobutyrate transaminase 3, chloroplastic [Jatropha curcas]	GO:0008152, GO:0030170, GO:0003824, GO:0008483
	Contig138710_4672_18385_plus	gi|728811992|gb|KHG00607.1|Adenosylmethionine-8-amino-7-oxononanoate aminotransferase [Gossypium arboreum]	GO:0008152, GO:0030170, GO:0003824, GO:0008483, GO:0016740
	Contig139_513361_515690_-	gi|802579851|ref|XP_012069527.1|PREDICTED: keratin, type I cytoskeletal 9 [Jatropha curcas]	GO:0046872, GO:0030001
	Contig13925_12429_13516_-	gi|37954950|gb|AAO63573.1|HEV2.1 [Hevea brasiliensis]	GO:0008061, GO:0042742, GO:0050832
	Contig13925_12429_13542_-	gi|37954950|gb|AAO63573.1|HEV2.1 [Hevea brasiliensis]	GO:0008061, GO:0042742, GO:0050832
	Contig140049_4394_4952_plus	gi|802581340|ref|XP_012069663.1|PREDICTED: uncharacterized protein LOC105632009 [Jatropha curcas]	GO:0008152, GO:0008080
	Contig1401_67845_69943_-	gi|255538316|ref|XP_002510223.1|glycogenin, putative [Ricinus communis]	GO:0016757, GO:0045492, GO:0015020, GO:0016740, GO:0005794, GO:0009834	EEF52410.1, XP_002510223.1
	Contig14034_8599_10504_-	gi|566256362|ref|XP_006388140.1|hypothetical protein POPTR_0316s00220g [Populus trichocarpa]	GO:0004672, GO:0005524, GO:0006468
	Contig14034_9406_10348_-	gi|566256362|ref|XP_006388140.1|hypothetical protein POPTR_0316s00220g [Populus trichocarpa]	GO:0004672, GO:0005524, GO:0006468
	Contig1404_47800_52125_-	gi|506444369|gb|AGM14949.1|sucrose synthase 4 [Hevea brasiliensis]	GO:0016757, GO:0009058, GO:0016157, GO:0016740, GO:0005985
	Contig1404_47800_52508_-	gi|506444369|gb|AGM14949.1|sucrose synthase 4 [Hevea brasiliensis]	GO:0016757, GO:0009058, GO:0016157, GO:0016740, GO:0005985
	Contig1404_47800_52790_-	gi|506444369|gb|AGM14949.1|sucrose synthase 4 [Hevea brasiliensis]	GO:0016757, GO:0009058, GO:0016157, GO:0016740, GO:0005985
	Contig1404_47800_53429_-	gi|506444369|gb|AGM14949.1|sucrose synthase 4 [Hevea brasiliensis]	GO:0016757, GO:0009058, GO:0016157, GO:0016740, GO:0005985
	Contig1405_138953_142835_plus	gi|802581501|ref|XP_012069750.1|PREDICTED: lysM domain receptor-like kinase 4 [Jatropha curcas]	GO:0004672, GO:0005524, GO:0006468
	Contig1405_139701_143045_plus	gi|802581501|ref|XP_012069750.1|PREDICTED: lysM domain receptor-like kinase 4 [Jatropha curcas]	GO:0004672, GO:0005524, GO:0006468
	Contig14056_17189_30289_plus	gi|255576129|ref|XP_002528959.1|zinc finger protein, putative [Ricinus communis]	GO:0008152, GO:0016788	XP_002528959.1, EEF33433.1
	Contig14056_29080_31454_plus	gi|527209120|gb|EPS73918.1|hypothetical protein M569_00836, partial [Genlisea aurea]	GO:0008152, GO:0016788
*	Contig14068_33335_36835_-	gi|255582077|ref|XP_002531835.1|receptor serine-threonine protein kinase, putative [Ricinus communis]	GO:0000166, GO:0004715, GO:0016310, GO:0016740, GO:0004672, GO:0016301, GO:0004674, GO:0018108, GO:0005524, GO:0006468	XP_002531835.1, EEF30555.1
*	Contig14068_33335_36835_-_variant_2	gi|10445209|gb|AAG16628.1|protein serine/threonine kinase BNK1 [Brassica napus]	GO:0000166, GO:0016310, GO:0004672, GO:0016301, GO:0004674, GO:0005524, GO:0006468
*	Contig14068_33335_36835_-_variant_4	gi|255582077|ref|XP_002531835.1|receptor serine-threonine protein kinase, putative [Ricinus communis]	GO:0000166, GO:0004715, GO:0016310, GO:0016740, GO:0004672, GO:0016301, GO:0004674, GO:0018108, GO:0005524, GO:0006468	XP_002531835.1, EEF30555.1
*	Contig14068_34546_36835_-	gi|255582077|ref|XP_002531835.1|receptor serine-threonine protein kinase, putative [Ricinus communis]	GO:0000166, GO:0004715, GO:0016310, GO:0016740, GO:0004672, GO:0016301, GO:0004674, GO:0018108, GO:0005524, GO:0006468	XP_002531835.1, EEF30555.1
*	Contig1409_92336_97384_plus	gi|255549992|ref|XP_002516047.1|serine-threonine protein kinase, plant-type, putative [Ricinus communis]	GO:0004715, GO:0016310, GO:0016740, GO:0004672, GO:0016301, GO:0004674, GO:0018108, GO:0005524, GO:0006468	XP_002516047.1, EEF46467.1
	Contig141_92969_94412_plus	gi|255569877|ref|XP_002525902.1|l-lactate dehydrogenase, putative [Ricinus communis]	GO:0004459, GO:0005737, GO:0016616, GO:0016491, GO:0003824, GO:0019752, GO:0055114, GO:0005975	XP_002525902.1, EEF36506.1
	Contig1410_120580_124988_-	gi|255555635|ref|XP_002518853.1|transferase, putative [Ricinus communis]	GO:0016757, GO:0016020, GO:0016021, GO:0016760, GO:0016740, GO:0030244	XP_002518853.1, EEF43386.1
*	Contig142381_4_2405_plus	gi|255567007|ref|XP_002524486.1|alcohol dehydrogenase, putative [Ricinus communis]	GO:0008270, GO:0032440, GO:0016491, GO:0055114	XP_002524486.1, EEF37926.1
	Contig142382_13121_15323_-	gi|823129990|ref|XP_012451360.1|PREDICTED: 3-hydroxy-3-methylglutaryl-coenzyme A reductase 1 [Gossypium raimondii]	GO:0005789, GO:0050662, GO:0016616, GO:0016491, GO:0008299, GO:0050661, GO:0016020, GO:0016021, GO:0055114, GO:0004420, GO:0015936, GO:0005783
*	Contig144744_1139_4444_-	gi|643717437|gb|KDP28980.1|hypothetical protein JCGZ_19531 [Jatropha curcas]	GO:0007165, GO:0043531
*	Contig144744_1887_4444_-	gi|643717437|gb|KDP28980.1|hypothetical protein JCGZ_19531 [Jatropha curcas]	GO:0007165, GO:0043531
*	Contig144744_2617_4444_-	gi|643717437|gb|KDP28980.1|hypothetical protein JCGZ_19531 [Jatropha curcas]	GO:0007165, GO:0043531
	Contig1452_126799_131284_plus	gi|225458529|ref|XP_002282331.1|PREDICTED: serine carboxypeptidase II-3-like [Vitis vinifera]	GO:0004185, GO:0006508
	Contig1452_126819_131282_plus	gi|225458529|ref|XP_002282331.1|PREDICTED: serine carboxypeptidase II-3-like [Vitis vinifera]	GO:0004185, GO:0006508
*	Contig145268_1828_6620_-	gi|802603955|ref|XP_012073359.1|PREDICTED: proline-rich receptor-like protein kinase PERK15 [Jatropha curcas]	GO:0004672, GO:0004674, GO:0005524, GO:0006468
*	Contig145268_5460_6887_-	gi|802603955|ref|XP_012073359.1|PREDICTED: proline-rich receptor-like protein kinase PERK15 [Jatropha curcas]	GO:0004672, GO:0004674, GO:0005524, GO:0006468
	Contig1454_259937_260564_plus	gi|442022496|gb|AGC51784.1|ATDI21 [Manihot esculenta]	GO:0006950
	Contig145603_3_554_-	gi|255581850|ref|XP_002531725.1|leucine-rich repeat receptor protein kinase exs precursor, putative [Ricinus communis]	GO:0032440, GO:0016491, GO:0055114, GO:0016310, GO:0016301	EEF30645.1, XP_002531725.1
*	Contig1476_114454_120999_plus	gi|643734581|gb|KDP41251.1|hypothetical protein JCGZ_15658 [Jatropha curcas]	GO:0008152, GO:0016746, GO:0019706, GO:0008270, GO:0046872, GO:0016020, GO:0016021, GO:0016740
*	Contig1476_114463_120999_plus_variant_1	gi|643734581|gb|KDP41251.1|hypothetical protein JCGZ_15658 [Jatropha curcas]	GO:0008152, GO:0016746, GO:0019706, GO:0008270, GO:0046872, GO:0016020, GO:0016021, GO:0016740
*	Contig1476_114463_120999_plus_variant_2	gi|643734581|gb|KDP41251.1|hypothetical protein JCGZ_15658 [Jatropha curcas]	GO:0008152, GO:0016746, GO:0019706, GO:0008270, GO:0046872, GO:0016020, GO:0016021, GO:0016740
	Contig148435_126_932_plus	gi|255558902|ref|XP_002520474.1|glutathione s-transferase, putative [Ricinus communis]	GO:0008152, GO:0016829, GO:0004462, GO:0016740	EEF41887.1, XP_002520474.1
	Contig1488_302316_314017_plus	gi|255585722|ref|XP_002533543.1|Esterase PIR7B, putative [Ricinus communis]	GO:0008152, GO:0050529, GO:0016787	EEF28846.1, XP_002533543.1
	Contig148817_173_961_plus	gi|802578186|ref|XP_012069400.1|PREDICTED: CASP-like protein 1D1 [Jatropha curcas]	GO:0016020, GO:0016021, GO:0005886
	Contig148817_344_836_plus	gi|802578186|ref|XP_012069400.1|PREDICTED: CASP-like protein 1D1 [Jatropha curcas]	GO:0016020, GO:0016021, GO:0005886
	Contig149055_2_584_plus	gi|343796371|gb|AEM63594.1|cinnamate 4-hydroxylase [Leucaena leucocephala]	GO:0005506, GO:0016705, GO:0016491, GO:0046872, GO:0020037, GO:0055114, GO:0004497
*	Contig1502_11205_11472_-	gi|643731025|gb|KDP38363.1|hypothetical protein JCGZ_04288 [Jatropha curcas]	GO:0005509
	Contig150486_1352_4412_-	gi|802755194|ref|XP_012088837.1|PREDICTED: probable receptor-like protein kinase At5g18500 [Jatropha curcas]	GO:0000166, GO:0004672, GO:0004674, GO:0005524, GO:0006468
	Contig1506_6167_10140_-	gi|802708653|ref|XP_012084519.1|PREDICTED: E3 ubiquitin-protein ligase UPL5 [Jatropha curcas]	GO:0008152, GO:0016874, GO:0016567, GO:0004842
	Contig1506_6167_10140_-_variant_1	gi|255583933|ref|XP_002532714.1|conserved hypothetical protein [Ricinus communis]	GO:0008152, GO:0016874, GO:0004842, GO:0016567	EEF29663.1, XP_002532714.1
	Contig1506_6167_10162_-	gi|255583933|ref|XP_002532714.1|conserved hypothetical protein [Ricinus communis]	GO:0008152, GO:0016874, GO:0004842, GO:0016567	EEF29663.1, XP_002532714.1
	Contig1506_6465_10394_-	gi|802708653|ref|XP_012084519.1|PREDICTED: E3 ubiquitin-protein ligase UPL5 [Jatropha curcas]	GO:0008152, GO:0016874, GO:0016567, GO:0004842
	Contig1514_56017_56974_plus	gi|643735011|gb|KDP41681.1|hypothetical protein JCGZ_16088 [Jatropha curcas]	GO:0003677	AIT52202.1
	Contig1516_335_4245_plus	gi|802727245|ref|XP_012086121.1|PREDICTED: guanylate kinase 2 [Jatropha curcas]	GO:0046939, GO:0006163, GO:0004385
	Contig1516_337_4245_plus	gi|802727245|ref|XP_012086121.1|PREDICTED: guanylate kinase 2 [Jatropha curcas]	GO:0046939, GO:0006163, GO:0004385
*	Contig15175_5531_8626_plus	gi|643714154|gb|KDP26819.1|hypothetical protein JCGZ_17977 [Jatropha curcas]	GO:0008152, GO:0008080
*	Contig15175_5531_8626_plus_variant_1	gi|643714154|gb|KDP26819.1|hypothetical protein JCGZ_17977 [Jatropha curcas]	GO:0008152, GO:0008080
*	Contig15175_5531_8783_plus	gi|643714154|gb|KDP26819.1|hypothetical protein JCGZ_17977 [Jatropha curcas]	GO:0008152, GO:0008080
*	Contig15175_5689_8626_plus	gi|643714154|gb|KDP26819.1|hypothetical protein JCGZ_17977 [Jatropha curcas]	GO:0008152, GO:0008080
	Contig152_451348_452284_-	gi|224122606|ref|XP_002318878.1|hypothetical protein POPTR_0012s14540g [Populus trichocarpa]	GO:0008152, GO:0004560, GO:0016787, GO:0016798, GO:0005975	XP_002510887.1, EEF51489.1
	Contig152_487870_488461_plus	gi|255539735|ref|XP_002510932.1|21 kDa protein precursor, putative [Ricinus communis]	GO:0008152, GO:0004857, GO:0043086, GO:0030599	XP_002510932.1, EEF51534.1
*	Contig152_537200_541283_-	gi|802769703|ref|XP_012090430.1|PREDICTED: monocopper oxidase-like protein SKS1 [Jatropha curcas]	GO:0003677
*	Contig152_537200_541534_-	gi|802769703|ref|XP_012090430.1|PREDICTED: monocopper oxidase-like protein SKS1 [Jatropha curcas]	GO:0016491, GO:0005507, GO:0055114
*	Contig152_537200_541575_-	gi|802769703|ref|XP_012090430.1|PREDICTED: monocopper oxidase-like protein SKS1 [Jatropha curcas]	GO:0016491, GO:0005507, GO:0055114
*	Contig152_537402_541534_-	gi|802769703|ref|XP_012090430.1|PREDICTED: monocopper oxidase-like protein SKS1 [Jatropha curcas]	GO:0016491, GO:0005507, GO:0055114
	Contig152_79847_81621_plus	gi|255539645|ref|XP_002510887.1|alpha-l-fucosidase, putative [Ricinus communis]	GO:0016491, GO:0005507, GO:0055114
	Contig1522_73887_83144_plus	gi|255552774|ref|XP_002517430.1|BRASSINOSTEROID INSENSITIVE 1-associated receptor kinase 1 precursor, putative [Ricinus communis]	GO:0016020, GO:0016021, GO:0016310, GO:0004672, GO:0016301, GO:0005524, GO:0006468	XP_002517430.1, EEF44972.1
	Contig1522_74285_88959_plus	gi|255552774|ref|XP_002517430.1|BRASSINOSTEROID INSENSITIVE 1-associated receptor kinase 1 precursor, putative [Ricinus communis]	GO:0016020, GO:0016021, GO:0016310, GO:0004672, GO:0016301, GO:0005524, GO:0006468	XP_002517430.1, EEF44972.1
	Contig1524_226324_229553_-	gi|380468128|gb|AFD61599.1|myo-inositol-1 phosphate synthase [Hevea brasiliensis]	GO:0006021, GO:0008654, GO:0004512, GO:0016853
	Contig1541_152925_155452_-	gi|802723827|ref|XP_012085532.1|PREDICTED: uncharacterized protein LOC105644700 [Jatropha curcas]	GO:0016020, GO:0006487, GO:0003830
	Contig1544_109835_113028_-	gi|802596341|ref|XP_012072194.1|PREDICTED: multicopper oxidase LPR1 [Jatropha curcas]	GO:0016874, GO:0016567, GO:0004842
*	Contig1544_64977_68171_-	gi|548843183|gb|ERN02942.1|hypothetical protein AMTR_s00135p00108920 [Amborella trichopoda]	GO:0016491, GO:0005507, GO:0055114
	Contig1568_124111_125444_-	gi|643686984|gb|KDP20149.1|hypothetical protein JCGZ_05918 [Jatropha curcas]	GO:0004672, GO:0005524, GO:0006468
*	Contig15746_21194_24249_-	gi|734416623|gb|KHN38502.1|Triacylglycerol lipase 2 [Glycine soja]	GO:0006629, GO:0016042, GO:0016787, GO:0016788
	Contig15807_111607_118152_-	gi|802587202|ref|XP_012070721.1|PREDICTED: kinesin-3 isoform X1 [Jatropha curcas]	GO:0008152, GO:0000166, GO:0003777, GO:0008017, GO:0005871, GO:0005874, GO:0005524, GO:0007018
	Contig15807_111769_118003_-	gi|802587202|ref|XP_012070721.1|PREDICTED: kinesin-3 isoform X1 [Jatropha curcas]	GO:0008152, GO:0000166, GO:0003777, GO:0008017, GO:0005871, GO:0005874, GO:0005524, GO:0007018
	Contig158092_49537_52761_plus	gi|802754466|ref|XP_012088710.1|PREDICTED: random slug protein 5 [Jatropha curcas]	GO:0006810, GO:0005622, GO:0005215
	Contig1581_75216_80655_plus	gi|255549714|ref|XP_002515908.1|BRASSINOSTEROID INSENSITIVE 1-associated receptor kinase 1 precursor, putative [Ricinus communis]	GO:0016310, GO:0004672, GO:0016740, GO:0016301, GO:0004674, GO:0005524, GO:0006468	EEF46328.1, XP_002515908.1
	Contig1581_75255_80655_plus	gi|255549714|ref|XP_002515908.1|BRASSINOSTEROID INSENSITIVE 1-associated receptor kinase 1 precursor, putative [Ricinus communis]	GO:0016310, GO:0004672, GO:0016740, GO:0016301, GO:0004674, GO:0005524, GO:0006468	EEF46328.1, XP_002515908.1
	Contig1581_75298_80655_plus	gi|255549714|ref|XP_002515908.1|BRASSINOSTEROID INSENSITIVE 1-associated receptor kinase 1 precursor, putative [Ricinus communis]	GO:0016310, GO:0004672, GO:0016740, GO:0016301, GO:0004674, GO:0005524, GO:0006468	EEF46328.1, XP_002515908.1
	Contig1581_75298_80655_plus_variant_1	gi|255549714|ref|XP_002515908.1|BRASSINOSTEROID INSENSITIVE 1-associated receptor kinase 1 precursor, putative [Ricinus communis]	GO:0016310, GO:0004672, GO:0016740, GO:0016301, GO:0004674, GO:0005524, GO:0006468	EEF46328.1, XP_002515908.1
	Contig1581_75298_80655_plus_variant_2	gi|255549714|ref|XP_002515908.1|BRASSINOSTEROID INSENSITIVE 1-associated receptor kinase 1 precursor, putative [Ricinus communis]	GO:0016310, GO:0004672, GO:0016740, GO:0016301, GO:0004674, GO:0005524, GO:0006468	EEF46328.1, XP_002515908.1
	Contig1581_75298_80655_plus_variant_3	gi|255549714|ref|XP_002515908.1|BRASSINOSTEROID INSENSITIVE 1-associated receptor kinase 1 precursor, putative [Ricinus communis]	GO:0016310, GO:0004672, GO:0016740, GO:0016301, GO:0004674, GO:0005524, GO:0006468	EEF46328.1, XP_002515908.1
	Contig1581_75298_80655_plus_variant_4	gi|734403842|gb|KHN32664.1|Putative leucine-rich repeat receptor-like protein kinase [Glycine soja]	GO:0016310, GO:0016740, GO:0004672, GO:0016301, GO:0005524, GO:0006468
	Contig1581_75298_80655_plus_variant_5	gi|255549714|ref|XP_002515908.1|BRASSINOSTEROID INSENSITIVE 1-associated receptor kinase 1 precursor, putative [Ricinus communis]	GO:0016310, GO:0004672, GO:0016740, GO:0016301, GO:0004674, GO:0005524, GO:0006468	EEF46328.1, XP_002515908.1
	Contig1581_75298_80655_plus_variant_6	gi|255549714|ref|XP_002515908.1|BRASSINOSTEROID INSENSITIVE 1-associated receptor kinase 1 precursor, putative [Ricinus communis]	GO:0016310, GO:0004672, GO:0016740, GO:0016301, GO:0004674, GO:0005524, GO:0006468	EEF46328.1, XP_002515908.1
	Contig1581_75298_80655_plus_variant_7	gi|255549714|ref|XP_002515908.1|BRASSINOSTEROID INSENSITIVE 1-associated receptor kinase 1 precursor, putative [Ricinus communis]	GO:0016310, GO:0004672, GO:0016740, GO:0016301, GO:0004674, GO:0005524, GO:0006468	EEF46328.1, XP_002515908.1
	Contig1581_75380_80655_plus	gi|255549714|ref|XP_002515908.1|BRASSINOSTEROID INSENSITIVE 1-associated receptor kinase 1 precursor, putative [Ricinus communis]	GO:0016310, GO:0004672, GO:0016740, GO:0016301, GO:0004674, GO:0005524, GO:0006468	EEF46328.1, XP_002515908.1
	Contig1581_76191_80563_plus	gi|255549714|ref|XP_002515908.1|BRASSINOSTEROID INSENSITIVE 1-associated receptor kinase 1 precursor, putative [Ricinus communis]	GO:0016310, GO:0004672, GO:0016740, GO:0016301, GO:0004674, GO:0005524, GO:0006468	EEF46328.1, XP_002515908.1
	Contig1581_76191_80655_plus	gi|255549714|ref|XP_002515908.1|BRASSINOSTEROID INSENSITIVE 1-associated receptor kinase 1 precursor, putative [Ricinus communis]	GO:0016310, GO:0004672, GO:0016740, GO:0016301, GO:0004674, GO:0005524, GO:0006468	EEF46328.1, XP_002515908.1
	Contig1581_78222_80655_plus	gi|255549714|ref|XP_002515908.1|BRASSINOSTEROID INSENSITIVE 1-associated receptor kinase 1 precursor, putative [Ricinus communis]	GO:0016310, GO:0004672, GO:0016740, GO:0016301, GO:0004674, GO:0005524, GO:0006468	EEF46328.1, XP_002515908.1
	Contig1581_79246_80655_plus	gi|641834746|gb|KDO53734.1|hypothetical protein CISIN_1g0028871mg, partial [Citrus sinensis]	GO:0004672, GO:0004674, GO:0005524, GO:0006468
*	Contig158534_15_2577_-	gi|802555763|ref|XP_012065611.1|PREDICTED: putative disease resistance protein RGA3 [Jatropha curcas]	GO:0043531
*	Contig158534_15_2606_-	gi|28300299|gb|AAO37645.1|NBS-LRR resistance protein RGH1 [Manihot esculenta]	GO:0043531
	Contig1587_8033_10264_-	gi|802611530|ref|XP_012074541.1|PREDICTED: transcription factor bHLH25-like [Jatropha curcas]	GO:0046983
	Contig1587_8033_10640_-	gi|802611530|ref|XP_012074541.1|PREDICTED: transcription factor bHLH25-like [Jatropha curcas]	GO:0046983
	Contig1587_8037_10623_-	gi|802611530|ref|XP_012074541.1|PREDICTED: transcription factor bHLH25-like [Jatropha curcas]	GO:0046983
	Contig158845_5778_7214_plus	gi|255543387|ref|XP_002512756.1|conserved hypothetical protein [Ricinus communis]	GO:0003677, GO:0003700, GO:0007275, GO:0006351, GO:0006355, GO:0005634	XP_002512756.1, BAM75180.1, EEF49259.1
	Contig158926_1_1298_plus	gi|643736879|gb|KDP43125.1|hypothetical protein JCGZ_26658 [Jatropha curcas]	GO:0043531
	Contig158926_201_1139_plus	gi|643736879|gb|KDP43125.1|hypothetical protein JCGZ_26658 [Jatropha curcas]	GO:0043531
	Contig159015_37_1813_-	gi|255545702|ref|XP_002513911.1|receptor protein kinase, putative [Ricinus communis]	GO:0016491, GO:0032440, GO:0055114, GO:0016310, GO:0016740, GO:0004672, GO:0016301, GO:0005524, GO:0006468	XP_002513911.1, EEF48494.1
	Contig1591_14037_15727_plus	gi|392521658|gb|AFM77857.1|myb domain protein [Hevea brasiliensis]	GO:0003677, GO:0008152, GO:0003824
	Contig15978_3880_7208_-	gi|802689737|ref|XP_012082876.1|PREDICTED: probable beta-D-xylosidase 2 [Jatropha curcas]	GO:0004553, GO:0016787, GO:0005975
	Contig15978_3880_7210_-	gi|802689737|ref|XP_012082876.1|PREDICTED: probable beta-D-xylosidase 2 [Jatropha curcas]	GO:0004553, GO:0016787, GO:0005975
	Contig15978_3880_7210_-_variant_1	gi|802689737|ref|XP_012082876.1|PREDICTED: probable beta-D-xylosidase 2 [Jatropha curcas]	GO:0004553, GO:0016787, GO:0005975
	Contig15978_3967_7185_-	gi|255548487|ref|XP_002515300.1|Beta-glucosidase, putative [Ricinus communis]	GO:0008152, GO:0008422, GO:0004553, GO:0005975, GO:0016798, GO:0016787	EEF47284.1, XP_002515300.1
	Contig159809_120975_124268_plus_variant_1	gi|255556131|ref|XP_002519100.1|multidrug resistance pump, putative [Ricinus communis]	GO:0055085, GO:0016020, GO:0015297, GO:0016021, GO:0006855, GO:0015238	EEF43311.1, XP_002519100.1
	Contig159809_122917_124268_plus	gi|255556131|ref|XP_002519100.1|multidrug resistance pump, putative [Ricinus communis]	GO:0055085, GO:0016020, GO:0015297, GO:0016021, GO:0006855, GO:0015238	EEF43311.1, XP_002519100.1
	Contig16_222337_232296_-	gi|66269671|gb|AAY43213.1|CRT/DRE binding factor 1 [Hevea brasiliensis]	GO:0003677, GO:0003700, GO:0006351, GO:0006355, GO:0005634
	Contig16_229787_232391_-	gi|255539561|ref|XP_002510845.1|Dehydration-responsive element-binding protein 1B, putative [Ricinus communis]	GO:0003677, GO:0003700, GO:0006351, GO:0006355, GO:0005634	EEF51447.1, XP_002510845.1
	Contig16_338789_340110_-	gi|255539551|ref|XP_002510840.1|protein binding protein, putative [Ricinus communis]	GO:0051087	XP_002510840.1, EEF51442.1
	Contig160_195444_197218_plus	gi|802761907|ref|XP_012089912.1|PREDICTED: transcription factor MYB3-like [Jatropha curcas]	GO:0003677
	Contig161346_3707_4947_-	gi|643708852|gb|KDP23768.1|hypothetical protein JCGZ_23601 [Jatropha curcas]	GO:0046872, GO:0030145, GO:0005576, GO:0045735
	Contig16172_14013_15012_plus	gi|643708852|gb|KDP23768.1|hypothetical protein JCGZ_23601 [Jatropha curcas]	GO:0046872, GO:0030145, GO:0005576, GO:0045735
	Contig1619_46766_49242_plus	gi|567882883|ref|XP_006434000.1|hypothetical protein CICLE_v10001888mg [Citrus clementina]	GO:0005509, GO:0005544
	Contig1619_46766_49259_plus	gi|358249190|ref|NP_001239752.1|uncharacterized protein LOC100815639 [Glycine max]	GO:0005509, GO:0005544
	Contig1621_191118_192892_plus	gi|802547163|ref|XP_012088851.1|PREDICTED: glycerol-3-phosphate acyltransferase 5 [Jatropha curcas]	GO:0008152, GO:0016746
	Contig1623_33643_38317_-	gi|255554204|ref|XP_002518142.1|potassium channel beta, putative [Ricinus communis]	GO:0047681, GO:0016491, GO:0055114	EEF44275.1, XP_002518142.1
	Contig163_17857_18127_-	gi|802688937|ref|XP_012082797.1|PREDICTED: indole-3-acetic acid-induced protein ARG2-like [Jatropha curcas]	GO:0006950
*	Contig1638_179886_182984_plus	gi|643716793|gb|KDP28419.1|hypothetical protein JCGZ_14190 [Jatropha curcas]	GO:0000166, GO:0003676
*	Contig1638_180594_182257_plus	gi|567904494|ref|XP_006444735.1|hypothetical protein CICLE_v10021586mg [Citrus clementina]	GO:0000166, GO:0003676
	Contig164_127718_131182_plus	gi|225461168|ref|XP_002282942.1|PREDICTED: chitin-inducible gibberellin-responsive protein 1-like [Vitis vinifera]	GO:0006351, GO:0006355
	Contig16404_1672_3387_-	gi|643736879|gb|KDP43125.1|hypothetical protein JCGZ_26658 [Jatropha curcas]	GO:0043531
	Contig16404_1672_3387_-_variant_1	gi|643736879|gb|KDP43125.1|hypothetical protein JCGZ_26658 [Jatropha curcas]	GO:0043531
	Contig16404_1672_3387_-_variant_2	gi|643736879|gb|KDP43125.1|hypothetical protein JCGZ_26658 [Jatropha curcas]	GO:0043531
	Contig16404_1920_3387_-	gi|643736879|gb|KDP43125.1|hypothetical protein JCGZ_26658 [Jatropha curcas]	GO:0043531
	Contig1642_6033_16115_-	gi|703070222|ref|XP_010088733.1|putative cinnamyl alcohol dehydrogenase 9 [Morus notabilis]	GO:0008270, GO:0016491, GO:0046872, GO:0055114	AET04653.1, XP_003630177.1
	Contig1642_6033_9508_-	gi|357519777|ref|XP_003630177.1|cinnamyl alcohol dehydrogenase-like protein [Medicago truncatula]	GO:0008270, GO:0016491, GO:0046872, GO:0055114
	Contig1642_6033_9508_-_variant_1	gi|802615710|ref|XP_012075299.1|PREDICTED: probable cinnamyl alcohol dehydrogenase 9 [Jatropha curcas]	GO:0008270, GO:0046872, GO:0016491, GO:0055114	EXB36914.1, XP_010088733.1
	Contig1649_32048_36243_plus	gi|590646010|ref|XP_007031504.1|Shaggy-like kinase 13 isoform 1 [Theobroma cacao]	GO:0000166, GO:0016310, GO:0004672, GO:0016301, GO:0005524, GO:0006468
	Contig1649_32053_36243_plus	gi|590646010|ref|XP_007031504.1|Shaggy-like kinase 13 isoform 1 [Theobroma cacao]	GO:0000166, GO:0016310, GO:0004672, GO:0016301, GO:0005524, GO:0006468
	Contig1649_32420_36195_plus	gi|46576619|sp|Q8VZD5.1|KSG5_ARATH	GO:0000166, GO:0004672, GO:0005524, GO:0006468
	Contig1649_34515_36243_plus	gi|46576619|sp|Q8VZD5.1|KSG5_ARATH	GO:0004672, GO:0005524, GO:0006468
	Contig164926_29690_34932_-_variant_1	gi|802733522|ref|XP_012086636.1|PREDICTED: probable beta-1,3-galactosyltransferase 6 [Jatropha curcas]	GO:0016757, GO:0016020, GO:0016021, GO:0008378, GO:0005794, GO:0006486, GO:0016740
	Contig164926_29690_35105_-	gi|802733522|ref|XP_012086636.1|PREDICTED: probable beta-1,3-galactosyltransferase 6 [Jatropha curcas]	GO:0016757, GO:0016020, GO:0016021, GO:0008378, GO:0005794, GO:0006486, GO:0016740
	Contig164926_29690_35114_-	gi|802733522|ref|XP_012086636.1|PREDICTED: probable beta-1,3-galactosyltransferase 6 [Jatropha curcas]	GO:0016757, GO:0016020, GO:0016021, GO:0008378, GO:0005794, GO:0006486, GO:0016740
	Contig164926_29690_35114_-_variant_1	gi|823214230|ref|XP_012439864.1|PREDICTED: probable beta-1,3-galactosyltransferase 6 [Gossypium raimondii]	GO:0016757, GO:0016020, GO:0016021, GO:0008378, GO:0016740, GO:0006486, GO:0005794
	Contig165267_364_1014_-	gi|802766205|ref|XP_012090081.1|PREDICTED: glutamate synthase 1 [NADH], chloroplastic isoform X1 [Jatropha curcas]	GO:0005506, GO:0006537, GO:0003824, GO:0016040, GO:0050660, GO:0016491, GO:0006807, GO:0055114, GO:0045181, GO:0051536, GO:0015930, GO:0008152, GO:0016638, GO:0016639, GO:0010181
	Contig1660_131332_134081_-	gi|734403281|gb|KHN32462.1|Serine/threonine-protein kinase-like protein CCR4 [Glycine soja]	GO:0000166, GO:0016310, GO:0004672, GO:0016740, GO:0016301, GO:0005524, GO:0006468
	Contig167272_42_930_plus	gi|731407925|ref|XP_010656659.1|PREDICTED: probable leucine-rich repeat receptor-like protein kinase At1g35710 [Vitis vinifera]	GO:0016020, GO:0016021, GO:0004672, GO:0005524, GO:0006468
	Contig1675_21585_38844_plus	gi|255549968|ref|XP_002516035.1|conserved hypothetical protein [Ricinus communis]	GO:0016021	EEF46455.1, XP_002516035.1
	Contig1675_34600_38844_plus	gi|225442593|ref|XP_002284423.1|PREDICTED: uncharacterized protein LOC100266912 [Vitis vinifera]	GO:0016021
	Contig1675_36922_38844_plus	gi|255549968|ref|XP_002516035.1|conserved hypothetical protein [Ricinus communis]	GO:0016021	EEF46455.1, XP_002516035.1
*	Contig1688_97792_101848_-	gi|802618367|ref|XP_012075451.1|PREDICTED: kinesin-like protein NACK1 [Jatropha curcas]	GO:0008152, GO:0003777, GO:0000166, GO:0008017, GO:0005871, GO:0005874, GO:0005524, GO:0007018
*	Contig1688_97792_103286_-	gi|802618367|ref|XP_012075451.1|PREDICTED: kinesin-like protein NACK1 [Jatropha curcas]	GO:0008152, GO:0003777, GO:0000166, GO:0008017, GO:0005871, GO:0005874, GO:0005524, GO:0007018
	Contig1689_126114_129231_-	gi|823224422|ref|XP_012444977.1|PREDICTED: cytochrome P450 734A1 [Gossypium raimondii]	GO:0005506, GO:0016705, GO:0046872, GO:0016491, GO:0020037, GO:0055114, GO:0004497, GO:0050616	XP_002510355.1, EEF52542.1
	Contig1689_94008_104159_-	gi|255538580|ref|XP_002510355.1|cytochrome P450, putative [Ricinus communis]	GO:0005506, GO:0046872, GO:0016491, GO:0016705, GO:0020037, GO:0055114, GO:0004497
	Contig1689_94008_129231_-	gi|802592857|ref|XP_012071806.1|PREDICTED: cytochrome P450 734A1-like [Jatropha curcas]	GO:0005506, GO:0046872, GO:0016491, GO:0016705, GO:0020037, GO:0055114, GO:0004497
	Contig1689_94008_129231_-_variant_1	gi|802592857|ref|XP_012071806.1|PREDICTED: cytochrome P450 734A1-like [Jatropha curcas]	GO:0005506, GO:0016705, GO:0046872, GO:0016491, GO:0020037, GO:0055114, GO:0004497, GO:0050616	XP_002510355.1, EEF52542.1
	Contig1689_98760_129231_-	gi|255538580|ref|XP_002510355.1|cytochrome P450, putative [Ricinus communis]	GO:0005506, GO:0016705, GO:0046872, GO:0016491, GO:0020037, GO:0055114, GO:0004497
*	Contig169753_904_3256_-	gi|643718738|gb|KDP29864.1|hypothetical protein JCGZ_18439 [Jatropha curcas]	GO:0000166, GO:0016310, GO:0016740, GO:0004672, GO:0016301, GO:0004674, GO:0005524, GO:0006468
*	Contig169753_904_3344_-	gi|643718738|gb|KDP29864.1|hypothetical protein JCGZ_18439 [Jatropha curcas]	GO:0000166, GO:0016310, GO:0016740, GO:0004672, GO:0016301, GO:0004674, GO:0005524, GO:0006468
*	Contig169753_904_3344_-_variant_1	gi|643718738|gb|KDP29864.1|hypothetical protein JCGZ_18439 [Jatropha curcas]	GO:0000166, GO:0016310, GO:0016740, GO:0004672, GO:0016301, GO:0004674, GO:0005524, GO:0006468
	Contig1709_153615_155610_plus	gi|255581476|ref|XP_002531545.1|carbohydrate binding protein, putative [Ricinus communis]	GO:0000166, GO:0004693, GO:0051726, GO:0004672, GO:0016740, GO:0030246, GO:0004674, GO:0005524, GO:0006468	EEF30839.1, XP_002531545.1
	Contig172_355404_357883_plus	gi|802537252|ref|XP_012093248.1|PREDICTED: L-ascorbate oxidase-like [Jatropha curcas]	GO:0016491, GO:0046872, GO:0005507, GO:0055114, GO:0005576
	Contig172_355493_357883_plus	gi|802537252|ref|XP_012093248.1|PREDICTED: L-ascorbate oxidase-like [Jatropha curcas]	GO:0016491, GO:0046872, GO:0005507, GO:0055114, GO:0005576
	Contig172_355842_357883_plus	gi|802537252|ref|XP_012093248.1|PREDICTED: L-ascorbate oxidase-like [Jatropha curcas]	GO:0016491, GO:0046872, GO:0005507, GO:0055114, GO:0005576
	Contig172_770996_774298_-	gi|255582518|ref|XP_002532044.1|Anthranilate N-benzoyltransferase protein, putative [Ricinus communis]	GO:0047672, GO:0008152, GO:0016746, GO:0016747, GO:0016740	XP_002532044.1, EEF30334.1
*	Contig1723_122481_123756_-	gi|590662427|ref|XP_007035945.1|Uncharacterized protein isoform 1 [Theobroma cacao]	GO:0008152, GO:0071555, GO:0004650, GO:0005576, GO:0005975, GO:0016798, GO:0016787
	Contig1723_85937_90980_plus	gi|802706257|ref|XP_012084150.1|PREDICTED: polygalacturonase At1g48100 [Jatropha curcas]	GO:0008152, GO:0071555, GO:0004650, GO:0005576, GO:0005975, GO:0016798, GO:0016787
	Contig1723_86775_90980_plus	gi|802706257|ref|XP_012084150.1|PREDICTED: polygalacturonase At1g48100 [Jatropha curcas]	GO:0030247
	Contig1728_139372_141830_-	gi|255587152|ref|XP_002534157.1|alcohol dehydrogenase, putative [Ricinus communis]	GO:0008270, GO:0016491, GO:0046872, GO:0055114, GO:0051903	EEF28223.1, XP_002534157.1
	Contig1728_139372_141976_-	gi|255587152|ref|XP_002534157.1|alcohol dehydrogenase, putative [Ricinus communis]	GO:0008270, GO:0016491, GO:0046872, GO:0055114, GO:0051903	EEF28223.1, XP_002534157.1
	Contig1728_139396_141979_-	gi|255587152|ref|XP_002534157.1|alcohol dehydrogenase, putative [Ricinus communis]	GO:0008270, GO:0016491, GO:0046872, GO:0055114, GO:0051903	EEF28223.1, XP_002534157.1
	Contig174829_24818_25813_plus	gi|802715320|ref|XP_012084717.1|PREDICTED: probable calcium-binding protein CML45 [Jatropha curcas]	GO:0005509
*	Contig17549_873_3722_plus	gi|255579431|ref|XP_002530559.1|conserved hypothetical protein [Ricinus communis]	GO:0007165, GO:0043531	EEF31827.1, XP_002530559.1
*	Contig17549_879_6735_plus	gi|802729189|ref|XP_012086191.1|PREDICTED: TMV resistance protein N-like isoform X1 [Jatropha curcas]	GO:0007165, GO:0043531
	Contig176135_1_1703_-	gi|255581850|ref|XP_002531725.1|leucine-rich repeat receptor protein kinase exs precursor, putative [Ricinus communis]	GO:0032440, GO:0016491, GO:0055114, GO:0016310, GO:0016301	EEF30645.1, XP_002531725.1
	Contig176135_62_1853_-	gi|255581850|ref|XP_002531725.1|leucine-rich repeat receptor protein kinase exs precursor, putative [Ricinus communis]	GO:0032440, GO:0016491, GO:0055114, GO:0016310, GO:0016301	EEF30645.1, XP_002531725.1
	Contig177_252920_255577_-	gi|802620855|ref|XP_012075736.1|PREDICTED: probable serine/threonine-protein kinase At1g18390 [Jatropha curcas]	GO:0004672, GO:0004674, GO:0005524, GO:0006468
	Contig177_252920_255577_-_variant_1	gi|802620855|ref|XP_012075736.1|PREDICTED: probable serine/threonine-protein kinase At1g18390 [Jatropha curcas]	GO:0004672, GO:0004674, GO:0005524, GO:0006468
	Contig177_253140_255577_-	gi|147811712|emb|CAN65965.1|hypothetical protein VITISV_005934 [Vitis vinifera]	GO:0000166, GO:0004672, GO:0004674, GO:0005524, GO:0006468
	Contig1775_127263_128550_plus	gi|219842180|dbj|BAH10647.1|Prephenate dehydratase [Hevea brasiliensis]	GO:0008152, GO:0016597, GO:0004664, GO:0009094
	Contig1780_59318_64233_-	gi|27735261|sp|P29516.2|TBB8_ARATH	GO:0005856, GO:0008152, GO:0051258, GO:0000166, GO:0005525, GO:0005737, GO:0003924, GO:0043234, GO:0005200, GO:0005874, GO:0007017
	Contig1780_59318_64416_-	gi|27735261|sp|P29516.2|TBB8_ARATH	GO:0005856, GO:0008152, GO:0051258, GO:0000166, GO:0005525, GO:0005737, GO:0003924, GO:0043234, GO:0005200, GO:0005874, GO:0007017
	Contig178389_15207_17661_-	gi|255565570|ref|XP_002523775.1|cytochrome P450, putative [Ricinus communis]	GO:0005506, GO:0016491, GO:0046872, GO:0016705, GO:0070330, GO:0020037, GO:0055114, GO:0004497	XP_002523775.1, EEF38624.1
	Contig179_75733_79317_plus	gi|313586433|gb|ADR71227.1|40S ribosomal protein S17A [Hevea brasiliensis]	GO:0003735, GO:0005840, GO:0006412, GO:0005622
	Contig179_76018_79317_plus	gi|313586433|gb|ADR71227.1|40S ribosomal protein S17A [Hevea brasiliensis]	GO:0003735, GO:0005840, GO:0006412, GO:0005622
	Contig179_77476_79317_plus	gi|313586433|gb|ADR71227.1|40S ribosomal protein S17A [Hevea brasiliensis]	GO:0003735, GO:0005840, GO:0006412, GO:0005622
	Contig179_78465_79248_plus	gi|313586433|gb|ADR71227.1|40S ribosomal protein S17A [Hevea brasiliensis]	GO:0003735, GO:0005840, GO:0006412, GO:0005622
	Contig17987_28047_30299_-	gi|566157469|ref|XP_002301137.2|hypothetical protein POPTR_0002s11440g [Populus trichocarpa]	GO:0003677
	Contig17987_28315_29846_-	gi|566157469|ref|XP_002301137.2|hypothetical protein POPTR_0002s11440g [Populus trichocarpa]	GO:0003677
	Contig18_94922_98312_plus	gi|255550970|ref|XP_002516533.1|serine-threonine protein kinase, plant-type, putative [Ricinus communis]	GO:0000166, GO:0000165, GO:0000186, GO:0016491, GO:0016020, GO:0016021, GO:0004709, GO:0055114, GO:0016310, GO:0016740, GO:0016301, GO:0032440, GO:0004672, GO:0004674, GO:0005524, GO:0006468, GO:0005622	XP_002516533.1, EEF45874.1
	Contig181_163228_167492_-	gi|595894929|ref|XP_007213710.1|hypothetical protein PRUPE_ppa000652mg [Prunus persica]	GO:0003677, GO:0003700, GO:0006351, GO:0006355, GO:0005634
	Contig181_163228_167725_-	gi|595894929|ref|XP_007213710.1|hypothetical protein PRUPE_ppa000652mg [Prunus persica]	GO:0003677, GO:0003700, GO:0006351, GO:0006355, GO:0005634
	Contig181_163228_167835_-	gi|595894929|ref|XP_007213710.1|hypothetical protein PRUPE_ppa000652mg [Prunus persica]	GO:0001653, GO:0000166, GO:0009507, GO:0016020, GO:0016021, GO:0016310, GO:0016740, GO:0016301, GO:0007165, GO:0004672, GO:0004674, GO:0005524, GO:0006468, GO:0005886
	Contig181_163566_166722_-	gi|595894929|ref|XP_007213710.1|hypothetical protein PRUPE_ppa000652mg [Prunus persica]	GO:0001653, GO:0000166, GO:0009507, GO:0016020, GO:0016021, GO:0016310, GO:0016740, GO:0016301, GO:0007165, GO:0004672, GO:0004674, GO:0005524, GO:0006468, GO:0005886
	Contig181_57524_58462_plus	gi|494319593|gb|AGL34964.1|ethylene-responsive transcription factor 5 [Hevea brasiliensis]	GO:0001653, GO:0000166, GO:0009507, GO:0016020, GO:0016021, GO:0016310, GO:0016740, GO:0016301, GO:0007165, GO:0004672, GO:0004674, GO:0005524, GO:0006468, GO:0005886
	Contig181_57606_58305_plus	gi|494319593|gb|AGL34964.1|ethylene-responsive transcription factor 5 [Hevea brasiliensis]	GO:0001653, GO:0000166, GO:0009507, GO:0016020, GO:0016021, GO:0016310, GO:0016740, GO:0016301, GO:0007165, GO:0004672, GO:0004674, GO:0005524, GO:0006468, GO:0005886
	Contig18133_95250_101336_-	gi|255540617|ref|XP_002511373.1|homeobox protein knotted-1, putative [Ricinus communis]	GO:0003677, GO:0006355, GO:0043565, GO:0005634	EEF51975.1, XP_002511373.1
	Contig18133_95250_101968_-	gi|255540617|ref|XP_002511373.1|homeobox protein knotted-1, putative [Ricinus communis]	GO:0003677, GO:0006355, GO:0043565, GO:0005634	EEF51975.1, XP_002511373.1
	Contig18133_95250_102009_-	gi|255540617|ref|XP_002511373.1|homeobox protein knotted-1, putative [Ricinus communis]	GO:0003677, GO:0006355, GO:0043565, GO:0005634	EEF51975.1, XP_002511373.1
	Contig18133_95250_96621_-	gi|255540617|ref|XP_002511373.1|homeobox protein knotted-1, putative [Ricinus communis]	GO:0003677, GO:0006355, GO:0043565, GO:0005634	EEF51975.1, XP_002511373.1
	Contig18133_95265_111254_-	gi|255540617|ref|XP_002511373.1|homeobox protein knotted-1, putative [Ricinus communis]	GO:0003677, GO:0006355, GO:0043565, GO:0005634	EEF51975.1, XP_002511373.1
	Contig1818_65018_66159_-	gi|802775629|ref|XP_012090835.1|PREDICTED: cysteine proteinase inhibitor 5-like [Jatropha curcas]	GO:0004869, GO:0010951, GO:0030414, GO:0010466
	Contig1818_65692_66025_-	gi|802775629|ref|XP_012090835.1|PREDICTED: cysteine proteinase inhibitor 5-like [Jatropha curcas]	GO:0004869, GO:0010951, GO:0030414, GO:0010466
	Contig1828_12631_18992_plus	gi|662246136|gb|AIE47268.1|glucose-6-phosphate dehydrogenase [Hevea brasiliensis]	GO:0016491, GO:0006098, GO:0050661, GO:0055114, GO:0004345, GO:0005975, GO:0006006
	Contig1828_12631_32416_plus	gi|662246136|gb|AIE47268.1|glucose-6-phosphate dehydrogenase [Hevea brasiliensis]	GO:0016491, GO:0006098, GO:0050661, GO:0055114, GO:0004345, GO:0005975, GO:0006006
	Contig1828_12631_32416_plus_variant_1	gi|662246136|gb|AIE47268.1|glucose-6-phosphate dehydrogenase [Hevea brasiliensis]	GO:0016491, GO:0006098, GO:0050661, GO:0055114, GO:0004345, GO:0005975, GO:0006006
	Contig1828_12678_32416_plus	gi|662246136|gb|AIE47268.1|glucose-6-phosphate dehydrogenase [Hevea brasiliensis]	GO:0016491, GO:0006098, GO:0050661, GO:0055114, GO:0004345, GO:0005975, GO:0006006
	Contig1828_12708_32416_plus	gi|662246136|gb|AIE47268.1|glucose-6-phosphate dehydrogenase [Hevea brasiliensis]	GO:0016491, GO:0006098, GO:0050661, GO:0055114, GO:0004345, GO:0005975, GO:0006006
	Contig182831_6806_11189_-	gi|802722466|ref|XP_012085478.1|PREDICTED: protein TRANSPARENT TESTA 12-like [Jatropha curcas]	GO:0055085, GO:0015297, GO:0016020, GO:0016021, GO:0006855, GO:0015238
	Contig182831_6806_8515_-	gi|802722466|ref|XP_012085478.1|PREDICTED: protein TRANSPARENT TESTA 12-like [Jatropha curcas]	GO:0055085, GO:0015297, GO:0016020, GO:0016021, GO:0006855, GO:0015238
	Contig182831_6806_9051_-	gi|802722466|ref|XP_012085478.1|PREDICTED: protein TRANSPARENT TESTA 12-like [Jatropha curcas]	GO:0055085, GO:0015297, GO:0016020, GO:0016021, GO:0006855, GO:0015238
	Contig182831_6806_9051_-_variant_1	gi|802722466|ref|XP_012085478.1|PREDICTED: protein TRANSPARENT TESTA 12-like [Jatropha curcas]	GO:0055085, GO:0015297, GO:0016020, GO:0016021, GO:0006855, GO:0015238
	Contig183086_53260_54709_plus	gi|255549244|ref|XP_002515676.1|ATP binding protein, putative [Ricinus communis]	GO:0000166, GO:0005524	EEF46728.1, XP_002515676.1
	Contig1832_161457_181415_-	gi|802628031|ref|XP_012076927.1|PREDICTED: beta-galactosidase-like [Jatropha curcas]	GO:0008152, GO:0004565, GO:0030246, GO:0004553, GO:0016787, GO:0016798, GO:0005975
	Contig1832_161457_181617_-	gi|802628031|ref|XP_012076927.1|PREDICTED: beta-galactosidase-like [Jatropha curcas]	GO:0008152, GO:0004565, GO:0030246, GO:0004553, GO:0016787, GO:0016798, GO:0005975
	Contig1832_166074_181129_-	gi|802628031|ref|XP_012076927.1|PREDICTED: beta-galactosidase-like [Jatropha curcas]	GO:0008152, GO:0004565, GO:0030246, GO:0004553, GO:0016787, GO:0016798, GO:0005975
	Contig1832_167237_181415_-	gi|802628031|ref|XP_012076927.1|PREDICTED: beta-galactosidase-like [Jatropha curcas]	GO:0008152, GO:0004565, GO:0030246, GO:0004553, GO:0016787, GO:0016798, GO:0005975
	Contig1832_175243_177405_-	gi|255546097|ref|XP_002514108.1|beta-galactosidase, putative [Ricinus communis]	GO:0008152, GO:0004565, GO:0004553, GO:0030246, GO:0016787, GO:0005975, GO:0016798	EEF48062.1, XP_002514108.1
	Contig1832_175243_178571_-	gi|802628031|ref|XP_012076927.1|PREDICTED: beta-galactosidase-like [Jatropha curcas]	GO:0008152, GO:0004565, GO:0030246, GO:0004553, GO:0016787, GO:0016798, GO:0005975
	Contig1832_175243_181415_-	gi|802628031|ref|XP_012076927.1|PREDICTED: beta-galactosidase-like [Jatropha curcas]	GO:0008152, GO:0004565, GO:0030246, GO:0004553, GO:0016787, GO:0016798, GO:0005975
	Contig1832_175243_181415_-_variant_1	gi|802628031|ref|XP_012076927.1|PREDICTED: beta-galactosidase-like [Jatropha curcas]	GO:0008152, GO:0004565, GO:0030246, GO:0004553, GO:0016787, GO:0016798, GO:0005975
	Contig1832_175243_181415_-_variant_2	gi|802628031|ref|XP_012076927.1|PREDICTED: beta-galactosidase-like [Jatropha curcas]	GO:0008152, GO:0004565, GO:0030246, GO:0004553, GO:0016787, GO:0016798, GO:0005975
*	Contig183700_62_719_-	gi|255577899|ref|XP_002529822.1|UDP-glucosyltransferase, putative [Ricinus communis]	GO:0008152, GO:0016757, GO:0016758, GO:0016740	EEF32571.1, XP_002529822.1
	Contig1846_101124_102624_-	gi|255559967|ref|XP_002521002.1|cytochrome P450, putative [Ricinus communis]	GO:0005506, GO:0046872, GO:0016491, GO:0016705, GO:0070330, GO:0020037, GO:0055114, GO:0004497	XP_002521002.1, EEF41419.1
	Contig185_88768_92604_plus_variant_1	gi|802651157|ref|XP_012080008.1|PREDICTED: short-chain dehydrogenase TIC 32, chloroplastic [Jatropha curcas]	GO:0008152, GO:0016491, GO:0055114
	Contig185_88851_92604_plus	gi|802651157|ref|XP_012080008.1|PREDICTED: short-chain dehydrogenase TIC 32, chloroplastic [Jatropha curcas]	GO:0008152, GO:0016491, GO:0055114
	Contig185_88870_92604_plus	gi|802651157|ref|XP_012080008.1|PREDICTED: short-chain dehydrogenase TIC 32, chloroplastic [Jatropha curcas]	GO:0008152, GO:0016491, GO:0055114
*	Contig185024_4_645_-	gi|255564962|ref|XP_002523474.1|TMV resistance protein N, putative [Ricinus communis]	GO:0007165, GO:0043531	EEF38933.1, XP_002523474.1
	Contig1856_60329_66707_-	gi|643733343|gb|KDP40290.1|hypothetical protein JCGZ_02288 [Jatropha curcas]	GO:0000166, GO:0004672, GO:0005524, GO:0006468
	Contig1856_60329_66707_-_variant_1	gi|643733343|gb|KDP40290.1|hypothetical protein JCGZ_02288 [Jatropha curcas]	GO:0000166, GO:0004672, GO:0005524, GO:0006468
	Contig1856_60329_66707_-_variant_2	gi|643733343|gb|KDP40290.1|hypothetical protein JCGZ_02288 [Jatropha curcas]	GO:0000166, GO:0004672, GO:0005524, GO:0006468
	Contig1856_60329_66707_-_variant_3	gi|643733343|gb|KDP40290.1|hypothetical protein JCGZ_02288 [Jatropha curcas]	GO:0000166, GO:0004672, GO:0005524, GO:0006468
	Contig1856_60329_66707_-_variant_4	gi|643733343|gb|KDP40290.1|hypothetical protein JCGZ_02288 [Jatropha curcas]	GO:0000166, GO:0004672, GO:0005524, GO:0006468
	Contig1856_62229_66707_-	gi|255576868|ref|XP_002529320.1|cellulose synthase, putative [Ricinus communis]	GO:0016757, GO:0016020, GO:0016021, GO:0016760, GO:0030244, GO:0016740	XP_002529320.1, EEF33089.1
	Contig18563_13756_14752_-	gi|802582549|ref|XP_012070058.1|PREDICTED: ethylene-responsive transcription factor 5-like [Jatropha curcas]	GO:0003677, GO:0003700, GO:0006351, GO:0006355, GO:0005634
	Contig18563_28527_29328_plus	gi|494319625|gb|AGL34965.1|ethylene-responsive transcription factor 6 [Hevea brasiliensis]	GO:0000166, GO:0016310, GO:0004672, GO:0016740, GO:0016301, GO:0004674, GO:0005524, GO:0006468	XP_002532358.1, EEF30031.1
	Contig18563_56070_57750_plus	gi|255583185|ref|XP_002532358.1|BRASSINOSTEROID INSENSITIVE 1-associated receptor kinase 1 precursor, putative [Ricinus communis]	GO:0003677, GO:0003700, GO:0006351, GO:0006355, GO:0005634
	Contig186_336252_342731_-	gi|802778998|ref|XP_012091293.1|PREDICTED: protein STRUBBELIG-RECEPTOR FAMILY 8 isoform X1 [Jatropha curcas]	GO:0016020, GO:0016021, GO:0004672, GO:0005524, GO:0006468
	Contig186_336252_343481_-	gi|802778998|ref|XP_012091293.1|PREDICTED: protein STRUBBELIG-RECEPTOR FAMILY 8 isoform X1 [Jatropha curcas]	GO:0016020, GO:0016021, GO:0004672, GO:0005524, GO:0006468
	Contig186_336252_343481_-_variant_1	gi|802778998|ref|XP_012091293.1|PREDICTED: protein STRUBBELIG-RECEPTOR FAMILY 8 isoform X1 [Jatropha curcas]	GO:0016020, GO:0016021, GO:0004672, GO:0005524, GO:0006468
	Contig1863_136432_138990_-	gi|674863379|emb|CDY68560.1|BnaCnng59540D [Brassica napus]	GO:0003677, GO:0003700, GO:0006351, GO:0006355, GO:0043565, GO:0005634	XP_002513970.1, EEF48553.1
	Contig1863_136432_140720_-	gi|425892087|gb|AFY09700.1|chloroplast 3-deoxy-D-arabino-heptulosonate 7-phosphate synthase [Hevea brasiliensis]	GO:0008152, GO:0016757, GO:0016758, GO:0016740
	Contig1863_226515_230492_-	gi|674239333|gb|KFK32098.1|phosphotyrosyl phosphatase activator protein [Arabis alpina]	GO:0009073, GO:0003849
	Contig1863_226515_234710_-	gi|643734736|gb|KDP41406.1|hypothetical protein JCGZ_15813 [Jatropha curcas]	GO:0009073, GO:0003849
	Contig1863_260162_262002_plus	gi|802569667|ref|XP_012067890.1|PREDICTED: 7-deoxyloganetin glucosyltransferase-like [Jatropha curcas]	GO:0008152, GO:0003755, GO:0043085, GO:0005737, GO:0019211, GO:0000413, GO:0016853
	Contig1863_49675_51421_plus	gi|255545820|ref|XP_002513970.1|homeobox protein, putative [Ricinus communis]	GO:0008152, GO:0003755, GO:0043085, GO:0005737, GO:0019211, GO:0000413, GO:0016853
	Contig1864_31516_36948_-	gi|255555065|ref|XP_002518570.1|kinesin, putative [Ricinus communis]	GO:0008152, GO:0003777, GO:0000166, GO:0008017, GO:0005871, GO:0005874, GO:0005524, GO:0007018	XP_002518570.1, EEF43957.1
	Contig1864_31556_36933_-	gi|255555065|ref|XP_002518570.1|kinesin, putative [Ricinus communis]	GO:0008152, GO:0003777, GO:0000166, GO:0008017, GO:0005871, GO:0005874, GO:0005524, GO:0007018	XP_002518570.1, EEF43957.1
	Contig187211_6814_10494_plus_variant_1	gi|528747822|gb|AGS43007.1|beta-D-glucoside glucohydrolase [Lotus japonicus]	GO:0008152, GO:0008422, GO:0004553, GO:0016787, GO:0016798, GO:0005975
	Contig188923_878_1578_plus	gi|802722466|ref|XP_012085478.1|PREDICTED: protein TRANSPARENT TESTA 12-like [Jatropha curcas]	GO:0055085, GO:0015297, GO:0016020, GO:0016021, GO:0006855, GO:0015238
	Contig188923_878_1578_plus_variant_1	gi|802722466|ref|XP_012085478.1|PREDICTED: protein TRANSPARENT TESTA 12-like [Jatropha curcas]	GO:0055085, GO:0015297, GO:0016020, GO:0016021, GO:0006855, GO:0015238
	Contig189_405002_408854_plus	gi|802757949|ref|XP_012089217.1|PREDICTED: probable serine/threonine-protein kinase WNK9 [Jatropha curcas]	GO:0004672, GO:0005524, GO:0006468
	Contig189_405003_408854_plus	gi|802757949|ref|XP_012089217.1|PREDICTED: probable serine/threonine-protein kinase WNK9 [Jatropha curcas]	GO:0004672, GO:0005524, GO:0006468
	Contig189_405149_408806_plus	gi|802757949|ref|XP_012089217.1|PREDICTED: probable serine/threonine-protein kinase WNK9 [Jatropha curcas]	GO:0004672, GO:0005524, GO:0006468
	Contig189_476258_487709_plus	gi|802757877|ref|XP_012089208.1|PREDICTED: cysteine synthase [Jatropha curcas]	GO:0019344, GO:0016740, GO:0008652, GO:0006535, GO:0004124
	Contig189_476258_487709_plus_variant_1	gi|802757877|ref|XP_012089208.1|PREDICTED: cysteine synthase [Jatropha curcas]	GO:0019344, GO:0016740, GO:0008652, GO:0006535, GO:0004124
	Contig189_476258_487709_plus_variant_2	gi|802757877|ref|XP_012089208.1|PREDICTED: cysteine synthase [Jatropha curcas]	GO:0019344, GO:0016740, GO:0008652, GO:0006535, GO:0004124
	Contig189_476721_487709_plus	gi|802757877|ref|XP_012089208.1|PREDICTED: cysteine synthase [Jatropha curcas]	GO:0019344, GO:0016740, GO:0008652, GO:0006535, GO:0004124
	Contig189_476721_488339_plus	gi|802757877|ref|XP_012089208.1|PREDICTED: cysteine synthase [Jatropha curcas]	GO:0019344, GO:0016740, GO:0008652, GO:0006535, GO:0004124
	Contig189_480935_487709_plus	gi|255542388|ref|XP_002512257.1|cysteine synthase, putative [Ricinus communis]	GO:0047458, GO:0016740, GO:0006535, GO:0004124	XP_002512257.1, EEF49709.1
	Contig189_484456_487709_plus	gi|255542388|ref|XP_002512257.1|cysteine synthase, putative [Ricinus communis]	GO:0047458, GO:0016740, GO:0006535, GO:0004124	XP_002512257.1, EEF49709.1
	Contig189_484514_487709_plus	gi|255542388|ref|XP_002512257.1|cysteine synthase, putative [Ricinus communis]	GO:0047458, GO:0016740, GO:0006535, GO:0004124	XP_002512257.1, EEF49709.1
	Contig1901_1858_42419_-	gi|255577068|ref|XP_002529418.1|carbonic anhydrase, putative [Ricinus communis]	GO:0008270, GO:0046872, GO:0016829, GO:0006730, GO:0004089	XP_002529418.1, EEF32944.1
	Contig1901_1858_59465_-	gi|802554827|ref|XP_012065108.1|PREDICTED: alpha carbonic anhydrase 7-like [Jatropha curcas]	GO:0008270, GO:0046872, GO:0006730, GO:0004089
	Contig1901_1977_3728_-	gi|255577068|ref|XP_002529418.1|carbonic anhydrase, putative [Ricinus communis]	GO:0008270, GO:0046872, GO:0016829, GO:0006730, GO:0004089	XP_002529418.1, EEF32944.1
	Contig1902_149640_152843_-	gi|27735261|sp|P29516.2|TBB8_ARATH	GO:0051258, GO:0008152, GO:0005525, GO:0000166, GO:0003924, GO:0043234, GO:0005200, GO:0005874, GO:0007017
	Contig1902_149828_152777_-	gi|27735261|sp|P29516.2|TBB8_ARATH	GO:0051258, GO:0008152, GO:0005525, GO:0000166, GO:0003924, GO:0043234, GO:0005200, GO:0005874, GO:0007017
	Contig19026_18615_18981_plus	gi|643731795|gb|KDP38987.1|hypothetical protein JCGZ_00744 [Jatropha curcas]	GO:0005509
*	Contig19053_15909_30107_plus	gi|802539318|ref|XP_012070455.1|PREDICTED: sulfite oxidase [Jatropha curcas]	GO:0030151, GO:0016491, GO:0055114, GO:0042128
*	Contig19053_16562_17274_plus	gi|802539318|ref|XP_012070455.1|PREDICTED: sulfite oxidase [Jatropha curcas]	GO:0030151, GO:0016491, GO:0055114, GO:0042128
*	Contig19053_17942_29345_plus	gi|255536913|ref|XP_002509523.1|sulfite reductase, putative [Ricinus communis]	GO:0008482, GO:0016491, GO:0030151, GO:0055114, GO:0042128	XP_002509523.1, EEF50910.1
	Contig1922_9662_11480_-	gi|566206041|ref|XP_006374284.1|ABC transporter family protein [Populus trichocarpa]	GO:0008152, GO:0000166, GO:0016020, GO:0005524, GO:0016887
	Contig1935_25443_28212_plus	gi|802700226|ref|XP_012083646.1|PREDICTED: squamosa promoter-binding-like protein 8 [Jatropha curcas]	GO:0003677, GO:0005634
	Contig1935_25443_28212_plus_variant_1	gi|802700226|ref|XP_012083646.1|PREDICTED: squamosa promoter-binding-like protein 8 [Jatropha curcas]	GO:0003677, GO:0005634
	Contig1935_25624_28212_plus	gi|802700226|ref|XP_012083646.1|PREDICTED: squamosa promoter-binding-like protein 8 [Jatropha curcas]	GO:0003677, GO:0005634
	Contig1935_26272_27962_plus	gi|802700226|ref|XP_012083646.1|PREDICTED: squamosa promoter-binding-like protein 8 [Jatropha curcas]	GO:0003677, GO:0005634
*	Contig1936_32101_36995_-	gi|802720291|ref|XP_012085405.1|PREDICTED: polygalacturonase At1g48100 isoform X1 [Jatropha curcas]	GO:0008152, GO:0071555, GO:0004650, GO:0005576, GO:0016798, GO:0016787, GO:0005975
	Contig194_153914_156319_-	gi|643718917|gb|KDP29976.1|hypothetical protein JCGZ_18743 [Jatropha curcas]	GO:0007165
	Contig194_153914_156810_-	gi|643718917|gb|KDP29976.1|hypothetical protein JCGZ_18743 [Jatropha curcas]	GO:0007165
	Contig1952_121354_125089_plus	gi|255569754|ref|XP_002525841.1|Ent-kaurene synthase B, chloroplast precursor, putative [Ricinus communis]	GO:0008152, GO:0000287, GO:0046872, GO:0016829, GO:0010333, GO:0009899	EEF36535.1, XP_002525841.1
	Contig1952_121395_125089_plus	gi|255569754|ref|XP_002525841.1|Ent-kaurene synthase B, chloroplast precursor, putative [Ricinus communis]	GO:0008152, GO:0000287, GO:0046872, GO:0016829, GO:0010333, GO:0009899	EEF36535.1, XP_002525841.1
	Contig1952_121439_124989_plus	gi|255569754|ref|XP_002525841.1|Ent-kaurene synthase B, chloroplast precursor, putative [Ricinus communis]	GO:0008152, GO:0000287, GO:0046872, GO:0016829, GO:0010333, GO:0009899	EEF36535.1, XP_002525841.1
	Contig1952_122753_125089_plus	gi|255569754|ref|XP_002525841.1|Ent-kaurene synthase B, chloroplast precursor, putative [Ricinus communis]	GO:0008152, GO:0000287, GO:0046872, GO:0016829, GO:0010333, GO:0009899	EEF36535.1, XP_002525841.1
	Contig1952_122754_125089_plus	gi|255569754|ref|XP_002525841.1|Ent-kaurene synthase B, chloroplast precursor, putative [Ricinus communis]	GO:0008152, GO:0000287, GO:0046872, GO:0016829, GO:0010333, GO:0009899	EEF36535.1, XP_002525841.1
	Contig1956_153208_155212_-	gi|802563605|ref|XP_012066982.1|PREDICTED: E3 ubiquitin-protein ligase RING1 [Jatropha curcas]	GO:0006351, GO:0006355	XP_002533749.1, EEF28636.1
	Contig1956_154000_155152_-	gi|802563605|ref|XP_012066982.1|PREDICTED: E3 ubiquitin-protein ligase RING1 [Jatropha curcas]	GO:0006351, GO:0006355	XP_002533749.1, EEF28636.1
*	Contig1956_84574_87585_plus	gi|255586180|ref|XP_002533749.1|transcription factor, putative [Ricinus communis]	GO:0006351, GO:0006355	XP_002533749.1, EEF28636.1
*	Contig1956_84575_87585_plus	gi|255586180|ref|XP_002533749.1|transcription factor, putative [Ricinus communis]	GO:0008270, GO:0046872
*	Contig1956_84575_87585_plus_variant_1	gi|255586180|ref|XP_002533749.1|transcription factor, putative [Ricinus communis]	GO:0008270, GO:0046872
	Contig19570_7030_12080_plus	gi|255572848|ref|XP_002527356.1|lyase, putative [Ricinus communis]	GO:0003824, GO:0016829, GO:0030246, GO:0005975	XP_002527356.1, EEF35028.1
	Contig19570_7030_12194_plus_variant_1	gi|255572848|ref|XP_002527356.1|lyase, putative [Ricinus communis]	GO:0003824, GO:0016829, GO:0030246, GO:0005975	XP_002527356.1, EEF35028.1
	Contig19570_7030_12194_plus_variant_3	gi|255572848|ref|XP_002527356.1|lyase, putative [Ricinus communis]	GO:0003824, GO:0016829, GO:0030246, GO:0005975	XP_002527356.1, EEF35028.1
	Contig19570_7030_12194_plus_variant_4	gi|255572848|ref|XP_002527356.1|lyase, putative [Ricinus communis]	GO:0003824, GO:0016829, GO:0030246, GO:0005975	XP_002527356.1, EEF35028.1
	Contig19570_7030_12194_plus_variant_5	gi|255572848|ref|XP_002527356.1|lyase, putative [Ricinus communis]	GO:0003824, GO:0016829, GO:0030246, GO:0005975	XP_002527356.1, EEF35028.1
	Contig19570_9832_12194_plus	gi|255572848|ref|XP_002527356.1|lyase, putative [Ricinus communis]	GO:0003824, GO:0016829, GO:0030246, GO:0005975	XP_002527356.1, EEF35028.1
	Contig1959_48520_51455_-	gi|802633749|ref|XP_012077650.1|PREDICTED: beta-amylase 1, chloroplastic [Jatropha curcas]	GO:0008152, GO:0016161, GO:0000272, GO:0005975, GO:0016798, GO:0016787
	Contig19592_3572_4312_-	gi|255563210|ref|XP_002522608.1|conserved hypothetical protein [Ricinus communis]	GO:0007165, GO:0043531	XP_002522608.1, EEF39695.1
*	Contig1971_54612_56756_-	gi|802573677|ref|XP_012068429.1|PREDICTED: beta-glucosidase 44-like [Jatropha curcas]	GO:0004553, GO:0005975
*	Contig1971_54668_59231_-	gi|802573677|ref|XP_012068429.1|PREDICTED: beta-glucosidase 44-like [Jatropha curcas]	GO:0004553, GO:0005975
	Contig1975_125164_129143_plus_variant_1	gi|255582335|ref|XP_002531958.1|hydrolase, hydrolyzing O-glycosyl compounds, putative [Ricinus communis]	GO:0008152, GO:0016757, GO:0003824, GO:0047268, GO:0016740, GO:0016787	XP_002531958.1, EEF30440.1
	Contig1975_125270_129143_plus	gi|255582335|ref|XP_002531958.1|hydrolase, hydrolyzing O-glycosyl compounds, putative [Ricinus communis]	GO:0008152, GO:0016757, GO:0003824, GO:0047268, GO:0016740, GO:0016787	XP_002531958.1, EEF30440.1
	Contig1998_276279_284726_-	gi|147770953|emb|CAN71865.1|hypothetical protein VITISV_033123 [Vitis vinifera]	GO:0005506, GO:0046872, GO:0016491, GO:0016705, GO:0020037, GO:0055114, GO:0004497
	Contig1998_282795_284794_-	gi|566154479|ref|XP_006370477.1|hypothetical protein POPTR_0001s43070g [Populus trichocarpa]	GO:0005506, GO:0016705, GO:0016491, GO:0046872, GO:0020037, GO:0055114, GO:0004497
	Contig1999_214021_215554_-	gi|802538439|ref|XP_012067915.1|PREDICTED: cytochrome P450 86A1 [Jatropha curcas]	GO:0005506, GO:0016491, GO:0046872, GO:0016705, GO:0020037, GO:0055114, GO:0004497
	Contig1999_278967_285459_-	gi|255558804|ref|XP_002520425.1|laccase, putative [Ricinus communis]	GO:0046274, GO:0048046, GO:0016491, GO:0046872, GO:0005507, GO:0055114, GO:0052716, GO:0005576	XP_002520425.1, EEF41838.1
	Contig1999_278967_287965_-	gi|595790981|ref|XP_007199239.1|hypothetical protein PRUPE_ppa022262mg, partial [Prunus persica]	GO:0016491, GO:0005507, GO:0055114
	Contig1999_278967_287977_-	gi|595790981|ref|XP_007199239.1|hypothetical protein PRUPE_ppa022262mg, partial [Prunus persica]	GO:0016491, GO:0005507, GO:0055114
	Contig1999_278967_288003_-	gi|595790981|ref|XP_007199239.1|hypothetical protein PRUPE_ppa022262mg, partial [Prunus persica]	GO:0016491, GO:0005507, GO:0055114
	Contig1999_278967_288003_-_variant_1	gi|734384433|gb|KHN24301.1|Laccase-4 [Glycine soja]	GO:0046872, GO:0016491, GO:0005507, GO:0055114, GO:0008447
	Contig2_435658_437349_-	gi|802588684|ref|XP_012071021.1|PREDICTED: two-pore potassium channel 1 [Jatropha curcas]	GO:0008152, GO:0008270, GO:0046872, GO:0016818, GO:0016740, GO:0004386, GO:0005524, GO:0003676	EEF33080.1, XP_002529311.1
	Contig2_435658_437558_-	gi|802588684|ref|XP_012071021.1|PREDICTED: two-pore potassium channel 1 [Jatropha curcas]	GO:0008152, GO:0008270, GO:0046872, GO:0016818, GO:0016740, GO:0004386, GO:0005524, GO:0003676	EEF33080.1, XP_002529311.1
	Contig2_435659_437038_-	gi|802588684|ref|XP_012071021.1|PREDICTED: two-pore potassium channel 1 [Jatropha curcas]	GO:0008152, GO:0008270, GO:0046872, GO:0016818, GO:0016740, GO:0004386, GO:0005524, GO:0003676	EEF33080.1, XP_002529311.1
*	Contig2_539741_546443_plus	gi|255576850|ref|XP_002529311.1|DNA repair helicase rad5,16, putative [Ricinus communis]	GO:0071805, GO:0016020, GO:0016021, GO:0005267, GO:0006810, GO:0006811, GO:0005774, GO:0005249, GO:0030007
*	Contig2_539741_546640_plus	gi|255576850|ref|XP_002529311.1|DNA repair helicase rad5,16, putative [Ricinus communis]	GO:0071805, GO:0016020, GO:0016021, GO:0005267, GO:0006810, GO:0006811, GO:0005774, GO:0005249, GO:0030007
*	Contig2_539741_546640_plus_variant_1	gi|255576850|ref|XP_002529311.1|DNA repair helicase rad5,16, putative [Ricinus communis]	GO:0071805, GO:0016020, GO:0016021, GO:0005267, GO:0006810, GO:0006811, GO:0005774, GO:0005249, GO:0030007
	Contig20_329304_332990_plus	gi|802615044|ref|XP_012074971.1|PREDICTED: laccase-17-like [Jatropha curcas]	GO:0046274, GO:0048046, GO:0016491, GO:0046872, GO:0005507, GO:0055114, GO:0052716, GO:0005576
	Contig20_329836_332990_plus	gi|255581510|ref|XP_002531561.1|laccase, putative [Ricinus communis]	GO:0048046, GO:0046274, GO:0016491, GO:0046872, GO:0005507, GO:0055114, GO:0052716, GO:0005576	XP_002531561.1, EEF30827.1
	Contig20_329896_332990_plus	gi|802615044|ref|XP_012074971.1|PREDICTED: laccase-17-like [Jatropha curcas]	GO:0046274, GO:0048046, GO:0016491, GO:0046872, GO:0005507, GO:0055114, GO:0052716, GO:0005576
	Contig20_330978_332990_plus	gi|255581510|ref|XP_002531561.1|laccase, putative [Ricinus communis]	GO:0048046, GO:0046274, GO:0016491, GO:0046872, GO:0005507, GO:0055114, GO:0052716, GO:0005576	XP_002531561.1, EEF30827.1
*	Contig200_358040_361099_-	gi|802620828|ref|XP_012075725.1|PREDICTED: probable inactive leucine-rich repeat receptor-like protein kinase At1g66830 [Jatropha curcas]	GO:0016020, GO:0016021, GO:0004672, GO:0005524, GO:0006468
*	Contig200_358040_361099_-_variant_1	gi|356574230|ref|XP_003555253.1|PREDICTED: probable inactive leucine-rich repeat receptor-like protein kinase At1g66830 [Glycine max]	GO:0016020, GO:0016021, GO:0004672, GO:0005524, GO:0006468
*	Contig200_358040_361102_-	gi|802620828|ref|XP_012075725.1|PREDICTED: probable inactive leucine-rich repeat receptor-like protein kinase At1g66830 [Jatropha curcas]	GO:0016020, GO:0016021, GO:0004672, GO:0005524, GO:0006468
*	Contig2000_46673_53512_-	gi|376315432|gb|AFB18639.1|CESA9 [Gossypium hirsutum]	GO:0016757, GO:0008270, GO:0046872, GO:0016020, GO:0016021, GO:0016760, GO:0071555, GO:0030244, GO:0016740, GO:0005886
*	Contig2000_46673_53512_-_variant_1	gi|816206809|gb|AKE81079.1|cellulose synthase [Populus tomentosa]	GO:0008270, GO:0016020, GO:0016760, GO:0030244
*	Contig2000_46673_55203_-	gi|728849775|gb|KHG29218.1|Cellulose synthase A catalytic subunit 6 [UDP-forming] -like protein [Gossypium arboreum]	GO:0016757, GO:0008270, GO:0046872, GO:0016020, GO:0016021, GO:0016760, GO:0071555, GO:0030244, GO:0016740, GO:0005886
*	Contig2000_47125_55203_-	gi|816206809|gb|AKE81079.1|cellulose synthase [Populus tomentosa]	GO:0008270, GO:0016020, GO:0016760, GO:0030244
	Contig2003_8161_9817_-	gi|643739443|gb|KDP45197.1|hypothetical protein JCGZ_15062 [Jatropha curcas]	GO:0008152, GO:0016757, GO:0016758, GO:0016740
	Contig2007_149220_153945_-	gi|802756638|ref|XP_012089053.1|PREDICTED: probable linoleate 9S-lipoxygenase 5 [Jatropha curcas]	GO:0016702, GO:0031408, GO:0051213, GO:0046872, GO:0016491, GO:0055114, GO:0006633
	Contig2007_149220_153966_-	gi|802756638|ref|XP_012089053.1|PREDICTED: probable linoleate 9S-lipoxygenase 5 [Jatropha curcas]	GO:0016702, GO:0031408, GO:0051213, GO:0046872, GO:0016491, GO:0055114, GO:0006633
	Contig2014_73270_77233_-	gi|255546475|ref|XP_002514297.1|ATP binding protein, putative [Ricinus communis]	GO:0016740, GO:0004672, GO:0004674, GO:0005524, GO:0006468	XP_002514297.1, EEF48251.1
	Contig2025_223409_225882_-	gi|255561749|ref|XP_002521884.1|conserved hypothetical protein [Ricinus communis]	GO:0030170, GO:0003824, GO:0016829, GO:0019752, GO:0004351, GO:0006536, GO:0016831
	Contig2025_223451_227122_-	gi|255561749|ref|XP_002521884.1|conserved hypothetical protein [Ricinus communis]	GO:0003677	EEF40520.1, XP_002521884.1
	Contig2025_285087_287370_plus	gi|802597461|ref|XP_012072404.1|PREDICTED: glutamate decarboxylase 4 [Jatropha curcas]	GO:0003677	EEF40520.1, XP_002521884.1
*	Contig2026_31639_33244_-	gi|802738424|ref|XP_012086874.1|PREDICTED: cytochrome P450 86A7 [Jatropha curcas]	GO:0005506, GO:0016705, GO:0016491, GO:0046872, GO:0020037, GO:0055114, GO:0004497
	Contig2027_142115_145020_-	gi|590718040|ref|XP_007050733.1|Alpha/beta-Hydrolases superfamily protein isoform 1 [Theobroma cacao]	GO:0009939, GO:0008152, GO:0009739, GO:0048444, GO:0010476, GO:0016787	XP_007050734.1, EOX94890.1, EOX94891.1, XP_007050733.1
	Contig2027_142115_145020_-_variant_1	gi|75335642|sp|Q9LYC1.1|GID1B_ARATH_variant_1	GO:0008152, GO:0016787
	Contig203_273836_275738_-	gi|255563130|ref|XP_002522569.1|BRASSINOSTEROID INSENSITIVE 1-associated receptor kinase 1 precursor, putative [Ricinus communis]	GO:0003677
	Contig203_68253_74069_plus	gi|802795167|ref|XP_012092425.1|PREDICTED: putative two-component response regulator ARR19 [Jatropha curcas]	GO:0003677
	Contig203_68465_74069_plus	gi|566165110|ref|XP_002305066.2|hypothetical protein POPTR_0004s05660g [Populus trichocarpa]	GO:0003677
	Contig203_68522_73932_plus	gi|566165110|ref|XP_002305066.2|hypothetical protein POPTR_0004s05660g [Populus trichocarpa]	GO:0004714, GO:0016310, GO:0016740, GO:0004672, GO:0016301, GO:0005524, GO:0018108, GO:0006468	EEF39869.1, XP_002522569.1
	Contig2030_221431_223362_-	gi|255587015|ref|XP_002534099.1|ring finger protein, putative [Ricinus communis]	GO:0008270, GO:0046872	EEF28281.1, XP_002534099.1
	Contig2030_221863_223339_-	gi|255587015|ref|XP_002534099.1|ring finger protein, putative [Ricinus communis]	GO:0008270, GO:0046872	EEF28281.1, XP_002534099.1
	Contig2042_168609_169869_-	gi|802756999|ref|XP_012089102.1|PREDICTED: E3 ubiquitin-protein ligase ATL6-like [Jatropha curcas]	GO:0046983	XP_002512342.1, EEF49794.1
	Contig2042_187414_190836_plus	gi|255542558|ref|XP_002512342.1|DNA binding protein, putative [Ricinus communis]	GO:0046983	XP_002512342.1, EEF49794.1
	Contig2042_187536_189194_plus	gi|255542558|ref|XP_002512342.1|DNA binding protein, putative [Ricinus communis]	GO:0008270, GO:0046872
	Contig2046_114436_116772_plus	gi|802666353|ref|XP_012081207.1|PREDICTED: transcription factor MYB82 [Jatropha curcas]	GO:0003677
	Contig2046_115261_116772_plus	gi|802666353|ref|XP_012081207.1|PREDICTED: transcription factor MYB82 [Jatropha curcas]	GO:0003677
	Contig2046_115337_116719_plus	gi|802666353|ref|XP_012081207.1|PREDICTED: transcription factor MYB82 [Jatropha curcas]	GO:0003677
	Contig2048_8969_28687_-	gi|523457147|gb|AGQ45092.1|QR1 [Triphysaria versicolor]	GO:0008270, GO:0016491, GO:0055114
	Contig2048_8969_28713_-	gi|255599083|ref|XP_002537148.1|Quinone oxidoreductase, putative [Ricinus communis]	GO:0008270, GO:0016491, GO:0055114, GO:0003960	XP_002537148.1, EEF25235.1
	Contig205_259809_263756_plus	gi|255561967|ref|XP_002521992.1|lipoxygenase, putative [Ricinus communis]	GO:0016702, GO:0031408, GO:0051213, GO:0016491, GO:0046872, GO:0055114, GO:0006633	EEF40396.1, XP_002521992.1
	Contig205_259826_263756_plus	gi|255561967|ref|XP_002521992.1|lipoxygenase, putative [Ricinus communis]	GO:0016702, GO:0031408, GO:0051213, GO:0016491, GO:0046872, GO:0055114, GO:0006633	EEF40396.1, XP_002521992.1
	Contig205_259841_263756_plus	gi|255561967|ref|XP_002521992.1|lipoxygenase, putative [Ricinus communis]	GO:0016702, GO:0031408, GO:0051213, GO:0016491, GO:0046872, GO:0055114, GO:0006633	EEF40396.1, XP_002521992.1
	Contig205_259857_263692_plus	gi|255561967|ref|XP_002521992.1|lipoxygenase, putative [Ricinus communis]	GO:0016702, GO:0031408, GO:0051213, GO:0016491, GO:0046872, GO:0055114, GO:0006633	EEF40396.1, XP_002521992.1
	Contig2053_187715_189553_-	gi|255578049|ref|XP_002529895.1|cytochrome P450, putative [Ricinus communis]	GO:0007165, GO:0043531	EEF51023.1, XP_002509636.1
	Contig2053_28591_32725_-	gi|255537139|ref|XP_002509636.1|leucine-rich repeat-containing protein, putative [Ricinus communis]	GO:0007165, GO:0043531	EEF51023.1, XP_002509636.1
	Contig2053_28591_32738_-	gi|255537139|ref|XP_002509636.1|leucine-rich repeat-containing protein, putative [Ricinus communis]	GO:0007165, GO:0043531	XP_010106413.1, EXC10452.1
	Contig2053_28591_32740_-	gi|703137355|ref|XP_010106413.1|TMV resistance protein N [Morus notabilis]	GO:0007165, GO:0043531	EEF51023.1, XP_002509636.1
	Contig2053_28710_31123_-	gi|255537139|ref|XP_002509636.1|leucine-rich repeat-containing protein, putative [Ricinus communis]	GO:0050598, GO:0005506, GO:0016705, GO:0016491, GO:0046872, GO:0020037, GO:0055114, GO:0004497	EEF32498.1, XP_002529895.1
	Contig20648_17607_24817_plus	gi|255575849|ref|XP_002528822.1|xenotropic and polytropic murine leukemia virus receptor pho1, putative [Ricinus communis]	GO:0016021	XP_002528822.1, EEF33556.1
	Contig20648_17608_24817_plus	gi|255575849|ref|XP_002528822.1|xenotropic and polytropic murine leukemia virus receptor pho1, putative [Ricinus communis]	GO:0016021	XP_002528822.1, EEF33556.1
	Contig20648_17608_24817_plus_variant_1	gi|255575849|ref|XP_002528822.1|xenotropic and polytropic murine leukemia virus receptor pho1, putative [Ricinus communis]	GO:0016021	XP_002528822.1, EEF33556.1
	Contig20648_18679_24693_plus	gi|255575849|ref|XP_002528822.1|xenotropic and polytropic murine leukemia virus receptor pho1, putative [Ricinus communis]	GO:0016021	XP_002528822.1, EEF33556.1
	Contig20805_76134_78428_plus	gi|802604851|ref|XP_012073613.1|PREDICTED: glucan endo-1,3-beta-glucosidase 12 [Jatropha curcas]	GO:0004553, GO:0016787, GO:0005975
	Contig2081_132901_134851_-	gi|255555331|ref|XP_002518702.1|cyclin d, putative [Ricinus communis]	GO:0051726, GO:0005634	EEF43627.1, XP_002518702.1
	Contig2110_202181_203204_-	gi|255545856|ref|XP_002513988.1|clathrin assembly protein, putative [Ricinus communis]	GO:0008270	XP_002514011.1, EEF48594.1
	Contig2110_234399_235801_plus	gi|802569986|ref|XP_012067935.1|PREDICTED: transcription factor bHLH96 [Jatropha curcas]	GO:0000166, GO:0004672, GO:0004674, GO:0005524, GO:0006468
	Contig2110_67364_68568_plus	gi|255545902|ref|XP_002514011.1|conserved hypothetical protein [Ricinus communis]	GO:0000166, GO:0004672, GO:0005524, GO:0006468
	Contig2110_77170_79355_plus	gi|802570031|ref|XP_012067958.1|PREDICTED: serine/threonine-protein kinase-like protein At1g28390 [Jatropha curcas]	GO:0046983
	Contig2110_77524_78988_plus	gi|763797230|gb|KJB64185.1|hypothetical protein B456_010G036100 [Gossypium raimondii]	GO:0016491, GO:0032440, GO:0055114, GO:0005543	XP_002513988.1, EEF48571.1
*	Contig2116_81342_85045_-	gi|359478041|ref|XP_003632058.1|PREDICTED: probable pectinesterase/pectinesterase inhibitor 35 [Vitis vinifera]	GO:0004857, GO:0005618, GO:0043086, GO:0045330, GO:0030599, GO:0045490, GO:0042545, GO:0016787
	Contig2119_196910_204025_-	gi|566183854|ref|XP_006379790.1|PURPLE ACID PHOSPHATASE PRECURSOR family protein [Populus trichocarpa]	GO:0008152, GO:0006470, GO:0003993, GO:0016787
	Contig2119_196910_204179_-	gi|255573246|ref|XP_002527552.1|Tartrate-resistant acid phosphatase type 5 precursor, putative [Ricinus communis]	GO:0008152, GO:0006470, GO:0003993, GO:0016787	XP_002527552.1, EEF34861.1
	Contig213_272825_275966_-	gi|566208889|ref|XP_002323320.2|Heat Stress Transcription Factor family protein [Populus trichocarpa]	GO:0003677, GO:0003700, GO:0009408, GO:0006355, GO:0043565, GO:0005634
	Contig2133_23314_26840_-	gi|802608546|ref|XP_012074087.1|PREDICTED: probable xyloglucan endotransglucosylase/hydrolase protein 23 [Jatropha curcas]	GO:0048046, GO:0005618, GO:0071555, GO:0016762, GO:0016740, GO:0016798, GO:0016787, GO:0010411, GO:0008152, GO:0006073, GO:0005576, GO:0004553, GO:0042546, GO:0005975
	Contig2133_23314_27148_-	gi|823216066|ref|XP_012440766.1|PREDICTED: xyloglucan endotransglucosylase/hydrolase protein 22-like [Gossypium raimondii]	GO:0048046, GO:0005618, GO:0071555, GO:0016762, GO:0016740, GO:0016798, GO:0016787, GO:0010411, GO:0008152, GO:0006073, GO:0004553, GO:0005576, GO:0042546, GO:0005975
	Contig2137_39831_42746_plus	gi|255561979|ref|XP_002521998.1|ubiquitin-protein ligase, putative [Ricinus communis]	GO:0008152, GO:0016874	XP_002521998.1, EEF40402.1
	Contig2137_39833_42746_plus	gi|255561979|ref|XP_002521998.1|ubiquitin-protein ligase, putative [Ricinus communis]	GO:0008152, GO:0016874	XP_002521998.1, EEF40402.1
	Contig2137_41151_42600_plus	gi|255561979|ref|XP_002521998.1|ubiquitin-protein ligase, putative [Ricinus communis]	GO:0008152, GO:0016874	XP_002521998.1, EEF40402.1
	Contig21409_99179_103561_-	gi|255555679|ref|XP_002518875.1|alpha,alpha-trehalase, putative [Ricinus communis]	GO:0008152, GO:0003824, GO:0005991, GO:0016798, GO:0016787, GO:0004555	EEF43408.1, XP_002518875.1
	Contig21418_1_3018_plus	gi|255556854|ref|XP_002519460.1|Pectate lyase precursor, putative [Ricinus communis]	GO:0046872, GO:0016829, GO:0030570, GO:0045490	EEF42874.1, XP_002519460.1
	Contig215_102711_106249_-	gi|255546301|ref|XP_002514210.1|Pectinesterase PPE8B precursor, putative [Ricinus communis]	GO:0006470, GO:0003993
	Contig215_171034_172606_-	gi|802627812|ref|XP_012076840.1|PREDICTED: profilin-4 [Jatropha curcas]	GO:0006470, GO:0003993
	Contig215_171034_172606_-_variant_1	gi|802627812|ref|XP_012076840.1|PREDICTED: profilin-4 [Jatropha curcas]	GO:0008152, GO:0005618, GO:0045330, GO:0030599, GO:0042545, GO:0016787	XP_002514210.1, EEF48164.1
	Contig215_171034_172951_-	gi|802627812|ref|XP_012076840.1|PREDICTED: profilin-4 [Jatropha curcas]	GO:0005856, GO:0003779
	Contig215_189685_192890_plus	gi|802627800|ref|XP_012076836.1|PREDICTED: acid phosphatase 1-like [Jatropha curcas]	GO:0005856, GO:0003779
	Contig215_189808_198118_plus	gi|802627800|ref|XP_012076836.1|PREDICTED: acid phosphatase 1-like [Jatropha curcas]	GO:0005856, GO:0003779
	Contig21576_89434_90866_-	gi|802626582|ref|XP_012076437.1|PREDICTED: probable WRKY transcription factor 40 [Jatropha curcas]	GO:0003700, GO:0006355, GO:0043565
	Contig2182_55366_59431_-	gi|703147994|ref|XP_010109231.1|Histone-lysine N-methyltransferase [Morus notabilis]	GO:0008270, GO:0046872, GO:0008168, GO:0016740, GO:0032259	EXC21411.1, XP_010109231.1
	Contig21901_25_2560_plus	gi|566256575|ref|XP_006388225.1|hypothetical protein POPTR_0275s002101g, partial [Populus trichocarpa]	GO:0004672, GO:0005524, GO:0006468
	Contig21901_25_2560_plus_variant_1	gi|566256575|ref|XP_006388225.1|hypothetical protein POPTR_0275s002101g, partial [Populus trichocarpa]	GO:0004672, GO:0005524, GO:0006468
	Contig2197_17761_19804_plus	gi|255555331|ref|XP_002518702.1|cyclin d, putative [Ricinus communis]	GO:0051726, GO:0005634	EEF43627.1, XP_002518702.1
	Contig220_166626_167133_-	gi|802620783|ref|XP_012075706.1|PREDICTED: E3 ubiquitin-protein ligase RHA2A-like [Jatropha curcas]	GO:0008270, GO:0046872
	Contig2205_82059_85711_-	gi|464775|sp|P35017.1|SODM_HEVBRRecName: Full=Superoxide dismutase [Mn], mitochondrial; Flags: Precursor	GO:0005759, GO:0006801, GO:0005739, GO:0016491, GO:0046872, GO:0019430, GO:0055114, GO:0004784
	Contig2217_218338_222690_plus	gi|571061256|gb|AHF27220.1|invertase [Hevea brasiliensis]	GO:0016020, GO:0098656, GO:0016021, GO:0005452, GO:0006820
	Contig2217_218338_222690_plus_variant_1	gi|571061256|gb|AHF27220.1|invertase [Hevea brasiliensis]	GO:0016020, GO:0098656, GO:0016021, GO:0005452, GO:0006820
	Contig2217_218369_222690_plus	gi|571061256|gb|AHF27220.1|invertase [Hevea brasiliensis]	GO:0016020, GO:0098656, GO:0016021, GO:0005452, GO:0006820
	Contig2217_218411_222690_plus	gi|571061256|gb|AHF27220.1|invertase [Hevea brasiliensis]	GO:0008152, GO:0033926, GO:0003824
	Contig2217_30716_36037_plus	gi|802706586|ref|XP_012084153.1|PREDICTED: boron transporter 1-like [Jatropha curcas]	GO:0008152, GO:0033926, GO:0003824
	Contig2217_30716_36037_plus_variant_1	gi|802706586|ref|XP_012084153.1|PREDICTED: boron transporter 1-like [Jatropha curcas]	GO:0008152, GO:0033926, GO:0003824
	Contig2217_30766_35999_plus	gi|802706586|ref|XP_012084153.1|PREDICTED: boron transporter 1-like [Jatropha curcas]	GO:0008152, GO:0033926, GO:0003824
	Contig2217_367919_370036_-	gi|255556432|ref|XP_002519250.1|WRKY transcription factor, putative [Ricinus communis]	GO:0008152, GO:0047911, GO:0071555, GO:0004650, GO:0005576, GO:0016787, GO:0016798, GO:0005975	XP_002519290.1, EEF43154.1
	Contig2217_368019_369927_-	gi|255556432|ref|XP_002519250.1|WRKY transcription factor, putative [Ricinus communis]	GO:0008152, GO:0071555, GO:0004650, GO:0005576, GO:0005975, GO:0016798, GO:0016787
	Contig2217_41093_42142_-	gi|255556512|ref|XP_002519290.1|Polygalacturonase precursor, putative [Ricinus communis]	GO:0003700, GO:0006355, GO:0043565	XP_002519250.1, EEF43114.1
	Contig2217_41093_43727_-	gi|802706257|ref|XP_012084150.1|PREDICTED: polygalacturonase At1g48100 [Jatropha curcas]	GO:0003700, GO:0006355, GO:0043565	XP_002519250.1, EEF43114.1
	Contig22206_13108_15018_-	gi|255582433|ref|XP_002532004.1|Auxin-induced in root cultures protein 12 precursor, putative [Ricinus communis]	GO:0016020, GO:0016021, GO:0055114	XP_002532004.1, EEF30377.1
	Contig22206_13109_15018_-	gi|255582433|ref|XP_002532004.1|Auxin-induced in root cultures protein 12 precursor, putative [Ricinus communis]	GO:0016020, GO:0016021, GO:0055114	XP_002532004.1, EEF30377.1
	Contig22250_105257_108183_-	gi|313585350|gb|ADR70880.1|respiratory burst oxidase A [Manihot esculenta]	GO:0050664, GO:0004601, GO:0016491, GO:0016174, GO:0016020, GO:0016021, GO:0005509, GO:0055114
	Contig22250_105257_108654_-	gi|802770106|ref|XP_012090542.1|PREDICTED: respiratory burst oxidase homolog protein C-like [Jatropha curcas]	GO:0050664, GO:0004601, GO:0016491, GO:0016020, GO:0005509, GO:0016021, GO:0055114
	Contig22250_105257_109933_-	gi|313585350|gb|ADR70880.1|respiratory burst oxidase A [Manihot esculenta]	GO:0050664, GO:0004601, GO:0016491, GO:0016174, GO:0016020, GO:0016021, GO:0005509, GO:0055114
	Contig22250_105257_111560_-	gi|313585350|gb|ADR70880.1|respiratory burst oxidase A [Manihot esculenta]	GO:0050664, GO:0004601, GO:0016491, GO:0016174, GO:0016020, GO:0016021, GO:0005509, GO:0055114
	Contig22250_105320_111188_-	gi|313585350|gb|ADR70880.1|respiratory burst oxidase A [Manihot esculenta]	GO:0050664, GO:0004601, GO:0016491, GO:0016174, GO:0016020, GO:0016021, GO:0005509, GO:0055114
	Contig223_52434_53961_plus	gi|255572517|ref|XP_002527193.1|Early nodulin 16 precursor, putative [Ricinus communis]	GO:0009055	XP_002527193.1, EEF35206.1
	Contig223_52463_59898_plus	gi|255572517|ref|XP_002527193.1|Early nodulin 16 precursor, putative [Ricinus communis]	GO:0009055	XP_002527193.1, EEF35206.1
	Contig223_52557_59898_plus	gi|255572517|ref|XP_002527193.1|Early nodulin 16 precursor, putative [Ricinus communis]	GO:0009055	XP_002527193.1, EEF35206.1
	Contig2232_290919_294504_-	gi|802611524|ref|XP_012074538.1|PREDICTED: receptor-like protein kinase HAIKU2 [Jatropha curcas]	GO:0000166, GO:0016020, GO:0016021, GO:0016310, GO:0016740, GO:0004672, GO:0016301, GO:0004674, GO:0005524, GO:0006468
	Contig2232_315826_318053_-	gi|802611530|ref|XP_012074541.1|PREDICTED: transcription factor bHLH25-like [Jatropha curcas]	GO:0046983
	Contig2232_315880_317647_-	gi|802611530|ref|XP_012074541.1|PREDICTED: transcription factor bHLH25-like [Jatropha curcas]	GO:0046983
	Contig2235_329611_330907_-	gi|802715302|ref|XP_012084713.1|PREDICTED: E3 ubiquitin-protein ligase RNF181-like [Jatropha curcas]	GO:0008270, GO:0046872
	Contig2235_330305_330611_-	gi|802715302|ref|XP_012084713.1|PREDICTED: E3 ubiquitin-protein ligase RNF181-like [Jatropha curcas]	GO:0008270, GO:0046872
	Contig2236_145580_146962_-	gi|802752506|ref|XP_012088267.1|PREDICTED: transcription factor bHLH36-like [Jatropha curcas]	GO:0003677, GO:0046983
	Contig2236_145590_146962_-	gi|802752506|ref|XP_012088267.1|PREDICTED: transcription factor bHLH36-like [Jatropha curcas]	GO:0003677, GO:0046983
	Contig22406_4501_5959_-	gi|255555375|ref|XP_002518724.1|UDP-glucosyltransferase, putative [Ricinus communis]	GO:0008152, GO:0016757, GO:0016758, GO:0016740	EEF43649.1, XP_002518724.1
	Contig225_167719_171994_-	gi|802544573|ref|XP_012083031.1|PREDICTED: 2-aminoethanethiol dioxygenase-like [Jatropha curcas]	GO:0016702, GO:0055114
	Contig225_167719_172004_-	gi|802544573|ref|XP_012083031.1|PREDICTED: 2-aminoethanethiol dioxygenase-like [Jatropha curcas]	GO:0016702, GO:0055114
	Contig226_144640_147649_-	gi|802665922|ref|XP_012081145.1|PREDICTED: heparanase-like protein 3 isoform X1 [Jatropha curcas]	GO:0016020, GO:0016798, GO:0005975
	Contig226_144640_147839_-	gi|802665922|ref|XP_012081145.1|PREDICTED: heparanase-like protein 3 isoform X1 [Jatropha curcas]	GO:0016020, GO:0016798, GO:0005975
	Contig2272_63053_64202_-	gi|255542560|ref|XP_002512343.1|ring finger protein, putative [Ricinus communis]	GO:0046983	XP_002512342.1, EEF49794.1
	Contig2272_93051_94274_plus	gi|255542558|ref|XP_002512342.1|DNA binding protein, putative [Ricinus communis]	GO:0008270, GO:0046872	EEF49795.1, XP_002512343.1
	Contig22819_4815_5117_-	gi|731417345|ref|XP_010660268.1|PREDICTED: disease resistance protein At4g27190-like [Vitis vinifera]	GO:0043531
*	Contig230_185180_189131_plus	gi|255551585|ref|XP_002516838.1|sugar transporter, putative [Ricinus communis]	GO:0022891, GO:0055085, GO:0032440, GO:0016491, GO:0016020, GO:0016021, GO:0008643, GO:0055114, GO:0022857, GO:0006810, GO:0005215	XP_002516838.1, EEF45452.1
*	Contig230_185252_189096_plus	gi|255551585|ref|XP_002516838.1|sugar transporter, putative [Ricinus communis]	GO:0022891, GO:0055085, GO:0032440, GO:0016491, GO:0016020, GO:0016021, GO:0008643, GO:0055114, GO:0022857, GO:0006810, GO:0005215	XP_002516838.1, EEF45452.1
	Contig2301_209867_210359_-	gi|802786336|ref|XP_012091650.1|PREDICTED: ethylene-responsive transcription factor 12 [Jatropha curcas]	GO:0003677, GO:0003700, GO:0006351, GO:0006355, GO:0005634
	Contig2304_119796_120447_-	gi|802786655|ref|XP_012091724.1|PREDICTED: RING-H2 finger protein ATL40-like [Jatropha curcas]	GO:0008270, GO:0046872
	Contig2304_153128_155543_-	gi|590623905|ref|XP_007025453.1|HXXXD-type acyl-transferase family protein [Theobroma cacao]	GO:0008152, GO:0016747, GO:0016740	EOY28075.1, XP_007025453.1
	Contig23080_8624_11657_-	gi|255549064|ref|XP_002515588.1|conserved hypothetical protein [Ricinus communis]	GO:0016020	EEF47037.1, XP_002515588.1
	Contig23080_8624_11657_-_variant_1	gi|802640059|ref|XP_012078652.1|PREDICTED: probable serine incorporator [Jatropha curcas]	GO:0016020
	Contig23080_8624_11660_-	gi|802640059|ref|XP_012078652.1|PREDICTED: probable serine incorporator [Jatropha curcas]	GO:0016020
	Contig23080_8624_11660_-_variant_1	gi|802640059|ref|XP_012078652.1|PREDICTED: probable serine incorporator [Jatropha curcas]	GO:0016020
	Contig23080_8624_11740_-	gi|802640059|ref|XP_012078652.1|PREDICTED: probable serine incorporator [Jatropha curcas]	GO:0016020
	Contig23080_8771_11657_-	gi|802640059|ref|XP_012078652.1|PREDICTED: probable serine incorporator [Jatropha curcas]	GO:0016020
*	Contig2311_191895_192807_-	gi|494319541|gb|AGL34962.1|ethylene-responsive transcription factor 3 [Hevea brasiliensis]	GO:0016998, GO:0004568, GO:0006032, GO:0005975
	Contig2311_257232_257856_-	gi|802701768|ref|XP_012083978.1|PREDICTED: RING-H2 finger protein ATL2 [Jatropha curcas]	GO:0008152, GO:0016998, GO:0004568, GO:0006032, GO:0016787, GO:0005975, GO:0016798
	Contig2311_2660_5023_plus	gi|75274020|sp|Q9LSP9.1|CTL2_ARATH	GO:0010215, GO:0016049, GO:0031225	XP_002519175.1, EEF43039.1
	Contig2311_2887_4267_plus	gi|356526631|ref|XP_003531920.1|PREDICTED: chitinase-like protein 1 [Glycine max]	GO:0003677, GO:0003700, GO:0006351, GO:0006355, GO:0005634
*	Contig2311_73983_77087_plus	gi|255556282|ref|XP_002519175.1|Protein COBRA precursor, putative [Ricinus communis]	GO:0008270, GO:0046872
	Contig2325_13579_15253_plus	gi|255582259|ref|XP_002531921.1|zinc finger protein, putative [Ricinus communis]	GO:0008152, GO:0016788	XP_002531921.1, EEF30465.1
*	Contig2325_55860_58099_-	gi|590651758|ref|XP_007032972.1|Myb domain protein 20 [Theobroma cacao]	GO:0003677, GO:2000652, GO:0005634	XP_007032972.1, EOY03898.1
*	Contig2325_56951_58099_-	gi|1430846|emb|CAA67600.1|myb-related transcription factor [Solanum lycopersicum]	GO:0003677
	Contig23344_82794_86526_-	gi|255590183|ref|XP_002535195.1|Receptor protein kinase CLAVATA1 precursor, putative [Ricinus communis]	GO:0000166, GO:0000165, GO:0016491, GO:0004707, GO:0016020, GO:0016021, GO:0055114, GO:0016310, GO:0016740, GO:0016301, GO:0032440, GO:0004672, GO:0004674, GO:0005524, GO:0005622, GO:0006468	EEF27188.1, XP_002535195.1
	Contig23344_82912_86241_-	gi|763742548|gb|KJB10047.1|hypothetical protein B456_001G181900 [Gossypium raimondii]	GO:0000166, GO:0016020, GO:0016021, GO:0016310, GO:0004672, GO:0016740, GO:0016301, GO:0004674, GO:0005524, GO:0006468
	Contig2335_15269_19396_-	gi|643708726|gb|KDP23642.1|hypothetical protein JCGZ_23475 [Jatropha curcas]	GO:0000166, GO:0016020, GO:0016021, GO:0016310, GO:0004672, GO:0016740, GO:0016301, GO:0004674, GO:0005524, GO:0006468
	Contig2335_15269_19411_-	gi|643708726|gb|KDP23642.1|hypothetical protein JCGZ_23475 [Jatropha curcas]	GO:0000166, GO:0016020, GO:0016021, GO:0016310, GO:0004672, GO:0016740, GO:0016301, GO:0004674, GO:0005524, GO:0006468
	Contig2335_15451_19290_-	gi|643708726|gb|KDP23642.1|hypothetical protein JCGZ_23475 [Jatropha curcas]	GO:0000166, GO:0016020, GO:0016021, GO:0016310, GO:0004672, GO:0016740, GO:0016301, GO:0004674, GO:0005524, GO:0006468
*	Contig236_158524_159892_-	gi|802588811|ref|XP_012071089.1|PREDICTED: UDP-glucuronate 4-epimerase 6 [Jatropha curcas]	GO:0016857, GO:0005975
	Contig2361_47884_48731_plus	gi|495025618|gb|AGL39689.1|NAC transcription factor 033 [Jatropha curcas]	GO:0003677, GO:0006351, GO:0006355, GO:0005634
	Contig237_146606_153049_-	gi|734351265|gb|KHN12675.1|Beta-galactosidase 5 [Glycine soja]	GO:0008152, GO:0004565, GO:0004553, GO:0005975, GO:0016798, GO:0016787
	Contig237_146828_153265_-	gi|356550171|ref|XP_003543462.1|PREDICTED: beta-galactosidase 8-like [Glycine max]	GO:0008152, GO:0004565, GO:0004553, GO:0030246, GO:0005975, GO:0016798, GO:0016787
	Contig237_147718_153265_-_variant_1	gi|224077880|ref|XP_002305449.1|beta-galactosidase family protein [Populus trichocarpa]	GO:0008152, GO:0004565, GO:0004553, GO:0005975, GO:0016798, GO:0016787
	Contig2374_336545_341348_-	gi|255545374|ref|XP_002513747.1|IAA-amino acid hydrolase ILR1 precursor, putative [Ricinus communis]	GO:0047980, GO:0008152, GO:0016787	EEF48330.1, XP_002513747.1
	Contig239_232160_238078_-	gi|802570576|ref|XP_012068236.1|PREDICTED: adenine phosphoribosyltransferase 1-like [Jatropha curcas]	GO:0005737, GO:0003999, GO:0006168, GO:0009116, GO:0016740
	Contig239_232160_238095_-	gi|802570576|ref|XP_012068236.1|PREDICTED: adenine phosphoribosyltransferase 1-like [Jatropha curcas]	GO:0005737, GO:0003999, GO:0006168, GO:0009116, GO:0016740
	Contig2410_6207_7677_-	gi|802544113|ref|XP_012082696.1|PREDICTED: probable mitochondrial chaperone BCS1-A [Jatropha curcas]	GO:0000166, GO:0005524
	Contig243_271978_273421_-	gi|255581408|ref|XP_002531512.1|lactoylglutathione lyase, putative [Ricinus communis]	GO:0008152, GO:0016829	XP_002531512.1, EEF30866.1
	Contig244_294700_297070_plus	gi|643710871|gb|KDP24790.1|hypothetical protein JCGZ_25411 [Jatropha curcas]	GO:0004857, GO:0005618, GO:0043086, GO:0045330, GO:0030599, GO:0042545, GO:0045490, GO:0016787
	Contig2447_33401_38133_plus	gi|728835664|gb|KHG15107.1|Cycloartenol-C-24-methyltransferase -like protein [Gossypium arboreum]	GO:0008610, GO:0006694, GO:0016740, GO:0008168, GO:0032259
*	Contig245_234113_235742_-	gi|255587296|ref|XP_002534218.1|Chitin-inducible gibberellin-responsive protein, putative [Ricinus communis]	GO:0006351, GO:0006355	EEF28164.1, XP_002534218.1
	Contig24505_42301_43571_plus	gi|255548796|ref|XP_002515454.1|Protein PPLZ02, putative [Ricinus communis]	GO:0003677, GO:0003700, GO:0006351, GO:0006355, GO:0005634	EEF46903.1, XP_002515454.1
	Contig247_17476_18232_plus	gi|2586082|gb|AAB82754.1|retrofit [Oryza longistaminata]	GO:0003677, GO:0008270, GO:0015074, GO:0006310, GO:0009536, GO:0003676
	Contig2493_167726_173567_-	gi|255576629|ref|XP_002529204.1|serine/threonine-protein kinase bri1, putative [Ricinus communis]	GO:0000166, GO:0016020, GO:0016021, GO:0016310, GO:0016740, GO:0016301, GO:0016787, GO:0006470, GO:0004672, GO:0004674, GO:0004721, GO:0005524, GO:0006468	EEF33160.1, XP_002529204.1
	Contig2493_167726_173567_-_variant_1	gi|802675423|ref|XP_012081858.1|PREDICTED: receptor-like protein kinase BRI1-like 3 [Jatropha curcas]	GO:0000166, GO:0016020, GO:0016021, GO:0016310, GO:0016740, GO:0004672, GO:0016301, GO:0004674, GO:0005524, GO:0006468
	Contig2493_168407_173567_-	gi|802675423|ref|XP_012081858.1|PREDICTED: receptor-like protein kinase BRI1-like 3 [Jatropha curcas]	GO:0000166, GO:0016020, GO:0016021, GO:0016310, GO:0016740, GO:0004672, GO:0016301, GO:0004674, GO:0005524, GO:0006468
	Contig2493_168993_172668_-	gi|802675423|ref|XP_012081858.1|PREDICTED: receptor-like protein kinase BRI1-like 3 [Jatropha curcas]	GO:0000166, GO:0016020, GO:0016021, GO:0016310, GO:0016740, GO:0004672, GO:0016301, GO:0004674, GO:0005524, GO:0006468
	Contig24948_21761_22959_-	gi|117938450|gb|ABK58141.1|beta-1,3-glucanase [Manihot esculenta]	GO:0008152, GO:0004553, GO:0005975, GO:0016798, GO:0016787
	Contig25_213666_216042_plus	gi|802558855|ref|XP_012065863.1|PREDICTED: flavonoid 3',5'-hydroxylase 2-like [Jatropha curcas]	GO:0005506, GO:0046872, GO:0016705, GO:0016491, GO:0020037, GO:0055114, GO:0004497
	Contig2518_102206_103867_-	gi|802538720|ref|XP_012068515.1|PREDICTED: tubulin beta-2 chain [Jatropha curcas]	GO:0051258, GO:0008152, GO:0005856, GO:0005525, GO:0000166, GO:0005737, GO:0003924, GO:0043234, GO:0005200, GO:0005874, GO:0007017
	Contig252_195914_233910_plus	gi|802722466|ref|XP_012085478.1|PREDICTED: protein TRANSPARENT TESTA 12-like [Jatropha curcas]	GO:0055085, GO:0015297, GO:0016020, GO:0016021, GO:0006855, GO:0015238
	Contig252_195917_233910_plus	gi|802722466|ref|XP_012085478.1|PREDICTED: protein TRANSPARENT TESTA 12-like [Jatropha curcas]	GO:0055085, GO:0015297, GO:0016020, GO:0016021, GO:0006855, GO:0015238
	Contig252_195932_208513_plus	gi|802722466|ref|XP_012085478.1|PREDICTED: protein TRANSPARENT TESTA 12-like [Jatropha curcas]	GO:0055085, GO:0015297, GO:0016020, GO:0016021, GO:0006855, GO:0015238
	Contig252_195932_208535_plus	gi|802722466|ref|XP_012085478.1|PREDICTED: protein TRANSPARENT TESTA 12-like [Jatropha curcas]	GO:0055085, GO:0015297, GO:0016020, GO:0016021, GO:0006855, GO:0015238
	Contig252_195932_233910_plus	gi|802722466|ref|XP_012085478.1|PREDICTED: protein TRANSPARENT TESTA 12-like [Jatropha curcas]	GO:0055085, GO:0015297, GO:0016020, GO:0016021, GO:0006855, GO:0015238
	Contig252_229621_233910_plus	gi|802722466|ref|XP_012085478.1|PREDICTED: protein TRANSPARENT TESTA 12-like [Jatropha curcas]	GO:0055085, GO:0015297, GO:0016020, GO:0016021, GO:0006855, GO:0015238
	Contig2521_46082_48132_plus	gi|255589539|ref|XP_002534996.1|cinnamate 4-hydroxylase, putative [Ricinus communis]	GO:0005506, GO:0016491, GO:0016705, GO:0046872, GO:0020037, GO:0055114, GO:0004497, GO:0016710	EEF27388.1, XP_002534996.1
	Contig25237_15_442_plus	gi|590706423|ref|XP_007047718.1|Uncharacterized protein TCM_000935 [Theobroma cacao]	GO:0090502, GO:0004523, GO:0003676	EOX91875.1, XP_007047718.1
	Contig25254_29839_33583_-	gi|255552590|ref|XP_002517338.1|formate dehydrogenase, putative [Ricinus communis]	GO:0008152, GO:0016616, GO:0016491, GO:0051287, GO:0008863, GO:0055114	EEF44880.1, XP_002517338.1
	Contig2534_63618_65312_-	gi|255547381|ref|XP_002514748.1|zinc finger protein, putative [Ricinus communis]	GO:0008152, GO:0016788	XP_002514748.1, EEF47854.1
	Contig2534_63618_65471_-	gi|255547381|ref|XP_002514748.1|zinc finger protein, putative [Ricinus communis]	GO:0008152, GO:0016788	XP_002514748.1, EEF47854.1
	Contig2551_161605_164720_-	gi|643739931|gb|KDP45617.1|hypothetical protein JCGZ_17224 [Jatropha curcas]	GO:0008152, GO:0004348, GO:0003824, GO:0006629, GO:0016020, GO:0006680, GO:0016021, GO:0006665, GO:0016798, GO:0016787
	Contig2551_161605_166518_-	gi|643739931|gb|KDP45617.1|hypothetical protein JCGZ_17224 [Jatropha curcas]	GO:0008152, GO:0004348, GO:0003824, GO:0006629, GO:0016020, GO:0006680, GO:0016021, GO:0006665, GO:0016798, GO:0016787
	Contig2551_161605_166524_-	gi|643739931|gb|KDP45617.1|hypothetical protein JCGZ_17224 [Jatropha curcas]	GO:0008152, GO:0004348, GO:0003824, GO:0006629, GO:0016020, GO:0006680, GO:0016021, GO:0006665, GO:0016798, GO:0016787
	Contig2551_161605_170972_-	gi|643739931|gb|KDP45617.1|hypothetical protein JCGZ_17224 [Jatropha curcas]	GO:0008152, GO:0004348, GO:0003824, GO:0006629, GO:0016020, GO:0006680, GO:0016021, GO:0006665, GO:0016798, GO:0016787
	Contig2551_161605_170972_-_variant_1	gi|643739931|gb|KDP45617.1|hypothetical protein JCGZ_17224 [Jatropha curcas]	GO:0008152, GO:0004348, GO:0003824, GO:0006629, GO:0016020, GO:0006680, GO:0016021, GO:0006665, GO:0016798, GO:0016787
	Contig2551_161605_171104_-	gi|643739931|gb|KDP45617.1|hypothetical protein JCGZ_17224 [Jatropha curcas]	GO:0008152, GO:0004348, GO:0003824, GO:0006629, GO:0016020, GO:0006680, GO:0016021, GO:0006665, GO:0016798, GO:0016787
	Contig2551_161605_171117_-	gi|643739931|gb|KDP45617.1|hypothetical protein JCGZ_17224 [Jatropha curcas]	GO:0008152, GO:0004348, GO:0003824, GO:0006629, GO:0016020, GO:0006680, GO:0016021, GO:0006665, GO:0016798, GO:0016787
	Contig2551_161605_171154_-	gi|643739931|gb|KDP45617.1|hypothetical protein JCGZ_17224 [Jatropha curcas]	GO:0008152, GO:0004348, GO:0003824, GO:0006629, GO:0016020, GO:0006680, GO:0016021, GO:0006665, GO:0016798, GO:0016787
	Contig2555_12247_33330_-	gi|357469043|ref|XP_003604806.1|leucine-rich receptor-like kinase family protein [Medicago truncatula]	GO:0016310, GO:0016301	AES87003.1, XP_003604806.1
	Contig2555_24089_33330_-	gi|357469043|ref|XP_003604806.1|leucine-rich receptor-like kinase family protein [Medicago truncatula]	GO:0016310, GO:0016301	AES87003.1, XP_003604806.1
	Contig2555_24089_33330_-_variant_1	gi|357469043|ref|XP_003604806.1|leucine-rich receptor-like kinase family protein [Medicago truncatula]	GO:0016310, GO:0016301	AES87003.1, XP_003604806.1
	Contig2555_27809_33330_-	gi|357469043|ref|XP_003604806.1|leucine-rich receptor-like kinase family protein [Medicago truncatula]	GO:0016310, GO:0016301	AES87003.1, XP_003604806.1
	Contig2556_28780_29841_-	gi|643708852|gb|KDP23768.1|hypothetical protein JCGZ_23601 [Jatropha curcas]	GO:0046872, GO:0030145, GO:0005576, GO:0045735
	Contig256_160795_162008_-	gi|255548796|ref|XP_002515454.1|Protein PPLZ02, putative [Ricinus communis]	GO:0003677, GO:0003700, GO:0006351, GO:0006355, GO:0005634	EEF46903.1, XP_002515454.1
	Contig2592_95525_96661_-	gi|802658605|ref|XP_012080646.1|PREDICTED: LON peptidase N-terminal domain and RING finger protein 1-like [Jatropha curcas]	GO:0008270, GO:0046872
	Contig2592_95525_96839_-	gi|802658605|ref|XP_012080646.1|PREDICTED: LON peptidase N-terminal domain and RING finger protein 1-like [Jatropha curcas]	GO:0008270, GO:0046872
	Contig2592_95525_96839_-_variant_1	gi|802658605|ref|XP_012080646.1|PREDICTED: LON peptidase N-terminal domain and RING finger protein 1-like [Jatropha curcas]	GO:0008270, GO:0046872
	Contig2592_95645_96245_-	gi|802658605|ref|XP_012080646.1|PREDICTED: LON peptidase N-terminal domain and RING finger protein 1-like [Jatropha curcas]	GO:0008270, GO:0046872
	Contig260_504017_515531_-	gi|802777601|ref|XP_012090928.1|PREDICTED: serine/threonine-protein kinase TIO isoform X1 [Jatropha curcas]	GO:0004672, GO:0005524, GO:0006468
	Contig260_504017_515561_-	gi|802777601|ref|XP_012090928.1|PREDICTED: serine/threonine-protein kinase TIO isoform X1 [Jatropha curcas]	GO:0004672, GO:0005524, GO:0006468
	Contig260_504017_515563_-	gi|802777601|ref|XP_012090928.1|PREDICTED: serine/threonine-protein kinase TIO isoform X1 [Jatropha curcas]	GO:0004672, GO:0005524, GO:0006468
	Contig260_504576_515531_-	gi|802777601|ref|XP_012090928.1|PREDICTED: serine/threonine-protein kinase TIO isoform X1 [Jatropha curcas]	GO:0004672, GO:0005524, GO:0006468
	Contig261_375609_378636_plus	gi|802589005|ref|XP_012071146.1|PREDICTED: receptor like protein kinase S.2 [Jatropha curcas]	GO:0000166, GO:0004672, GO:0004674, GO:0005524, GO:0006468
	Contig261_375929_378431_plus	gi|802589005|ref|XP_012071146.1|PREDICTED: receptor like protein kinase S.2 [Jatropha curcas]	GO:0000166, GO:0004672, GO:0004674, GO:0005524, GO:0006468
	Contig2621_1_36919_-	gi|641856836|gb|KDO75602.1|hypothetical protein CISIN_1g006155mg [Citrus sinensis]	GO:0000166, GO:0004672, GO:0004674, GO:0005524, GO:0006468
	Contig2621_1_36931_-	gi|922356724|ref|XP_003615454.2|cysteine-rich receptor-kinase-like protein [Medicago truncatula]	GO:0016020, GO:0016310, GO:0004672, GO:0016301, GO:0005524, GO:0006468	XP_003615454.2, AES98412.2
	Contig2621_13_4431_-	gi|590625580|ref|XP_007025922.1|Cysteine-rich RLK 29, putative isoform 1 [Theobroma cacao]	GO:0000166, GO:0004672, GO:0004674, GO:0005524, GO:0006468
	Contig2621_30353_36917_-	gi|590625628|ref|XP_007025935.1|Cysteine-rich RLK 29, putative isoform 1 [Theobroma cacao]	GO:0004672, GO:0004674, GO:0005524, GO:0006468
*	Contig2641_91072_93784_-	gi|802705015|ref|XP_012084106.1|PREDICTED: probable WRKY transcription factor 48 [Jatropha curcas]	GO:0003700, GO:0006355, GO:0043565
*	Contig2641_92029_93742_-	gi|802705015|ref|XP_012084106.1|PREDICTED: probable WRKY transcription factor 48 [Jatropha curcas]	GO:0003700, GO:0006355, GO:0043565
	Contig265_101032_106667_plus	gi|255567156|ref|XP_002524559.1|Vacuolar cation/proton exchanger, putative [Ricinus communis]	GO:0015369, GO:0006812, GO:0055085, GO:0006816, GO:0098655, GO:0016020, GO:0016021, GO:0008324, GO:0070588	XP_002524559.1, EEF37767.1
	Contig265_101032_106667_plus_variant_1	gi|255567156|ref|XP_002524559.1|Vacuolar cation/proton exchanger, putative [Ricinus communis]	GO:0015369, GO:0006812, GO:0055085, GO:0006816, GO:0098655, GO:0016020, GO:0016021, GO:0008324, GO:0070588	XP_002524559.1, EEF37767.1
	Contig265_101042_106667_plus	gi|255567156|ref|XP_002524559.1|Vacuolar cation/proton exchanger, putative [Ricinus communis]	GO:0015369, GO:0006812, GO:0055085, GO:0006816, GO:0098655, GO:0016020, GO:0016021, GO:0008324, GO:0070588	XP_002524559.1, EEF37767.1
	Contig265_101437_106536_plus	gi|255567156|ref|XP_002524559.1|Vacuolar cation/proton exchanger, putative [Ricinus communis]	GO:0015369, GO:0006812, GO:0055085, GO:0006816, GO:0098655, GO:0016020, GO:0016021, GO:0008324, GO:0070588	XP_002524559.1, EEF37767.1
	Contig265_241622_251828_-	gi|802545971|ref|XP_012084114.1|PREDICTED: A/G-specific adenine DNA glycosylase isoform X1 [Jatropha curcas]	GO:0003677, GO:0006281, GO:0003824, GO:0006284, GO:0051539, GO:0016787
	Contig265_241622_251828_-_variant_1	gi|802545971|ref|XP_012084114.1|PREDICTED: A/G-specific adenine DNA glycosylase isoform X1 [Jatropha curcas]	GO:0003677, GO:0006281, GO:0003824, GO:0006284, GO:0051539, GO:0016787
	Contig265_247329_251828_-	gi|802545971|ref|XP_012084114.1|PREDICTED: A/G-specific adenine DNA glycosylase isoform X1 [Jatropha curcas]	GO:0003677, GO:0006281, GO:0003824, GO:0006284, GO:0051539, GO:0016787
	Contig265_247369_251814_-	gi|802545971|ref|XP_012084114.1|PREDICTED: A/G-specific adenine DNA glycosylase isoform X1 [Jatropha curcas]	GO:0003677, GO:0006281, GO:0003824, GO:0006284, GO:0051539, GO:0016787
	Contig26527_5659_9086_-	gi|802647319|ref|XP_012079811.1|PREDICTED: putative methyltransferase DDB_G0268948 [Jatropha curcas]	GO:0008152, GO:0008168, GO:0032259
	Contig26527_7470_12759_-	gi|802647319|ref|XP_012079811.1|PREDICTED: putative methyltransferase DDB_G0268948 [Jatropha curcas]	GO:0008152, GO:0008168, GO:0032259
	Contig26527_7470_9221_-	gi|802647319|ref|XP_012079811.1|PREDICTED: putative methyltransferase DDB_G0268948 [Jatropha curcas]	GO:0008152, GO:0008168, GO:0032259
	Contig26549_36710_48444_plus	gi|595839758|ref|XP_007207901.1|hypothetical protein PRUPE_ppa020794mg [Prunus persica]	GO:0005886
	Contig26549_41067_48444_plus	gi|728838720|gb|KHG18163.1|Transcription initiation factor TFIID subunit 1-B -like protein [Gossypium arboreum]	GO:0003743, GO:0006413
	Contig2671_149457_152113_-	gi|595804295|ref|XP_007202134.1|hypothetical protein PRUPE_ppa006136mg [Prunus persica]	GO:0046939, GO:0006163, GO:0004385
	Contig2676_155803_158148_plus	gi|643723527|gb|KDP33066.1|hypothetical protein JCGZ_13603 [Jatropha curcas]	GO:0048046, GO:0005618, GO:0071555, GO:0016740, GO:0016762, GO:0016798, GO:0016787, GO:0010411, GO:0008152, GO:0006073, GO:0005576, GO:0004553, GO:0005975, GO:0042546
*	Contig2677_76618_78896_plus	gi|802687336|ref|XP_012082427.1|PREDICTED: transcription factor RAX2 [Jatropha curcas]	GO:0003677
	Contig2681_89971_92304_-	gi|802539595|ref|XP_012071792.1|PREDICTED: GDSL esterase/lipase At5g14450 [Jatropha curcas]	GO:0008152, GO:0016788
	Contig2685_142431_147046_plus	gi|802585392|ref|XP_012070402.1|PREDICTED: 2-aminoethanethiol dioxygenase-like [Jatropha curcas]	GO:0016702, GO:0055114
	Contig2685_142431_147046_plus_variant_1	gi|802585392|ref|XP_012070402.1|PREDICTED: 2-aminoethanethiol dioxygenase-like [Jatropha curcas]	GO:0016702, GO:0055114
	Contig2685_142525_147012_plus	gi|802585392|ref|XP_012070402.1|PREDICTED: 2-aminoethanethiol dioxygenase-like [Jatropha curcas]	GO:0016702, GO:0055114
*	Contig2686_140415_141895_-	gi|255568972|ref|XP_002525456.1|zinc finger protein, putative [Ricinus communis]	GO:0061025, GO:0016192, GO:0016020, GO:0005484, GO:0005622, GO:0006886
*	Contig2686_140415_141896_-	gi|255568972|ref|XP_002525456.1|zinc finger protein, putative [Ricinus communis]	GO:0008270, GO:0046872	XP_002525456.1, EEF36946.1
*	Contig2686_140415_141898_-	gi|255568972|ref|XP_002525456.1|zinc finger protein, putative [Ricinus communis]	GO:0008270, GO:0046872	XP_002525456.1, EEF36946.1
*	Contig2686_140415_142018_-	gi|255568972|ref|XP_002525456.1|zinc finger protein, putative [Ricinus communis]	GO:0008270, GO:0046872	XP_002525456.1, EEF36946.1
*	Contig2686_140430_142259_-	gi|255568972|ref|XP_002525456.1|zinc finger protein, putative [Ricinus communis]	GO:0008270, GO:0046872	XP_002525456.1, EEF36946.1
	Contig2686_241291_242840_plus	gi|566230927|ref|XP_002325822.2|Syntaxin-related protein KNOLLE [Populus trichocarpa]	GO:0008270, GO:0046872	XP_002525456.1, EEF36946.1
*	Contig270_322060_323664_-	gi|255540813|ref|XP_002511471.1|two-component sensor protein histidine protein kinase, putative [Ricinus communis]	GO:0000160, GO:0016310, GO:0016301, GO:0005622	XP_002511471.1, EEF52073.1
*	Contig270_322060_327591_-	gi|255540813|ref|XP_002511471.1|two-component sensor protein histidine protein kinase, putative [Ricinus communis]	GO:0000160, GO:0016310, GO:0016301, GO:0005622	XP_002511471.1, EEF52073.1
*	Contig270_322060_327591_-_variant_1	gi|802652627|ref|XP_012080154.1|PREDICTED: two-component response regulator ARR5-like [Jatropha curcas]	GO:0000160, GO:0005622
	Contig2700_62928_67303_-	gi|643730063|gb|KDP37687.1|hypothetical protein JCGZ_06344 [Jatropha curcas]	GO:0004180, GO:0008233, GO:0006508, GO:0004185, GO:0016787
	Contig2700_62928_67303_-_variant_1	gi|643730063|gb|KDP37687.1|hypothetical protein JCGZ_06344 [Jatropha curcas]	GO:0004180, GO:0008233, GO:0006508, GO:0004185, GO:0016787
	Contig2701_152637_155124_-	gi|224077754|ref|XP_002305394.1|type IIIa membrane protein cp-wap13 [Populus trichocarpa]	GO:0016866, GO:0030244
	Contig2701_193023_197357_-	gi|255580344|ref|XP_002531000.1|Protein COBRA precursor, putative [Ricinus communis]	GO:0010215, GO:0016049, GO:0031225	EEF31388.1, XP_002531000.1
	Contig272_12059_17513_plus	gi|566215424|ref|XP_002325153.2|hypothetical protein POPTR_0018s12080g [Populus trichocarpa]	GO:0003677, GO:0003688, GO:0000166, GO:0032508, GO:0003678, GO:0016787, GO:0006270, GO:0006260, GO:0003682, GO:0004386, GO:0042555, GO:0005524, GO:0005634
	Contig272_139023_143714_plus	gi|802592217|ref|XP_012071464.1|PREDICTED: uncharacterized protein LOC105633479 isoform X1 [Jatropha curcas]	GO:0005516, GO:0006950
	Contig272_139023_143727_plus	gi|802592217|ref|XP_012071464.1|PREDICTED: uncharacterized protein LOC105633479 isoform X1 [Jatropha curcas]	GO:0005516, GO:0006950
	Contig27295_16063_18510_-	gi|255586077|ref|XP_002533703.1|40S ribosomal protein S7, putative [Ricinus communis]	GO:0003735, GO:0005840, GO:0006412, GO:0005622	EEF28686.1, XP_002533703.1
	Contig27295_16063_18556_-	gi|255586077|ref|XP_002533703.1|40S ribosomal protein S7, putative [Ricinus communis]	GO:0003735, GO:0005840, GO:0006412, GO:0005622	EEF28686.1, XP_002533703.1
*	Contig2740_133881_137450_-	gi|802755006|ref|XP_012088806.1|PREDICTED: pectin acetylesterase 12 [Jatropha curcas]	GO:0008152, GO:0052689
*	Contig2740_133881_137450_-_variant_1	gi|255543054|ref|XP_002512590.1|pectin acetylesterase, putative [Ricinus communis]	GO:0008152, GO:0052689	XP_002512590.1, EEF50042.1
*	Contig27402_21085_22876_plus	gi|255547363|ref|XP_002514739.1|Thioredoxin II, putative [Ricinus communis]	GO:0015035, GO:0045454, GO:0055114, GO:0006662, GO:0005623	EEF47845.1, XP_002514739.1
	Contig27402_88597_90370_-	gi|255547381|ref|XP_002514748.1|zinc finger protein, putative [Ricinus communis]	GO:0008152, GO:0016788	XP_002514748.1, EEF47854.1
	Contig27402_88613_90370_-	gi|255547381|ref|XP_002514748.1|zinc finger protein, putative [Ricinus communis]	GO:0008152, GO:0016788	XP_002514748.1, EEF47854.1
	Contig2743_32796_34339_plus	gi|75335856|sp|Q9M2Y9.1|RAX3_ARATH	GO:0003677
	Contig27472_124710_127421_-	gi|255544632|ref|XP_002513377.1|r2r3-myb transcription factor, putative [Ricinus communis]	GO:0003677	XP_002513377.1, EEF48780.1
*	Contig2758_53834_55219_-	gi|567868697|ref|XP_006426971.1|hypothetical protein CICLE_v10026841mg [Citrus clementina]	GO:0003723, GO:0003735, GO:0046872, GO:0030529, GO:0019843, GO:0005840, GO:0006412, GO:0005622
*	Contig2758_53834_55219_-_variant_1	gi|567868697|ref|XP_006426971.1|hypothetical protein CICLE_v10026841mg [Citrus clementina]	GO:0003723, GO:0003735, GO:0046872, GO:0030529, GO:0019843, GO:0005840, GO:0006412, GO:0005622
	Contig2758_56898_59058_-	gi|802603955|ref|XP_012073359.1|PREDICTED: proline-rich receptor-like protein kinase PERK15 [Jatropha curcas]	GO:0004672, GO:0004674, GO:0005524, GO:0006468
	Contig2759_245043_246204_plus	gi|802787796|ref|XP_012092016.1|PREDICTED: probable galacturonosyltransferase-like 9 [Jatropha curcas]	GO:0008152, GO:0016757
	Contig276_117317_122704_-	gi|255572694|ref|XP_002527280.1|dimethylaniline monooxygenase, putative [Ricinus communis]	GO:0050660, GO:0016491, GO:0050661, GO:0055114, GO:0004497, GO:0004499	XP_002527280.1, EEF35124.1
	Contig276_117317_130059_-	gi|595791807|ref|XP_007199652.1|hypothetical protein PRUPE_ppa004389mg [Prunus persica]	GO:0016491, GO:0050660, GO:0050661, GO:0055114, GO:0004497, GO:0004499
	Contig276_128956_130059_-	gi|629098427|gb|KCW64192.1|hypothetical protein EUGRSUZ_G01840 [Eucalyptus grandis]	GO:0050660, GO:0016491, GO:0050661, GO:0055114, GO:0004497, GO:0004499
	Contig2781_41526_44151_-	gi|255560157|ref|XP_002521096.1|cytochrome B5 isoform 1, putative [Ricinus communis]	GO:0046872, GO:0016491, GO:0020037, GO:0055114, GO:0009703	XP_002521096.1, EEF41247.1
	Contig2781_41526_44508_-	gi|255560157|ref|XP_002521096.1|cytochrome B5 isoform 1, putative [Ricinus communis]	GO:0046872, GO:0016491, GO:0020037, GO:0055114, GO:0009703	XP_002521096.1, EEF41247.1
	Contig2783_189220_193874_plus	gi|802607418|ref|XP_012073792.1|PREDICTED: tubulin beta chain-like [Jatropha curcas]	GO:0008152, GO:0005856, GO:0051258, GO:0000166, GO:0005525, GO:0005737, GO:0003924, GO:0043234, GO:0005200, GO:0005874, GO:0007017
	Contig2783_189318_193874_plus	gi|802607418|ref|XP_012073792.1|PREDICTED: tubulin beta chain-like [Jatropha curcas]	GO:0008152, GO:0005856, GO:0051258, GO:0000166, GO:0005525, GO:0005737, GO:0003924, GO:0043234, GO:0005200, GO:0005874, GO:0007017
	Contig28001_28927_35441_plus	gi|255585146|ref|XP_002533278.1|BRASSINOSTEROID INSENSITIVE 1-associated receptor kinase 1 precursor, putative [Ricinus communis]	GO:0004714, GO:0016310, GO:0016740, GO:0004672, GO:0016301, GO:0005524, GO:0018108, GO:0006468	XP_002533278.1, EEF29110.1
	Contig28001_31356_35441_plus	gi|802640980|ref|XP_012079103.1|PREDICTED: lysM domain receptor-like kinase 4 [Jatropha curcas]	GO:0004672, GO:0005524, GO:0006468
	Contig28008_3054_4459_plus	gi|568840410|ref|XP_006474161.1|PREDICTED: probable xyloglucan endotransglucosylase/hydrolase protein 23 [Citrus sinensis]	GO:0048046, GO:0005618, GO:0071555, GO:0016762, GO:0016740, GO:0016787, GO:0016798, GO:0010411, GO:0008152, GO:0006073, GO:0004553, GO:0005576, GO:0042546, GO:0005975
	Contig28008_3054_71233_plus	gi|703124299|ref|XP_010103016.1|putative xyloglucan endotransglucosylase/hydrolase protein 23 [Morus notabilis]	GO:0048046, GO:0005618, GO:0071555, GO:0016740, GO:0016762, GO:0016798, GO:0016787, GO:0010411, GO:0008152, GO:0006073, GO:0004553, GO:0005576, GO:0042546, GO:0005975	XP_010103016.1, XP_010103017.1, EXB94584.1, EXB94583.1
	Contig28013_11696_13946_-	gi|255577881|ref|XP_002529813.1|alcohol dehydrogenase, putative [Ricinus communis]	GO:0008270, GO:0032440, GO:0016491, GO:0055114	XP_002529813.1, EEF32562.1
	Contig28013_11696_14257_-	gi|255577881|ref|XP_002529813.1|alcohol dehydrogenase, putative [Ricinus communis]	GO:0008270, GO:0032440, GO:0016491, GO:0055114	XP_002529813.1, EEF32562.1
	Contig2818_95579_96915_-	gi|255548235|ref|XP_002515174.1|Auxin-responsive protein IAA20, putative [Ricinus communis]	GO:0006351, GO:0006355, GO:0005634, GO:0009734	EEF47158.1, XP_002515174.1
	Contig2818_95579_96929_-	gi|255548235|ref|XP_002515174.1|Auxin-responsive protein IAA20, putative [Ricinus communis]	GO:0006351, GO:0006355, GO:0005634, GO:0009734	EEF47158.1, XP_002515174.1
	Contig282_52439_53922_-	gi|255550814|ref|XP_002516455.1|conserved hypothetical protein [Ricinus communis]	GO:0003677, GO:0008270, GO:0003676	XP_002516455.1, EEF45796.1
	Contig28207_11305_12021_-	gi|802795734|ref|XP_012092581.1|PREDICTED: non-specific lipid-transfer protein 8 [Jatropha curcas]	GO:0006869, GO:0008289
	Contig2835_12068_14162_plus	gi|703124012|ref|XP_010102952.1|Cytochrome P450 71A1 [Morus notabilis]	GO:0005506, GO:0046872, GO:0016705, GO:0016491, GO:0020037, GO:0055114, GO:0004497	EXB94470.1, XP_010102952.1
	Contig2835_36456_42268_plus	gi|802649907|ref|XP_012079962.1|PREDICTED: quinolinate synthase, chloroplastic [Jatropha curcas]	GO:0019805, GO:0009435, GO:0051539, GO:0008987
	Contig2837_143710_150489_plus_variant_1	gi|643731621|gb|KDP38865.1|hypothetical protein JCGZ_05022 [Jatropha curcas]	GO:0004672, GO:0005524, GO:0006468
	Contig2837_143710_150489_plus_variant_2	gi|255576770|ref|XP_002529272.1|serine-threonine protein kinase, plant-type, putative [Ricinus communis]	GO:0000166, GO:0016491, GO:0016020, GO:0016021, GO:0055114, GO:0016310, GO:0016740, GO:0016301, GO:0032440, GO:0004672, GO:0004674, GO:0005524, GO:0006468	XP_002529272.1, EEF33104.1
	Contig2837_143710_150489_plus_variant_3	gi|643731621|gb|KDP38865.1|hypothetical protein JCGZ_05022 [Jatropha curcas]	GO:0004672, GO:0005524, GO:0006468
	Contig2837_143710_153503_plus	gi|643731621|gb|KDP38865.1|hypothetical protein JCGZ_05022 [Jatropha curcas]	GO:0004672, GO:0005524, GO:0006468
	Contig2837_143710_153503_plus_variant_1	gi|567871367|ref|XP_006428273.1|hypothetical protein CICLE_v10013557mg, partial [Citrus clementina]	GO:0000166, GO:0016020, GO:0016021, GO:0016310, GO:0016740, GO:0004672, GO:0016301, GO:0004674, GO:0005524, GO:0006468
	Contig284_227983_233323_-	gi|255571022|ref|XP_002526462.1|lactoylglutathione lyase, putative [Ricinus communis]	GO:0008152, GO:0016829	XP_002526462.1, EEF35957.1
	Contig284_227983_233323_-_variant_1	gi|255571022|ref|XP_002526462.1|lactoylglutathione lyase, putative [Ricinus communis]	GO:0008152, GO:0016829	XP_002526462.1, EEF35957.1
	Contig2845_11329_15274_plus_variant_1	gi|255563971|ref|XP_002522985.1|receptor protein kinase, putative [Ricinus communis]	GO:0000166, GO:0000165, GO:0000186, GO:0016491, GO:0016020, GO:0016021, GO:0004709, GO:0055114, GO:0016310, GO:0016740, GO:0016301, GO:0032440, GO:0004672, GO:0005524, GO:0006468, GO:0005622	XP_002522985.1, EEF39415.1
	Contig2849_24030_26332_-	gi|566203346|ref|XP_002320852.2|hypothetical protein POPTR_0014s09190g [Populus trichocarpa]	GO:0003700, GO:0006355, GO:0043565
	Contig2849_24030_26340_-	gi|566203346|ref|XP_002320852.2|hypothetical protein POPTR_0014s09190g [Populus trichocarpa]	GO:0003700, GO:0006355, GO:0043565
	Contig2849_24030_26415_-	gi|566203346|ref|XP_002320852.2|hypothetical protein POPTR_0014s09190g [Populus trichocarpa]	GO:0003700, GO:0006355, GO:0043565
	Contig2849_24188_26052_-	gi|566203346|ref|XP_002320852.2|hypothetical protein POPTR_0014s09190g [Populus trichocarpa]	GO:0003700, GO:0006355, GO:0043565
	Contig286_10153_18175_plus	gi|147853780|emb|CAN83822.1|hypothetical protein VITISV_030954 [Vitis vinifera]	GO:0000166, GO:0016020, GO:0016021, GO:0016310, GO:0004672, GO:0016740, GO:0016301, GO:0004674, GO:0005524, GO:0006468
	Contig286_166387_168364_plus	gi|802591963|ref|XP_012071320.1|PREDICTED: probable receptor-like protein kinase At1g11050 [Jatropha curcas]	GO:0000166, GO:0004672, GO:0004674, GO:0005524, GO:0006468
	Contig2874_56023_58255_plus	gi|823231611|ref|XP_012448490.1|PREDICTED: protein CUP-SHAPED COTYLEDON 1 isoform X3 [Gossypium raimondii]	GO:0003677, GO:0006351, GO:0006355, GO:0005634
	Contig2874_56175_58255_plus	gi|661876847|emb|CDP19211.1|unnamed protein product [Coffea canephora]	GO:0003677, GO:0006351, GO:0006355, GO:0005634
	Contig2874_56257_58255_plus	gi|571449659|ref|XP_006578208.1|PREDICTED: NAC domain-containing protein 92 isoform X3 [Glycine max]	GO:0003677, GO:0006351, GO:0006355, GO:0005634
	Contig2874_56400_58170_plus	gi|571449659|ref|XP_006578208.1|PREDICTED: NAC domain-containing protein 92 isoform X3 [Glycine max]	GO:0003677, GO:0006351, GO:0006355, GO:0005634
	Contig2876_149722_152992_plus	gi|116008246|gb|ABJ51933.1|sucrose transporter 1 [Hevea brasiliensis]	GO:0003700, GO:0006355, GO:0043565	XP_012080808.1, AGJ52153.1
	Contig2876_47740_50515_plus	gi|802659175|ref|XP_012080808.1|PREDICTED: probable WRKY transcription factor 33 [Jatropha curcas]	GO:0015770, GO:0016021, GO:0008515, GO:0005887
	Contig288_311178_321627_-	gi|823243499|ref|XP_012454400.1|PREDICTED: cysteine-rich receptor-like protein kinase 15 [Gossypium raimondii]	GO:0004672, GO:0005524, GO:0006468
	Contig288_311178_339378_-	gi|643703747|gb|KDP20811.1|hypothetical protein JCGZ_21282 [Jatropha curcas]	GO:0004672, GO:0005524, GO:0006468
	Contig288_318368_321649_-	gi|255555021|ref|XP_002518548.1|ATP binding protein, putative [Ricinus communis]	GO:0004715, GO:0004672, GO:0016740, GO:0004674, GO:0005524, GO:0018108, GO:0006468	XP_002518548.1, EEF43935.1
*	Contig28927_48734_52956_-	gi|145308448|gb|ABP57459.1|receptor-like kinase 17 precursor [Solanum chacoense]	GO:0016310, GO:0004672, GO:0016301, GO:0005524, GO:0006468
*	Contig28927_48734_52972_-	gi|255546775|ref|XP_002514446.1|leucine-rich repeat protein, putative [Ricinus communis]	GO:0004672, GO:0005524, GO:0006468	EEF47942.1, XP_002514446.1
*	Contig28927_49224_52764_-	gi|255546775|ref|XP_002514446.1|leucine-rich repeat protein, putative [Ricinus communis]	GO:0004672, GO:0005524, GO:0006468	EEF47942.1, XP_002514446.1
	Contig2893_127628_135229_-	gi|661893538|emb|CDP03347.1|unnamed protein product [Coffea canephora]	GO:0008152, GO:0016491, GO:0055114, GO:0016620
	Contig2893_127628_135231_-	gi|661893538|emb|CDP03347.1|unnamed protein product [Coffea canephora]	GO:0008152, GO:0016491, GO:0055114, GO:0016620
	Contig2893_127634_135229_-	gi|661893538|emb|CDP03347.1|unnamed protein product [Coffea canephora]	GO:0008152, GO:0016491, GO:0055114, GO:0016620
	Contig2893_128271_135229_-	gi|593794613|ref|XP_007160345.1|hypothetical protein PHAVU_002G314000g [Phaseolus vulgaris]	GO:0008152, GO:0016491, GO:0055114, GO:0016620
	Contig2893_131929_135229_-	gi|255546535|ref|XP_002514327.1|aldehyde dehydrogenase, putative [Ricinus communis]	GO:0008152, GO:0016491, GO:0001758, GO:0055114, GO:0016620	EEF48281.1, XP_002514327.1
	Contig2893_131929_135231_-	gi|255546535|ref|XP_002514327.1|aldehyde dehydrogenase, putative [Ricinus communis]	GO:0008152, GO:0016491, GO:0001758, GO:0055114, GO:0016620	EEF48281.1, XP_002514327.1
	Contig2894_76555_78873_plus	gi|568868839|ref|XP_006487657.1|PREDICTED: probable xyloglucan endotransglucosylase/hydrolase protein B isoform X1 [Citrus sinensis]	GO:0048046, GO:0005618, GO:0071555, GO:0016740, GO:0016762, GO:0016798, GO:0016787, GO:0010411, GO:0008152, GO:0006073, GO:0005576, GO:0004553, GO:0042546, GO:0005975
	Contig2894_76713_78873_plus	gi|568868839|ref|XP_006487657.1|PREDICTED: probable xyloglucan endotransglucosylase/hydrolase protein B isoform X1 [Citrus sinensis]	GO:0048046, GO:0005618, GO:0071555, GO:0016740, GO:0016762, GO:0016798, GO:0016787, GO:0010411, GO:0008152, GO:0006073, GO:0005576, GO:0004553, GO:0042546, GO:0005975
	Contig2897_106432_107921_plus	gi|255559703|ref|XP_002520871.1|WRKY transcription factor, putative [Ricinus communis]	GO:0003700, GO:0006355, GO:0043565	XP_002520871.1, EEF41580.1
	Contig29_317472_325186_-	gi|255556131|ref|XP_002519100.1|multidrug resistance pump, putative [Ricinus communis]	GO:0055085, GO:0016020, GO:0015297, GO:0016021, GO:0006855, GO:0015238	EEF43311.1, XP_002519100.1
	Contig29_317472_325186_-_variant_1	gi|255556131|ref|XP_002519100.1|multidrug resistance pump, putative [Ricinus communis]	GO:0055085, GO:0016020, GO:0015297, GO:0016021, GO:0006855, GO:0015238	EEF43311.1, XP_002519100.1
	Contig29_317472_325186_-_variant_2	gi|255556131|ref|XP_002519100.1|multidrug resistance pump, putative [Ricinus communis]	GO:0055085, GO:0016020, GO:0015297, GO:0016021, GO:0006855, GO:0015238	EEF43311.1, XP_002519100.1
	Contig29_317557_325186_-	gi|255556131|ref|XP_002519100.1|multidrug resistance pump, putative [Ricinus communis]	GO:0055085, GO:0016020, GO:0015297, GO:0016021, GO:0006855, GO:0015238	EEF43311.1, XP_002519100.1
	Contig29_321931_325186_-_variant_1	gi|255556131|ref|XP_002519100.1|multidrug resistance pump, putative [Ricinus communis]	GO:0055085, GO:0016020, GO:0015297, GO:0016021, GO:0006855, GO:0015238	EEF43311.1, XP_002519100.1
	Contig2917_33945_37351_plus	gi|255550970|ref|XP_002516533.1|serine-threonine protein kinase, plant-type, putative [Ricinus communis]	GO:0000166, GO:0000165, GO:0000186, GO:0016491, GO:0016020, GO:0016021, GO:0004709, GO:0055114, GO:0016310, GO:0016740, GO:0016301, GO:0032440, GO:0004672, GO:0004674, GO:0005524, GO:0006468, GO:0005622	XP_002516533.1, EEF45874.1
	Contig2917_47518_48094_plus	gi|802633292|ref|XP_012077398.1|PREDICTED: receptor-like protein kinase HSL1 [Jatropha curcas]	GO:0000166, GO:0016020, GO:0016021, GO:0016310, GO:0016740, GO:0004672, GO:0016301, GO:0004674, GO:0005524, GO:0006468
	Contig2917_53861_55326_plus	gi|255550970|ref|XP_002516533.1|serine-threonine protein kinase, plant-type, putative [Ricinus communis]	GO:0000166, GO:0000165, GO:0000186, GO:0016491, GO:0016020, GO:0016021, GO:0004709, GO:0055114, GO:0016310, GO:0016740, GO:0016301, GO:0032440, GO:0004672, GO:0004674, GO:0005524, GO:0006468, GO:0005622	XP_002516533.1, EEF45874.1
	Contig2918_123524_124007_plus	gi|802786336|ref|XP_012091650.1|PREDICTED: ethylene-responsive transcription factor 12 [Jatropha curcas]	GO:0003677, GO:0003700, GO:0006351, GO:0006355, GO:0005634
	Contig2918_143618_144347_-	gi|341604895|gb|AEK82608.1|ethylene-responsive element binding protein 1 [Hevea brasiliensis]	GO:0003677, GO:0003700, GO:0006351, GO:0006355, GO:0005634
	Contig29223_14616_16802_-	gi|255556894|ref|XP_002519480.1|s-adenosylmethionine synthetase, putative [Ricinus communis]	GO:0000166, GO:0046872, GO:0006730, GO:0016740, GO:0005524, GO:0004478, GO:0006556	EEF42894.1, XP_002519480.1
	Contig29223_14956_16126_-	gi|255556894|ref|XP_002519480.1|s-adenosylmethionine synthetase, putative [Ricinus communis]	GO:0000166, GO:0046872, GO:0006730, GO:0016740, GO:0005524, GO:0004478, GO:0006556	EEF42894.1, XP_002519480.1
	Contig29238_19440_21402_-	gi|590683782|ref|XP_007041678.1|Expansin-like protein isoform 1 [Theobroma cacao]	GO:0005576, GO:0019953
	Contig29243_41428_45793_-	gi|255580991|ref|XP_002531313.1|alanine-glyoxylate aminotransferase, putative [Ricinus communis]	GO:0008152, GO:0030170, GO:0003824, GO:0008453, GO:0008483, GO:0016740	EEF31063.1, XP_002531313.1
	Contig29243_41428_45793_-_variant_1	gi|802761246|ref|XP_012089723.1|PREDICTED: alanine--glyoxylate aminotransferase 2 homolog 2, mitochondrial-like [Jatropha curcas]	GO:0008152, GO:0030170, GO:0003824, GO:0008483
	Contig2928_105439_108571_-_variant_1	gi|802605633|ref|XP_012073651.1|PREDICTED: cyclin-B2-4-like [Jatropha curcas]	GO:0005634
	Contig2928_197299_199832_-	gi|802605621|ref|XP_012073644.1|PREDICTED: probable serine/threonine-protein kinase NAK [Jatropha curcas]	GO:0004672, GO:0004674, GO:0005524, GO:0006468
	Contig2928_197299_199845_-	gi|567885619|ref|XP_006435368.1|hypothetical protein CICLE_v10001177mg [Citrus clementina]	GO:0000166, GO:0004672, GO:0004674, GO:0005524, GO:0006468
	Contig2929_58230_61834_-	gi|802577944|ref|XP_012069263.1|PREDICTED: putative disease resistance protein RGA3 [Jatropha curcas]	GO:0043531
	Contig2929_58230_61834_-_variant_1	gi|802577944|ref|XP_012069263.1|PREDICTED: putative disease resistance protein RGA3 [Jatropha curcas]	GO:0043531
	Contig2929_58788_61834_-	gi|802577944|ref|XP_012069263.1|PREDICTED: putative disease resistance protein RGA3 [Jatropha curcas]	GO:0043531
	Contig2960_20554_25555_-	gi|802607396|ref|XP_012073780.1|PREDICTED: endoplasmin homolog [Jatropha curcas]	GO:0006950, GO:0051082, GO:0005524, GO:0006457
	Contig2960_20554_25566_-	gi|802607396|ref|XP_012073780.1|PREDICTED: endoplasmin homolog [Jatropha curcas]	GO:0006950, GO:0051082, GO:0005524, GO:0006457
	Contig2960_20573_25555_-	gi|674940518|emb|CDX92620.1|BnaC07g38780D [Brassica napus]	GO:0006950, GO:0051082, GO:0005524, GO:0006457
	Contig29689_40_2635_plus	gi|643736879|gb|KDP43125.1|hypothetical protein JCGZ_26658 [Jatropha curcas]	GO:0043531
	Contig29689_40_3480_plus	gi|643736879|gb|KDP43125.1|hypothetical protein JCGZ_26658 [Jatropha curcas]	GO:0043531
	Contig29689_77_2193_plus	gi|643736879|gb|KDP43125.1|hypothetical protein JCGZ_26658 [Jatropha curcas]	GO:0043531
	Contig297_128492_130979_-	gi|255578991|ref|XP_002530348.1|NAC domain-containing protein, putative [Ricinus communis]	GO:0003677, GO:0006351, GO:0006355, GO:0005634	EEF32064.1, XP_002530348.1
	Contig2973_94093_95987_plus	gi|802565532|ref|XP_012067500.1|PREDICTED: probable WRKY transcription factor 40 [Jatropha curcas]	GO:0003700, GO:0006355, GO:0043565
	Contig2973_94232_95954_plus	gi|802565532|ref|XP_012067500.1|PREDICTED: probable WRKY transcription factor 40 [Jatropha curcas]	GO:0003700, GO:0006355, GO:0043565
	Contig2979_74044_78074_-	gi|186503078|ref|NP_001118386.1|serine/threonine-protein kinase aurora-2 [Arabidopsis thaliana]	GO:0031616, GO:0051567, GO:0000780, GO:0051233, GO:0016572, GO:0032465, GO:0016301, GO:0010103, GO:0008283, GO:0010075, GO:0007052, GO:0032133, GO:0035175, GO:0006342, GO:0004672, GO:0042127, GO:0005524, GO:0005634, GO:0005876	NP_001118386.1, AEC07767.1
	Contig2979_74288_78074_-	gi|802632896|ref|XP_012077351.1|PREDICTED: serine/threonine-protein kinase Aurora-1 isoform X2 [Jatropha curcas]	GO:0000166, GO:0007049, GO:0004672, GO:0005524, GO:0006468
	Contig2986_94330_96218_-	gi|661888517|emb|CDP07844.1|unnamed protein product [Coffea canephora]	GO:0008152, GO:0016042, GO:0006629, GO:0016787
	Contig29866_101179_102067_plus	gi|20981684|sp|P23472.2|CHLY_HEVBR	GO:0008152, GO:0004553, GO:0016798, GO:0005975, GO:0016787
	Contig29866_58285_60876_-	gi|802767797|ref|XP_012090129.1|PREDICTED: probable inactive receptor kinase At4g23740 [Jatropha curcas]	GO:0000166, GO:0016020, GO:0016021, GO:0004672, GO:0005524, GO:0006468
	Contig29866_58285_60882_-	gi|802767797|ref|XP_012090129.1|PREDICTED: probable inactive receptor kinase At4g23740 [Jatropha curcas]	GO:0000166, GO:0016020, GO:0016021, GO:0004672, GO:0005524, GO:0006468
	Contig29866_58570_60876_-	gi|802767797|ref|XP_012090129.1|PREDICTED: probable inactive receptor kinase At4g23740 [Jatropha curcas]	GO:0000166, GO:0016020, GO:0016021, GO:0004672, GO:0005524, GO:0006468
*	Contig30_127387_128437_-	gi|566199629|ref|XP_002319169.2|hypothetical protein POPTR_0013s05610g [Populus trichocarpa]	GO:0003700, GO:0008270, GO:0006355, GO:0043565
*	Contig30_127387_129100_-	gi|566199629|ref|XP_002319169.2|hypothetical protein POPTR_0013s05610g [Populus trichocarpa]	GO:0003700, GO:0008270, GO:0006355, GO:0043565
	Contig300_368987_374671_plus	gi|255569484|ref|XP_002525709.1|5-methyltetrahydropteroyltriglutamate--homocysteine methyltransferase, putative [Ricinus communis]	GO:0009086, GO:0008270, GO:0008652, GO:0016740, GO:0008168, GO:0003871, GO:0032259	XP_002525709.1, EEF36692.1
	Contig300_370636_374671_plus	gi|255569484|ref|XP_002525709.1|5-methyltetrahydropteroyltriglutamate--homocysteine methyltransferase, putative [Ricinus communis]	GO:0009086, GO:0008270, GO:0008652, GO:0016740, GO:0008168, GO:0003871, GO:0032259	XP_002525709.1, EEF36692.1
	Contig301_147150_148913_-	gi|32129827|sp|O24554.1|PLY_ZINVI	GO:0046872, GO:0030570, GO:0016829, GO:0045490
	Contig3029_82234_86577_-	gi|586684591|ref|XP_006841442.1|PREDICTED: uncharacterized protein LOC18431251 isoform X1 [Amborella trichopoda]	GO:0005768, GO:0005802, GO:0020037, GO:0005794
	Contig3031_32631_40750_plus	gi|566164558|ref|XP_006383968.1|hypothetical protein POPTR_0004s02560g [Populus trichocarpa]	GO:0004672, GO:0004674, GO:0005524, GO:0006468
	Contig3031_32631_43165_plus	gi|595893278|ref|XP_007213610.1|hypothetical protein PRUPE_ppa002309mg [Prunus persica]	GO:0000166, GO:0004672, GO:0004674, GO:0005524, GO:0006468
	Contig3031_32631_43165_plus_variant_1	gi|566164558|ref|XP_006383968.1|hypothetical protein POPTR_0004s02560g [Populus trichocarpa]	GO:0004672, GO:0004674, GO:0005524, GO:0006468
	Contig3031_32631_47283_plus	gi|255555051|ref|XP_002518563.1|serine-threonine protein kinase, plant-type, putative [Ricinus communis]	GO:0000165, GO:0000186, GO:0050254, GO:0004709, GO:0016310, GO:0016740, GO:0004672, GO:0016301, GO:0005524, GO:0006468, GO:0005622	EEF43950.1, XP_002518563.1
	Contig3031_32631_47283_plus_variant_1	gi|643703753|gb|KDP20817.1|hypothetical protein JCGZ_21288 [Jatropha curcas]	GO:0004672, GO:0005524, GO:0006468
	Contig3031_37244_47283_plus	gi|643703753|gb|KDP20817.1|hypothetical protein JCGZ_21288 [Jatropha curcas]	GO:0004672, GO:0005524, GO:0006468
	Contig3031_40418_47283_plus	gi|255555051|ref|XP_002518563.1|serine-threonine protein kinase, plant-type, putative [Ricinus communis]	GO:0000165, GO:0000186, GO:0050254, GO:0004709, GO:0016310, GO:0016740, GO:0004672, GO:0016301, GO:0005524, GO:0006468, GO:0005622	EEF43950.1, XP_002518563.1
	Contig3031_41949_47283_plus	gi|643703753|gb|KDP20817.1|hypothetical protein JCGZ_21288 [Jatropha curcas]	GO:0004672, GO:0005524, GO:0006468
	Contig3031_43965_47283_plus	gi|255555051|ref|XP_002518563.1|serine-threonine protein kinase, plant-type, putative [Ricinus communis]	GO:0000165, GO:0000186, GO:0050254, GO:0004709, GO:0016310, GO:0016740, GO:0004672, GO:0016301, GO:0005524, GO:0006468, GO:0005622	EEF43950.1, XP_002518563.1
	Contig3052_194200_194614_-	gi|255546935|ref|XP_002514525.1|conserved hypothetical protein [Ricinus communis]	GO:0008270, GO:0046872	XP_002514525.1, EEF47631.1
	Contig30565_16699_18321_-	gi|359807039|ref|NP_001241338.1|uncharacterized protein LOC100819144 [Glycine max]	GO:0008152, GO:0016747
	Contig30565_94222_97177_-	gi|255563608|ref|XP_002522806.1|serine hydroxymethyltransferase, putative [Ricinus communis]	GO:0030170, GO:0003824, GO:0004372, GO:0035999, GO:0006730, GO:0016740, GO:0006563, GO:0008168, GO:0032259, GO:0006544	XP_002522806.1, EEF39657.1
	Contig30565_94222_97200_-	gi|255563608|ref|XP_002522806.1|serine hydroxymethyltransferase, putative [Ricinus communis]	GO:0030170, GO:0003824, GO:0004372, GO:0035999, GO:0006730, GO:0016740, GO:0006563, GO:0008168, GO:0032259, GO:0006544	XP_002522806.1, EEF39657.1
	Contig30565_94246_97177_-	gi|255563608|ref|XP_002522806.1|serine hydroxymethyltransferase, putative [Ricinus communis]	GO:0030170, GO:0003824, GO:0004372, GO:0035999, GO:0006730, GO:0016740, GO:0006563, GO:0008168, GO:0032259, GO:0006544	XP_002522806.1, EEF39657.1
	Contig30593_17769_20015_-	gi|147805055|emb|CAN62602.1|hypothetical protein VITISV_041317 [Vitis vinifera]	GO:0008152, GO:0003824
	Contig30593_19135_20015_-	gi|255579192|ref|XP_002530442.1|Cycloartenol synthase, putative [Ricinus communis]	GO:0016866, GO:0008152, GO:0016853	XP_002530442.1, EEF31912.1
	Contig30593_19135_20069_-	gi|566148968|ref|XP_006368910.1|hypothetical protein POPTR_0001s146002g, partial [Populus trichocarpa]	GO:0016866, GO:0008152, GO:0016853
	Contig3060_141852_147705_-	gi|359490455|ref|XP_003634093.1|PREDICTED: UDP-glycosyltransferase 88A1-like [Vitis vinifera]	GO:0008152, GO:0016757, GO:0016758, GO:0016740
	Contig3071_50347_50971_plus	gi|802628442|ref|XP_012077091.1|PREDICTED: ethylene-responsive transcription factor ERF017 [Jatropha curcas]	GO:0003677, GO:0003700, GO:0006351, GO:0006355, GO:0005634
	Contig3077_89609_92678_plus	gi|255573107|ref|XP_002527483.1|protein phosphatase 2c, putative [Ricinus communis]	GO:0004722, GO:0003824, GO:0046872, GO:0006470, GO:0043169, GO:0004721, GO:0016787	XP_002527483.1, EEF34881.1
	Contig3077_89609_92678_plus_variant_2	gi|255573107|ref|XP_002527483.1|protein phosphatase 2c, putative [Ricinus communis]	GO:0004722, GO:0003824, GO:0046872, GO:0006470, GO:0043169, GO:0004721, GO:0016787	XP_002527483.1, EEF34881.1
	Contig3077_89609_92678_plus_variant_3	gi|255573107|ref|XP_002527483.1|protein phosphatase 2c, putative [Ricinus communis]	GO:0004722, GO:0003824, GO:0046872, GO:0006470, GO:0043169, GO:0004721, GO:0016787	XP_002527483.1, EEF34881.1
	Contig3078_82762_84507_plus	gi|802546484|ref|XP_012085095.1|PREDICTED: serine/threonine-protein kinase OXI1 [Jatropha curcas]	GO:0004672, GO:0005524, GO:0006468
	Contig3086_200915_202348_plus	gi|802611075|ref|XP_012074292.1|PREDICTED: secoisolariciresinol dehydrogenase-like [Jatropha curcas]	GO:0008152, GO:0016491, GO:0055114
	Contig3086_43000_47256_-	gi|255566207|ref|XP_002524091.1|calcium-dependent protein kinase, putative [Ricinus communis]	GO:0000166, GO:0005509, GO:0016310, GO:0016740, GO:0004672, GO:0004683, GO:0016301, GO:0005524, GO:0006468	EEF38301.1, XP_002524091.1
	Contig3086_43000_47256_-_variant_1	gi|255566207|ref|XP_002524091.1|calcium-dependent protein kinase, putative [Ricinus communis]	GO:0000166, GO:0005509, GO:0016310, GO:0016740, GO:0004672, GO:0004683, GO:0016301, GO:0005524, GO:0006468	EEF38301.1, XP_002524091.1
	Contig3086_43036_46802_-	gi|255566207|ref|XP_002524091.1|calcium-dependent protein kinase, putative [Ricinus communis]	GO:0000166, GO:0005509, GO:0016310, GO:0016740, GO:0004672, GO:0004683, GO:0016301, GO:0005524, GO:0006468	EEF38301.1, XP_002524091.1
	Contig3090_226233_227050_plus	gi|255586970|ref|XP_002534082.1|conserved hypothetical protein [Ricinus communis]	GO:0006950	XP_002534082.1, EEF28298.1
	Contig3106_151993_153815_plus	gi|802652524|ref|XP_012080127.1|PREDICTED: UDP-glycosyltransferase 74B1-like [Jatropha curcas]	GO:0008152, GO:0016758
*	Contig3117_56284_75400_-	gi|255538866|ref|XP_002510498.1|cytochrome P450, putative [Ricinus communis]	GO:0005506, GO:0016705, GO:0046872, GO:0016491, GO:0050592, GO:0020037, GO:0055114, GO:0004497, GO:0047085	XP_002510498.1, EEF52685.1
	Contig3119_74812_80516_plus	gi|590582700|ref|XP_007014695.1|Leucoanthocyanidin dioxygenase, putative [Theobroma cacao]	GO:0051213, GO:0046872, GO:0016491, GO:0016706, GO:0055114	EOY32314.1, XP_007014695.1
	Contig31340_11741_13094_-	gi|802615062|ref|XP_012074981.1|PREDICTED: L-type lectin-domain containing receptor kinase IV.1 [Jatropha curcas]	GO:0000166, GO:0004672, GO:0004674, GO:0030246, GO:0005524, GO:0006468
	Contig3142_78738_116176_-	gi|255544996|ref|XP_002513559.1|receptor serine/threonine kinase, putative [Ricinus communis]	GO:0000166, GO:0004715, GO:0016310, GO:0016740, GO:0004672, GO:0016301, GO:0004674, GO:0018108, GO:0005524, GO:0006468	EEF48962.1, XP_002513559.1
	Contig31527_41546_47585_-_variant_2	gi|802613790|ref|XP_012074735.1|PREDICTED: isocitrate dehydrogenase [NADP] [Jatropha curcas]	GO:0000287, GO:0016616, GO:0046872, GO:0016491, GO:0051287, GO:0006099, GO:0006102, GO:0055114, GO:0004450
	Contig31527_41546_47585_-_variant_3	gi|802613790|ref|XP_012074735.1|PREDICTED: isocitrate dehydrogenase [NADP] [Jatropha curcas]	GO:0000287, GO:0016616, GO:0046872, GO:0016491, GO:0051287, GO:0006099, GO:0006102, GO:0055114, GO:0004450
	Contig3171_75482_78006_plus	gi|255580252|ref|XP_002530956.1|multidrug resistance pump, putative [Ricinus communis]	GO:0055085, GO:0015297, GO:0016020, GO:0016021, GO:0006855, GO:0015238	XP_002530956.1, EEF31428.1
	Contig3171_75482_78006_plus_variant_1	gi|255580252|ref|XP_002530956.1|multidrug resistance pump, putative [Ricinus communis]	GO:0055085, GO:0015297, GO:0016020, GO:0016021, GO:0006855, GO:0015238	XP_002530956.1, EEF31428.1
	Contig3171_75698_78006_plus	gi|255580252|ref|XP_002530956.1|multidrug resistance pump, putative [Ricinus communis]	GO:0055085, GO:0015297, GO:0016020, GO:0016021, GO:0006855, GO:0015238	XP_002530956.1, EEF31428.1
	Contig3176_24719_27534_plus	gi|566149134|ref|XP_006368974.1|hypothetical protein POPTR_0001s15360g [Populus trichocarpa]	GO:0000166, GO:0016310, GO:0004672, GO:0016740, GO:0016301, GO:0004674, GO:0005524, GO:0006468
	Contig3176_24753_31192_plus	gi|255583185|ref|XP_002532358.1|BRASSINOSTEROID INSENSITIVE 1-associated receptor kinase 1 precursor, putative [Ricinus communis]	GO:0000166, GO:0016310, GO:0004672, GO:0016740, GO:0016301, GO:0004674, GO:0005524, GO:0006468	XP_002532358.1, EEF30031.1
	Contig3176_28720_31192_plus	gi|255583185|ref|XP_002532358.1|BRASSINOSTEROID INSENSITIVE 1-associated receptor kinase 1 precursor, putative [Ricinus communis]	GO:0000166, GO:0016310, GO:0004672, GO:0016740, GO:0016301, GO:0004674, GO:0005524, GO:0006468	XP_002532358.1, EEF30031.1
	Contig3177_93596_95070_plus	gi|703129729|ref|XP_010104433.1|hypothetical protein L484_016032 [Morus notabilis]	GO:0009733	XP_010104433.1, EXC00966.1
	Contig3177_94004_94319_plus	gi|703129729|ref|XP_010104433.1|hypothetical protein L484_016032 [Morus notabilis]	GO:0009733	XP_010104433.1, EXC00966.1
	Contig318_207706_209144_-	gi|255645754|gb|ACU23370.1|unknown [Glycine max]	GO:0005506, GO:0016491, GO:0046872, GO:0016706, GO:0055114
	Contig318_207706_212527_-	gi|802598839|ref|XP_012072467.1|PREDICTED: hyoscyamine 6-dioxygenase-like [Jatropha curcas]	GO:0005506, GO:0046872, GO:0016491, GO:0016706, GO:0055114
	Contig318_210113_212524_-	gi|802598843|ref|XP_012072469.1|PREDICTED: 40S ribosomal protein S12-like isoform X1 [Jatropha curcas]	GO:0003735, GO:0030529, GO:0005840, GO:0006412, GO:0005622
	Contig318_210206_212524_-	gi|802598843|ref|XP_012072469.1|PREDICTED: 40S ribosomal protein S12-like isoform X1 [Jatropha curcas]	GO:0003735, GO:0030529, GO:0005840, GO:0006412, GO:0005622
	Contig31862_190659_194406_-	gi|802577802|ref|XP_012069186.1|PREDICTED: mitochondrial uncoupling protein 5 [Jatropha curcas]	GO:0031966, GO:0016020, GO:0016021, GO:0006839, GO:0006810
	Contig32_117933_119517_-	gi|224053795|ref|XP_002297983.1|WRKY transcription factor 41 family protein [Populus trichocarpa]	GO:0003700, GO:0006355, GO:0043565
*	Contig3207_140183_142124_-	gi|255537253|ref|XP_002509693.1|molybdopterin cofactor sulfurase, putative [Ricinus communis]	GO:0046470, GO:0003824, GO:0016042, GO:0016020, GO:0005509, GO:0004630, GO:0016787, GO:0070290
	Contig3207_2680_10238_plus	gi|802741232|ref|XP_012087043.1|PREDICTED: phospholipase D beta 1-like [Jatropha curcas]	GO:0046470, GO:0003824, GO:0016042, GO:0016020, GO:0005509, GO:0004630, GO:0016787, GO:0070290
	Contig3207_2904_10119_plus	gi|802741232|ref|XP_012087043.1|PREDICTED: phospholipase D beta 1-like [Jatropha curcas]	GO:0046470, GO:0003824, GO:0016042, GO:0016020, GO:0005509, GO:0004630, GO:0016787, GO:0070290
	Contig3207_4266_10238_plus	gi|802741232|ref|XP_012087043.1|PREDICTED: phospholipase D beta 1-like [Jatropha curcas]	GO:0008152, GO:0003824	XP_002509693.1, EEF51080.1
	Contig3209_59741_73483_-	gi|763751040|gb|KJB18428.1|hypothetical protein B456_003G052400 [Gossypium raimondii]	GO:0048046, GO:0005618, GO:0071555, GO:0016762, GO:0016740, GO:0016787, GO:0016798, GO:0010411, GO:0008152, GO:0006073, GO:0005576, GO:0004553, GO:0005975, GO:0042546
	Contig3226_24943_31307_plus	gi|506444379|gb|AGM14950.1|sucrose synthase 5 [Hevea brasiliensis]	GO:0016757, GO:0009058, GO:0016157, GO:0016740, GO:0005985
	Contig3226_24943_31388_plus	gi|506444379|gb|AGM14950.1|sucrose synthase 5 [Hevea brasiliensis]	GO:0016757, GO:0009058, GO:0016157, GO:0016740, GO:0005985
	Contig3226_25910_31388_plus	gi|506444379|gb|AGM14950.1|sucrose synthase 5 [Hevea brasiliensis]	GO:0016757, GO:0009058, GO:0016157, GO:0016740, GO:0005985
	Contig3226_81307_81586_-	gi|802688937|ref|XP_012082797.1|PREDICTED: indole-3-acetic acid-induced protein ARG2-like [Jatropha curcas]	GO:0006950
	Contig3237_75272_80572_plus	gi|255569754|ref|XP_002525841.1|Ent-kaurene synthase B, chloroplast precursor, putative [Ricinus communis]	GO:0008152, GO:0000287, GO:0046872, GO:0016829, GO:0010333, GO:0009899	EEF36535.1, XP_002525841.1
	Contig3237_75327_79561_plus	gi|255569754|ref|XP_002525841.1|Ent-kaurene synthase B, chloroplast precursor, putative [Ricinus communis]	GO:0008152, GO:0000287, GO:0046872, GO:0016829, GO:0010333, GO:0009899	EEF36535.1, XP_002525841.1
	Contig3237_75327_80480_plus	gi|255569754|ref|XP_002525841.1|Ent-kaurene synthase B, chloroplast precursor, putative [Ricinus communis]	GO:0008152, GO:0000287, GO:0046872, GO:0016829, GO:0010333, GO:0009899	EEF36535.1, XP_002525841.1
	Contig32443_17152_19271_plus	gi|802787230|ref|XP_012091874.1|PREDICTED: protein SRG1-like [Jatropha curcas]	GO:0046872, GO:0016491, GO:0016706, GO:0055114
	Contig32443_17190_19189_plus	gi|802787230|ref|XP_012091874.1|PREDICTED: protein SRG1-like [Jatropha curcas]	GO:0046872, GO:0016491, GO:0016706, GO:0055114
	Contig32572_25827_27377_-	gi|802710031|ref|XP_012084568.1|PREDICTED: phospholipase A2-alpha [Jatropha curcas]	GO:0004623, GO:0016042, GO:0005509, GO:0005576, GO:0006644
	Contig32582_48451_50258_-	gi|703128698|ref|XP_010104162.1|Cytochrome P450 82C4 [Morus notabilis]	GO:0005506, GO:0046872, GO:0016705, GO:0016491, GO:0020037, GO:0055114, GO:0004497	EXB99094.1, XP_010104162.1
*	Contig32631_26712_29109_-	gi|802634470|ref|XP_012078013.1|PREDICTED: probable inactive leucine-rich repeat receptor-like protein kinase At1g66830 [Jatropha curcas]	GO:0008152, GO:0003824
	Contig32631_56538_62905_plus	gi|802634452|ref|XP_012078004.1|PREDICTED: L-Ala-D/L-amino acid epimerase-like isoform X2 [Jatropha curcas]	GO:0008152, GO:0003824
	Contig32631_56538_62905_plus_variant_1	gi|802634452|ref|XP_012078004.1|PREDICTED: L-Ala-D/L-amino acid epimerase-like isoform X2 [Jatropha curcas]	GO:0008152, GO:0003824
	Contig32631_56566_62905_plus	gi|802634452|ref|XP_012078004.1|PREDICTED: L-Ala-D/L-amino acid epimerase-like isoform X2 [Jatropha curcas]	GO:0008152, GO:0003824
	Contig32631_56566_62905_plus_variant_1	gi|802634452|ref|XP_012078004.1|PREDICTED: L-Ala-D/L-amino acid epimerase-like isoform X2 [Jatropha curcas]	GO:0016020, GO:0016021, GO:0004672, GO:0005524, GO:0006468
	Contig327_333496_336034_-	gi|802539846|ref|XP_012073054.1|PREDICTED: ABC transporter G family member 6-like [Jatropha curcas]	GO:0008152, GO:0000166, GO:0016020, GO:0005524, GO:0016887
	Contig32717_38540_47868_-	gi|590616816|ref|XP_007023612.1|Glycosyl hydrolases family 31 protein isoform 1 [Theobroma cacao]	GO:0008152, GO:0003824, GO:0004553, GO:0030246, GO:0016787, GO:0005975, GO:0016798
	Contig329_257193_258774_-	gi|255541170|ref|XP_002511649.1|Beta-expansin 3 precursor, putative [Ricinus communis]	GO:0016020, GO:0016021, GO:0004672, GO:0005524, GO:0006468
*	Contig329_435686_438435_-	gi|802700226|ref|XP_012083646.1|PREDICTED: squamosa promoter-binding-like protein 8 [Jatropha curcas]	GO:0016020, GO:0016021, GO:0004672, GO:0005524, GO:0006468
*	Contig329_435720_438069_-	gi|802700226|ref|XP_012083646.1|PREDICTED: squamosa promoter-binding-like protein 8 [Jatropha curcas]	GO:0019953, GO:0005576	EEF50318.1, XP_002511649.1
	Contig329_7414_11282_-	gi|802700050|ref|XP_012083586.1|PREDICTED: probable LRR receptor-like serine/threonine-protein kinase At5g10290 [Jatropha curcas]	GO:0003677, GO:0005634
	Contig329_7490_11282_-	gi|802700050|ref|XP_012083586.1|PREDICTED: probable LRR receptor-like serine/threonine-protein kinase At5g10290 [Jatropha curcas]	GO:0003677, GO:0005634
	Contig32920_29652_30384_-	gi|802550673|ref|XP_012093108.1|PREDICTED: zinc finger protein ZAT10-like [Jatropha curcas]	GO:0046872
*	Contig33041_7558_12154_-	gi|703077192|ref|XP_010090528.1|Kinesin-like protein KIF15 [Morus notabilis]	GO:0008152, GO:0000166, GO:0003777, GO:0008017, GO:0005871, GO:0005874, GO:0005524, GO:0007018	EXB39677.1, XP_010090528.1
	Contig331_531017_532919_-	gi|255540437|ref|XP_002511283.1|BRASSINOSTEROID INSENSITIVE 1-associated receptor kinase 1 precursor, putative [Ricinus communis]	GO:0016310, GO:0016740, GO:0004683, GO:0004672, GO:0016301, GO:0005524, GO:0006468	EEF51885.1, XP_002511283.1
*	Contig33363_53479_54574_plus	gi|449434658|ref|XP_004135113.1|PREDICTED: AP2/ERF and B3 domain-containing transcription repressor RAV2-like [Cucumis sativus]	GO:0003677, GO:0003700, GO:0006351, GO:0006355, GO:0005634
*	Contig33594_36193_37759_-	gi|255568629|ref|XP_002525288.1|cyclin d, putative [Ricinus communis]	GO:0051726, GO:0005634	XP_002525288.1, EEF37116.1
*	Contig33594_36193_37759_-_variant_1	gi|255568629|ref|XP_002525288.1|cyclin d, putative [Ricinus communis]	GO:0051726, GO:0005634	XP_002525288.1, EEF37116.1
*	Contig33594_36277_37684_-	gi|802646545|ref|XP_012079589.1|PREDICTED: cyclin-D4-1-like [Jatropha curcas]	GO:0051726, GO:0005634
	Contig3376_199249_200643_-	gi|224113019|ref|XP_002316363.1|hypothetical protein POPTR_0010s22880g [Populus trichocarpa]	GO:0055085, GO:0015992, GO:0016471, GO:0016820
	Contig3376_199249_200816_-	gi|224113019|ref|XP_002316363.1|hypothetical protein POPTR_0010s22880g [Populus trichocarpa]	GO:0055085, GO:0015992, GO:0016471, GO:0016820
	Contig3376_199249_200816_-_variant_1	gi|224113019|ref|XP_002316363.1|hypothetical protein POPTR_0010s22880g [Populus trichocarpa]	GO:0055085, GO:0015992, GO:0016471, GO:0016820
	Contig33772_83357_84095_-	gi|802592670|ref|XP_012071707.1|PREDICTED: myb-related protein A-like [Jatropha curcas]	GO:0003677
*	Contig339_130796_134980_plus	gi|802786950|ref|XP_012091799.1|PREDICTED: nucleobase-ascorbate transporter 2 [Jatropha curcas]	GO:0055085, GO:0016020, GO:0006810, GO:0005215
	Contig340_285219_289467_-	gi|802794208|ref|XP_012092318.1|PREDICTED: sugar transporter ERD6-like 7 isoform X1 [Jatropha curcas]	GO:0022891, GO:0055085, GO:0016020, GO:0016021, GO:0022857, GO:0006810, GO:0005215
	Contig340_285219_289467_-_variant_1	gi|802794208|ref|XP_012092318.1|PREDICTED: sugar transporter ERD6-like 7 isoform X1 [Jatropha curcas]	GO:0022891, GO:0055085, GO:0016020, GO:0016021, GO:0022857, GO:0006810, GO:0005215
	Contig340_285219_289486_-	gi|802794208|ref|XP_012092318.1|PREDICTED: sugar transporter ERD6-like 7 isoform X1 [Jatropha curcas]	GO:0022891, GO:0055085, GO:0016020, GO:0016021, GO:0022857, GO:0006810, GO:0005215
	Contig343_222038_225363_plus	gi|802552119|ref|XP_012064945.1|PREDICTED: probable receptor-like protein kinase At5g59700 [Jatropha curcas]	GO:0008152, GO:0016829, GO:0004462, GO:0016740	XP_002516073.1, EEF46493.1
	Contig343_222252_224676_plus	gi|802552119|ref|XP_012064945.1|PREDICTED: probable receptor-like protein kinase At5g59700 [Jatropha curcas]	GO:0004672, GO:0004674, GO:0005524, GO:0006468
	Contig343_5878_16541_plus	gi|255550044|ref|XP_002516073.1|glutathione s-transferase, putative [Ricinus communis]	GO:0004672, GO:0004674, GO:0005524, GO:0006468
	Contig3430_7438_15809_-	gi|802718755|ref|XP_012085348.1|PREDICTED: aldehyde dehydrogenase family 2 member B7, mitochondrial-like [Jatropha curcas]	GO:0008152, GO:0016491, GO:0055114, GO:0016620
	Contig3430_7438_15809_-_variant_1	gi|527207818|gb|EPS72983.1|mitochondrial benzaldehyde dehydrogenase, partial [Genlisea aurea]	GO:0008152, GO:0016491, GO:0055114, GO:0016620
	Contig3430_7438_15809_-_variant_2	gi|802718755|ref|XP_012085348.1|PREDICTED: aldehyde dehydrogenase family 2 member B7, mitochondrial-like [Jatropha curcas]	GO:0008152, GO:0016491, GO:0055114, GO:0016620
	Contig3430_7438_15809_-_variant_3	gi|802718755|ref|XP_012085348.1|PREDICTED: aldehyde dehydrogenase family 2 member B7, mitochondrial-like [Jatropha curcas]	GO:0008152, GO:0016491, GO:0055114, GO:0016620
	Contig3430_8232_15809_-_variant_2	gi|802718755|ref|XP_012085348.1|PREDICTED: aldehyde dehydrogenase family 2 member B7, mitochondrial-like [Jatropha curcas]	GO:0008152, GO:0016491, GO:0055114, GO:0016620
	Contig3430_8372_15809_-	gi|802718755|ref|XP_012085348.1|PREDICTED: aldehyde dehydrogenase family 2 member B7, mitochondrial-like [Jatropha curcas]	GO:0008152, GO:0016491, GO:0055114, GO:0016620
	Contig344_79167_83386_-	gi|14486430|gb|AAK62030.1|phenylalanine ammonia-lyase 1 [Manihot esculenta]	GO:0006559, GO:0005737, GO:0003824, GO:0009058, GO:0016829, GO:0009698, GO:0016841, GO:0009800, GO:0045548
*	Contig3442_4170_8027_-	gi|802780708|ref|XP_012091458.1|PREDICTED: late secretory pathway protein AVL9-like isoform X1 [Jatropha curcas]	GO:0000166, GO:0048544, GO:0016310, GO:0016740, GO:0004672, GO:0016301, GO:0004674, GO:0005524, GO:0006468
*	Contig3442_5939_6816_-	gi|802780708|ref|XP_012091458.1|PREDICTED: late secretory pathway protein AVL9-like isoform X1 [Jatropha curcas]	GO:0000166, GO:0000165, GO:0000186, GO:0048544, GO:0004709, GO:0016310, GO:0016740, GO:0016301, GO:0004672, GO:0004674, GO:0005524, GO:0006468, GO:0005622	XP_002524892.1, EEF37516.1
	Contig3442_64210_81289_plus_variant_1	gi|802780524|ref|XP_012091451.1|PREDICTED: receptor-like serine/threonine-protein kinase SD1-8 [Jatropha curcas]	GO:0000166, GO:0048544, GO:0016310, GO:0004672, GO:0016740, GO:0016301, GO:0004674, GO:0005524, GO:0006468	EEF49997.1, XP_002512545.1
*	Contig3442_7906_8143_-	gi|255567475|ref|XP_002524717.1|ccd1, putative [Ricinus communis]	GO:0008270, GO:0005622
	Contig3442_84864_100828_plus	gi|255567828|ref|XP_002524892.1|Leucine-rich repeat receptor protein kinase EXS precursor, putative [Ricinus communis]	GO:0008270, GO:0005622
	Contig3442_88832_91176_plus	gi|255542964|ref|XP_002512545.1|S-locus-specific glycoprotein S13 precursor, putative [Ricinus communis]	GO:0005509	XP_002524717.1, EEF37736.1
	Contig345_148408_149434_plus	gi|802756421|ref|XP_012089024.1|PREDICTED: histone H2A.1 [Jatropha curcas]	GO:0003677, GO:0046982, GO:0005694, GO:0000786, GO:0005634
	Contig345_239718_241439_plus	gi|255542656|ref|XP_002512391.1|serine-threonine protein kinase, plant-type, putative [Ricinus communis]	GO:0016310, GO:0004672, GO:0016301, GO:0005524, GO:0006468	XP_002512391.1, EEF49843.1
	Contig345_239781_241439_plus	gi|255542656|ref|XP_002512391.1|serine-threonine protein kinase, plant-type, putative [Ricinus communis]	GO:0016310, GO:0004672, GO:0016301, GO:0005524, GO:0006468	XP_002512391.1, EEF49843.1
	Contig345_240299_241361_plus	gi|255542656|ref|XP_002512391.1|serine-threonine protein kinase, plant-type, putative [Ricinus communis]	GO:0016310, GO:0004672, GO:0016301, GO:0005524, GO:0006468	XP_002512391.1, EEF49843.1
	Contig345_395914_399616_plus	gi|802756756|ref|XP_012089068.1|PREDICTED: peroxisomal adenine nucleotide carrier 1 [Jatropha curcas]	GO:0055085, GO:0016020, GO:0016021, GO:0006810
	Contig345_395995_399408_plus	gi|802756756|ref|XP_012089068.1|PREDICTED: peroxisomal adenine nucleotide carrier 1 [Jatropha curcas]	GO:0055085, GO:0016020, GO:0016021, GO:0006810
	Contig34585_22963_24801_plus	gi|255562709|ref|XP_002522360.1|zinc finger protein, putative [Ricinus communis]	GO:0008152, GO:0016788	XP_002522360.1, EEF40044.1
	Contig34642_3984_4731_-	gi|171452000|dbj|BAG15864.1|zinc-finger protein [Bruguiera gymnorhiza]	GO:0046872
	Contig347_383273_385244_plus	gi|802576723|ref|XP_012068872.1|PREDICTED: cytochrome P450 71A1-like [Jatropha curcas]	GO:0005506, GO:0046872, GO:0016705, GO:0016491, GO:0020037, GO:0055114, GO:0004497
	Contig347_388328_390522_-	gi|255560609|ref|XP_002521318.1|Protein kinase APK1B, chloroplast precursor, putative [Ricinus communis]	GO:0004715, GO:0016310, GO:0004672, GO:0016740, GO:0016301, GO:0004674, GO:0018108, GO:0005524, GO:0006468	EEF40986.1, XP_002521318.1
	Contig347_388328_390689_-	gi|703062757|ref|XP_010086797.1|Putative receptor-like protein kinase [Morus notabilis]	GO:0016310, GO:0004672, GO:0016301, GO:0004674, GO:0005524, GO:0006468	EXB23807.1, XP_010086797.1
	Contig347_388328_390886_-	gi|255560609|ref|XP_002521318.1|Protein kinase APK1B, chloroplast precursor, putative [Ricinus communis]	GO:0004715, GO:0016310, GO:0004672, GO:0016740, GO:0016301, GO:0004674, GO:0018108, GO:0005524, GO:0006468	EEF40986.1, XP_002521318.1
	Contig347_388328_391027_-	gi|255560609|ref|XP_002521318.1|Protein kinase APK1B, chloroplast precursor, putative [Ricinus communis]	GO:0004715, GO:0016310, GO:0004672, GO:0016740, GO:0016301, GO:0004674, GO:0018108, GO:0005524, GO:0006468	EEF40986.1, XP_002521318.1
	Contig347_388355_390344_-	gi|734350109|gb|KHN12282.1|Serine/threonine-protein kinase [Glycine soja]	GO:0016310, GO:0004672, GO:0016740, GO:0016301, GO:0005524, GO:0006468
	Contig35_202354_204638_plus	gi|255548754|ref|XP_002515433.1|WRKY transcription factor, putative [Ricinus communis]	GO:0003700, GO:0006355, GO:0043565	EEF46882.1, XP_002515433.1
	Contig35_202535_204638_plus	gi|224141957|ref|XP_002324327.1|putative WRKY transcription factor family protein [Populus trichocarpa]	GO:0003700, GO:0006355, GO:0043565
	Contig35_216246_217793_plus	gi|802626582|ref|XP_012076437.1|PREDICTED: probable WRKY transcription factor 40 [Jatropha curcas]	GO:0003700, GO:0006355, GO:0043565
	Contig35_216246_217928_plus	gi|802626582|ref|XP_012076437.1|PREDICTED: probable WRKY transcription factor 40 [Jatropha curcas]	GO:0003700, GO:0006355, GO:0043565
*	Contig352_201497_203000_plus	gi|802564887|ref|XP_012067410.1|PREDICTED: xyloglucan endotransglucosylase/hydrolase 1 [Jatropha curcas]	GO:0048046, GO:0005618, GO:0071555, GO:0016740, GO:0016762, GO:0016787, GO:0016798, GO:0010411, GO:0008152, GO:0006073, GO:0005576, GO:0004553, GO:0005975, GO:0042546
	Contig352_301124_304585_-	gi|802564995|ref|XP_012067426.1|PREDICTED: 4-coumarate--CoA ligase 1-like [Jatropha curcas]	GO:0008152, GO:0003824
	Contig3534_83185_84562_-	gi|224080749|ref|XP_002306220.1|chitinase family protein [Populus trichocarpa]	GO:0016998, GO:0004568, GO:0008061, GO:0006032, GO:0005975
	Contig3580_8893_12031_plus	gi|255583030|ref|XP_002532283.1|Rho GDP-dissociation inhibitor, putative [Ricinus communis]	GO:0005094, GO:0005737, GO:0050790	EEF30098.1, XP_002532283.1
	Contig3580_9170_11740_plus	gi|255583030|ref|XP_002532283.1|Rho GDP-dissociation inhibitor, putative [Ricinus communis]	GO:0005094, GO:0005737, GO:0050790	EEF30098.1, XP_002532283.1
	Contig3581_60401_66297_plus	gi|255558232|ref|XP_002520143.1|nitrate transporter, putative [Ricinus communis]	GO:0016020, GO:0006810, GO:0005215	XP_002520143.1, EEF42198.1
	Contig3581_60403_66297_plus	gi|802787537|ref|XP_012091953.1|PREDICTED: protein NRT1/ PTR FAMILY 4.6 [Jatropha curcas]	GO:0016020, GO:0006810, GO:0005215
	Contig3581_60540_66297_plus	gi|802787537|ref|XP_012091953.1|PREDICTED: protein NRT1/ PTR FAMILY 4.6 [Jatropha curcas]	GO:0016020, GO:0006810, GO:0005215
	Contig359_113271_115710_-	gi|255558694|ref|XP_002520371.1|basic 7S globulin 2 precursor small subunit, putative [Ricinus communis]	GO:0004190, GO:0008233, GO:0006508, GO:0016787	EEF41987.1, XP_002520371.1
	Contig359_113491_115186_-	gi|255558694|ref|XP_002520371.1|basic 7S globulin 2 precursor small subunit, putative [Ricinus communis]	GO:0004190, GO:0008233, GO:0006508, GO:0016787	EEF41987.1, XP_002520371.1
	Contig359_193948_196347_-	gi|255571396|ref|XP_002526646.1|conserved hypothetical protein [Ricinus communis]	GO:0016021	XP_002526646.1, EEF35734.1
	Contig359_193948_196347_-_variant_1	gi|255571396|ref|XP_002526646.1|conserved hypothetical protein [Ricinus communis]	GO:0016021	XP_002526646.1, EEF35734.1
	Contig359_193948_196659_-	gi|566156461|ref|XP_002300871.2|hypothetical protein POPTR_0002s05900g [Populus trichocarpa]	GO:0016021
	Contig36_113508_117166_plus	gi|255549990|ref|XP_002516046.1|serine-threonine protein kinase, plant-type, putative [Ricinus communis]	GO:0000166, GO:0016310, GO:0004672, GO:0016740, GO:0016301, GO:0004697, GO:0004674, GO:0005524, GO:0006468	EEF46466.1, XP_002516046.1
	Contig36_113508_117166_plus_variant_1	gi|255549990|ref|XP_002516046.1|serine-threonine protein kinase, plant-type, putative [Ricinus communis]	GO:0000166, GO:0016310, GO:0004672, GO:0016740, GO:0016301, GO:0004697, GO:0004674, GO:0005524, GO:0006468	EEF46466.1, XP_002516046.1
	Contig36_113508_117166_plus_variant_2	gi|222630637|gb|EEE62769.1|hypothetical protein OsJ_17572 [Oryza sativa Japonica Group]	GO:0004672, GO:0004674, GO:0005524, GO:0006468
	Contig36_113508_191308_plus	gi|255549990|ref|XP_002516046.1|serine-threonine protein kinase, plant-type, putative [Ricinus communis]	GO:0000166, GO:0016310, GO:0004672, GO:0016740, GO:0016301, GO:0004697, GO:0004674, GO:0005524, GO:0006468	EEF46466.1, XP_002516046.1
	Contig36_113508_192006_plus_variant_1	gi|255549990|ref|XP_002516046.1|serine-threonine protein kinase, plant-type, putative [Ricinus communis]	GO:0000166, GO:0016310, GO:0004672, GO:0016740, GO:0016301, GO:0004697, GO:0004674, GO:0005524, GO:0006468	EEF46466.1, XP_002516046.1
	Contig36_113508_192006_plus_variant_2	gi|255549990|ref|XP_002516046.1|serine-threonine protein kinase, plant-type, putative [Ricinus communis]	GO:0000166, GO:0016310, GO:0004672, GO:0016740, GO:0016301, GO:0004697, GO:0004674, GO:0005524, GO:0006468	EEF46466.1, XP_002516046.1
	Contig36_184702_191308_plus	gi|255549990|ref|XP_002516046.1|serine-threonine protein kinase, plant-type, putative [Ricinus communis]	GO:0000166, GO:0016310, GO:0004672, GO:0016740, GO:0016301, GO:0004697, GO:0004674, GO:0005524, GO:0006468	EEF46466.1, XP_002516046.1
	Contig36_184702_192006_plus	gi|255549988|ref|XP_002516045.1|serine-threonine protein kinase, plant-type, putative [Ricinus communis]	GO:0000166, GO:0000165, GO:0000186, GO:0004709, GO:0016310, GO:0004672, GO:0016740, GO:0016301, GO:0004674, GO:0005524, GO:0006468, GO:0005622	EEF46465.1, XP_002516045.1
	Contig36_184702_192006_plus_variant_1	gi|255549990|ref|XP_002516046.1|serine-threonine protein kinase, plant-type, putative [Ricinus communis]	GO:0000166, GO:0016310, GO:0004672, GO:0016740, GO:0016301, GO:0004697, GO:0004674, GO:0005524, GO:0006468	EEF46466.1, XP_002516046.1
	Contig3602_58075_59836_plus	gi|255572814|ref|XP_002527339.1|DNA binding protein, putative [Ricinus communis]	GO:0046983	EEF35011.1, XP_002527339.1
	Contig3607_99559_105363_-	gi|802716882|ref|XP_012085160.1|PREDICTED: probable pectate lyase 8 [Jatropha curcas]	GO:0046872, GO:0030570, GO:0016829, GO:0045490
	Contig3607_99593_105363_-	gi|802716882|ref|XP_012085160.1|PREDICTED: probable pectate lyase 8 [Jatropha curcas]	GO:0046872, GO:0030570, GO:0016829, GO:0045490
	Contig3623_21949_25127_-	gi|255549518|ref|XP_002515811.1|acetylglucosaminyltransferase, putative [Ricinus communis]	GO:0008152, GO:0016874	XP_002518834.1, EEF43552.1
	Contig3623_21949_25433_-	gi|802770134|ref|XP_012090549.1|PREDICTED: xylosyltransferase 1-like [Jatropha curcas]	GO:0008152, GO:0016757, GO:0008375, GO:0016020, GO:0016740, GO:0030158	XP_002515811.1, EEF46553.1
	Contig3623_57773_62728_plus	gi|255555596|ref|XP_002518834.1|ubiquitin-protein ligase, putative [Ricinus communis]	GO:0008152, GO:0008375, GO:0016020
*	Contig3626_11128_14261_plus	gi|590618976|ref|XP_007024191.1|Serine-threonine protein kinase, plant-type, putative [Theobroma cacao]	GO:0000166, GO:0016310, GO:0004672, GO:0016301, GO:0004674, GO:0005524, GO:0006468	EOY26813.1, XP_007024191.1
	Contig3626_28238_33097_-	gi|255546341|ref|XP_002514230.1|malic enzyme, putative [Ricinus communis]	GO:0006108, GO:0051287, GO:0016491, GO:0046872, GO:0004471, GO:0004470, GO:0055114	XP_002514230.1, EEF48184.1
	Contig3626_28238_33400_-	gi|703094785|ref|XP_010095359.1|NADP-dependent malic enzyme [Morus notabilis]	GO:0006108, GO:0051287, GO:0003968, GO:0004471, GO:0004470, GO:0001172, GO:0055114	XP_010095359.1, EXB59778.1
	Contig365_194752_197206_plus	gi|152013423|sp|Q2V419.2|CKB12_ARATH	GO:0000166, GO:0004672, GO:0005524, GO:0006468
	Contig367_276184_304870_-	gi|255547303|ref|XP_002514709.1|Brassinosteroid LRR receptor kinase precursor, putative [Ricinus communis]	GO:0000166, GO:0016020, GO:0016021, GO:0016310, GO:0016740, GO:0016301, GO:0016787, GO:0006470, GO:0004672, GO:0004674, GO:0005524, GO:0004721, GO:0006468	EEF47815.1, XP_002514709.1
	Contig367_276184_304870_-_variant_1	gi|255547303|ref|XP_002514709.1|Brassinosteroid LRR receptor kinase precursor, putative [Ricinus communis]	GO:0000166, GO:0016020, GO:0016021, GO:0016310, GO:0016740, GO:0016301, GO:0016787, GO:0006470, GO:0004672, GO:0004674, GO:0005524, GO:0004721, GO:0006468	EEF47815.1, XP_002514709.1
	Contig367_298001_304870_-	gi|255547303|ref|XP_002514709.1|Brassinosteroid LRR receptor kinase precursor, putative [Ricinus communis]	GO:0000166, GO:0016020, GO:0016021, GO:0016310, GO:0016740, GO:0016301, GO:0016787, GO:0006470, GO:0004672, GO:0004674, GO:0005524, GO:0004721, GO:0006468	EEF47815.1, XP_002514709.1
	Contig367_300929_304838_-	gi|255547303|ref|XP_002514709.1|Brassinosteroid LRR receptor kinase precursor, putative [Ricinus communis]	GO:0000166, GO:0016020, GO:0016021, GO:0016310, GO:0016740, GO:0016301, GO:0016787, GO:0006470, GO:0004672, GO:0004674, GO:0005524, GO:0004721, GO:0006468	EEF47815.1, XP_002514709.1
	Contig3670_32952_33618_-	gi|802725138|ref|XP_012085969.1|PREDICTED: probable calcium-binding protein CML35 [Jatropha curcas]	GO:0005509
*	Contig37_378741_383678_-	gi|255587629|ref|XP_002534335.1|RNA binding protein, putative [Ricinus communis]	GO:0000166, GO:0003723, GO:0046872, GO:0003676	XP_002534335.1, EEF28048.1
*	Contig37_378741_383709_-	gi|255587629|ref|XP_002534335.1|RNA binding protein, putative [Ricinus communis]	GO:0000166, GO:0003723, GO:0046872, GO:0003676	XP_002534335.1, EEF28048.1
*	Contig37_378741_383711_-	gi|255587629|ref|XP_002534335.1|RNA binding protein, putative [Ricinus communis]	GO:0000166, GO:0003723, GO:0046872, GO:0003676	XP_002534335.1, EEF28048.1
*	Contig37_378741_383714_-	gi|255587629|ref|XP_002534335.1|RNA binding protein, putative [Ricinus communis]	GO:0000166, GO:0003723, GO:0046872, GO:0003676	XP_002534335.1, EEF28048.1
*	Contig37_378741_383714_-_variant_1	gi|255587629|ref|XP_002534335.1|RNA binding protein, putative [Ricinus communis]	GO:0000166, GO:0003723, GO:0046872, GO:0003676	XP_002534335.1, EEF28048.1
*	Contig37_379045_382250_-	gi|255587629|ref|XP_002534335.1|RNA binding protein, putative [Ricinus communis]	GO:0000166, GO:0003723, GO:0046872, GO:0003676	XP_002534335.1, EEF28048.1
	Contig370_142558_147009_-	gi|514801449|ref|XP_004975630.1|PREDICTED: subtilisin-like protease SBT1.7 [Setaria italica]	GO:0006508, GO:0004252, GO:0016787
	Contig3716_54583_59147_-	gi|802681852|ref|XP_012082169.1|PREDICTED: vesicle-associated membrane protein 722-like [Jatropha curcas]	GO:0016192, GO:0016020, GO:0016021, GO:0006810
	Contig3716_54583_59147_-_variant_1	gi|802681852|ref|XP_012082169.1|PREDICTED: vesicle-associated membrane protein 722-like [Jatropha curcas]	GO:0016192, GO:0016020, GO:0016021, GO:0006810
	Contig37711_5209_7174_-	gi|255581850|ref|XP_002531725.1|leucine-rich repeat receptor protein kinase exs precursor, putative [Ricinus communis]	GO:0032440, GO:0016491, GO:0055114, GO:0016310, GO:0016301	EEF30645.1, XP_002531725.1
	Contig37711_5209_7188_-	gi|255581850|ref|XP_002531725.1|leucine-rich repeat receptor protein kinase exs precursor, putative [Ricinus communis]	GO:0032440, GO:0016491, GO:0055114, GO:0016310, GO:0016301	EEF30645.1, XP_002531725.1
	Contig3787_46911_49411_-	gi|566176445|ref|XP_006381648.1|hypothetical protein POPTR_0006s14640g [Populus trichocarpa]	GO:0055085, GO:0016020
*	Contig37960_1_3038_plus	gi|130582|sp|P10978.1|POLX_TOBACRecName: Full=Retrovirus-related Pol polyprotein from transposon TNT 1-94; Includes: RecName: Full=Protease; Includes: RecName: Full=Reverse transcriptase; Includes: RecName: Full=Endonuclease	GO:0003964, GO:0004518, GO:0046872, GO:0006508, GO:0004519, GO:0016740, GO:0016787, GO:0004190, GO:0090305, GO:0016779, GO:0008270, GO:0008233, GO:0006278, GO:0015074, GO:0003676
*	Contig37960_3117_4122_plus	gi|342365809|gb|AEL30343.1|RNA-directed DNA polymerase [Arachis hypogaea]	GO:0003677, GO:0003964, GO:0006278
	Contig38_26870_29467_-	gi|255558694|ref|XP_002520371.1|basic 7S globulin 2 precursor small subunit, putative [Ricinus communis]	GO:0004190, GO:0008233, GO:0006508, GO:0016787	EEF41987.1, XP_002520371.1
	Contig38_27229_29467_-	gi|255558694|ref|XP_002520371.1|basic 7S globulin 2 precursor small subunit, putative [Ricinus communis]	GO:0004190, GO:0008233, GO:0006508, GO:0016787	EEF41987.1, XP_002520371.1
	Contig384_65379_71808_plus	gi|255569048|ref|XP_002525493.1|leucine-rich repeat-containing protein, putative [Ricinus communis]	GO:0007165, GO:0043531	XP_002525493.1, EEF36851.1
	Contig384_65524_76071_plus	gi|255569048|ref|XP_002525493.1|leucine-rich repeat-containing protein, putative [Ricinus communis]	GO:0007165, GO:0043531	XP_002525493.1, EEF36851.1
	Contig3847_40889_41828_plus	gi|255569004|ref|XP_002525472.1|syntaxin, putative [Ricinus communis]	GO:0061025, GO:0016192, GO:0016020, GO:0005484, GO:0005622, GO:0006886	EEF36962.1, XP_002525472.1
	Contig3849_124270_127210_-	gi|802723827|ref|XP_012085532.1|PREDICTED: uncharacterized protein LOC105644700 [Jatropha curcas]	GO:0016020, GO:0006487, GO:0003830
	Contig3855_113981_115412_plus	gi|224056160|ref|XP_002298737.1|hypothetical protein POPTR_0001s30980g [Populus trichocarpa]	GO:0008152, GO:0016757, GO:0016758, GO:0016740
	Contig3861_13004_17027_-	gi|802709224|ref|XP_012084540.1|PREDICTED: zinc finger CCCH domain-containing protein 48-like [Jatropha curcas]	GO:0046872
	Contig388_83379_83853_-	gi|802634006|ref|XP_012077786.1|PREDICTED: probable calcium-binding protein CML23 [Jatropha curcas]	GO:0005509
	Contig3881_102339_120121_-	gi|802562992|ref|XP_012066659.1|PREDICTED: uncharacterized protein LOC105629655 [Jatropha curcas]	GO:0009055
	Contig3881_102339_120121_-_variant_1	gi|802562992|ref|XP_012066659.1|PREDICTED: uncharacterized protein LOC105629655 [Jatropha curcas]	GO:0009055
	Contig3881_102339_120121_-_variant_2	gi|802562992|ref|XP_012066659.1|PREDICTED: uncharacterized protein LOC105629655 [Jatropha curcas]	GO:0003677
	Contig3881_102339_120136_-	gi|802562992|ref|XP_012066659.1|PREDICTED: uncharacterized protein LOC105629655 [Jatropha curcas]	GO:0003677
	Contig3881_102339_120136_-_variant_1	gi|802562992|ref|XP_012066659.1|PREDICTED: uncharacterized protein LOC105629655 [Jatropha curcas]	GO:0003677
	Contig3881_117580_120134_-	gi|802588622|ref|XP_012070988.1|PREDICTED: serine acetyltransferase 1, chloroplastic-like [Jatropha curcas]	GO:0003677
	Contig3881_117580_120134_-_variant_1	gi|802588622|ref|XP_012070988.1|PREDICTED: serine acetyltransferase 1, chloroplastic-like [Jatropha curcas]	GO:0003677
	Contig3881_62223_63650_-	gi|802578048|ref|XP_012069323.1|PREDICTED: stellacyanin-like [Jatropha curcas]	GO:0005737, GO:0009001, GO:0016740, GO:0006535
	Contig3881_62259_63519_-	gi|802578048|ref|XP_012069323.1|PREDICTED: stellacyanin-like [Jatropha curcas]	GO:0005737, GO:0009001, GO:0016740, GO:0006535
	Contig389_293579_297882_plus	gi|14486430|gb|AAK62030.1|phenylalanine ammonia-lyase 1 [Manihot esculenta]	GO:0006559, GO:0005737, GO:0003824, GO:0009058, GO:0016829, GO:0009698, GO:0016841, GO:0009800, GO:0045548
*	Contig389_300447_305909_plus	gi|590565172|ref|XP_007009874.1|Adenosine kinase 2 [Theobroma cacao]	GO:0016310, GO:0006166, GO:0004001, GO:0016773, GO:0006167, GO:0016301	XP_007009874.1, EOY18684.1
*	Contig389_300450_305909_plus	gi|255581753|ref|XP_002531678.1|adenosine kinase, putative [Ricinus communis]	GO:0016310, GO:0006166, GO:0016740, GO:0004001, GO:0016773, GO:0006167, GO:0016301	EEF30697.1, XP_002531678.1
*	Contig389_300450_305909_plus_variant_1	gi|255581753|ref|XP_002531678.1|adenosine kinase, putative [Ricinus communis]	GO:0016310, GO:0006166, GO:0016740, GO:0004001, GO:0016773, GO:0006167, GO:0016301	EEF30697.1, XP_002531678.1
	Contig389_379655_389804_-	gi|802585225|ref|XP_012070311.1|PREDICTED: putative disease resistance protein RGA3 [Jatropha curcas]	GO:0043531
	Contig389_379655_390170_-	gi|802585223|ref|XP_012070310.1|PREDICTED: disease resistance protein RGA2-like [Jatropha curcas]	GO:0043531
	Contig389_380737_389804_-	gi|802585225|ref|XP_012070311.1|PREDICTED: putative disease resistance protein RGA3 [Jatropha curcas]	GO:0043531
	Contig389_385695_390356_-	gi|802585223|ref|XP_012070310.1|PREDICTED: disease resistance protein RGA2-like [Jatropha curcas]	GO:0043531
	Contig3900_153253_155974_-	gi|566208889|ref|XP_002323320.2|Heat Stress Transcription Factor family protein [Populus trichocarpa]	GO:0003677, GO:0003700, GO:0009408, GO:0006355, GO:0043565, GO:0005634
	Contig39096_3_813_plus	gi|255545932|ref|XP_002514026.1|Aspartic proteinase nepenthesin-1 precursor, putative [Ricinus communis]	GO:0004190, GO:0006508	EEF48609.1, XP_002514026.1
	Contig3913_25805_29353_-	gi|313585368|gb|ADR70889.1|ferric reductase oxidase [Manihot esculenta]	GO:0016491, GO:0000293, GO:0016020, GO:0016021, GO:0055114
	Contig3925_26096_28298_plus	gi|703122258|ref|XP_010102532.1|Zinc finger AN1 and C2H2 domain-containing stress-associated protein 16 [Morus notabilis]	GO:0008270, GO:0046872	XP_010102532.1, EXB93618.1
	Contig3929_109559_113695_plus	gi|802706788|ref|XP_012084192.1|PREDICTED: probable receptor-like protein kinase At5g18500 [Jatropha curcas]	GO:0000166, GO:0004672, GO:0004674, GO:0005524, GO:0006468
	Contig393_144162_145635_-	gi|255543871|ref|XP_002512998.1|UDP-glucosyltransferase, putative [Ricinus communis]	GO:0008152, GO:0016757, GO:0016758, GO:0047213, GO:0016740	XP_002512998.1, EEF49501.1
	Contig39496_776_4944_-	gi|255574013|ref|XP_002527924.1|multidrug resistance pump, putative [Ricinus communis]	GO:0055085, GO:0016020, GO:0015297, GO:0016021, GO:0006855, GO:0015238	XP_002527924.1, EEF34481.1
	Contig39650_3256_7512_plus	gi|429326512|gb|AFZ78596.1|cellulose synthase-like protein [Populus tomentosa]	GO:0016757, GO:0016020, GO:0016021, GO:0016760, GO:0016740, GO:0030244
*	Contig3967_8057_10393_plus	gi|255555535|ref|XP_002518804.1|cytochrome P450, putative [Ricinus communis]	GO:0005506, GO:0046872, GO:0016491, GO:0016705, GO:0020037, GO:0055114, GO:0004497	XP_002518804.1, EEF43729.1
	Contig3968_33343_34804_-	gi|255555263|ref|XP_002518668.1|UDP-glucosyltransferase, putative [Ricinus communis]	GO:0008152, GO:0016757, GO:0016758, GO:0016740	XP_002518668.1, EEF43593.1
	Contig3994_72170_74928_-	gi|255556640|ref|XP_002519354.1|Anthranilate N-benzoyltransferase protein, putative [Ricinus communis]	GO:0008152, GO:0047672, GO:0016746, GO:0016747, GO:0016740	EEF43218.1, XP_002519354.1
	Contig39946_23197_25730_plus	gi|802633516|ref|XP_012077517.1|PREDICTED: sugar transport protein 14-like [Jatropha curcas]	GO:0022891, GO:0055085, GO:0016020, GO:0016021, GO:0022857, GO:0006810
	Contig39946_23658_25582_plus	gi|802633516|ref|XP_012077517.1|PREDICTED: sugar transport protein 14-like [Jatropha curcas]	GO:0022891, GO:0055085, GO:0016020, GO:0016021, GO:0022857, GO:0006810
	Contig402_216364_218304_plus	gi|802722466|ref|XP_012085478.1|PREDICTED: protein TRANSPARENT TESTA 12-like [Jatropha curcas]	GO:0055085, GO:0015297, GO:0016020, GO:0016021, GO:0006855, GO:0015238
	Contig402_216427_218251_plus	gi|802722466|ref|XP_012085478.1|PREDICTED: protein TRANSPARENT TESTA 12-like [Jatropha curcas]	GO:0055085, GO:0015297, GO:0016020, GO:0016021, GO:0006855, GO:0015238
	Contig402_216427_218304_plus	gi|802722466|ref|XP_012085478.1|PREDICTED: protein TRANSPARENT TESTA 12-like [Jatropha curcas]	GO:0055085, GO:0015297, GO:0016020, GO:0016021, GO:0006855, GO:0015238
	Contig4032_221364_221919_plus	gi|802604255|ref|XP_012073527.1|PREDICTED: calcium-binding protein CML38-like [Jatropha curcas]	GO:0005509
	Contig4055_123566_126648_-	gi|375300670|gb|AFA46812.1|cell wall invertase [Manihot esculenta]	GO:0003677
	Contig4055_123566_137114_-	gi|375300670|gb|AFA46812.1|cell wall invertase [Manihot esculenta]	GO:0003677
	Contig4055_123566_145640_-	gi|375300670|gb|AFA46812.1|cell wall invertase [Manihot esculenta]	GO:0003677
	Contig4055_123566_145640_-_variant_1	gi|375300670|gb|AFA46812.1|cell wall invertase [Manihot esculenta]	GO:0004553, GO:0005975
	Contig4055_123761_145640_-	gi|375300670|gb|AFA46812.1|cell wall invertase [Manihot esculenta]	GO:0004553, GO:0005975
*	Contig4055_73952_76146_plus	gi|802577352|ref|XP_012068953.1|PREDICTED: transcription factor MYB86 [Jatropha curcas]	GO:0004553, GO:0005975
*	Contig4055_73953_76146_plus	gi|802577352|ref|XP_012068953.1|PREDICTED: transcription factor MYB86 [Jatropha curcas]	GO:0004553, GO:0005975
*	Contig4055_74284_76044_plus	gi|802577352|ref|XP_012068953.1|PREDICTED: transcription factor MYB86 [Jatropha curcas]	GO:0004553, GO:0005975
	Contig4057_45616_47733_-	gi|802708998|ref|XP_012084533.1|PREDICTED: cytochrome P450 76A1-like [Jatropha curcas]	GO:0005506, GO:0016705, GO:0046872, GO:0016491, GO:0020037, GO:0055114, GO:0004497
	Contig4057_45707_50799_-	gi|802708998|ref|XP_012084533.1|PREDICTED: cytochrome P450 76A1-like [Jatropha curcas]	GO:0005506, GO:0016705, GO:0046872, GO:0016491, GO:0020037, GO:0055114, GO:0004497
	Contig407_292509_294072_plus	gi|674915032|emb|CDY18281.1|BnaC05g03040D [Brassica napus]	GO:0016491, GO:0046872, GO:0016706, GO:0055114
	Contig41_294289_304975_-	gi|703146454|ref|XP_010108803.1|Cysteine-rich receptor-like protein kinase 42 [Morus notabilis]	GO:0016310, GO:0004672, GO:0016301, GO:0005524, GO:0006468	EXC20318.1, XP_010108803.1
	Contig41_294570_298049_-	gi|802542233|ref|XP_012081199.1|PREDICTED: cysteine-rich receptor-like protein kinase 42 [Jatropha curcas]	GO:0004672, GO:0005524, GO:0006468
	Contig4103_13830_17923_-	gi|255573866|ref|XP_002527852.1|conserved hypothetical protein [Ricinus communis]	GO:0004672, GO:0016874, GO:0004842, GO:0005524, GO:0016567, GO:0006468	XP_002527852.1, EEF34555.1
	Contig4109_286417_291530_plus	gi|595838582|ref|XP_007207679.1|hypothetical protein PRUPE_ppa023462mg [Prunus persica]	GO:0016020, GO:0006810, GO:0005215
	Contig4109_287218_291530_plus	gi|595838582|ref|XP_007207679.1|hypothetical protein PRUPE_ppa023462mg [Prunus persica]	GO:0016020, GO:0006810, GO:0005215
	Contig4109_287238_291530_plus	gi|802659596|ref|XP_012080861.1|PREDICTED: protein NRT1/ PTR FAMILY 7.1 [Jatropha curcas]	GO:0016020, GO:0006810, GO:0005215
	Contig4116_138094_139960_-	gi|643738947|gb|KDP44761.1|hypothetical protein JCGZ_01261 [Jatropha curcas]	GO:0005506, GO:0016705, GO:0020037, GO:0055114
	Contig4116_138094_140125_-	gi|255585962|ref|XP_002533652.1|Serine/threonine-protein kinase PBS1, putative [Ricinus communis]	GO:0050598, GO:0005506, GO:0016705, GO:0046872, GO:0016491, GO:0020037, GO:0055114, GO:0004497	XP_002534433.1, EEF27948.1
	Contig4116_138343_139917_-	gi|255585962|ref|XP_002533652.1|Serine/threonine-protein kinase PBS1, putative [Ricinus communis]	GO:0000166, GO:0004672, GO:0004674, GO:0005524, GO:0006468
	Contig4116_86007_91820_plus	gi|5915851|sp|Q42569.1|C90A1_ARATH	GO:0000166, GO:0016310, GO:0016740, GO:0004672, GO:0016301, GO:0004674, GO:0005524, GO:0006468	XP_002533652.1, EEF28740.1
	Contig4116_90164_91820_plus	gi|255587896|ref|XP_002534433.1|cytochrome P450, putative [Ricinus communis]	GO:0000166, GO:0016310, GO:0016740, GO:0004672, GO:0016301, GO:0004674, GO:0005524, GO:0006468	XP_002533652.1, EEF28740.1
	Contig4117_169066_169850_plus	gi|20135538|gb|AAL25839.1|lipid transfer precursor protein [Hevea brasiliensis]	GO:0003700, GO:0006355, GO:0043565
	Contig4117_60429_63204_plus	gi|802778044|ref|XP_012091041.1|PREDICTED: probable WRKY transcription factor 70 [Jatropha curcas]	GO:0006869, GO:0008289, GO:0006810
	Contig412_216602_219641_plus	gi|255545002|ref|XP_002513562.1|receptor serine/threonine kinase, putative [Ricinus communis]	GO:0000166, GO:0004715, GO:0016310, GO:0004672, GO:0016740, GO:0016301, GO:0030247, GO:0004674, GO:0005524, GO:0018108, GO:0006468	XP_002513562.1, EEF48965.1
	Contig4122_35601_37371_plus	gi|591289073|gb|AHL29313.1|WOX4a [Populus tomentosa]	GO:0003677, GO:0005634
	Contig4128_93258_96497_-	gi|821324868|ref|NP_001295698.1|glutathione S-transferase L3-like [Jatropha curcas]	GO:0008152, GO:0016740
	Contig4128_93258_96498_-	gi|821324868|ref|NP_001295698.1|glutathione S-transferase L3-like [Jatropha curcas]	GO:0008152, GO:0016740
	Contig4128_93258_96498_-_variant_1	gi|821324868|ref|NP_001295698.1|glutathione S-transferase L3-like [Jatropha curcas]	GO:0008152, GO:0016740
	Contig4128_93258_96499_-	gi|821324868|ref|NP_001295698.1|glutathione S-transferase L3-like [Jatropha curcas]	GO:0008152, GO:0016740
	Contig4128_93258_96499_-_variant_1	gi|821324868|ref|NP_001295698.1|glutathione S-transferase L3-like [Jatropha curcas]	GO:0008152, GO:0016740
	Contig4128_93258_96534_-	gi|821324868|ref|NP_001295698.1|glutathione S-transferase L3-like [Jatropha curcas]	GO:0008152, GO:0016740
	Contig4128_93258_98747_-	gi|821324868|ref|NP_001295698.1|glutathione S-transferase L3-like [Jatropha curcas]	GO:0008152, GO:0016740
	Contig413_3252_6643_plus	gi|566193288|ref|XP_002316688.2|hypothetical protein POPTR_0011s02160g [Populus trichocarpa]	GO:0000166, GO:0048544, GO:0004672, GO:0004674, GO:0005524, GO:0006468
	Contig4137_47225_50344_-	gi|802559257|ref|XP_012066085.1|PREDICTED: alcohol dehydrogenase 1 [Jatropha curcas]	GO:0008270, GO:0046872, GO:0016491, GO:0055114
	Contig4137_47434_50278_-	gi|802559257|ref|XP_012066085.1|PREDICTED: alcohol dehydrogenase 1 [Jatropha curcas]	GO:0008270, GO:0046872, GO:0016491, GO:0055114
	Contig4143_89110_97773_-	gi|802570169|ref|XP_012068034.1|PREDICTED: serine/threonine-protein kinase CTR1 [Jatropha curcas]	GO:0004672, GO:0004674, GO:0005524, GO:0006468
	Contig4143_89110_97977_-	gi|802570169|ref|XP_012068034.1|PREDICTED: serine/threonine-protein kinase CTR1 [Jatropha curcas]	GO:0004672, GO:0004674, GO:0005524, GO:0006468
	Contig416_80076_82359_plus	gi|255562536|ref|XP_002522274.1|Aquaporin NIP1.1, putative [Ricinus communis]	GO:0016020, GO:0016021, GO:0006810, GO:0005215	EEF40132.1, XP_002522274.1
*	Contig4162_135291_144773_-_variant_3	gi|823172003|ref|XP_012484985.1|PREDICTED: serine carboxypeptidase-like 51 [Gossypium raimondii]	GO:0006508, GO:0004185
*	Contig4162_141671_144773_-	gi|802551188|ref|XP_012064664.1|PREDICTED: serine carboxypeptidase-like 51 [Jatropha curcas]	GO:0004185, GO:0006508
	Contig417_110136_116385_plus	gi|643704051|gb|KDP21115.1|hypothetical protein JCGZ_21586 [Jatropha curcas]	GO:0000166, GO:0016020, GO:0016021, GO:0016310, GO:0016740, GO:0004672, GO:0016301, GO:0004674, GO:0005524, GO:0006468
	Contig417_110136_116611_plus	gi|643704051|gb|KDP21115.1|hypothetical protein JCGZ_21586 [Jatropha curcas]	GO:0000166, GO:0016020, GO:0016021, GO:0016310, GO:0016740, GO:0004672, GO:0016301, GO:0004674, GO:0005524, GO:0006468
	Contig417_15266_17717_-	gi|802795167|ref|XP_012092425.1|PREDICTED: putative two-component response regulator ARR19 [Jatropha curcas]	GO:0003677
	Contig417_15266_20932_-	gi|802795167|ref|XP_012092425.1|PREDICTED: putative two-component response regulator ARR19 [Jatropha curcas]	GO:0003677
	Contig417_15266_21032_-	gi|802795167|ref|XP_012092425.1|PREDICTED: putative two-component response regulator ARR19 [Jatropha curcas]	GO:0003677
	Contig417_15542_21186_-	gi|802795167|ref|XP_012092425.1|PREDICTED: putative two-component response regulator ARR19 [Jatropha curcas]	GO:0003677
	Contig417_327562_330688_-	gi|590623375|ref|XP_007025305.1|SecY protein transport family protein [Theobroma cacao]	GO:0016020, GO:0015031	EOY27927.1, XP_007025305.1
	Contig417_327562_330744_-	gi|590623375|ref|XP_007025305.1|SecY protein transport family protein [Theobroma cacao]	GO:0016020, GO:0015031	EOY27927.1, XP_007025305.1
	Contig4190_47779_49304_plus	gi|802611228|ref|XP_012074373.1|PREDICTED: secoisolariciresinol dehydrogenase-like [Jatropha curcas]	GO:0008152, GO:0016491, GO:0055114
	Contig4190_60333_61571_plus	gi|802611218|ref|XP_012074367.1|PREDICTED: secoisolariciresinol dehydrogenase-like [Jatropha curcas]	GO:0008152, GO:0016491, GO:0055114
	Contig4195_10129_11609_-	gi|643738663|gb|KDP44576.1|hypothetical protein JCGZ_22158 [Jatropha curcas]	GO:0008168, GO:0032259
	Contig4195_10129_81402_-	gi|134303375|gb|ABO71017.1|salicylic acid/benzoic acid carboxyl methyltransferase [Protoschwenkia mandonii]	GO:0016740, GO:0008168, GO:0032259
	Contig4195_162488_164922_-	gi|255561014|ref|XP_002521519.1|ATP binding protein, putative [Ricinus communis]	GO:0008168, GO:0032259
	Contig4195_78280_81425_-	gi|643738663|gb|KDP44576.1|hypothetical protein JCGZ_22158 [Jatropha curcas]	GO:0008168, GO:0032259
	Contig4195_78280_81426_-	gi|643738663|gb|KDP44576.1|hypothetical protein JCGZ_22158 [Jatropha curcas]	GO:0008168, GO:0032259
	Contig4195_78280_81426_-_variant_1	gi|643738663|gb|KDP44576.1|hypothetical protein JCGZ_22158 [Jatropha curcas]	GO:0008168, GO:0032259
	Contig4195_78280_81468_-	gi|643738663|gb|KDP44576.1|hypothetical protein JCGZ_22158 [Jatropha curcas]	GO:0008168, GO:0032259
	Contig4195_78488_79818_-	gi|643738663|gb|KDP44576.1|hypothetical protein JCGZ_22158 [Jatropha curcas]	GO:0000166, GO:0005524	EEF40790.1, XP_002521519.1
	Contig4200_40001_42766_-	gi|255550591|ref|XP_002516345.1|laccase, putative [Ricinus communis]	GO:0046274, GO:0048046, GO:0046872, GO:0016491, GO:0005507, GO:0055114, GO:0052716, GO:0005576	XP_002516345.1, EEF46029.1
	Contig4200_40106_42527_-	gi|255550591|ref|XP_002516345.1|laccase, putative [Ricinus communis]	GO:0046274, GO:0048046, GO:0046872, GO:0016491, GO:0005507, GO:0055114, GO:0052716, GO:0005576	XP_002516345.1, EEF46029.1
	Contig4204_115510_118588_-	gi|566257458|ref|XP_006388572.1|hypothetical protein POPTR_0151s00200g [Populus trichocarpa]	GO:0000166, GO:0048544, GO:0016310, GO:0004672, GO:0016740, GO:0016301, GO:0004674, GO:0005524, GO:0006468
	Contig4204_115510_118862_-_variant_1	gi|255547267|ref|XP_002514691.1|S-locus-specific glycoprotein S6 precursor, putative [Ricinus communis]	GO:0000166, GO:0048544, GO:0016310, GO:0016740, GO:0004672, GO:0016301, GO:0004674, GO:0005524, GO:0006468	XP_002514691.1, EEF47797.1
	Contig42083_22552_29979_plus	gi|802786994|ref|XP_012091811.1|PREDICTED: cellulose synthase A catalytic subunit 8 [UDP-forming] [Jatropha curcas]	GO:0016757, GO:0046872, GO:0016020, GO:0016021, GO:0016760, GO:0071555, GO:0016740, GO:0030244, GO:0005886
	Contig42083_22617_29683_plus	gi|802786994|ref|XP_012091811.1|PREDICTED: cellulose synthase A catalytic subunit 8 [UDP-forming] [Jatropha curcas]	GO:0016757, GO:0046872, GO:0016020, GO:0016021, GO:0016760, GO:0071555, GO:0016740, GO:0030244, GO:0005886
	Contig42083_45488_47418_-	gi|590623493|ref|XP_007025337.1|Ribosomal protein large subunit 16A [Theobroma cacao]	GO:0003735, GO:0030529, GO:0005840, GO:0006412, GO:0005622	XP_007025337.1, EOY27959.1
	Contig422_227177_231294_-	gi|728820261|gb|KHG03667.1|putative receptor protein kinase TMK1 [Gossypium arboreum]	GO:0005634, GO:0003676
	Contig422_53140_59140_plus	gi|802710425|ref|XP_012084581.1|PREDICTED: probable CCR4-associated factor 1 homolog 9 [Jatropha curcas]	GO:0051225
	Contig422_56974_61043_plus	gi|593331952|ref|XP_007139402.1|hypothetical protein PHAVU_008G026400g [Phaseolus vulgaris]	GO:0051225
	Contig422_56974_61043_plus_variant_4	gi|765684345|sp|F4IZR5.1|XPO1B_ARATH	GO:0000166, GO:0016020, GO:0016021, GO:0016310, GO:0004672, GO:0016740, GO:0016301, GO:0004674, GO:0005524, GO:0006468
	Contig4241_197228_197594_-	gi|643731795|gb|KDP38987.1|hypothetical protein JCGZ_00744 [Jatropha curcas]	GO:0005509
	Contig4242_144185_145892_-	gi|802586961|ref|XP_012070709.1|PREDICTED: chitin-inducible gibberellin-responsive protein 1-like isoform X1 [Jatropha curcas]	GO:0051555, GO:0051213, GO:0045431, GO:0016491, GO:0046872, GO:0016706, GO:0055114	EEF33892.1, XP_002528475.1
	Contig4242_163121_165659_plus	gi|255575141|ref|XP_002528475.1|Leucoanthocyanidin dioxygenase, putative [Ricinus communis]	GO:0051555, GO:0051213, GO:0045431, GO:0016491, GO:0046872, GO:0016706, GO:0055114	EEF33892.1, XP_002528475.1
	Contig4242_163248_165659_plus	gi|255575141|ref|XP_002528475.1|Leucoanthocyanidin dioxygenase, putative [Ricinus communis]	GO:0051555, GO:0051213, GO:0045431, GO:0016491, GO:0046872, GO:0016706, GO:0055114	EEF33892.1, XP_002528475.1
	Contig4242_163875_165659_plus	gi|255575141|ref|XP_002528475.1|Leucoanthocyanidin dioxygenase, putative [Ricinus communis]	GO:0006351, GO:0006355
*	Contig42485_1_548_plus	gi|255561558|ref|XP_002521789.1|Disease resistance protein RFL1, putative [Ricinus communis]	GO:0008152, GO:0000166, GO:0006470, GO:0043531, GO:0004721, GO:0016787, GO:0005524	XP_002521789.1, EEF40599.1
	Contig4282_25485_29211_plus	gi|590572793|ref|XP_007011944.1|Leucine-rich repeat protein kinase family protein [Theobroma cacao]	GO:0016310, GO:0004672, GO:0016301, GO:0005524, GO:0006468	XP_007011944.1, EOY29563.1
*	Contig4282_99334_107988_plus_variant_1	gi|643730396|gb|KDP37884.1|hypothetical protein JCGZ_05766 [Jatropha curcas]	GO:0007165, GO:0043531
*	Contig4282_99334_107988_plus_variant_2	gi|643730396|gb|KDP37884.1|hypothetical protein JCGZ_05766 [Jatropha curcas]	GO:0007165, GO:0043531
*	Contig4286_43418_48023_plus	gi|82592621|sp|Q38914.2|ANT_ARATH	GO:0003677, GO:0003700, GO:0006351, GO:0007275, GO:0006355, GO:0005634
	Contig4316_107569_109656_-	gi|224086665|ref|XP_002307924.1|hypothetical protein POPTR_0006s02510g [Populus trichocarpa]	GO:0008152, GO:0016740
	Contig4324_243337_244370_plus	gi|566206109|ref|XP_006374316.1|chitinase family protein [Populus trichocarpa]	GO:0004553, GO:0005975
	Contig434_30861_31539_-	gi|494319593|gb|AGL34964.1|ethylene-responsive transcription factor 5 [Hevea brasiliensis]	GO:0003677, GO:0003700, GO:0006351, GO:0006355, GO:0005634
	Contig4342_16357_20612_-	gi|662246140|gb|AIE47270.1|phosphofructokinase [Hevea brasiliensis]	GO:0000166, GO:0005737, GO:0046872, GO:0003824, GO:0016310, GO:0016740, GO:0016301, GO:0008152, GO:0006096, GO:0006002, GO:0003872, GO:0005524, GO:0046835
	Contig4342_16357_20617_-	gi|662246140|gb|AIE47270.1|phosphofructokinase [Hevea brasiliensis]	GO:0000166, GO:0005737, GO:0046872, GO:0003824, GO:0016310, GO:0016740, GO:0016301, GO:0008152, GO:0006096, GO:0006002, GO:0003872, GO:0005524, GO:0046835
	Contig4342_16357_21136_-	gi|662246140|gb|AIE47270.1|phosphofructokinase [Hevea brasiliensis]	GO:0000166, GO:0005737, GO:0046872, GO:0003824, GO:0016310, GO:0016740, GO:0016301, GO:0008152, GO:0006096, GO:0006002, GO:0003872, GO:0005524, GO:0046835
	Contig4342_16357_21671_-	gi|662246140|gb|AIE47270.1|phosphofructokinase [Hevea brasiliensis]	GO:0000166, GO:0005737, GO:0046872, GO:0003824, GO:0016310, GO:0016740, GO:0016301, GO:0008152, GO:0006096, GO:0006002, GO:0003872, GO:0005524, GO:0046835
	Contig4374_51220_55173_plus	gi|802737199|ref|XP_012086832.1|PREDICTED: mitogen-activated protein kinase homolog MMK2-like [Jatropha curcas]	GO:0000166, GO:0000165, GO:0004707, GO:0016310, GO:0004672, GO:0016740, GO:0016301, GO:0004674, GO:0005524, GO:0006468, GO:0005622
	Contig4374_51278_54867_plus	gi|823143326|ref|XP_012471465.1|PREDICTED: mitogen-activated protein kinase 3 [Gossypium raimondii]	GO:0000166, GO:0000165, GO:0004707, GO:0016310, GO:0016740, GO:0004672, GO:0016301, GO:0004674, GO:0005524, GO:0005622, GO:0006468
	Contig4374_54170_55173_plus	gi|802737199|ref|XP_012086832.1|PREDICTED: mitogen-activated protein kinase homolog MMK2-like [Jatropha curcas]	GO:0000166, GO:0000165, GO:0004707, GO:0016310, GO:0004672, GO:0016740, GO:0016301, GO:0004674, GO:0005524, GO:0006468, GO:0005622
	Contig438_150456_152156_-	gi|253762018|gb|ACT35473.1|peroxidase 52, partial [Brassica rapa]	GO:0006979, GO:0004601, GO:0016491, GO:0046872, GO:0020037, GO:0055114, GO:0005576, GO:0042744
	Contig43987_693_1699_plus	gi|255568762|ref|XP_002525352.1|glutathione s-transferase, putative [Ricinus communis]	GO:0008152, GO:0016829, GO:0004462, GO:0016740	XP_002525352.1, EEF36990.1
	Contig43987_693_1836_plus	gi|255568762|ref|XP_002525352.1|glutathione s-transferase, putative [Ricinus communis]	GO:0008152, GO:0016829, GO:0004462, GO:0016740	XP_002525352.1, EEF36990.1
	Contig4429_61451_67210_-	gi|802568305|ref|XP_012067791.1|PREDICTED: ras GTPase-activating protein-binding protein 1-like isoform X1 [Jatropha curcas]	GO:0000166, GO:0006810, GO:0003676, GO:0005622
	Contig4429_62765_66016_-	gi|802568305|ref|XP_012067791.1|PREDICTED: ras GTPase-activating protein-binding protein 1-like isoform X1 [Jatropha curcas]	GO:0000166, GO:0006810, GO:0003676, GO:0005622
	Contig4429_62765_67209_-	gi|802568305|ref|XP_012067791.1|PREDICTED: ras GTPase-activating protein-binding protein 1-like isoform X1 [Jatropha curcas]	GO:0000166, GO:0006810, GO:0003676, GO:0005622
	Contig4429_62765_67212_-	gi|802568305|ref|XP_012067791.1|PREDICTED: ras GTPase-activating protein-binding protein 1-like isoform X1 [Jatropha curcas]	GO:0000166, GO:0006810, GO:0003676, GO:0005622
	Contig4435_10298_12614_-	gi|464849|sp|P33629.1|TBA_PRUDURecName: Full=Tubulin alpha chain	GO:0008152, GO:0005856, GO:0051258, GO:0005525, GO:0000166, GO:0005737, GO:0003924, GO:0043234, GO:0005200, GO:0005874, GO:0007017
	Contig445_26391_30034_-	gi|255558578|ref|XP_002520314.1|GABA-specific permease, putative [Ricinus communis]	GO:0016020, GO:0016021, GO:0015171, GO:0003333	XP_002520314.1, EEF42100.1
	Contig445_26391_30034_-_variant_1	gi|802637406|ref|XP_012078314.1|PREDICTED: amino-acid permease BAT1 homolog [Jatropha curcas]	GO:0055085, GO:0016020, GO:0016021, GO:0015171, GO:0006865, GO:0003333
	Contig445_26391_30034_-_variant_2	gi|802637406|ref|XP_012078314.1|PREDICTED: amino-acid permease BAT1 homolog [Jatropha curcas]	GO:0055085, GO:0016020, GO:0016021, GO:0015171, GO:0006865, GO:0003333
	Contig445_26391_30034_-_variant_4	gi|802637406|ref|XP_012078314.1|PREDICTED: amino-acid permease BAT1 homolog [Jatropha curcas]	GO:0055085, GO:0016020, GO:0016021, GO:0015171, GO:0006865, GO:0003333
	Contig445_26391_30034_-_variant_5	gi|255558578|ref|XP_002520314.1|GABA-specific permease, putative [Ricinus communis]	GO:0016020, GO:0016021, GO:0015171, GO:0003333	XP_002520314.1, EEF42100.1
	Contig445_26391_30073_-	gi|255558578|ref|XP_002520314.1|GABA-specific permease, putative [Ricinus communis]	GO:0016020, GO:0016021, GO:0015171, GO:0003333	XP_002520314.1, EEF42100.1
	Contig445_26797_29995_-	gi|255558578|ref|XP_002520314.1|GABA-specific permease, putative [Ricinus communis]	GO:0016020, GO:0016021, GO:0015171, GO:0003333	XP_002520314.1, EEF42100.1
	Contig4487_82605_84845_-	gi|255538130|ref|XP_002510130.1|cytochrome P450, putative [Ricinus communis]	GO:0005506, GO:0046872, GO:0016491, GO:0016705, GO:0020037, GO:0055114, GO:0004497, GO:0033773	XP_002510130.1, EEF52317.1
	Contig45_110636_112070_plus	gi|802546953|ref|XP_012087761.1|PREDICTED: nematode resistance protein-like HSPRO2 [Jatropha curcas]	GO:0006952
	Contig4525_72391_76630_plus	gi|566181013|ref|XP_002310805.2|hypothetical protein POPTR_0007s12850g [Populus trichocarpa]	GO:0005739, GO:0016491, GO:0005507, GO:0019288, GO:0055114, GO:0042744
	Contig4525_72391_76630_plus_variant_6	gi|566181013|ref|XP_002310805.2|hypothetical protein POPTR_0007s12850g [Populus trichocarpa]	GO:0005739, GO:0016491, GO:0005507, GO:0019288, GO:0055114, GO:0042744
	Contig4525_72443_76630_plus	gi|566181013|ref|XP_002310805.2|hypothetical protein POPTR_0007s12850g [Populus trichocarpa]	GO:0005739, GO:0016491, GO:0005507, GO:0019288, GO:0055114, GO:0042744
	Contig4525_72837_76630_plus	gi|566181013|ref|XP_002310805.2|hypothetical protein POPTR_0007s12850g [Populus trichocarpa]	GO:0005739, GO:0016491, GO:0005507, GO:0019288, GO:0055114, GO:0042744
	Contig453_146703_148452_-	gi|802621436|ref|XP_012075988.1|PREDICTED: elongation factor 1-beta-like [Jatropha curcas]	GO:0003746, GO:0006414, GO:0006412, GO:0005853
	Contig453_146703_148532_-	gi|313585344|gb|ADR70877.1|eukaryotic translation elongation factor 1B alpha-subunit [Hevea brasiliensis]	GO:0003746, GO:0006414, GO:0006412, GO:0005853
	Contig454_48424_62184_-	gi|802708043|ref|XP_012084432.1|PREDICTED: arginine decarboxylase [Jatropha curcas]	GO:0008295, GO:0006527, GO:0003824, GO:0008792, GO:0016829, GO:0016831
	Contig4544_45435_47837_plus	gi|661881961|emb|CDP14355.1|unnamed protein product [Coffea canephora]	GO:0000166, GO:0004672, GO:0030246, GO:0005524, GO:0006468
	Contig455_142685_145132_plus	gi|802749562|ref|XP_012087599.1|PREDICTED: probable WRKY transcription factor 31 [Jatropha curcas]	GO:0003700, GO:0006355, GO:0043565
	Contig455_142794_145184_plus	gi|802749562|ref|XP_012087599.1|PREDICTED: probable WRKY transcription factor 31 [Jatropha curcas]	GO:0003700, GO:0006355, GO:0043565
	Contig45810_1759_5123_plus	gi|255559555|ref|XP_002520797.1|laccase, putative [Ricinus communis]	GO:0046274, GO:0048046, GO:0016491, GO:0046872, GO:0005507, GO:0055114, GO:0052716, GO:0005576	XP_002520797.1, EEF41506.1
	Contig45810_2127_5123_plus	gi|255559555|ref|XP_002520797.1|laccase, putative [Ricinus communis]	GO:0046274, GO:0048046, GO:0016491, GO:0046872, GO:0005507, GO:0055114, GO:0052716, GO:0005576	XP_002520797.1, EEF41506.1
	Contig4586_120132_121443_plus	gi|255545932|ref|XP_002514026.1|Aspartic proteinase nepenthesin-1 precursor, putative [Ricinus communis]	GO:0004190, GO:0006508	EEF48609.1, XP_002514026.1
	Contig4586_465239_467273_plus	gi|224066999|ref|XP_002302319.1|plastocyanin-like domain-containing family protein [Populus trichocarpa]	GO:0009055
	Contig4586_466012_467273_plus	gi|224066999|ref|XP_002302319.1|plastocyanin-like domain-containing family protein [Populus trichocarpa]	GO:0009055
*	Contig46_205144_212738_plus	gi|802578222|ref|XP_012069420.1|PREDICTED: uncharacterized protein LOC105631837 [Jatropha curcas]	GO:0004672, GO:0005524, GO:0006468
*	Contig46_205177_211917_plus	gi|802578222|ref|XP_012069420.1|PREDICTED: uncharacterized protein LOC105631837 [Jatropha curcas]	GO:0004672, GO:0005524, GO:0006468
*	Contig46_205177_211917_plus_variant_1	gi|802578222|ref|XP_012069420.1|PREDICTED: uncharacterized protein LOC105631837 [Jatropha curcas]	GO:0004672, GO:0005524, GO:0006468
*	Contig46_205538_212738_plus	gi|802578222|ref|XP_012069420.1|PREDICTED: uncharacterized protein LOC105631837 [Jatropha curcas]	GO:0004672, GO:0005524, GO:0006468
*	Contig46_207076_212738_plus	gi|802578222|ref|XP_012069420.1|PREDICTED: uncharacterized protein LOC105631837 [Jatropha curcas]	GO:0004672, GO:0005524, GO:0006468
*	Contig46_207387_211917_plus	gi|802578222|ref|XP_012069420.1|PREDICTED: uncharacterized protein LOC105631837 [Jatropha curcas]	GO:0004672, GO:0005524, GO:0006468
	Contig46_457653_460293_plus	gi|255551703|ref|XP_002516897.1|Flavonol synthase/flavanone 3-hydroxylase, putative [Ricinus communis]	GO:0051555, GO:0045431, GO:0016491, GO:0046872, GO:0016706, GO:0055114	EEF45511.1, XP_002516897.1
	Contig46_457677_460293_plus	gi|255551703|ref|XP_002516897.1|Flavonol synthase/flavanone 3-hydroxylase, putative [Ricinus communis]	GO:0051555, GO:0045431, GO:0016491, GO:0046872, GO:0016706, GO:0055114	EEF45511.1, XP_002516897.1
	Contig46_458600_460285_plus	gi|255551703|ref|XP_002516897.1|Flavonol synthase/flavanone 3-hydroxylase, putative [Ricinus communis]	GO:0051555, GO:0045431, GO:0016491, GO:0046872, GO:0016706, GO:0055114	EEF45511.1, XP_002516897.1
	Contig46117_1139_2712_plus	gi|802600176|ref|XP_012072807.1|PREDICTED: zinc finger A20 and AN1 domain-containing stress-associated protein 3 [Jatropha curcas]	GO:0003677, GO:0008270, GO:0046872
	Contig46117_1187_2712_plus	gi|802600176|ref|XP_012072807.1|PREDICTED: zinc finger A20 and AN1 domain-containing stress-associated protein 3 [Jatropha curcas]	GO:0003677, GO:0008270, GO:0046872
	Contig4612_29109_31001_plus	gi|255574603|ref|XP_002528212.1|conserved hypothetical protein [Ricinus communis]	GO:0016020, GO:0016021	EEF34169.1, XP_002528212.1
	Contig4627_30007_33612_plus	gi|802732898|ref|XP_012086496.1|PREDICTED: MLO-like protein 12 [Jatropha curcas]	GO:0009607, GO:0005516, GO:0016020, GO:0016021, GO:0006952
	Contig4631_35437_35845_plus	gi|802673649|ref|XP_012081631.1|PREDICTED: histone H3.2-like [Jatropha curcas]	GO:0003677, GO:0046982, GO:0005694, GO:0000786, GO:0005634
	Contig465_291453_292479_-	gi|802582549|ref|XP_012070058.1|PREDICTED: ethylene-responsive transcription factor 5-like [Jatropha curcas]	GO:0003677, GO:0003700, GO:0006351, GO:0006355, GO:0005634
	Contig465_345189_346041_plus	gi|802582551|ref|XP_012070060.1|PREDICTED: ethylene-responsive transcription factor 2 [Jatropha curcas]	GO:0003677, GO:0003700, GO:0006351, GO:0006355, GO:0005634
	Contig466_179479_181496_-	gi|802614781|ref|XP_012074834.1|PREDICTED: E3 ubiquitin-protein ligase RGLG2-like isoform X2 [Jatropha curcas]	GO:0019199, GO:0004672, GO:0005524, GO:0006468
	Contig466_179573_183059_-	gi|255568112|ref|XP_002525032.1|copine, putative [Ricinus communis]	GO:0019199, GO:0004672, GO:0005524, GO:0006468
	Contig466_341153_344326_plus	gi|643733178|gb|KDP40125.1|hypothetical protein JCGZ_02123 [Jatropha curcas]	GO:0019199, GO:0004672, GO:0005524, GO:0006468
	Contig466_341172_344326_plus	gi|643733178|gb|KDP40125.1|hypothetical protein JCGZ_02123 [Jatropha curcas]	GO:0019199, GO:0004672, GO:0005524, GO:0006468
	Contig466_341172_344326_plus_variant_1	gi|643733178|gb|KDP40125.1|hypothetical protein JCGZ_02123 [Jatropha curcas]	GO:0019199, GO:0004672, GO:0005524, GO:0006468
	Contig466_341175_344326_plus	gi|643733178|gb|KDP40125.1|hypothetical protein JCGZ_02123 [Jatropha curcas]	GO:0019199, GO:0004672, GO:0005524, GO:0006468
	Contig466_341207_343362_plus	gi|643733178|gb|KDP40125.1|hypothetical protein JCGZ_02123 [Jatropha curcas]	GO:0019199, GO:0004672, GO:0005524, GO:0006468
	Contig466_341365_344326_plus	gi|643733178|gb|KDP40125.1|hypothetical protein JCGZ_02123 [Jatropha curcas]	GO:0019199, GO:0004672, GO:0005524, GO:0006468
	Contig466_341647_344205_plus	gi|643733178|gb|KDP40125.1|hypothetical protein JCGZ_02123 [Jatropha curcas]	GO:0008270, GO:0046872
	Contig466_341647_344326_plus	gi|643733178|gb|KDP40125.1|hypothetical protein JCGZ_02123 [Jatropha curcas]	GO:0008270, GO:0046872	XP_002525032.1, EEF37359.1
	Contig4696_7800_11382_-	gi|802539214|ref|XP_012069940.1|PREDICTED: probable receptor-like serine/threonine-protein kinase At4g34500 [Jatropha curcas]	GO:0000166, GO:0004672, GO:0004674, GO:0005524, GO:0006468
	Contig4703_4220_6255_plus	gi|802644788|ref|XP_012079327.1|PREDICTED: cytochrome P450 81E8-like [Jatropha curcas]	GO:0005506, GO:0016491, GO:0046872, GO:0016705, GO:0020037, GO:0055114, GO:0004497
	Contig4703_4220_6309_plus	gi|802644788|ref|XP_012079327.1|PREDICTED: cytochrome P450 81E8-like [Jatropha curcas]	GO:0005506, GO:0016491, GO:0046872, GO:0016705, GO:0020037, GO:0055114, GO:0004497
	Contig471_12132_13182_plus	gi|802544111|ref|XP_012082684.1|PREDICTED: probable mitochondrial chaperone BCS1-B [Jatropha curcas]	GO:0000166, GO:0005524
	Contig471_54_1952_plus	gi|643739710|gb|KDP45448.1|hypothetical protein JCGZ_09697 [Jatropha curcas]	GO:0000166, GO:0005524	XP_002517441.1, EEF44983.1
	Contig471_54_9757_plus	gi|255552796|ref|XP_002517441.1|ATP binding protein, putative [Ricinus communis]	GO:0000166, GO:0005524
	Contig4718_55776_61657_plus	gi|356509958|ref|XP_003523709.1|PREDICTED: potassium channel KAT3 [Glycine max]	GO:0071805, GO:0055085, GO:0006813, GO:0016020, GO:0034220, GO:0016021, GO:0006810, GO:0006811, GO:0005216, GO:0005249
	Contig4718_55784_61657_plus	gi|567917164|ref|XP_006450588.1|hypothetical protein CICLE_v10007893mg [Citrus clementina]	GO:0071805, GO:0055085, GO:0006813, GO:0016020, GO:0016021, GO:0034220, GO:0006810, GO:0006811, GO:0005249, GO:0005216
	Contig4718_55786_61657_plus	gi|255551096|ref|XP_002516596.1|Potassium channel KAT3, putative [Ricinus communis]	GO:0071805, GO:0055085, GO:0006813, GO:0016020, GO:0034220, GO:0016021, GO:0006810, GO:0006811, GO:0005249, GO:0005216	EEF45937.1, XP_002516596.1
	Contig4718_55786_61657_plus_variant_1	gi|255551096|ref|XP_002516596.1|Potassium channel KAT3, putative [Ricinus communis]	GO:0071805, GO:0055085, GO:0006813, GO:0016020, GO:0034220, GO:0016021, GO:0006810, GO:0006811, GO:0005249, GO:0005216	EEF45937.1, XP_002516596.1
	Contig4718_55786_61657_plus_variant_2	gi|255551096|ref|XP_002516596.1|Potassium channel KAT3, putative [Ricinus communis]	GO:0071805, GO:0055085, GO:0006813, GO:0016020, GO:0034220, GO:0016021, GO:0006810, GO:0006811, GO:0005249, GO:0005216	EEF45937.1, XP_002516596.1
	Contig4718_56993_61657_plus	gi|255551096|ref|XP_002516596.1|Potassium channel KAT3, putative [Ricinus communis]	GO:0071805, GO:0055085, GO:0006813, GO:0016020, GO:0034220, GO:0016021, GO:0006810, GO:0006811, GO:0005249, GO:0005216	EEF45937.1, XP_002516596.1
	Contig4718_56993_61657_plus_variant_1	gi|255551096|ref|XP_002516596.1|Potassium channel KAT3, putative [Ricinus communis]	GO:0071805, GO:0055085, GO:0006813, GO:0016020, GO:0034220, GO:0016021, GO:0006810, GO:0006811, GO:0005249, GO:0005216	EEF45937.1, XP_002516596.1
	Contig4718_57018_61657_plus	gi|255551096|ref|XP_002516596.1|Potassium channel KAT3, putative [Ricinus communis]	GO:0071805, GO:0055085, GO:0006813, GO:0016020, GO:0034220, GO:0016021, GO:0006810, GO:0006811, GO:0005249, GO:0005216	EEF45937.1, XP_002516596.1
	Contig4770_119937_121761_plus	gi|590689648|ref|XP_007043286.1|Serine carboxypeptidase-like 35 [Theobroma cacao]	GO:0004180, GO:0008233, GO:0006508, GO:0004185, GO:0016787
	Contig4770_99223_105358_plus	gi|566180123|ref|XP_002310649.2|hypothetical protein POPTR_0007s07690g [Populus trichocarpa]	GO:0004180, GO:0008233, GO:0004185, GO:0006508, GO:0016787	XP_007043286.1, EOX99117.1
	Contig4785_223296_224631_plus	gi|802559198|ref|XP_012066053.1|PREDICTED: U-box domain-containing protein 28-like [Jatropha curcas]	GO:0016874, GO:0004842, GO:0016567
	Contig479_19424_20948_-	gi|702496354|ref|XP_010037221.1|PREDICTED: 40S ribosomal protein S19-3 [Eucalyptus grandis]	GO:0016616, GO:0051287, GO:0016491, GO:0003979, GO:0055114
	Contig479_19424_21594_-	gi|255570268|ref|XP_002526094.1|40S ribosomal protein S19, putative [Ricinus communis]	GO:0016616, GO:0051287, GO:0016491, GO:0003979, GO:0055114
	Contig479_47496_50429_plus	gi|225452968|ref|XP_002284346.1|PREDICTED: UDP-glucose 6-dehydrogenase 1 [Vitis vinifera]	GO:0003735, GO:0005840, GO:0006412, GO:0005622
	Contig479_48662_50102_plus	gi|225452968|ref|XP_002284346.1|PREDICTED: UDP-glucose 6-dehydrogenase 1 [Vitis vinifera]	GO:0003735, GO:0005840, GO:0006412, GO:0005622	EEF36288.1, XP_002526094.1
*	Contig4800_32389_36254_plus	gi|802581855|ref|XP_012069949.1|PREDICTED: TPR repeat-containing thioredoxin TTL4-like [Jatropha curcas]	GO:0045454, GO:0005623
*	Contig4800_32494_36254_plus	gi|802581855|ref|XP_012069949.1|PREDICTED: TPR repeat-containing thioredoxin TTL4-like [Jatropha curcas]	GO:0045454, GO:0005623
	Contig483_402972_404308_-	gi|802582853|ref|XP_012070076.1|PREDICTED: anthranilate N-benzoyltransferase protein 1 [Jatropha curcas]	GO:0008152, GO:0016747
	Contig483_403065_404276_-	gi|802582853|ref|XP_012070076.1|PREDICTED: anthranilate N-benzoyltransferase protein 1 [Jatropha curcas]	GO:0008152, GO:0016747
	Contig4847_21233_22361_plus	gi|566238976|ref|XP_006371398.1|hypothetical protein POPTR_0019s098402g, partial [Populus trichocarpa]	GO:0007165
	Contig4847_21233_23700_plus	gi|643717438|gb|KDP28981.1|hypothetical protein JCGZ_19532 [Jatropha curcas]	GO:0007165, GO:0043531
	Contig4847_22552_23700_plus	gi|643737178|gb|KDP43340.1|hypothetical protein JCGZ_25445 [Jatropha curcas]	GO:0007165, GO:0043531
	Contig48538_3_935_-_variant_1	gi|255577781|ref|XP_002529765.1|receptor serine/threonine kinase, putative [Ricinus communis]	GO:0000166, GO:0016310, GO:0004672, GO:0016301, GO:0004674, GO:0005524, GO:0006468	XP_002529765.1, EEF32631.1
	Contig488_46478_60826_-	gi|595833049|ref|XP_007206595.1|hypothetical protein PRUPE_ppa020483mg [Prunus persica]	GO:0008152, GO:0016758
	Contig488_46478_61964_-	gi|567870415|ref|XP_006427829.1|hypothetical protein CICLE_v10027296mg [Citrus clementina]	GO:0008152, GO:0016758
	Contig488_46478_63089_-	gi|567870415|ref|XP_006427829.1|hypothetical protein CICLE_v10027296mg [Citrus clementina]	GO:0008152, GO:0016758
	Contig488_46478_63097_-	gi|567870415|ref|XP_006427829.1|hypothetical protein CICLE_v10027296mg [Citrus clementina]	GO:0008152, GO:0016758
	Contig488_46478_63125_-	gi|567870415|ref|XP_006427829.1|hypothetical protein CICLE_v10027296mg [Citrus clementina]	GO:0008152, GO:0016758
	Contig4880_167316_168238_plus	gi|802589809|ref|XP_012071184.1|PREDICTED: calcium-binding protein PBP1 [Jatropha curcas]	GO:0005509
	Contig4880_167526_167874_plus	gi|802589809|ref|XP_012071184.1|PREDICTED: calcium-binding protein PBP1 [Jatropha curcas]	GO:0005509
	Contig4881_62907_65426_plus	gi|224066567|ref|XP_002302140.1|hypothetical protein POPTR_0002s06000g [Populus trichocarpa]	GO:0003700, GO:0006355, GO:0043565
	Contig4881_62939_65167_plus	gi|224066567|ref|XP_002302140.1|hypothetical protein POPTR_0002s06000g [Populus trichocarpa]	GO:0003700, GO:0006355, GO:0043565
	Contig4881_62939_65426_plus	gi|224066567|ref|XP_002302140.1|hypothetical protein POPTR_0002s06000g [Populus trichocarpa]	GO:0003700, GO:0006355, GO:0043565
	Contig4881_63081_65426_plus	gi|29839598|sp|Q93WV4.1|WRK71_ARATH	GO:0003700, GO:0006355, GO:0043565
*	Contig48937_30606_37649_plus	gi|802674243|ref|XP_012081708.1|PREDICTED: probable rhamnogalacturonate lyase B isoform X1 [Jatropha curcas]	GO:0003824, GO:0030246, GO:0005975
*	Contig48937_32547_37649_plus	gi|802674243|ref|XP_012081708.1|PREDICTED: probable rhamnogalacturonate lyase B isoform X1 [Jatropha curcas]	GO:0003824, GO:0030246, GO:0005975
*	Contig48937_32547_37649_plus_variant_1	gi|802674243|ref|XP_012081708.1|PREDICTED: probable rhamnogalacturonate lyase B isoform X1 [Jatropha curcas]	GO:0003824, GO:0030246, GO:0005975
*	Contig48937_32602_37649_plus	gi|802674243|ref|XP_012081708.1|PREDICTED: probable rhamnogalacturonate lyase B isoform X1 [Jatropha curcas]	GO:0003824, GO:0030246, GO:0005975
	Contig490_48801_50752_-	gi|802536250|ref|XP_012065600.1|PREDICTED: cyclin-D3-1 [Jatropha curcas]	GO:0051726, GO:0005634
	Contig490_48821_50752_-	gi|802536250|ref|XP_012065600.1|PREDICTED: cyclin-D3-1 [Jatropha curcas]	GO:0051726, GO:0005634
	Contig4907_45749_47936_-	gi|802539846|ref|XP_012073054.1|PREDICTED: ABC transporter G family member 6-like [Jatropha curcas]	GO:0008152, GO:0000166, GO:0016020, GO:0005524, GO:0016887
	Contig4920_16475_19024_plus	gi|802689783|ref|XP_012082880.1|PREDICTED: uncharacterized protein LOC105642613 [Jatropha curcas]	GO:0008270
	Contig4920_16475_19024_plus_variant_1	gi|566203822|ref|XP_006375439.1|hypothetical protein POPTR_0014s11700g [Populus trichocarpa]	GO:0008270
	Contig4920_16475_19024_plus_variant_2	gi|802689783|ref|XP_012082880.1|PREDICTED: uncharacterized protein LOC105642613 [Jatropha curcas]	GO:0008270
	Contig4920_16475_19024_plus_variant_3	gi|802689783|ref|XP_012082880.1|PREDICTED: uncharacterized protein LOC105642613 [Jatropha curcas]	GO:0008270
	Contig4920_16475_19024_plus_variant_4	gi|802689783|ref|XP_012082880.1|PREDICTED: uncharacterized protein LOC105642613 [Jatropha curcas]	GO:0008270
	Contig4924_15423_18926_-	gi|255549994|ref|XP_002516048.1|serine-threonine protein kinase, plant-type, putative [Ricinus communis]	GO:0004715, GO:0016310, GO:0016740, GO:0004672, GO:0016301, GO:0005524, GO:0018108, GO:0006468	XP_002516048.1, EEF46468.1
	Contig4924_15423_22605_-	gi|255549990|ref|XP_002516046.1|serine-threonine protein kinase, plant-type, putative [Ricinus communis]	GO:0000166, GO:0016310, GO:0004672, GO:0016740, GO:0016301, GO:0004697, GO:0004674, GO:0005524, GO:0006468	EEF46466.1, XP_002516046.1
	Contig4924_15423_23925_-	gi|255549990|ref|XP_002516046.1|serine-threonine protein kinase, plant-type, putative [Ricinus communis]	GO:0000166, GO:0016310, GO:0004672, GO:0016740, GO:0016301, GO:0004697, GO:0004674, GO:0005524, GO:0006468	EEF46466.1, XP_002516046.1
	Contig4924_15423_23925_-_variant_1	gi|255549990|ref|XP_002516046.1|serine-threonine protein kinase, plant-type, putative [Ricinus communis]	GO:0000166, GO:0016310, GO:0004672, GO:0016740, GO:0016301, GO:0004697, GO:0004674, GO:0005524, GO:0006468	EEF46466.1, XP_002516046.1
	Contig4924_16199_23925_-	gi|255549994|ref|XP_002516048.1|serine-threonine protein kinase, plant-type, putative [Ricinus communis]	GO:0004715, GO:0016310, GO:0016740, GO:0004672, GO:0016301, GO:0005524, GO:0018108, GO:0006468	XP_002516048.1, EEF46468.1
	Contig4924_16199_23925_-_variant_1	gi|255549994|ref|XP_002516048.1|serine-threonine protein kinase, plant-type, putative [Ricinus communis]	GO:0004715, GO:0016310, GO:0016740, GO:0004672, GO:0016301, GO:0005524, GO:0018108, GO:0006468	XP_002516048.1, EEF46468.1
	Contig4924_16199_23925_-_variant_2	gi|255549990|ref|XP_002516046.1|serine-threonine protein kinase, plant-type, putative [Ricinus communis]	GO:0000166, GO:0016310, GO:0004672, GO:0016740, GO:0016301, GO:0004697, GO:0004674, GO:0005524, GO:0006468	EEF46466.1, XP_002516046.1
	Contig4946_282_5560_-	gi|566199238|ref|XP_006375822.1|hypothetical protein POPTR_0013s035502g, partial [Populus trichocarpa]	GO:0004672, GO:0005524, GO:0006468
	Contig49562_96_942_plus	gi|643710657|gb|KDP24706.1|hypothetical protein JCGZ_25442 [Jatropha curcas]	GO:0008152, GO:0000287, GO:0046872, GO:0016829, GO:0010333
	Contig4968_57983_61250_plus	gi|255566546|ref|XP_002524258.1|Rop guanine nucleotide exchange factor, putative [Ricinus communis]	GO:0005089, GO:0043547	XP_002524258.1, EEF38182.1
	Contig4968_58320_61121_plus	gi|802547060|ref|XP_012088303.1|PREDICTED: rop guanine nucleotide exchange factor 5 [Jatropha curcas]	GO:0005089, GO:0043547
	Contig497_99155_103386_plus	gi|313585354|gb|ADR70882.1|respiratory burst oxidase D [Manihot esculenta]	GO:0050664, GO:0004601, GO:0016491, GO:0016174, GO:0016020, GO:0016021, GO:0005509, GO:0055114
	Contig4970_28679_55049_plus	gi|255538258|ref|XP_002510194.1|Xylem serine proteinase 1 precursor, putative [Ricinus communis]	GO:0008233, GO:0006508, GO:0004252, GO:0008236, GO:0016787	XP_002510194.1, EEF52381.1
	Contig4970_28679_55656_plus	gi|255538258|ref|XP_002510194.1|Xylem serine proteinase 1 precursor, putative [Ricinus communis]	GO:0008233, GO:0006508, GO:0004252, GO:0008236, GO:0016787	XP_002510194.1, EEF52381.1
	Contig4994_142382_146692_plus	gi|823150680|ref|XP_012475163.1|PREDICTED: phosphomannomutase isoform X1 [Gossypium raimondii]	GO:0008152, GO:0004615, GO:0005737, GO:0003824, GO:0009298, GO:0016853, GO:0019307
	Contig4994_142473_146511_plus	gi|802695945|ref|XP_012083437.1|PREDICTED: phosphomannomutase [Jatropha curcas]	GO:0008152, GO:0004615, GO:0005737, GO:0003824, GO:0009298, GO:0016853, GO:0019307
	Contig4994_142473_146692_plus	gi|802695945|ref|XP_012083437.1|PREDICTED: phosphomannomutase [Jatropha curcas]	GO:0008152, GO:0004615, GO:0005737, GO:0003824, GO:0009298, GO:0016853, GO:0019307
	Contig4994_142473_146692_plus_variant_1	gi|122194124|sp|Q1W374.1|PMM_WHEAT_variant_1	GO:0008152, GO:0004615, GO:0005737, GO:0003824, GO:0009298, GO:0016853, GO:0019307
	Contig5_316802_318693_-	gi|674958765|emb|CDX75009.1|BnaA05g07550D [Brassica napus]	GO:0048046, GO:0005618, GO:0071555, GO:0016740, GO:0016762, GO:0016787, GO:0016798, GO:0010411, GO:0008152, GO:0006073, GO:0005576, GO:0004553, GO:0005975, GO:0042546
	Contig500_140115_143588_plus	gi|643704120|gb|KDP21184.1|hypothetical protein JCGZ_21655 [Jatropha curcas]	GO:0016491, GO:0046872, GO:0016706, GO:0055114
	Contig500_140115_143588_plus_variant_1	gi|643704120|gb|KDP21184.1|hypothetical protein JCGZ_21655 [Jatropha curcas]	GO:0016491, GO:0046872, GO:0016706, GO:0055114
	Contig500_140115_144492_plus	gi|643704120|gb|KDP21184.1|hypothetical protein JCGZ_21655 [Jatropha curcas]	GO:0016491, GO:0046872, GO:0016706, GO:0055114
	Contig500_143835_144341_plus	gi|225462507|ref|XP_002269087.1|PREDICTED: protein SRG1 [Vitis vinifera]	GO:0016491, GO:0046872, GO:0016706, GO:0055114
	Contig5000_49544_50864_plus	gi|350537429|ref|NP_001234037.1|1-aminocyclopropane-1-carboxylate oxidase [Solanum lycopersicum]	GO:0009815, GO:0046872, GO:0016491, GO:0016706, GO:0055114	CAG29395.1, NP_001234037.1
*	Contig5054_12876_15893_-	gi|802547013|ref|XP_012088054.1|PREDICTED: probable sugar phosphate/phosphate translocator At3g11320 [Jatropha curcas]	GO:0016020, GO:0016021
*	Contig5054_12876_16856_-	gi|802547013|ref|XP_012088054.1|PREDICTED: probable sugar phosphate/phosphate translocator At3g11320 [Jatropha curcas]	GO:0016020, GO:0016021
*	Contig5054_12999_16856_-	gi|802547013|ref|XP_012088054.1|PREDICTED: probable sugar phosphate/phosphate translocator At3g11320 [Jatropha curcas]	GO:0016020, GO:0016021
	Contig5054_246908_248351_-	gi|802546953|ref|XP_012087761.1|PREDICTED: nematode resistance protein-like HSPRO2 [Jatropha curcas]	GO:0006952
	Contig5147_103135_111281_plus	gi|802563063|ref|XP_012066697.1|PREDICTED: KH domain-containing protein At1g09660/At1g09670 isoform X1 [Jatropha curcas]	GO:0003723, GO:0003676
	Contig5147_103136_111281_plus	gi|802563063|ref|XP_012066697.1|PREDICTED: KH domain-containing protein At1g09660/At1g09670 isoform X1 [Jatropha curcas]	GO:0003723, GO:0003676
	Contig5157_10624_15207_plus	gi|802780442|ref|XP_012091449.1|PREDICTED: G-type lectin S-receptor-like serine/threonine-protein kinase At1g61370 [Jatropha curcas]	GO:0000166, GO:0048544, GO:0016310, GO:0004672, GO:0016740, GO:0016301, GO:0004674, GO:0005524, GO:0006468
	Contig5157_10624_15207_plus_variant_1	gi|802780442|ref|XP_012091449.1|PREDICTED: G-type lectin S-receptor-like serine/threonine-protein kinase At1g61370 [Jatropha curcas]	GO:0000166, GO:0048544, GO:0016310, GO:0004672, GO:0016740, GO:0016301, GO:0004674, GO:0005524, GO:0006468
	Contig5157_10919_26074_plus	gi|802780442|ref|XP_012091449.1|PREDICTED: G-type lectin S-receptor-like serine/threonine-protein kinase At1g61370 [Jatropha curcas]	GO:0000166, GO:0048544, GO:0016310, GO:0004672, GO:0016740, GO:0016301, GO:0004674, GO:0005524, GO:0006468
	Contig5157_19740_26074_plus	gi|255567489|ref|XP_002524724.1|S-locus-specific glycoprotein S6 precursor, putative [Ricinus communis]	GO:0004715, GO:0048544, GO:0016740, GO:0004672, GO:0005524, GO:0018108, GO:0006468	XP_002524724.1, EEF37743.1
	Contig521_254072_264370_plus	gi|802555529|ref|XP_012065488.1|PREDICTED: beta-glucosidase 13-like [Jatropha curcas]	GO:0008152, GO:0004553, GO:0016798, GO:0016787, GO:0005975
	Contig521_254072_264370_plus_variant_1	gi|802555529|ref|XP_012065488.1|PREDICTED: beta-glucosidase 13-like [Jatropha curcas]	GO:0008152, GO:0004553, GO:0016798, GO:0016787, GO:0005975
	Contig521_254072_279927_plus	gi|225450388|ref|XP_002277408.1|PREDICTED: beta-glucosidase 12 [Vitis vinifera]	GO:0008152, GO:0004553, GO:0005975, GO:0016798, GO:0016787
	Contig521_255495_264370_plus	gi|15238331|ref|NP_199041.1|beta glucosidase 12 [Arabidopsis thaliana]	GO:0008422, GO:0005794, GO:0004553, GO:0005576, GO:0005975	Q9FH03.1, BAB10199.1, NP_199041.1, AED94789.1, AAY78850.1
	Contig521_255965_257063_plus	gi|802555529|ref|XP_012065488.1|PREDICTED: beta-glucosidase 13-like [Jatropha curcas]	GO:0008152, GO:0004553, GO:0016798, GO:0016787, GO:0005975
	Contig521_260813_264370_plus	gi|802555529|ref|XP_012065488.1|PREDICTED: beta-glucosidase 13-like [Jatropha curcas]	GO:0008152, GO:0004553, GO:0016798, GO:0016787, GO:0005975
	Contig521_291311_310478_plus	gi|255559233|ref|XP_002520637.1|beta-glucosidase, putative [Ricinus communis]	GO:0008152, GO:0008422, GO:0004553, GO:0005975, GO:0016798, GO:0016787	EEF41733.1, XP_002520637.1
	Contig521_291311_310478_plus_variant_1	gi|703065079|ref|XP_010087360.1|Beta-glucosidase 12 [Morus notabilis]	GO:0008152, GO:0004553, GO:0005975, GO:0016787, GO:0016798	XP_010087360.1, EXB28970.1
	Contig521_291311_310478_plus_variant_2	gi|703065079|ref|XP_010087360.1|Beta-glucosidase 12 [Morus notabilis]	GO:0008152, GO:0004553, GO:0005975, GO:0016787, GO:0016798	XP_010087360.1, EXB28970.1
	Contig521_291311_310478_plus_variant_3	gi|703065079|ref|XP_010087360.1|Beta-glucosidase 12 [Morus notabilis]	GO:0008152, GO:0004553, GO:0005975, GO:0016787, GO:0016798	XP_010087360.1, EXB28970.1
	Contig521_291311_310478_plus_variant_4	gi|703065079|ref|XP_010087360.1|Beta-glucosidase 12 [Morus notabilis]	GO:0008152, GO:0004553, GO:0005975, GO:0016787, GO:0016798	XP_010087360.1, EXB28970.1
	Contig521_291311_310478_plus_variant_5	gi|703065079|ref|XP_010087360.1|Beta-glucosidase 12 [Morus notabilis]	GO:0008152, GO:0004553, GO:0005975, GO:0016787, GO:0016798	XP_010087360.1, EXB28970.1
	Contig521_291311_310478_plus_variant_6	gi|703065079|ref|XP_010087360.1|Beta-glucosidase 12 [Morus notabilis]	GO:0008152, GO:0004553, GO:0005975, GO:0016787, GO:0016798	XP_010087360.1, EXB28970.1
	Contig521_291311_310478_plus_variant_7	gi|703065079|ref|XP_010087360.1|Beta-glucosidase 12 [Morus notabilis]	GO:0008152, GO:0004553, GO:0005975, GO:0016787, GO:0016798	XP_010087360.1, EXB28970.1
	Contig521_307633_310478_plus	gi|255559233|ref|XP_002520637.1|beta-glucosidase, putative [Ricinus communis]	GO:0008152, GO:0008422, GO:0004553, GO:0005975, GO:0016798, GO:0016787	EEF41733.1, XP_002520637.1
	Contig521_307633_310478_plus_variant_1	gi|255559233|ref|XP_002520637.1|beta-glucosidase, putative [Ricinus communis]	GO:0008152, GO:0008422, GO:0004553, GO:0005975, GO:0016798, GO:0016787	EEF41733.1, XP_002520637.1
	Contig521_307649_310478_plus	gi|255559233|ref|XP_002520637.1|beta-glucosidase, putative [Ricinus communis]	GO:0008152, GO:0008422, GO:0004553, GO:0005975, GO:0016798, GO:0016787	EEF41733.1, XP_002520637.1
	Contig521_307666_310478_plus	gi|255559233|ref|XP_002520637.1|beta-glucosidase, putative [Ricinus communis]	GO:0008152, GO:0008422, GO:0004553, GO:0005975, GO:0016798, GO:0016787	EEF41733.1, XP_002520637.1
	Contig521_307666_310478_plus_variant_1	gi|643737304|gb|KDP43416.1|hypothetical protein JCGZ_16703 [Jatropha curcas]	GO:0008152, GO:0004553, GO:0016798, GO:0005975, GO:0016787
	Contig521_307688_309877_plus	gi|255559233|ref|XP_002520637.1|beta-glucosidase, putative [Ricinus communis]	GO:0008152, GO:0008422, GO:0004553, GO:0005975, GO:0016798, GO:0016787	EEF41733.1, XP_002520637.1
	Contig521_307688_310478_plus	gi|255559233|ref|XP_002520637.1|beta-glucosidase, putative [Ricinus communis]	GO:0008152, GO:0008422, GO:0004553, GO:0005975, GO:0016798, GO:0016787	EEF41733.1, XP_002520637.1
	Contig5215_158770_160573_-	gi|159025721|emb|CAN88861.1|D3-type cyclin [Populus trichocarpa]	GO:0051726, GO:0005634
	Contig522_11752_13646_-	gi|802588684|ref|XP_012071021.1|PREDICTED: two-pore potassium channel 1 [Jatropha curcas]	GO:0071805, GO:0016020, GO:0016021, GO:0005267, GO:0006810, GO:0006811, GO:0005774, GO:0005249, GO:0030007
	Contig522_11752_13646_-_variant_1	gi|802588684|ref|XP_012071021.1|PREDICTED: two-pore potassium channel 1 [Jatropha curcas]	GO:0071805, GO:0016020, GO:0016021, GO:0005267, GO:0006810, GO:0006811, GO:0005774, GO:0005249, GO:0030007
*	Contig522_137264_141495_-	gi|802751189|ref|XP_012087964.1|PREDICTED: probable serine/threonine-protein kinase At5g41260 [Jatropha curcas]	GO:0071805, GO:0016020, GO:0016021, GO:0005267, GO:0006810, GO:0006811, GO:0005774, GO:0005249, GO:0030007
*	Contig522_137264_141758_-	gi|802751189|ref|XP_012087964.1|PREDICTED: probable serine/threonine-protein kinase At5g41260 [Jatropha curcas]	GO:0004672, GO:0005524, GO:0006468
	Contig522_8078_13220_-	gi|802588684|ref|XP_012071021.1|PREDICTED: two-pore potassium channel 1 [Jatropha curcas]	GO:0004672, GO:0005524, GO:0006468
	Contig5288_5047_9502_plus	gi|255561979|ref|XP_002521998.1|ubiquitin-protein ligase, putative [Ricinus communis]	GO:0008152, GO:0016874	XP_002521998.1, EEF40402.1
	Contig5288_5163_8164_plus	gi|255561979|ref|XP_002521998.1|ubiquitin-protein ligase, putative [Ricinus communis]	GO:0008152, GO:0016874	XP_002521998.1, EEF40402.1
	Contig5288_5320_9502_plus	gi|255561979|ref|XP_002521998.1|ubiquitin-protein ligase, putative [Ricinus communis]	GO:0008152, GO:0016874	XP_002521998.1, EEF40402.1
*	Contig5306_21934_24116_-	gi|802577352|ref|XP_012068953.1|PREDICTED: transcription factor MYB86 [Jatropha curcas]	GO:0003677
*	Contig5306_21934_24122_-	gi|802577352|ref|XP_012068953.1|PREDICTED: transcription factor MYB86 [Jatropha curcas]	GO:0003677
*	Contig5306_21934_24122_-_variant_1	gi|802577352|ref|XP_012068953.1|PREDICTED: transcription factor MYB86 [Jatropha curcas]	GO:0003677
*	Contig5306_21934_24122_-_variant_2	gi|802577352|ref|XP_012068953.1|PREDICTED: transcription factor MYB86 [Jatropha curcas]	GO:0003677
	Contig532_49560_52036_-	gi|802740718|ref|XP_012086931.1|PREDICTED: oxalate--CoA ligase-like [Jatropha curcas]	GO:0004008, GO:0000166, GO:0006812, GO:0046872, GO:0005507, GO:0098655, GO:0016021, GO:0030001, GO:0016787, GO:0008152, GO:0060003, GO:0019829, GO:0005524	EEF51170.1, XP_002509783.1
	Contig532_76490_81046_plus	gi|255537433|ref|XP_002509783.1|copper-transporting atpase p-type, putative [Ricinus communis]	GO:0008152, GO:0003824
	Contig535_31065_33013_plus	gi|595914836|ref|XP_007214747.1|hypothetical protein PRUPE_ppa025066mg [Prunus persica]	GO:0005506, GO:0016491, GO:0046872, GO:0016705, GO:0020037, GO:0055114, GO:0004497
	Contig5408_102372_104412_-	gi|802761179|ref|XP_012089699.1|PREDICTED: U-box domain-containing protein 16 [Jatropha curcas]	GO:0016874, GO:0004842, GO:0016567
	Contig5433_21053_22528_plus	gi|297737716|emb|CBI26917.3|unnamed protein product [Vitis vinifera]	GO:0003677	CBI26917.3
*	Contig5436_31342_100393_plus	gi|802616617|ref|XP_012075379.1|PREDICTED: UDP-glycosyltransferase 74E2-like [Jatropha curcas]	GO:0008152, GO:0016757, GO:0016758, GO:0016740
*	Contig5436_31348_100393_plus	gi|802616615|ref|XP_012075378.1|PREDICTED: UDP-glycosyltransferase 74E2-like [Jatropha curcas]	GO:0008152, GO:0016757, GO:0016758, GO:0016740
*	Contig5436_87037_100129_plus	gi|802616619|ref|XP_012075380.1|PREDICTED: UDP-glycosyltransferase 74E1-like [Jatropha curcas]	GO:0008152, GO:0016757, GO:0016758, GO:0016740
*	Contig5436_87037_100393_plus	gi|802616619|ref|XP_012075380.1|PREDICTED: UDP-glycosyltransferase 74E1-like [Jatropha curcas]	GO:0008152, GO:0016757, GO:0016758, GO:0016740
	Contig54589_2_750_-	gi|643729126|gb|KDP37006.1|hypothetical protein JCGZ_06062 [Jatropha curcas]	GO:0008152, GO:0016866, GO:0016853
	Contig54589_2_750_-_variant_1	gi|255579192|ref|XP_002530442.1|Cycloartenol synthase, putative [Ricinus communis]	GO:0016866, GO:0008152, GO:0016853	XP_002530442.1, EEF31912.1
	Contig5460_55977_61995_plus	gi|255556171|ref|XP_002519120.1|acyl CoA synthetase, putative [Ricinus communis]	GO:0008152, GO:0001676, GO:0003824, GO:0016874, GO:0004467	XP_002519120.1, EEF43331.1
	Contig5460_55981_61901_plus	gi|802538992|ref|XP_012069337.1|PREDICTED: long chain acyl-CoA synthetase 2 [Jatropha curcas]	GO:0008152, GO:0003824
	Contig5460_76367_78267_plus	gi|255556177|ref|XP_002519123.1|F-box and wd40 domain protein, putative [Ricinus communis]	GO:0008152, GO:0016905, GO:0016740, GO:0006468	EEF43334.1, XP_002519123.1
*	Contig5463_77086_80447_-	gi|317106631|dbj|BAJ53137.1|JHL05D22.8 [Jatropha curcas]	GO:0016757, GO:0047262, GO:0016020, GO:0016021, GO:0071555, GO:0045489, GO:0000139, GO:0005794
*	Contig5463_77086_82639_-	gi|317106631|dbj|BAJ53137.1|JHL05D22.8 [Jatropha curcas]	GO:0016757, GO:0047262, GO:0016020, GO:0016021, GO:0071555, GO:0045489, GO:0000139, GO:0005794
*	Contig5463_77086_83158_-	gi|317106631|dbj|BAJ53137.1|JHL05D22.8 [Jatropha curcas]	GO:0016757, GO:0047262, GO:0016020, GO:0016021, GO:0071555, GO:0045489, GO:0000139, GO:0005794
*	Contig5463_77086_83167_-	gi|802698464|ref|XP_012083520.1|PREDICTED: polygalacturonate 4-alpha-galacturonosyltransferase [Jatropha curcas]	GO:0016757, GO:0047262, GO:0016020, GO:0016021, GO:0071555, GO:0000139, GO:0005794, GO:0045489
*	Contig5463_77204_82813_-	gi|802698464|ref|XP_012083520.1|PREDICTED: polygalacturonate 4-alpha-galacturonosyltransferase [Jatropha curcas]	GO:0016757, GO:0047262, GO:0016020, GO:0016021, GO:0071555, GO:0000139, GO:0005794, GO:0045489
	Contig5470_28766_31536_-	gi|255540451|ref|XP_002511290.1|copine, putative [Ricinus communis]	GO:0008270, GO:0046872	EEF51892.1, XP_002511290.1
	Contig5470_28766_35900_-	gi|823212408|ref|XP_012438953.1|PREDICTED: E3 ubiquitin-protein ligase RGLG2-like isoform X2 [Gossypium raimondii]	GO:0008270
	Contig5489_90590_94074_-	gi|255537079|ref|XP_002509606.1|leucine rich repeat receptor kinase, putative [Ricinus communis]	GO:0032440, GO:0016491, GO:0016020, GO:0016021, GO:0055114, GO:0016310, GO:0004672, GO:0016301, GO:0005524, GO:0006468	XP_002509606.1, EEF50993.1
	Contig5489_90590_94104_-	gi|255537079|ref|XP_002509606.1|leucine rich repeat receptor kinase, putative [Ricinus communis]	GO:0032440, GO:0016491, GO:0016020, GO:0016021, GO:0055114, GO:0016310, GO:0004672, GO:0016301, GO:0005524, GO:0006468	XP_002509606.1, EEF50993.1
	Contig5489_90891_94074_-	gi|255537079|ref|XP_002509606.1|leucine rich repeat receptor kinase, putative [Ricinus communis]	GO:0032440, GO:0016491, GO:0016020, GO:0016021, GO:0055114, GO:0016310, GO:0004672, GO:0016301, GO:0005524, GO:0006468	XP_002509606.1, EEF50993.1
	Contig5496_156516_158069_plus	gi|255538072|ref|XP_002510101.1|sigma factor sigb regulation protein rsbq, putative [Ricinus communis]	GO:0052689, GO:1901601, GO:0010223, GO:0016787	EEF52288.1, XP_002510101.1
	Contig5496_68015_68756_-	gi|802570581|ref|XP_012068237.1|PREDICTED: zinc finger protein ZAT10-like [Jatropha curcas]	GO:0046872, GO:0003676
	Contig5504_20057_32058_-	gi|255573119|ref|XP_002527489.1|serine-threonine protein kinase, plant-type, putative [Ricinus communis]	GO:0019199, GO:0016310, GO:0016301, GO:0006468	EEF34887.1, XP_002527489.1
	Contig5504_20057_32235_-	gi|255573119|ref|XP_002527489.1|serine-threonine protein kinase, plant-type, putative [Ricinus communis]	GO:0019199, GO:0016310, GO:0016301, GO:0006468	EEF34887.1, XP_002527489.1
	Contig5504_20057_32235_-_variant_1	gi|255573119|ref|XP_002527489.1|serine-threonine protein kinase, plant-type, putative [Ricinus communis]	GO:0019199, GO:0016310, GO:0016301, GO:0006468	EEF34887.1, XP_002527489.1
	Contig5504_20057_32235_-_variant_2	gi|255573119|ref|XP_002527489.1|serine-threonine protein kinase, plant-type, putative [Ricinus communis]	GO:0019199, GO:0016310, GO:0016301, GO:0006468	EEF34887.1, XP_002527489.1
	Contig5504_20057_32235_-_variant_3	gi|255573119|ref|XP_002527489.1|serine-threonine protein kinase, plant-type, putative [Ricinus communis]	GO:0019199, GO:0016310, GO:0016301, GO:0006468	EEF34887.1, XP_002527489.1
	Contig5511_39855_43317_plus	gi|224100809|ref|XP_002312023.1|hypothetical protein POPTR_0008s04130g [Populus trichocarpa]	GO:0004180, GO:0008233, GO:0006508, GO:0004185, GO:0016787
	Contig5523_74047_74940_-	gi|643726079|gb|KDP34887.1|hypothetical protein JCGZ_09175 [Jatropha curcas]	GO:0008152, GO:0003824, GO:0030246, GO:0004553, GO:0016798, GO:0016787, GO:0005975
	Contig5542_39763_41238_plus	gi|802778367|ref|XP_012091128.1|PREDICTED: probable WRKY transcription factor 70 isoform X2 [Jatropha curcas]	GO:0003700, GO:0006355, GO:0043565
	Contig5550_11502_13047_plus	gi|802539258|ref|XP_012070145.1|PREDICTED: 3-ketoacyl-CoA synthase 4-like [Jatropha curcas]	GO:0008152, GO:0016746, GO:0016747, GO:0003824, GO:0016020, GO:0008610, GO:0016740, GO:0006633
	Contig55706_119_8293_-	gi|255582007|ref|XP_002531801.1|ATP binding protein, putative [Ricinus communis]	GO:0000166, GO:0048544, GO:0016310, GO:0004672, GO:0016740, GO:0016301, GO:0004674, GO:0005524, GO:0006468	XP_002531801.1, EEF30589.1
	Contig5588_123718_131441_plus	gi|255581168|ref|XP_002531397.1|conserved hypothetical protein [Ricinus communis]	GO:0004722, GO:0003824, GO:0006470
	Contig5588_130385_131500_plus	gi|255581168|ref|XP_002531397.1|conserved hypothetical protein [Ricinus communis]	GO:0004722, GO:0003824, GO:0006470, GO:0016787, GO:0004721	EEF52429.1, XP_002510242.1
	Contig5588_130393_141751_plus	gi|255581168|ref|XP_002531397.1|conserved hypothetical protein [Ricinus communis]	GO:0004722, GO:0003824, GO:0006470, GO:0016787, GO:0004721	EEF52429.1, XP_002510242.1
	Contig5588_140581_141751_plus	gi|255581168|ref|XP_002531397.1|conserved hypothetical protein [Ricinus communis]	GO:0004722, GO:0003824, GO:0006470, GO:0016787, GO:0004721	EEF52429.1, XP_002510242.1
	Contig5588_140836_141656_plus	gi|255581168|ref|XP_002531397.1|conserved hypothetical protein [Ricinus communis]	GO:0009607, GO:0006952	EEF30981.1, XP_002531397.1
	Contig5588_77817_82982_plus	gi|566202169|ref|XP_006374959.1|phosphatase 2C family protein [Populus trichocarpa]	GO:0009607, GO:0006952	EEF30981.1, XP_002531397.1
	Contig5588_77817_82982_plus_variant_1	gi|255538354|ref|XP_002510242.1|protein phosphatase, putative [Ricinus communis]	GO:0009607, GO:0006952	EEF30981.1, XP_002531397.1
	Contig5588_77817_82982_plus_variant_2	gi|255538354|ref|XP_002510242.1|protein phosphatase, putative [Ricinus communis]	GO:0009607, GO:0006952	EEF30981.1, XP_002531397.1
	Contig5588_77817_83391_plus	gi|255538354|ref|XP_002510242.1|protein phosphatase, putative [Ricinus communis]	GO:0009607, GO:0006952	EEF30981.1, XP_002531397.1
	Contig56_351646_353140_-	gi|802566497|ref|XP_012067619.1|PREDICTED: HVA22-like protein c [Jatropha curcas]	GO:0016020, GO:0016021
	Contig56_423185_427754_-	gi|802566622|ref|XP_012067633.1|PREDICTED: probable methyltransferase PMT2 isoform X2 [Jatropha curcas]	GO:0008168, GO:0032259
	Contig56_423316_428587_-	gi|802566622|ref|XP_012067633.1|PREDICTED: probable methyltransferase PMT2 isoform X2 [Jatropha curcas]	GO:0008168, GO:0032259
	Contig5618_84719_87750_plus	gi|802693623|ref|XP_012083016.1|PREDICTED: probable WRKY transcription factor 47 [Jatropha curcas]	GO:0003700, GO:0006355, GO:0043565
	Contig563_21163_24839_-	gi|571475428|ref|XP_006586622.1|PREDICTED: uncharacterized protein LOC100306381 isoform X1 [Glycine max]	GO:0009607, GO:0006952
	Contig563_341709_342597_-	gi|802701768|ref|XP_012083978.1|PREDICTED: RING-H2 finger protein ATL2 [Jatropha curcas]	GO:0009607, GO:0006952
*	Contig563_56019_63040_plus	gi|356556070|ref|XP_003546350.1|PREDICTED: MLP-like protein 34 [Glycine max]	GO:0008270, GO:0046872
	Contig5653_106971_109257_plus	gi|255565577|ref|XP_002523778.1|oxidoreductase, putative [Ricinus communis]	GO:0055114, GO:0080019
	Contig5653_97728_109204_plus	gi|566167400|ref|XP_002305561.2|hypothetical protein POPTR_0004s19580g [Populus trichocarpa]	GO:0055114, GO:0080019	XP_002523778.1, EEF38504.1
	Contig567_180709_181981_plus	gi|255563134|ref|XP_002522571.1|cysteine protease, putative [Ricinus communis]	GO:0008233, GO:0016491, GO:0032440, GO:0006508, GO:0055114, GO:0008234, GO:0016787	XP_002522571.1, EEF39871.1
	Contig5686_62369_64745_plus	gi|802724516|ref|XP_012085756.1|PREDICTED: probable tyrosine-protein phosphatase At1g05000 [Jatropha curcas]	GO:0004725, GO:0006470, GO:0016791, GO:0016311, GO:0035335
	Contig5686_62439_64745_plus	gi|802724516|ref|XP_012085756.1|PREDICTED: probable tyrosine-protein phosphatase At1g05000 [Jatropha curcas]	GO:0004725, GO:0006470, GO:0016791, GO:0016311, GO:0035335
	Contig5686_63374_64745_plus	gi|255547596|ref|XP_002514855.1|Tyrosine-protein phosphatase SIW14, putative [Ricinus communis]	GO:0004725, GO:0006470, GO:0016791, GO:0016311, GO:0035335	EEF47409.1, XP_002514855.1
	Contig5687_60665_68561_plus_variant_1	gi|922374452|ref|XP_003598004.2|cinnamyl-alcohol dehydrogenase-like protein [Medicago truncatula]	GO:0008152, GO:0050662, GO:0003824
	Contig5687_60665_82777_plus	gi|802555749|ref|XP_012065608.1|PREDICTED: cinnamoyl-CoA reductase 1-like isoform X1 [Jatropha curcas]	GO:0008152, GO:0050662, GO:0003824
	Contig5687_60665_82777_plus_variant_1	gi|255553468|ref|XP_002517775.1|cinnamoyl-CoA reductase, putative [Ricinus communis]	GO:0050662, GO:0003824, GO:0016491, GO:0045552, GO:0055114	XP_002517775.1, EEF44582.1
	Contig5687_62591_68561_plus	gi|802555749|ref|XP_012065608.1|PREDICTED: cinnamoyl-CoA reductase 1-like isoform X1 [Jatropha curcas]	GO:0008152, GO:0050662, GO:0003824
	Contig5687_64577_68561_plus	gi|802555749|ref|XP_012065608.1|PREDICTED: cinnamoyl-CoA reductase 1-like isoform X1 [Jatropha curcas]	GO:0008152, GO:0050662, GO:0003824
	Contig5695_58059_76257_plus	gi|590625642|ref|XP_007025939.1|Cysteine-rich RLK 29 [Theobroma cacao]	GO:0000166, GO:0004672, GO:0005524, GO:0006468	EOY28561.1, XP_007025939.1
	Contig5695_58194_76177_plus	gi|590625642|ref|XP_007025939.1|Cysteine-rich RLK 29 [Theobroma cacao]	GO:0000166, GO:0004672, GO:0005524, GO:0006468	EOY28561.1, XP_007025939.1
	Contig5695_68613_76257_plus	gi|590625642|ref|XP_007025939.1|Cysteine-rich RLK 29 [Theobroma cacao]	GO:0000166, GO:0004672, GO:0005524, GO:0006468	EOY28561.1, XP_007025939.1
	Contig5695_68613_76257_plus_variant_1	gi|590625642|ref|XP_007025939.1|Cysteine-rich RLK 29 [Theobroma cacao]	GO:0000166, GO:0004672, GO:0005524, GO:0006468	EOY28561.1, XP_007025939.1
	Contig5695_73125_75288_plus	gi|566193466|ref|XP_002316708.2|hypothetical protein POPTR_0011s03290g [Populus trichocarpa]	GO:0000166, GO:0004672, GO:0004674, GO:0005524, GO:0006468
	Contig57_30747_45194_plus	gi|802625312|ref|XP_012076377.1|PREDICTED: probable protein phosphatase 2C 59 [Jatropha curcas]	GO:0004722, GO:0046872, GO:0003824, GO:0006470, GO:0043169, GO:0016787, GO:0004721
	Contig57_30747_45194_plus_variant_1	gi|802625312|ref|XP_012076377.1|PREDICTED: probable protein phosphatase 2C 59 [Jatropha curcas]	GO:0004722, GO:0046872, GO:0003824, GO:0006470, GO:0043169, GO:0016787, GO:0004721
	Contig57_30747_96256_plus	gi|255549988|ref|XP_002516045.1|serine-threonine protein kinase, plant-type, putative [Ricinus communis]	GO:0000166, GO:0000165, GO:0000186, GO:0004709, GO:0016310, GO:0004672, GO:0016740, GO:0016301, GO:0004674, GO:0005524, GO:0006468, GO:0005622	EEF46465.1, XP_002516045.1
	Contig57_30747_99487_plus	gi|255549990|ref|XP_002516046.1|serine-threonine protein kinase, plant-type, putative [Ricinus communis]	GO:0000166, GO:0016310, GO:0004672, GO:0016740, GO:0016301, GO:0004697, GO:0004674, GO:0005524, GO:0006468	EEF46466.1, XP_002516046.1
	Contig57_41488_45194_plus	gi|30689144|ref|NP_194903.2|putative protein phosphatase 2C 59 [Arabidopsis thaliana]	GO:0044419, GO:0004722, GO:0046872, GO:0006470, GO:0042742, GO:0005886	AAM91695.1, Q8RXV3.1, AAL86334.1, ABW84225.1, NP_194903.2, AEE85953.1
	Contig57_42125_45194_plus	gi|802625312|ref|XP_012076377.1|PREDICTED: probable protein phosphatase 2C 59 [Jatropha curcas]	GO:0004722, GO:0046872, GO:0003824, GO:0006470, GO:0043169, GO:0016787, GO:0004721
	Contig57_42553_45194_plus	gi|30689144|ref|NP_194903.2|putative protein phosphatase 2C 59 [Arabidopsis thaliana]	GO:0044419, GO:0004722, GO:0046872, GO:0006470, GO:0042742, GO:0005886	AAM91695.1, Q8RXV3.1, AAL86334.1, ABW84225.1, NP_194903.2, AEE85953.1
	Contig57_91104_99487_plus	gi|255549990|ref|XP_002516046.1|serine-threonine protein kinase, plant-type, putative [Ricinus communis]	GO:0000166, GO:0016310, GO:0004672, GO:0016740, GO:0016301, GO:0004697, GO:0004674, GO:0005524, GO:0006468	EEF46466.1, XP_002516046.1
	Contig57_91120_99487_plus	gi|255549990|ref|XP_002516046.1|serine-threonine protein kinase, plant-type, putative [Ricinus communis]	GO:0000166, GO:0016310, GO:0004672, GO:0016740, GO:0016301, GO:0004697, GO:0004674, GO:0005524, GO:0006468	EEF46466.1, XP_002516046.1
	Contig57_91232_99487_plus	gi|255549990|ref|XP_002516046.1|serine-threonine protein kinase, plant-type, putative [Ricinus communis]	GO:0000166, GO:0016310, GO:0004672, GO:0016740, GO:0016301, GO:0004697, GO:0004674, GO:0005524, GO:0006468	EEF46466.1, XP_002516046.1
	Contig5701_29161_32572_-	gi|255538826|ref|XP_002510478.1|cellular nucleic acid binding protein, putative [Ricinus communis]	GO:0008270, GO:0046872, GO:0003676	XP_002510478.1, EEF52665.1
	Contig5701_29161_34059_-	gi|255538826|ref|XP_002510478.1|cellular nucleic acid binding protein, putative [Ricinus communis]	GO:0008270, GO:0046872, GO:0003676	XP_002510478.1, EEF52665.1
	Contig5701_29161_34059_-_variant_1	gi|255538826|ref|XP_002510478.1|cellular nucleic acid binding protein, putative [Ricinus communis]	GO:0008270, GO:0046872, GO:0003676	XP_002510478.1, EEF52665.1
	Contig5701_29194_32572_-	gi|255538826|ref|XP_002510478.1|cellular nucleic acid binding protein, putative [Ricinus communis]	GO:0008270, GO:0046872, GO:0003676	XP_002510478.1, EEF52665.1
	Contig5702_52793_57728_-	gi|567898492|ref|XP_006441734.1|hypothetical protein CICLE_v10018550mg [Citrus clementina]	GO:0007165, GO:0043531
	Contig571_176116_177983_plus	gi|255571423|ref|XP_002526659.1|transcription factor, putative [Ricinus communis]	GO:0006351, GO:0006355	XP_002526659.1, EEF35681.1
	Contig571_176177_177752_plus	gi|255571423|ref|XP_002526659.1|transcription factor, putative [Ricinus communis]	GO:0006351, GO:0006355	XP_002526659.1, EEF35681.1
	Contig5731_85076_87040_-	gi|255543671|ref|XP_002512898.1|Anthranilate N-benzoyltransferase protein, putative [Ricinus communis]	GO:0047672, GO:0008152, GO:0016746, GO:0016747, GO:0016740	EEF49401.1, XP_002512898.1
	Contig5736_113802_115416_plus	gi|803433990|dbj|BAR45579.1|MYB transcriptional factor [Populus tremula x Populus tremuloides]	GO:0003677
	Contig574_10011_13182_plus	gi|643729160|gb|KDP37040.1|hypothetical protein JCGZ_06096 [Jatropha curcas]	GO:0043531
	Contig574_10011_39362_plus	gi|643729160|gb|KDP37040.1|hypothetical protein JCGZ_06096 [Jatropha curcas]	GO:0043531
	Contig574_35854_39362_plus	gi|643729160|gb|KDP37040.1|hypothetical protein JCGZ_06096 [Jatropha curcas]	GO:0043531
	Contig574_9042_13636_plus	gi|643729160|gb|KDP37040.1|hypothetical protein JCGZ_06096 [Jatropha curcas]	GO:0043531
	Contig574_9042_13636_plus_variant_1	gi|643729160|gb|KDP37040.1|hypothetical protein JCGZ_06096 [Jatropha curcas]	GO:0043531
*	Contig580_35202_38833_-	gi|802700050|ref|XP_012083586.1|PREDICTED: probable LRR receptor-like serine/threonine-protein kinase At5g10290 [Jatropha curcas]	GO:0016020, GO:0016021, GO:0004672, GO:0005524, GO:0006468
*	Contig580_35220_38833_-	gi|802700050|ref|XP_012083586.1|PREDICTED: probable LRR receptor-like serine/threonine-protein kinase At5g10290 [Jatropha curcas]	GO:0016020, GO:0016021, GO:0004672, GO:0005524, GO:0006468
*	Contig5814_141_2790_plus	gi|255575756|ref|XP_002528777.1|ATP binding protein, putative [Ricinus communis]	GO:0000165, GO:0000186, GO:0016491, GO:0032440, GO:0004709, GO:0055114, GO:0016740, GO:0004672, GO:0005524, GO:0006468, GO:0005622	EEF33599.1, XP_002528777.1
*	Contig5814_141_2790_plus_variant_1	gi|566258961|ref|XP_006389048.1|hypothetical protein POPTR_0053s00220g [Populus trichocarpa]	GO:0004672, GO:0004674, GO:0005524, GO:0006468
*	Contig58202_629_1077_plus	gi|802546496|ref|XP_012085165.1|PREDICTED: transcription factor bHLH62 [Jatropha curcas]	GO:0003700, GO:0046983, GO:0006355, GO:0005634
	Contig5846_15928_17401_-	gi|566170039|ref|XP_002307080.2|hypothetical protein POPTR_0005s07590g [Populus trichocarpa]	GO:0003677
	Contig58620_28913_30799_plus	gi|255583073|ref|XP_002532304.1|cytochrome P450, putative [Ricinus communis]	GO:0005506, GO:0016491, GO:0046872, GO:0016705, GO:0050592, GO:0020037, GO:0055114, GO:0004497, GO:0047085	XP_002532304.1, EEF30088.1
	Contig58620_28913_30799_plus_variant_1	gi|255544544|ref|XP_002513333.1|cytochrome P450, putative [Ricinus communis]	GO:0005506, GO:0046872, GO:0016491, GO:0016705, GO:0050592, GO:0020037, GO:0055114, GO:0004497, GO:0047085	EEF48736.1, XP_002513333.1
	Contig5882_31509_33000_plus	gi|255582433|ref|XP_002532004.1|Auxin-induced in root cultures protein 12 precursor, putative [Ricinus communis]	GO:0016020, GO:0016021, GO:0055114	XP_002532004.1, EEF30377.1
	Contig5882_31509_39086_plus	gi|255582433|ref|XP_002532004.1|Auxin-induced in root cultures protein 12 precursor, putative [Ricinus communis]	GO:0016020, GO:0016021, GO:0055114	XP_002532004.1, EEF30377.1
	Contig59162_1288_2447_-	gi|255555051|ref|XP_002518563.1|serine-threonine protein kinase, plant-type, putative [Ricinus communis]	GO:0000165, GO:0000186, GO:0050254, GO:0004709, GO:0016310, GO:0016740, GO:0004672, GO:0016301, GO:0005524, GO:0006468, GO:0005622	EEF43950.1, XP_002518563.1
	Contig59162_1288_2471_-	gi|255555051|ref|XP_002518563.1|serine-threonine protein kinase, plant-type, putative [Ricinus communis]	GO:0000165, GO:0000186, GO:0050254, GO:0004709, GO:0016310, GO:0016740, GO:0004672, GO:0016301, GO:0005524, GO:0006468, GO:0005622	EEF43950.1, XP_002518563.1
	Contig594_158380_159484_-	gi|164458456|gb|ABY57635.1|RAV2 [Solanum lycopersicum]	GO:0003677, GO:0003700, GO:0006351, GO:0006355, GO:0005634
	Contig5976_40727_41777_-	gi|802642506|ref|XP_012079238.1|PREDICTED: mitogen-activated protein kinase kinase kinase YODA-like [Jatropha curcas]	GO:0000166, GO:0004672, GO:0005524, GO:0006468
	Contig5993_66011_67159_-	gi|255567560|ref|XP_002524759.1|lipid binding protein, putative [Ricinus communis]	GO:0006869, GO:0008289	XP_002524759.1, EEF37602.1
	Contig5993_66011_67272_-	gi|255567560|ref|XP_002524759.1|lipid binding protein, putative [Ricinus communis]	GO:0006869, GO:0008289	XP_002524759.1, EEF37602.1
*	Contig6018_149589_152953_plus	gi|255573107|ref|XP_002527483.1|protein phosphatase 2c, putative [Ricinus communis]	GO:0004722, GO:0003824, GO:0046872, GO:0006470, GO:0043169, GO:0004721, GO:0016787	XP_002527483.1, EEF34881.1
*	Contig6020_4525_7344_-	gi|593702091|ref|XP_007151455.1|hypothetical protein PHAVU_004G0480000g [Phaseolus vulgaris]	GO:0043531
*	Contig6020_4525_7983_-	gi|317106737|dbj|BAJ53233.1|JHL06P13.14 [Jatropha curcas]	GO:0043531
*	Contig6020_4525_8115_-_variant_1	gi|317106737|dbj|BAJ53233.1|JHL06P13.14 [Jatropha curcas]	GO:0043531
	Contig60237_7242_9732_plus	gi|255541962|ref|XP_002512045.1|conserved hypothetical protein [Ricinus communis]	GO:0000166, GO:0004672, GO:0004674, GO:0005524, GO:0006468	XP_002512045.1, EEF50714.1
	Contig603_121361_123607_-	gi|527200495|gb|EPS67912.1|hypothetical protein M569_06861, partial [Genlisea aurea]	GO:0004672, GO:0005524, GO:0006468
	Contig6053_26782_27370_plus	gi|590580674|ref|XP_007014136.1|CAP [Theobroma cacao]	GO:0005576	EOY31755.1, XP_007014136.1
	Contig608_201254_205902_-	gi|802724617|ref|XP_012085790.1|PREDICTED: calreticulin-3-like [Jatropha curcas]	GO:0005509, GO:0005783, GO:0051082, GO:0006457
	Contig608_201254_205928_-	gi|255547520|ref|XP_002514817.1|calreticulin, putative [Ricinus communis]	GO:0005509, GO:0005783, GO:0051082, GO:0006457	EEF47371.1, XP_002514817.1
	Contig61_301073_303050_-	gi|33325129|gb|AAQ08197.1|eukaryotic translation initiation factor 5A isoform VII [Hevea brasiliensis]	GO:0003743, GO:0045905, GO:0003723, GO:0003746, GO:0043022, GO:0006452, GO:0045901, GO:0006412, GO:0006413
	Contig61195_15277_16783_plus	gi|255538846|ref|XP_002510488.1|Galactose oxidase precursor, putative [Ricinus communis]	GO:0045480, GO:0016491, GO:0055114	XP_002510488.1, EEF52675.1
	Contig6120_97845_99575_-	gi|75334847|sp|Q9LDE1.1|MY108_ARATH	GO:0003677
	Contig6120_97845_99577_-	gi|75334847|sp|Q9LDE1.1|MY108_ARATH	GO:0003677
	Contig6120_97845_99577_-_variant_1	gi|75334847|sp|Q9LDE1.1|MY108_ARATH_variant_1	GO:0003677
	Contig6120_97845_99876_-	gi|802706199|ref|XP_012084138.1|PREDICTED: transcription factor MYB108 [Jatropha curcas]	GO:0003677
	Contig6120_98119_99865_-	gi|802706199|ref|XP_012084138.1|PREDICTED: transcription factor MYB108 [Jatropha curcas]	GO:0003677
	Contig614_100607_102720_-	gi|255537011|ref|XP_002509572.1|glyceraldehyde 3-phosphate dehydrogenase, putative [Ricinus communis]	GO:0051287, GO:0016491, GO:0050661, GO:0055114, GO:0016620, GO:0006006	EEF50959.1, XP_002509572.1
*	Contig614_111668_115563_-	gi|802724073|ref|XP_012085613.1|PREDICTED: putative ABC transporter C family member 15 [Jatropha curcas]	GO:0008152, GO:0000166, GO:0042626, GO:0055085, GO:0016021, GO:0006810, GO:0005524, GO:0016887
*	Contig614_111668_117292_-	gi|566184602|ref|XP_002312645.2|hypothetical protein POPTR_0008s17960g [Populus trichocarpa]	GO:0008152, GO:0000166, GO:0042626, GO:0055085, GO:0016021, GO:0006810, GO:0005524, GO:0016887
*	Contig614_111668_117307_-	gi|255547892|ref|XP_002515003.1|multidrug resistance-associated protein 2, 6 (mrp2, 6), abc-transoprter, putative [Ricinus communis]	GO:0000166, GO:0042626, GO:0055085, GO:0032440, GO:0016491, GO:0016021, GO:0055114, GO:0006810, GO:0005524, GO:0016887	EEF47557.1, XP_002515003.1
*	Contig614_111924_117991_-	gi|255547892|ref|XP_002515003.1|multidrug resistance-associated protein 2, 6 (mrp2, 6), abc-transoprter, putative [Ricinus communis]	GO:0000166, GO:0042626, GO:0055085, GO:0032440, GO:0016491, GO:0016021, GO:0055114, GO:0006810, GO:0005524, GO:0016887	EEF47557.1, XP_002515003.1
	Contig617_245301_250059_-	gi|313585352|gb|ADR70881.1|respiratory burst oxidase B [Manihot esculenta]	GO:0050664, GO:0004601, GO:0016491, GO:0016020, GO:0016174, GO:0016021, GO:0005509, GO:0055114
	Contig6267_76368_87390_plus	gi|218187614|gb|EEC70041.1|hypothetical protein OsI_00628 [Oryza sativa Indica Group]	GO:0008152, GO:0000166, GO:0016020, GO:0016021, GO:0042335, GO:0006810, GO:0006855, GO:0005524, GO:0005886, GO:0016887
	Contig6277_29323_30730_plus	gi|595883660|ref|XP_007212832.1|hypothetical protein PRUPE_ppa020743mg [Prunus persica]	GO:0009567
	Contig6316_132826_142408_plus	gi|255565893|ref|XP_002523935.1|hydrolase, hydrolyzing O-glycosyl compounds, putative [Ricinus communis]	GO:0008152, GO:0008422, GO:0004553, GO:0005975, GO:0016798, GO:0016787	XP_002523935.1, EEF38422.1
	Contig6316_132826_142408_plus_variant_1	gi|255565893|ref|XP_002523935.1|hydrolase, hydrolyzing O-glycosyl compounds, putative [Ricinus communis]	GO:0008152, GO:0008422, GO:0004553, GO:0005975, GO:0016798, GO:0016787	XP_002523935.1, EEF38422.1
	Contig6316_132826_142408_plus_variant_2	gi|255565893|ref|XP_002523935.1|hydrolase, hydrolyzing O-glycosyl compounds, putative [Ricinus communis]	GO:0008152, GO:0008422, GO:0004553, GO:0005975, GO:0016798, GO:0016787	XP_002523935.1, EEF38422.1
	Contig6316_132826_142408_plus_variant_3	gi|255565893|ref|XP_002523935.1|hydrolase, hydrolyzing O-glycosyl compounds, putative [Ricinus communis]	GO:0008152, GO:0008422, GO:0004553, GO:0005975, GO:0016798, GO:0016787	XP_002523935.1, EEF38422.1
	Contig6316_132826_142408_plus_variant_4	gi|255565893|ref|XP_002523935.1|hydrolase, hydrolyzing O-glycosyl compounds, putative [Ricinus communis]	GO:0008152, GO:0008422, GO:0004553, GO:0005975, GO:0016798, GO:0016787	XP_002523935.1, EEF38422.1
	Contig6316_132827_142345_plus	gi|255565893|ref|XP_002523935.1|hydrolase, hydrolyzing O-glycosyl compounds, putative [Ricinus communis]	GO:0008152, GO:0008422, GO:0004553, GO:0005975, GO:0016798, GO:0016787	XP_002523935.1, EEF38422.1
	Contig6326_4163_4775_-	gi|255551653|ref|XP_002516872.1|conserved hypothetical protein [Ricinus communis]	GO:0016020, GO:0016021, GO:0005886	B9RT04.1, EEF45487.1, XP_002516873.1
	Contig6326_9181_10216_plus	gi|255551655|ref|XP_002516873.1|conserved hypothetical protein [Ricinus communis]	GO:0016020, GO:0016021, GO:0005886	XP_002516872.1, EEF45486.1, B9RT03.1
	Contig635_49056_51914_-	gi|313586527|gb|ADR71274.1|60S ribosomal protein L17A [Hevea brasiliensis]	GO:0003735, GO:0030529, GO:0015934, GO:0005840, GO:0006412, GO:0005622
	Contig6353_26942_33194_plus	gi|643729127|gb|KDP37007.1|hypothetical protein JCGZ_06063 [Jatropha curcas]	GO:0016866, GO:0008152, GO:0016853
	Contig6353_29327_33194_plus	gi|672917056|gb|AIK19223.1|triterpene synthase [Eugenia uniflora]	GO:0008152, GO:0016866, GO:0016853
*	Contig637_127198_134134_-	gi|802797321|ref|XP_012092990.1|PREDICTED: aspartic proteinase Asp1 [Jatropha curcas]	GO:0004190, GO:0006508
*	Contig637_127208_134051_-	gi|802797321|ref|XP_012092990.1|PREDICTED: aspartic proteinase Asp1 [Jatropha curcas]	GO:0004190, GO:0006508
	Contig6420_105837_106590_-	gi|802787854|ref|XP_012092029.1|PREDICTED: zinc finger protein 5 [Jatropha curcas]	GO:0046872
	Contig64293_3224_4564_plus	gi|255581850|ref|XP_002531725.1|leucine-rich repeat receptor protein kinase exs precursor, putative [Ricinus communis]	GO:0032440, GO:0016491, GO:0055114, GO:0016310, GO:0016301	EEF30645.1, XP_002531725.1
	Contig64398_1552_4247_plus	gi|255537053|ref|XP_002509593.1|cytochrome P450, putative [Ricinus communis]	GO:0005506, GO:0016491, GO:0033772, GO:0016705, GO:0046872, GO:0020037, GO:0055114, GO:0004497	EEF50980.1, XP_002509593.1
	Contig6446_1462_60300_plus	gi|255577869|ref|XP_002529807.1|serine-threonine protein kinase, plant-type, putative [Ricinus communis]	GO:0016020, GO:0016021, GO:0016310, GO:0004672, GO:0016301, GO:0005524, GO:0006468	XP_002529807.1, EEF32556.1
	Contig6446_1467_3914_plus	gi|255577869|ref|XP_002529807.1|serine-threonine protein kinase, plant-type, putative [Ricinus communis]	GO:0016020, GO:0016021, GO:0016310, GO:0004672, GO:0016301, GO:0005524, GO:0006468	XP_002529807.1, EEF32556.1
	Contig6446_1480_3914_plus	gi|255577869|ref|XP_002529807.1|serine-threonine protein kinase, plant-type, putative [Ricinus communis]	GO:0016020, GO:0016021, GO:0016310, GO:0004672, GO:0016301, GO:0005524, GO:0006468	XP_002529807.1, EEF32556.1
	Contig6446_1580_3853_plus	gi|255577869|ref|XP_002529807.1|serine-threonine protein kinase, plant-type, putative [Ricinus communis]	GO:0016020, GO:0016021, GO:0016310, GO:0004672, GO:0016301, GO:0005524, GO:0006468	XP_002529807.1, EEF32556.1
	Contig6446_56826_60300_plus	gi|255577869|ref|XP_002529807.1|serine-threonine protein kinase, plant-type, putative [Ricinus communis]	GO:0016020, GO:0016021, GO:0016310, GO:0004672, GO:0016301, GO:0005524, GO:0006468	XP_002529807.1, EEF32556.1
	Contig645_163494_164692_plus	gi|3334323|sp|O04834.1|SAR1A_ARATH	GO:0000166, GO:0005525, GO:0006886, GO:0005622
	Contig645_163499_165878_plus	gi|802703285|ref|XP_012084040.1|PREDICTED: GTP-binding protein SAR1A [Jatropha curcas]	GO:0005525, GO:0000166, GO:0016192, GO:0015031, GO:0005783, GO:0005794, GO:0006810, GO:0005622, GO:0006886
	Contig6452_116933_123088_-_variant_2	gi|255572805|ref|XP_002527335.1|Cycloartenol synthase, putative [Ricinus communis]	GO:0016866, GO:0008152, GO:0016853	EEF35087.1, XP_002527335.1
	Contig6453_14718_15168_-	gi|802786449|ref|XP_012091677.1|PREDICTED: glutaredoxin-C9 [Jatropha curcas]	GO:0015035, GO:0045454, GO:0009055, GO:0055114, GO:0005623
	Contig64583_736_5319_-	gi|147788001|emb|CAN73846.1|hypothetical protein VITISV_021637 [Vitis vinifera]	GO:0046872, GO:0030145, GO:0005576, GO:0045735
	Contig64583_736_5503_-	gi|147788001|emb|CAN73846.1|hypothetical protein VITISV_021637 [Vitis vinifera]	GO:0046872, GO:0030145, GO:0005576, GO:0045735
	Contig6478_130279_133967_plus	gi|255567560|ref|XP_002524759.1|lipid binding protein, putative [Ricinus communis]	GO:0006869, GO:0008289	XP_002524759.1, EEF37602.1
	Contig6478_132660_133967_plus	gi|255567560|ref|XP_002524759.1|lipid binding protein, putative [Ricinus communis]	GO:0006869, GO:0008289	XP_002524759.1, EEF37602.1
	Contig648_140817_142827_-	gi|225434861|ref|XP_002280641.1|PREDICTED: L-type lectin-domain containing receptor kinase IV.1 [Vitis vinifera]	GO:0000166, GO:0004672, GO:0030246, GO:0004674, GO:0005524, GO:0006468
	Contig6483_49484_50540_-	gi|802642506|ref|XP_012079238.1|PREDICTED: mitogen-activated protein kinase kinase kinase YODA-like [Jatropha curcas]	GO:0000166, GO:0004672, GO:0005524, GO:0006468
	Contig6487_58256_61845_-	gi|255557785|ref|XP_002519922.1|Rop guanine nucleotide exchange factor, putative [Ricinus communis]	GO:0005089, GO:0043547	EEF42526.1, XP_002519922.1
	Contig65_223750_225088_-	gi|255584457|ref|XP_002532959.1|potassium channel tetramerization domain-containing protein, putative [Ricinus communis]	GO:0051260	EEF29425.1, XP_002532959.1
	Contig6501_72101_79972_plus	gi|703094785|ref|XP_010095359.1|NADP-dependent malic enzyme [Morus notabilis]	GO:0006108, GO:0051287, GO:0003968, GO:0004471, GO:0004470, GO:0001172, GO:0055114	XP_010095359.1, EXB59778.1
	Contig6501_75457_79972_plus	gi|255546341|ref|XP_002514230.1|malic enzyme, putative [Ricinus communis]	GO:0006108, GO:0051287, GO:0016491, GO:0046872, GO:0004471, GO:0004470, GO:0055114	XP_002514230.1, EEF48184.1
	Contig6519_21878_24952_-	gi|255581850|ref|XP_002531725.1|leucine-rich repeat receptor protein kinase exs precursor, putative [Ricinus communis]	GO:0032440, GO:0016491, GO:0055114, GO:0016310, GO:0016301	EEF30645.1, XP_002531725.1
	Contig6538_153810_156897_-	gi|802681254|ref|XP_012082088.1|PREDICTED: homocysteine S-methyltransferase 1 isoform X1 [Jatropha curcas]	GO:0032259, GO:0008898
	Contig6538_153928_156684_-	gi|802681254|ref|XP_012082088.1|PREDICTED: homocysteine S-methyltransferase 1 isoform X1 [Jatropha curcas]	GO:0032259, GO:0008898
*	Contig6545_40426_52635_plus	gi|255575031|ref|XP_002528421.1|multicopper oxidase, putative [Ricinus communis]	GO:0016491, GO:0005507, GO:0055114, GO:0008447	EEF33963.1, XP_002528421.1
*	Contig6545_40426_52653_plus	gi|255575031|ref|XP_002528421.1|multicopper oxidase, putative [Ricinus communis]	GO:0016491, GO:0005507, GO:0055114, GO:0008447	EEF33963.1, XP_002528421.1
*	Contig6545_40426_52653_plus_variant_1	gi|255575031|ref|XP_002528421.1|multicopper oxidase, putative [Ricinus communis]	GO:0016491, GO:0005507, GO:0055114, GO:0008447	EEF33963.1, XP_002528421.1
*	Contig6545_50767_52653_plus	gi|590683899|ref|XP_007041705.1|SKU5 similar 5 [Theobroma cacao]	GO:0016491, GO:0005507, GO:0055114	EOX97536.1, XP_007041705.1
	Contig65525_18318_20970_plus	gi|224098390|ref|XP_002311161.1|heat shock protein 70 [Populus trichocarpa]	GO:0000166, GO:0005524
	Contig65525_18463_20809_plus	gi|224098390|ref|XP_002311161.1|heat shock protein 70 [Populus trichocarpa]	GO:0000166, GO:0005524
	Contig656_304831_315198_plus	gi|56542457|gb|AAV92893.1|Avr9/Cf-9 rapidly elicited protein 44 [Nicotiana tabacum]	GO:0016702, GO:0031408, GO:0051213, GO:0016491, GO:0046872, GO:0055114, GO:0006633
	Contig656_320294_322914_plus	gi|802576723|ref|XP_012068872.1|PREDICTED: cytochrome P450 71A1-like [Jatropha curcas]	GO:0005506, GO:0046872, GO:0016705, GO:0016491, GO:0020037, GO:0055114, GO:0004497
	Contig6573_168149_169946_-	gi|802768713|ref|XP_012090161.1|PREDICTED: ABC transporter G family member 8 [Jatropha curcas]	GO:0005789, GO:0016020, GO:0016021, GO:0005783
	Contig6573_187262_189943_plus	gi|802768705|ref|XP_012090159.1|PREDICTED: reticulon-like protein B5 [Jatropha curcas]	GO:0008152, GO:0000166, GO:0016020, GO:0005524, GO:0016887
	Contig6594_92094_95145_plus	gi|802642343|ref|XP_012079229.1|PREDICTED: heat shock factor protein HSF24 [Jatropha curcas]	GO:0003677, GO:0003700, GO:0009408, GO:0006355, GO:0043565, GO:0005634
	Contig661_138604_140214_plus	gi|255544950|ref|XP_002513536.1|ubiquitin-conjugating enzyme E2 C, putative [Ricinus communis]	GO:0008152, GO:0016874	EEF48939.1, XP_002513536.1
	Contig6615_93993_95418_plus	gi|802654128|ref|XP_012080451.1|PREDICTED: UDP-glycosyltransferase 89B1-like [Jatropha curcas]	GO:0008152, GO:0016758
	Contig6616_70406_84441_plus	gi|802780442|ref|XP_012091449.1|PREDICTED: G-type lectin S-receptor-like serine/threonine-protein kinase At1g61370 [Jatropha curcas]	GO:0000166, GO:0048544, GO:0016310, GO:0004672, GO:0016740, GO:0016301, GO:0004674, GO:0005524, GO:0006468
	Contig6616_80523_84441_plus	gi|802780442|ref|XP_012091449.1|PREDICTED: G-type lectin S-receptor-like serine/threonine-protein kinase At1g61370 [Jatropha curcas]	GO:0000166, GO:0048544, GO:0016310, GO:0004672, GO:0016740, GO:0016301, GO:0004674, GO:0005524, GO:0006468
	Contig6618_89695_92195_plus	gi|802741580|ref|XP_012087116.1|PREDICTED: protein ODORANT1 [Jatropha curcas]	GO:0003677
	Contig665_58681_63914_plus	gi|802626920|ref|XP_012076472.1|PREDICTED: homeobox protein knotted-1-like 3 isoform X1 [Jatropha curcas]	GO:0003677, GO:0006355, GO:0005634
	Contig665_58722_63914_plus	gi|802626920|ref|XP_012076472.1|PREDICTED: homeobox protein knotted-1-like 3 isoform X1 [Jatropha curcas]	GO:0003677, GO:0006355, GO:0005634
	Contig665_58787_63525_plus	gi|802626920|ref|XP_012076472.1|PREDICTED: homeobox protein knotted-1-like 3 isoform X1 [Jatropha curcas]	GO:0003677, GO:0006355, GO:0005634
*	Contig670_60984_61848_-	gi|643735011|gb|KDP41681.1|hypothetical protein JCGZ_16088 [Jatropha curcas]	GO:0003677	AIT52202.1
	Contig6700_50833_57093_plus	gi|802559050|ref|XP_012065972.1|PREDICTED: vacuolar-sorting receptor 6-like [Jatropha curcas]	GO:0005509
	Contig6700_51009_56948_plus	gi|802559050|ref|XP_012065972.1|PREDICTED: vacuolar-sorting receptor 6-like [Jatropha curcas]	GO:0005509
	Contig6736_62488_63451_plus	gi|700211604|gb|KGN66700.1|hypothetical protein Csa_1G660200 [Cucumis sativus]	GO:0008152, GO:0004553, GO:0016798, GO:0005975, GO:0016787
	Contig676_120421_122023_-	gi|388516869|gb|AFK46496.1|unknown [Medicago truncatula]	GO:0006979, GO:0004601, GO:0046872, GO:0016491, GO:0020037, GO:0055114, GO:0005576, GO:0042744
	Contig676_120543_121940_-	gi|643729666|gb|KDP37443.1|hypothetical protein JCGZ_08284 [Jatropha curcas]	GO:0006979, GO:0004601, GO:0046872, GO:0016491, GO:0020037, GO:0055114, GO:0005576, GO:0042744
	Contig676_129013_141531_-	gi|294956519|sp|O23240.3|D2HDH_ARATH	GO:0008152, GO:0003824
	Contig676_139434_142327_-	gi|643729661|gb|KDP37438.1|hypothetical protein JCGZ_08279 [Jatropha curcas]	GO:0008152, GO:0003824
*	Contig676_81772_84160_plus	gi|110007375|gb|ABG49114.1|peroxidase [Dimocarpus longan]	GO:0016614, GO:0050660, GO:0003824, GO:0016491, GO:0055114, GO:0008762
*	Contig676_81909_83636_plus	gi|356559343|ref|XP_003547959.1|PREDICTED: peroxidase 72-like [Glycine max]	GO:0016614, GO:0050660, GO:0003824, GO:0016491, GO:0055114, GO:0008762
*	Contig6775_45201_50523_-	gi|255562570|ref|XP_002522291.1|zinc finger protein, putative [Ricinus communis]	GO:0008152, GO:0016788	XP_002522291.1, EEF40149.1
*	Contig6775_45201_50523_-_variant_1	gi|255562570|ref|XP_002522291.1|zinc finger protein, putative [Ricinus communis]	GO:0008152, GO:0016788	XP_002522291.1, EEF40149.1
*	Contig6775_45201_53128_-	gi|395146563|gb|AFN53715.1|putative GDSL-like lipase acylhydrolase protein [Linum usitatissimum]	GO:0008152, GO:0016787, GO:0016788
*	Contig6775_45201_53128_-_variant_1	gi|395146563|gb|AFN53715.1|putative GDSL-like lipase acylhydrolase protein [Linum usitatissimum]	GO:0008152, GO:0016787, GO:0016788
*	Contig6775_51201_53421_-	gi|802787182|ref|XP_012091861.1|PREDICTED: GDSL esterase/lipase At5g45670-like [Jatropha curcas]	GO:0008152, GO:0016788
	Contig68332_1956_8251_plus	gi|643736879|gb|KDP43125.1|hypothetical protein JCGZ_26658 [Jatropha curcas]	GO:0043531
	Contig6846_101953_111031_-_variant_1	gi|590670857|ref|XP_007038175.1|MtN19-like protein, putative isoform 2 [Theobroma cacao]	GO:0055085, GO:0016020, GO:0005509, GO:0016021, GO:0006810	EEF51674.1, XP_002511072.1
	Contig6846_97628_101713_-	gi|255540015|ref|XP_002511072.1|Succinate/fumarate mitochondrial transporter, putative [Ricinus communis]	GO:0055085, GO:0016020, GO:0005509, GO:0016021, GO:0006810	EEF51674.1, XP_002511072.1
	Contig6846_97628_111427_-	gi|255540015|ref|XP_002511072.1|Succinate/fumarate mitochondrial transporter, putative [Ricinus communis]	GO:0005773	XP_007038175.1, EOY22676.1
*	Contig69_280695_290193_plus	gi|802694529|ref|XP_012083197.1|PREDICTED: transcription factor bHLH13-like [Jatropha curcas]	GO:0046983
*	Contig69_280695_290193_plus_variant_1	gi|802694529|ref|XP_012083197.1|PREDICTED: transcription factor bHLH13-like [Jatropha curcas]	GO:0046983
	Contig69_577640_579958_plus	gi|590721379|ref|XP_007051596.1|WRKY DNA-binding protein 46, putative [Theobroma cacao]	GO:0003677, GO:0003700, GO:0006355, GO:0044212, GO:0000987, GO:0043565, GO:0005730	XP_007051596.1, EOX95753.1
	Contig69_577873_579913_plus	gi|566203346|ref|XP_002320852.2|hypothetical protein POPTR_0014s09190g [Populus trichocarpa]	GO:0003700, GO:0006355, GO:0043565
	Contig690_316711_319355_-	gi|255586077|ref|XP_002533703.1|40S ribosomal protein S7, putative [Ricinus communis]	GO:0003735, GO:0005840, GO:0006412, GO:0005622	EEF28686.1, XP_002533703.1
	Contig690_316711_319357_-	gi|255586077|ref|XP_002533703.1|40S ribosomal protein S7, putative [Ricinus communis]	GO:0003735, GO:0005840, GO:0006412, GO:0005622	EEF28686.1, XP_002533703.1
	Contig690_316711_319360_-	gi|255586077|ref|XP_002533703.1|40S ribosomal protein S7, putative [Ricinus communis]	GO:0003735, GO:0005840, GO:0006412, GO:0005622	EEF28686.1, XP_002533703.1
	Contig690_316711_319438_-	gi|255586077|ref|XP_002533703.1|40S ribosomal protein S7, putative [Ricinus communis]	GO:0003735, GO:0005840, GO:0006412, GO:0005622	EEF28686.1, XP_002533703.1
	Contig690_316711_319507_-	gi|255586077|ref|XP_002533703.1|40S ribosomal protein S7, putative [Ricinus communis]	GO:0003735, GO:0005840, GO:0006412, GO:0005622	EEF28686.1, XP_002533703.1
*	Contig6907_51882_54809_plus	gi|802778894|ref|XP_012091265.1|PREDICTED: tropinone reductase-like 3 [Jatropha curcas]	GO:0008152, GO:0016491, GO:0055114
	Contig69075_310_633_plus	gi|15214148|sp|Q9C7F5.1|NTF2_ARATH	GO:0006810, GO:0005622
	Contig6949_25485_27477_plus	gi|255550107|ref|XP_002516104.1|WRKY transcription factor, putative [Ricinus communis]	GO:0003700, GO:0006355, GO:0043565	EEF46106.1, XP_002516104.1
	Contig6949_25485_27477_plus_variant_1	gi|255550107|ref|XP_002516104.1|WRKY transcription factor, putative [Ricinus communis]	GO:0003700, GO:0006355, GO:0043565	EEF46106.1, XP_002516104.1
	Contig6949_25490_27477_plus	gi|255550107|ref|XP_002516104.1|WRKY transcription factor, putative [Ricinus communis]	GO:0003700, GO:0006355, GO:0043565	EEF46106.1, XP_002516104.1
	Contig6949_25556_26414_plus	gi|255550107|ref|XP_002516104.1|WRKY transcription factor, putative [Ricinus communis]	GO:0003700, GO:0006355, GO:0043565	EEF46106.1, XP_002516104.1
	Contig696_177306_179592_plus	gi|802761320|ref|XP_012089753.1|PREDICTED: patellin-6 [Jatropha curcas]	GO:0016021, GO:0006810
*	Contig703_295436_299017_plus_variant_1	gi|255553269|ref|XP_002517677.1|receptor-kinase, putative [Ricinus communis]	GO:0000166, GO:0016491, GO:0004715, GO:0016020, GO:0016021, GO:0055114, GO:0016310, GO:0016740, GO:0016301, GO:0018108, GO:0032440, GO:0004672, GO:0004674, GO:0005524, GO:0006468	XP_002517677.1, EEF44841.1
*	Contig703_295539_298933_plus	gi|255553269|ref|XP_002517677.1|receptor-kinase, putative [Ricinus communis]	GO:0000166, GO:0016491, GO:0004715, GO:0016020, GO:0016021, GO:0055114, GO:0016310, GO:0016740, GO:0016301, GO:0018108, GO:0032440, GO:0004672, GO:0004674, GO:0005524, GO:0006468	XP_002517677.1, EEF44841.1
	Contig70771_2303_3454_-	gi|802551443|ref|XP_012064802.1|PREDICTED: uncharacterized membrane protein At1g06890 [Jatropha curcas]	GO:0016020, GO:0016021
	Contig7101_116484_118279_-	gi|255558386|ref|XP_002520220.1|UDP-glucosyltransferase, putative [Ricinus communis]	GO:0008152, GO:0016757, GO:0016758, GO:0016740, GO:0047215	XP_002520220.1, EEF42275.1
	Contig7101_116484_118279_-_variant_1	gi|255558386|ref|XP_002520220.1|UDP-glucosyltransferase, putative [Ricinus communis]	GO:0008152, GO:0016757, GO:0016758, GO:0016740, GO:0047215	XP_002520220.1, EEF42275.1
	Contig7101_170790_177060_-	gi|255558374|ref|XP_002520214.1|conserved hypothetical protein [Ricinus communis]	GO:0046872, GO:0003676	EEF42269.1, XP_002520214.1
	Contig7101_174270_177058_-	gi|255558374|ref|XP_002520214.1|conserved hypothetical protein [Ricinus communis]	GO:0046872, GO:0003676	EEF42269.1, XP_002520214.1
	Contig7101_174270_177058_-_variant_1	gi|255558374|ref|XP_002520214.1|conserved hypothetical protein [Ricinus communis]	GO:0046872, GO:0003676	EEF42269.1, XP_002520214.1
	Contig7101_175385_176123_-	gi|255558374|ref|XP_002520214.1|conserved hypothetical protein [Ricinus communis]	GO:0046872, GO:0003676	EEF42269.1, XP_002520214.1
*	Contig712_97023_99958_plus	gi|363807385|ref|NP_001242635.1|uncharacterized protein LOC100788665 [Glycine max]	GO:0050113, GO:0005737, GO:0005506, GO:0019310, GO:0055114
*	Contig712_97023_99958_plus_variant_1	gi|363807385|ref|NP_001242635.1|uncharacterized protein LOC100788665 [Glycine max]	GO:0050113, GO:0005737, GO:0005506, GO:0019310, GO:0055114
*	Contig712_97278_99958_plus	gi|297803466|ref|XP_002869617.1|myo-inositol oxygenase 4 [Arabidopsis lyrata subsp. lyrata]	GO:0050113, GO:0005506, GO:0005737, GO:0019310, GO:0055114	EFH45876.1, XP_002869617.1
*	Contig712_97643_99958_plus	gi|75154124|sp|Q8L799.1|MIOX1_ARATH	GO:0050113, GO:0005737, GO:0005506, GO:0019310, GO:0055114
	Contig7136_17052_22364_-_variant_2	gi|297848564|ref|XP_002892163.1|coproporphyrinogen III oxidase [Arabidopsis lyrata subsp. lyrata]	GO:0048046, GO:0006779, GO:0004109, GO:0045893, GO:0019243, GO:0030154, GO:0019344, GO:0055114, GO:0009570, GO:0042803, GO:0009073, GO:0006364, GO:0009965
	Contig7163_46469_48412_plus	gi|255575991|ref|XP_002528891.1|DNA binding protein, putative [Ricinus communis]	GO:0046983	EEF33471.1, XP_002528891.1
	Contig71674_1947_2700_-	gi|255575594|ref|XP_002528697.1|WRKY transcription factor, putative [Ricinus communis]	GO:0003700, GO:0006355, GO:0043565	EEF33686.1, XP_002528697.1
	Contig7199_23998_27558_-	gi|224112765|ref|XP_002316286.1|hypothetical protein POPTR_0010s21090g [Populus trichocarpa]	GO:0000166, GO:0004672, GO:0004674, GO:0005524, GO:0006468
	Contig7199_23998_27584_-	gi|224112765|ref|XP_002316286.1|hypothetical protein POPTR_0010s21090g [Populus trichocarpa]	GO:0000166, GO:0004672, GO:0004674, GO:0005524, GO:0006468
	Contig7199_23998_27656_-_variant_1	gi|224112765|ref|XP_002316286.1|hypothetical protein POPTR_0010s21090g [Populus trichocarpa]	GO:0000166, GO:0004672, GO:0004674, GO:0005524, GO:0006468
	Contig7199_24045_26510_-	gi|224112765|ref|XP_002316286.1|hypothetical protein POPTR_0010s21090g [Populus trichocarpa]	GO:0000166, GO:0004672, GO:0004674, GO:0005524, GO:0006468
	Contig72_332729_335742_plus	gi|802751906|ref|XP_012088125.1|PREDICTED: S-adenosylmethionine decarboxylase proenzyme [Jatropha curcas]	GO:0008295, GO:0016829, GO:0006597, GO:0006596, GO:0006557, GO:0004014, GO:0016831
	Contig72_332894_336233_plus	gi|802751906|ref|XP_012088125.1|PREDICTED: S-adenosylmethionine decarboxylase proenzyme [Jatropha curcas]	GO:0008295, GO:0016829, GO:0006597, GO:0006596, GO:0006557, GO:0004014, GO:0016831
	Contig72_332952_336233_plus	gi|802751906|ref|XP_012088125.1|PREDICTED: S-adenosylmethionine decarboxylase proenzyme [Jatropha curcas]	GO:0008295, GO:0016829, GO:0006597, GO:0006596, GO:0006557, GO:0004014, GO:0016831
	Contig72_333804_336233_plus	gi|802751906|ref|XP_012088125.1|PREDICTED: S-adenosylmethionine decarboxylase proenzyme [Jatropha curcas]	GO:0008295, GO:0016829, GO:0006597, GO:0006596, GO:0006557, GO:0004014, GO:0016831
	Contig723_63600_68742_plus	gi|255556920|ref|XP_002519493.1|metal ion binding protein, putative [Ricinus communis]	GO:0046872, GO:0030001	EEF42907.1, XP_002519493.1
	Contig723_66819_68742_plus	gi|255556920|ref|XP_002519493.1|metal ion binding protein, putative [Ricinus communis]	GO:0046872, GO:0030001	EEF42907.1, XP_002519493.1
	Contig7253_9578_11273_plus	gi|802611088|ref|XP_012074299.1|PREDICTED: syntaxin-121 [Jatropha curcas]	GO:0061025, GO:0016192, GO:0016020, GO:0005484, GO:0005622, GO:0006886
	Contig7254_33798_35028_-	gi|802559198|ref|XP_012066053.1|PREDICTED: U-box domain-containing protein 28-like [Jatropha curcas]	GO:0016874, GO:0004842, GO:0016567
	Contig7264_64857_65706_plus	gi|643708852|gb|KDP23768.1|hypothetical protein JCGZ_23601 [Jatropha curcas]	GO:0046872, GO:0030145, GO:0005576, GO:0045735
	Contig731_17906_18644_plus	gi|802550673|ref|XP_012093108.1|PREDICTED: zinc finger protein ZAT10-like [Jatropha curcas]	GO:0046872
	Contig73171_7431_16077_plus_variant_1	gi|731402313|ref|XP_010654625.1|PREDICTED: ABC transporter G family member 29-like [Vitis vinifera]	GO:0008152, GO:0000166, GO:0016020, GO:0016021, GO:0006810, GO:0005524, GO:0016887
	Contig73263_1_505_-	gi|506444379|gb|AGM14950.1|sucrose synthase 5 [Hevea brasiliensis]	GO:0016757, GO:0009058, GO:0016157, GO:0016740, GO:0005985
	Contig73263_1_566_-	gi|506444379|gb|AGM14950.1|sucrose synthase 5 [Hevea brasiliensis]	GO:0016757, GO:0009058, GO:0016157, GO:0016740, GO:0005985
*	Contig735_127660_128983_plus	gi|255587658|ref|XP_002534345.1|transcription factor, putative [Ricinus communis]	GO:0003700, GO:0046983, GO:0006355, GO:0005634	XP_002534345.1, EEF28039.1
	Contig735_184642_186845_plus	gi|566159849|ref|XP_006386885.1|3-glucanase family protein [Populus trichocarpa]	GO:0004553, GO:0016787, GO:0005975
*	Contig73973_112299_112995_-	gi|255545454|ref|XP_002513787.1|Transcriptional factor TINY, putative [Ricinus communis]	GO:0003677, GO:0003700, GO:0006351, GO:0006355, GO:0005634	XP_002513787.1, EEF48370.1
	Contig7403_70778_76868_-	gi|802562726|ref|XP_012066521.1|PREDICTED: probable purple acid phosphatase 20 [Jatropha curcas]	GO:0008152, GO:0046872, GO:0006470, GO:0003993, GO:0016787
	Contig7416_97334_98528_plus	gi|255589834|ref|XP_002535101.1|sarcosine oxidase, putative [Ricinus communis]	GO:0016491, GO:0046653, GO:0055114, GO:0008115	XP_002535101.1, EEF27281.1
	Contig7437_66731_68525_plus	gi|380469906|gb|AFD62267.1|endopolygalacturonase [Prunus armeniaca]	GO:0008152, GO:0071555, GO:0004650, GO:0005576, GO:0016787, GO:0005975, GO:0016798
	Contig74672_98_496_plus	gi|255545002|ref|XP_002513562.1|receptor serine/threonine kinase, putative [Ricinus communis]	GO:0000166, GO:0004715, GO:0016310, GO:0004672, GO:0016740, GO:0016301, GO:0030247, GO:0004674, GO:0005524, GO:0018108, GO:0006468	XP_002513562.1, EEF48965.1
	Contig748_81087_83066_-	gi|224082564|ref|XP_002306743.1|hypothetical protein POPTR_0005s22480g [Populus trichocarpa]	GO:0003700, GO:0006355, GO:0043565
	Contig7532_55890_57702_plus	gi|255557269|ref|XP_002519665.1|9-cis-epoxycarotenoid dioxygenase, putative [Ricinus communis]	GO:0051213, GO:0055114	XP_002519665.1, EEF42638.1
	Contig75449_8537_10469_-	gi|802588684|ref|XP_012071021.1|PREDICTED: two-pore potassium channel 1 [Jatropha curcas]	GO:0071805, GO:0016020, GO:0016021, GO:0005267, GO:0006810, GO:0006811, GO:0005774, GO:0005249, GO:0030007
	Contig75449_8537_11049_-	gi|802588684|ref|XP_012071021.1|PREDICTED: two-pore potassium channel 1 [Jatropha curcas]	GO:0071805, GO:0016020, GO:0016021, GO:0005267, GO:0006810, GO:0006811, GO:0005774, GO:0005249, GO:0030007
	Contig75449_8583_10823_-	gi|802588684|ref|XP_012071021.1|PREDICTED: two-pore potassium channel 1 [Jatropha curcas]	GO:0071805, GO:0016020, GO:0016021, GO:0005267, GO:0006810, GO:0006811, GO:0005774, GO:0005249, GO:0030007
	Contig756_72876_74065_-	gi|380468132|gb|AFD61601.1|anthocyanidin 3-O-glucosyltransferase [Hevea brasiliensis]	GO:0008152, GO:0016757, GO:0016758, GO:0016740
	Contig7576_72455_73401_-	gi|403391437|gb|AFR43276.1|lipid transfer protein precursor [Gossypium herbaceum subsp. africanum]	GO:0006869, GO:0008289, GO:0006810
	Contig7576_72866_73214_-	gi|403391437|gb|AFR43276.1|lipid transfer protein precursor [Gossypium herbaceum subsp. africanum]	GO:0006869, GO:0008289, GO:0006810
	Contig758_26692_27244_plus	gi|255563026|ref|XP_002522517.1|Ethylene-responsive transcription factor, putative [Ricinus communis]	GO:0003677, GO:0003700, GO:0006351, GO:0006355, GO:0005634	EEF39817.1, XP_002522517.1
	Contig759_102009_103287_-	gi|802615300|ref|XP_012075115.1|PREDICTED: G-type lectin S-receptor-like serine/threonine-protein kinase At1g34300 [Jatropha curcas]	GO:0000166, GO:0004672, GO:0004674, GO:0005524, GO:0006468
	Contig7590_19543_29455_-	gi|823220665|ref|XP_012443035.1|PREDICTED: vacuolar cation/proton exchanger 3-like [Gossypium raimondii]	GO:0015369, GO:0006812, GO:0055085, GO:0006816, GO:0098655, GO:0016020, GO:0016021, GO:0008324, GO:0070588
	Contig7632_164577_172900_-	gi|802588664|ref|XP_012071010.1|PREDICTED: inactive beta-amylase 4, chloroplastic [Jatropha curcas]	GO:0016161, GO:0000272, GO:0005975
	Contig7632_164844_172901_-	gi|802588664|ref|XP_012071010.1|PREDICTED: inactive beta-amylase 4, chloroplastic [Jatropha curcas]	GO:0016161, GO:0000272, GO:0005975
	Contig7632_165787_172865_-	gi|802588664|ref|XP_012071010.1|PREDICTED: inactive beta-amylase 4, chloroplastic [Jatropha curcas]	GO:0016161, GO:0000272, GO:0005975
	Contig7632_165999_172865_-	gi|802588664|ref|XP_012071010.1|PREDICTED: inactive beta-amylase 4, chloroplastic [Jatropha curcas]	GO:0016161, GO:0000272, GO:0005975
*	Contig7643_57177_67562_-	gi|255549990|ref|XP_002516046.1|serine-threonine protein kinase, plant-type, putative [Ricinus communis]	GO:0000166, GO:0016310, GO:0004672, GO:0016740, GO:0016301, GO:0004697, GO:0004674, GO:0005524, GO:0006468	EEF46466.1, XP_002516046.1
*	Contig7643_57177_67562_-_variant_1	gi|255549988|ref|XP_002516045.1|serine-threonine protein kinase, plant-type, putative [Ricinus communis]	GO:0000166, GO:0000165, GO:0000186, GO:0004709, GO:0016310, GO:0004672, GO:0016740, GO:0016301, GO:0004674, GO:0005524, GO:0006468, GO:0005622	EEF46465.1, XP_002516045.1
*	Contig7643_57177_69583_-	gi|255549988|ref|XP_002516045.1|serine-threonine protein kinase, plant-type, putative [Ricinus communis]	GO:0000166, GO:0000165, GO:0000186, GO:0004709, GO:0016310, GO:0004672, GO:0016740, GO:0016301, GO:0004674, GO:0005524, GO:0006468, GO:0005622	EEF46465.1, XP_002516045.1
*	Contig7643_57177_71392_-	gi|255549988|ref|XP_002516045.1|serine-threonine protein kinase, plant-type, putative [Ricinus communis]	GO:0000166, GO:0000165, GO:0000186, GO:0004709, GO:0016310, GO:0004672, GO:0016740, GO:0016301, GO:0004674, GO:0005524, GO:0006468, GO:0005622	EEF46465.1, XP_002516045.1
	Contig7666_16839_21019_-	gi|802778804|ref|XP_012091243.1|PREDICTED: ent-kaur-16-ene synthase, chloroplastic-like [Jatropha curcas]	GO:0008152, GO:0000287, GO:0046872, GO:0016829, GO:0010333
	Contig7666_16839_21019_-_variant_1	gi|802778804|ref|XP_012091243.1|PREDICTED: ent-kaur-16-ene synthase, chloroplastic-like [Jatropha curcas]	GO:0008152, GO:0000287, GO:0046872, GO:0016829, GO:0010333
	Contig7666_16839_21019_-_variant_2	gi|802778804|ref|XP_012091243.1|PREDICTED: ent-kaur-16-ene synthase, chloroplastic-like [Jatropha curcas]	GO:0008152, GO:0000287, GO:0046872, GO:0016829, GO:0010333
	Contig7666_16839_21019_-_variant_3	gi|802778804|ref|XP_012091243.1|PREDICTED: ent-kaur-16-ene synthase, chloroplastic-like [Jatropha curcas]	GO:0008152, GO:0000287, GO:0046872, GO:0016829, GO:0010333
	Contig7666_16839_21019_-_variant_4	gi|802778804|ref|XP_012091243.1|PREDICTED: ent-kaur-16-ene synthase, chloroplastic-like [Jatropha curcas]	GO:0008152, GO:0000287, GO:0046872, GO:0016829, GO:0010333
	Contig7666_16839_21019_-_variant_5	gi|802778804|ref|XP_012091243.1|PREDICTED: ent-kaur-16-ene synthase, chloroplastic-like [Jatropha curcas]	GO:0008152, GO:0000287, GO:0046872, GO:0016829, GO:0010333
	Contig76895_22628_23451_plus	gi|643734702|gb|KDP41372.1|hypothetical protein JCGZ_15779 [Jatropha curcas]	GO:0000166, GO:0016020, GO:0016021, GO:0016310, GO:0016740, GO:0004672, GO:0016301, GO:0004674, GO:0005524, GO:0006468
	Contig77_280681_283627_-	gi|255553811|ref|XP_002517946.1|sugar transporter, putative [Ricinus communis]	GO:0008171, GO:0046983, GO:0008168, GO:0016740, GO:0032259
	Contig77_333351_334896_plus	gi|802752720|ref|XP_012088324.1|PREDICTED: (R,S)-reticuline 7-O-methyltransferase-like [Jatropha curcas]	GO:0008171, GO:0046983, GO:0008168, GO:0016740, GO:0032259
	Contig77_333458_334772_plus	gi|802752720|ref|XP_012088324.1|PREDICTED: (R,S)-reticuline 7-O-methyltransferase-like [Jatropha curcas]	GO:0022891, GO:0055085, GO:0016491, GO:0032440, GO:0016020, GO:0016021, GO:0055114, GO:0008643, GO:0022857, GO:0006810, GO:0005215	EEF44464.1, XP_002517946.1
	Contig771_84389_92066_plus	gi|567858926|ref|XP_006422146.1|hypothetical protein CICLE_v10006768mg [Citrus clementina]	GO:0008152, GO:0003824, GO:0006470, GO:0004805, GO:0005992, GO:0016787
	Contig771_84389_92072_plus	gi|255545036|ref|XP_002513579.1|trehalose-6-phosphate synthase, putative [Ricinus communis]	GO:0008152, GO:0003824, GO:0006470, GO:0004805, GO:0005992, GO:0016787	XP_002513579.1, EEF48982.1
	Contig776_115090_118091_plus	gi|255547141|ref|XP_002514628.1|Protein COBRA precursor, putative [Ricinus communis]	GO:0010215, GO:0016049, GO:0031225	XP_002514628.1, EEF47734.1
	Contig7769_1075_3182_plus	gi|225442587|ref|XP_002279197.1|PREDICTED: proline-rich receptor-like protein kinase PERK1 [Vitis vinifera]	GO:0051510, GO:0004672, GO:0004674, GO:0005524, GO:0006468
	Contig7769_1152_3182_plus	gi|255549990|ref|XP_002516046.1|serine-threonine protein kinase, plant-type, putative [Ricinus communis]	GO:0000166, GO:0016310, GO:0004672, GO:0016740, GO:0016301, GO:0004697, GO:0004674, GO:0005524, GO:0006468	EEF46466.1, XP_002516046.1
	Contig77694_8900_10766_plus	gi|590674460|ref|XP_007039174.1|SAUR family protein [Theobroma cacao]	GO:0009733	EOY23675.1, XP_007039174.1
	Contig77694_8900_10766_plus_variant_1	gi|590674460|ref|XP_007039174.1|SAUR family protein [Theobroma cacao]	GO:0009733	EOY23675.1, XP_007039174.1
	Contig77694_9276_9630_plus	gi|590674460|ref|XP_007039174.1|SAUR family protein [Theobroma cacao]	GO:0009733	EOY23675.1, XP_007039174.1
	Contig777_15875_18698_plus	gi|802640191|ref|XP_012078704.1|PREDICTED: 3-ketoacyl-CoA synthase 11 [Jatropha curcas]	GO:0008152, GO:0016746, GO:0016747, GO:0003824, GO:0016020, GO:0008610, GO:0016740, GO:0006633
	Contig777_16826_18359_plus	gi|802640191|ref|XP_012078704.1|PREDICTED: 3-ketoacyl-CoA synthase 11 [Jatropha curcas]	GO:0008152, GO:0016746, GO:0016747, GO:0003824, GO:0016020, GO:0008610, GO:0016740, GO:0006633
	Contig7858_24099_32284_plus	gi|802541019|ref|XP_012079110.1|PREDICTED: probable protein phosphatase 2C 25 [Jatropha curcas]	GO:0004722, GO:0046872, GO:0003824, GO:0006470, GO:0043169, GO:0016787, GO:0004721
	Contig7875_173940_177516_plus	gi|643731616|gb|KDP38860.1|hypothetical protein JCGZ_05017 [Jatropha curcas]	GO:0000166, GO:0016020, GO:0016021, GO:0016310, GO:0016740, GO:0004672, GO:0016301, GO:0004674, GO:0005524, GO:0006468
	Contig7875_173951_177438_plus	gi|643731616|gb|KDP38860.1|hypothetical protein JCGZ_05017 [Jatropha curcas]	GO:0000166, GO:0016020, GO:0016021, GO:0016310, GO:0016740, GO:0004672, GO:0016301, GO:0004674, GO:0005524, GO:0006468
	Contig7926_64792_65644_-	gi|802611199|ref|XP_012074359.1|PREDICTED: probable CCR4-associated factor 1 homolog 11 [Jatropha curcas]	GO:0005634, GO:0003676
	Contig7943_133368_141503_plus	gi|255546447|ref|XP_002514283.1|aspartate aminotransferase, putative [Ricinus communis]	GO:0000166, GO:0005525, GO:0007264, GO:0016020, GO:0005622
	Contig7943_133368_141503_plus_variant_1	gi|112972|sp|P28734.1|AATC_DAUCARecName: Full=Aspartate aminotransferase, cytoplasmic; AltName: Full=Transaminase A	GO:0000166, GO:0005525, GO:0007264, GO:0016020, GO:0005622
	Contig7943_136545_141280_plus	gi|802627510|ref|XP_012076713.1|PREDICTED: aspartate aminotransferase, cytoplasmic [Jatropha curcas]	GO:0000166, GO:0005525, GO:0007264, GO:0016020, GO:0005622
	Contig7943_136545_141503_plus	gi|255546447|ref|XP_002514283.1|aspartate aminotransferase, putative [Ricinus communis]	GO:0080130, GO:0030170, GO:0009058, GO:0003824, GO:0008483, GO:0006520, GO:0016740, GO:0004069	EEF48237.1, XP_002514283.1
	Contig7943_137002_141503_plus	gi|255546447|ref|XP_002514283.1|aspartate aminotransferase, putative [Ricinus communis]	GO:0005737, GO:0030170, GO:0080130, GO:0003824, GO:0009058, GO:0008483, GO:0006531, GO:0006520, GO:0006103, GO:0016740, GO:0006536, GO:0004069
	Contig7943_69758_72650_plus	gi|496405813|gb|AGL44368.1|Rop5 [Hevea brasiliensis]	GO:0080130, GO:0030170, GO:0009058, GO:0003824, GO:0008483, GO:0006520, GO:0016740, GO:0004069
	Contig7943_69775_72650_plus	gi|496405813|gb|AGL44368.1|Rop5 [Hevea brasiliensis]	GO:0080130, GO:0030170, GO:0009058, GO:0003824, GO:0008483, GO:0006520, GO:0016740, GO:0004069	EEF48237.1, XP_002514283.1
	Contig7943_69800_71749_plus	gi|496405813|gb|AGL44368.1|Rop5 [Hevea brasiliensis]	GO:0080130, GO:0030170, GO:0009058, GO:0003824, GO:0008483, GO:0006520, GO:0016740, GO:0004069	EEF48237.1, XP_002514283.1
	Contig796_8489_12663_plus	gi|1703380|sp|P51823.2|ARF2_ORYSJ	GO:0000166, GO:0005525, GO:0007264, GO:0005622
	Contig796_8518_12663_plus	gi|674950151|emb|CDX83340.1|BnaA03g21660D [Brassica napus]	GO:0005525, GO:0000166, GO:0007264, GO:0015031, GO:0006886, GO:0005622
	Contig796_8692_12663_plus	gi|11131026|sp|O48920.3|ARF_VIGUN	GO:0000166, GO:0005525, GO:0007264, GO:0005622
	Contig796_8692_12663_plus_variant_1	gi|11131026|sp|O48920.3|ARF_VIGUN_variant_1	GO:0000166, GO:0005525, GO:0007264, GO:0005622
	Contig8_178487_183375_plus	gi|224106780|ref|XP_002314283.1|cyclic nucleotide-gated ion channel 15 family protein [Populus trichocarpa]	GO:0055085, GO:0016020, GO:0034220, GO:0016021, GO:0006810, GO:0006811, GO:0005216
	Contig8_178487_183375_plus_variant_1	gi|224106780|ref|XP_002314283.1|cyclic nucleotide-gated ion channel 15 family protein [Populus trichocarpa]	GO:0055085, GO:0016020, GO:0034220, GO:0016021, GO:0006810, GO:0006811, GO:0005216
	Contig8_179198_183010_plus	gi|225435347|ref|XP_002282455.1|PREDICTED: putative cyclic nucleotide-gated ion channel 15 [Vitis vinifera]	GO:0055085, GO:0071805, GO:0006813, GO:0016020, GO:0016021, GO:0034220, GO:0006810, GO:0006811, GO:0005216, GO:0005249
	Contig8_433069_438408_plus	gi|802551479|ref|XP_012064821.1|PREDICTED: aquaporin PIP2-4 [Jatropha curcas]	GO:0016020, GO:0016021, GO:0006810, GO:0005215
	Contig80147_44149_48031_-	gi|802627545|ref|XP_012076731.1|PREDICTED: rac-like GTP-binding protein ARAC7 [Jatropha curcas]	GO:0000166, GO:0005525, GO:0007264, GO:0016020, GO:0005622
	Contig80147_44803_48031_-	gi|802627545|ref|XP_012076731.1|PREDICTED: rac-like GTP-binding protein ARAC7 [Jatropha curcas]	GO:0000166, GO:0005525, GO:0007264, GO:0016020, GO:0005622
	Contig80147_44803_48031_-_variant_1	gi|802627545|ref|XP_012076731.1|PREDICTED: rac-like GTP-binding protein ARAC7 [Jatropha curcas]	GO:0000166, GO:0005525, GO:0007264, GO:0016020, GO:0005622
	Contig80147_65812_75890_-	gi|147852653|emb|CAN83797.1|hypothetical protein VITISV_002973 [Vitis vinifera]	GO:0003824, GO:0009116, GO:0016874, GO:0016567, GO:0004842
	Contig80147_65830_75959_-	gi|147852653|emb|CAN83797.1|hypothetical protein VITISV_002973 [Vitis vinifera]	GO:0003824, GO:0009116, GO:0016874, GO:0016567, GO:0004842
	Contig8026_20791_22847_plus	gi|674878238|emb|CDY53771.1|BnaC03g73080D [Brassica napus]	GO:0048046, GO:0005618, GO:0071555, GO:0016762, GO:0016740, GO:0016798, GO:0016787, GO:0010411, GO:0008152, GO:0006073, GO:0004553, GO:0005576, GO:0005975, GO:0042546
	Contig806_75760_77527_-	gi|255581753|ref|XP_002531678.1|adenosine kinase, putative [Ricinus communis]	GO:0016310, GO:0006166, GO:0016740, GO:0004001, GO:0016773, GO:0006167, GO:0016301	EEF30697.1, XP_002531678.1
	Contig806_75760_81577_-	gi|590565172|ref|XP_007009874.1|Adenosine kinase 2 [Theobroma cacao]	GO:0016310, GO:0006166, GO:0004001, GO:0016773, GO:0006167, GO:0016301	XP_007009874.1, EOY18684.1
	Contig806_75760_81577_-_variant_1	gi|590565172|ref|XP_007009874.1|Adenosine kinase 2 [Theobroma cacao]	GO:0016310, GO:0006166, GO:0004001, GO:0016773, GO:0006167, GO:0016301	XP_007009874.1, EOY18684.1
	Contig8144_4058_18558_-	gi|147778583|emb|CAN60309.1|hypothetical protein VITISV_015004 [Vitis vinifera]	GO:0005506, GO:0016705, GO:0020037, GO:0055114
	Contig8179_47882_50747_-	gi|255586867|ref|XP_002534043.1|GATA transcription factor, putative [Ricinus communis]	GO:0003677, GO:0003700, GO:0008270, GO:0045893, GO:0006355, GO:0043565, GO:0005634	XP_002534043.1, EEF28339.1
	Contig8179_47882_50747_-_variant_1	gi|255586867|ref|XP_002534043.1|GATA transcription factor, putative [Ricinus communis]	GO:0003677, GO:0003700, GO:0008270, GO:0045893, GO:0006355, GO:0043565, GO:0005634	XP_002534043.1, EEF28339.1
	Contig8179_47882_50747_-_variant_2	gi|255586867|ref|XP_002534043.1|GATA transcription factor, putative [Ricinus communis]	GO:0003677, GO:0003700, GO:0008270, GO:0045893, GO:0006355, GO:0043565, GO:0005634	XP_002534043.1, EEF28339.1
	Contig8179_47882_50823_-	gi|255586867|ref|XP_002534043.1|GATA transcription factor, putative [Ricinus communis]	GO:0003677, GO:0003700, GO:0008270, GO:0045893, GO:0006355, GO:0043565, GO:0005634	XP_002534043.1, EEF28339.1
	Contig8179_47882_51064_-	gi|255586867|ref|XP_002534043.1|GATA transcription factor, putative [Ricinus communis]	GO:0003677, GO:0003700, GO:0008270, GO:0045893, GO:0006355, GO:0043565, GO:0005634	XP_002534043.1, EEF28339.1
	Contig819_113382_114138_-	gi|734399691|gb|KHN30999.1|Dolichol-phosphate mannosyltransferase [Glycine soja]	GO:0000166, GO:0016310, GO:0004672, GO:0016740, GO:0016301, GO:0004674, GO:0005524, GO:0006468	EOX92434.1, XP_007048277.1
	Contig819_113382_114507_-	gi|734399691|gb|KHN30999.1|Dolichol-phosphate mannosyltransferase [Glycine soja]	GO:0000166, GO:0016310, GO:0004672, GO:0016740, GO:0016301, GO:0004674, GO:0005524, GO:0006468	EOX92434.1, XP_007048277.1
	Contig819_113670_120204_-	gi|728813105|gb|KHG01082.1|Dolichol-phosphate mannosyltransferase [Gossypium arboreum]	GO:0000166, GO:0048544, GO:0016310, GO:0004672, GO:0016740, GO:0016301, GO:0004674, GO:0005524, GO:0006468
	Contig819_26065_39306_plus	gi|590708439|ref|XP_007048277.1|Receptor-like protein kinase 1, putative [Theobroma cacao]	GO:0008152, GO:0016757, GO:0097502, GO:0004582, GO:0016740
	Contig819_29160_39307_plus	gi|590708439|ref|XP_007048277.1|Receptor-like protein kinase 1, putative [Theobroma cacao]	GO:0008152, GO:0016757, GO:0097502, GO:0004582, GO:0016740
	Contig819_81150_83463_-	gi|460408910|ref|XP_004249884.1|PREDICTED: G-type lectin S-receptor-like serine/threonine-protein kinase RLK1 [Solanum lycopersicum]	GO:0008152, GO:0016757, GO:0016740
	Contig820_59593_62839_plus	gi|629093904|gb|KCW59899.1|hypothetical protein EUGRSUZ_H02626 [Eucalyptus grandis]	GO:0005516, GO:0006950, GO:0003676
	Contig820_61519_62839_plus	gi|629093904|gb|KCW59899.1|hypothetical protein EUGRSUZ_H02626 [Eucalyptus grandis]	GO:0005516, GO:0006950, GO:0003676
	Contig8202_10427_12823_-	gi|255545004|ref|XP_002513563.1|receptor serine/threonine kinase, putative [Ricinus communis]	GO:0000166, GO:0004715, GO:0016310, GO:0004672, GO:0016740, GO:0016301, GO:0030247, GO:0004674, GO:0005524, GO:0018108, GO:0006468	XP_002513562.1, EEF48965.1
	Contig8202_5276_12823_-	gi|255545002|ref|XP_002513562.1|receptor serine/threonine kinase, putative [Ricinus communis]	GO:0000166, GO:0004672, GO:0004674, GO:0005524, GO:0006468
	Contig8202_5276_12823_-_variant_1	gi|802766843|ref|XP_012090100.1|PREDICTED: glycerophosphodiester phosphodiesterase protein kinase domain-containing GDPDL2-like [Jatropha curcas]	GO:0000166, GO:0004715, GO:0016310, GO:0004672, GO:0016740, GO:0016301, GO:0030247, GO:0004674, GO:0005524, GO:0018108, GO:0006468	XP_002513562.1, EEF48965.1
	Contig8202_5310_9771_-	gi|255545002|ref|XP_002513562.1|receptor serine/threonine kinase, putative [Ricinus communis]	GO:0000166, GO:0004715, GO:0016310, GO:0016740, GO:0004672, GO:0016301, GO:0004674, GO:0005524, GO:0018108, GO:0006468	XP_002513563.1, EEF48966.1
	Contig8202_9813_10419_-	gi|255545004|ref|XP_002513563.1|receptor serine/threonine kinase, putative [Ricinus communis]	GO:0000166, GO:0004715, GO:0016310, GO:0016740, GO:0004672, GO:0016301, GO:0004674, GO:0005524, GO:0018108, GO:0006468	XP_002513563.1, EEF48966.1
	Contig8250_25184_28552_plus	gi|802563953|ref|XP_012067161.1|PREDICTED: U-box domain-containing protein 15-like isoform X1 [Jatropha curcas]	GO:0016874, GO:0004842, GO:0016567
	Contig8250_25184_28552_plus_variant_2	gi|802563953|ref|XP_012067161.1|PREDICTED: U-box domain-containing protein 15-like isoform X1 [Jatropha curcas]	GO:0016874, GO:0004842, GO:0016567
	Contig8250_25188_28448_plus	gi|802563953|ref|XP_012067161.1|PREDICTED: U-box domain-containing protein 15-like isoform X1 [Jatropha curcas]	GO:0016874, GO:0004842, GO:0016567
	Contig8250_25188_28552_plus	gi|802563953|ref|XP_012067161.1|PREDICTED: U-box domain-containing protein 15-like isoform X1 [Jatropha curcas]	GO:0016874, GO:0004842, GO:0016567
	Contig82550_2779_3392_plus	gi|641856833|gb|KDO75599.1|hypothetical protein CISIN_1g0081081mg, partial [Citrus sinensis]	GO:0000166, GO:0004672, GO:0004674, GO:0005524, GO:0006468
*	Contig82766_1_502_-	gi|802574128|ref|XP_012068673.1|PREDICTED: protein ASPARTIC PROTEASE IN GUARD CELL 2 [Jatropha curcas]	GO:0004190, GO:0006508
	Contig828_46280_47671_plus	gi|802746640|ref|XP_012087518.1|PREDICTED: secoisolariciresinol dehydrogenase-like [Jatropha curcas]	GO:0008152, GO:0016491, GO:0055114
	Contig828_48986_57579_plus	gi|802640701|ref|XP_012078955.1|PREDICTED: secoisolariciresinol dehydrogenase-like [Jatropha curcas]	GO:0008152, GO:0016491, GO:0055114
	Contig828_55415_57579_plus	gi|802611216|ref|XP_012074366.1|PREDICTED: secoisolariciresinol dehydrogenase-like [Jatropha curcas]	GO:0008152, GO:0016491, GO:0055114
	Contig828_55526_57579_plus	gi|802640701|ref|XP_012078955.1|PREDICTED: secoisolariciresinol dehydrogenase-like [Jatropha curcas]	GO:0008152, GO:0016491, GO:0055114
	Contig828_60720_62277_-	gi|802611220|ref|XP_012074369.1|PREDICTED: secoisolariciresinol dehydrogenase-like [Jatropha curcas]	GO:0008152, GO:0016491, GO:0055114
	Contig828_60882_62302_-	gi|802611220|ref|XP_012074369.1|PREDICTED: secoisolariciresinol dehydrogenase-like [Jatropha curcas]	GO:0008152, GO:0016491, GO:0055114
	Contig828_72359_73606_plus	gi|802611234|ref|XP_012074376.1|PREDICTED: secoisolariciresinol dehydrogenase-like [Jatropha curcas]	GO:0008152, GO:0016491, GO:0055114
	Contig836_146753_148782_-	gi|643716969|gb|KDP28595.1|hypothetical protein JCGZ_14366 [Jatropha curcas]	GO:0003700, GO:0006355, GO:0043565	EEF50577.1, XP_002511908.1
	Contig836_148052_148562_-	gi|643716969|gb|KDP28595.1|hypothetical protein JCGZ_14366 [Jatropha curcas]	GO:0003700, GO:0006355, GO:0043565
	Contig836_231739_234353_plus	gi|255541688|ref|XP_002511908.1|WRKY transcription factor, putative [Ricinus communis]	GO:0003700, GO:0006355, GO:0043565
	Contig836_232190_234246_plus	gi|802694982|ref|XP_012083322.1|PREDICTED: probable WRKY transcription factor 30 [Jatropha curcas]	GO:0008270, GO:0046872
	Contig836_405174_406135_plus	gi|566158398|ref|XP_002301377.2|hypothetical protein POPTR_0002s16640g [Populus trichocarpa]	GO:0008270, GO:0046872
	Contig8406_30320_30959_plus	gi|422940452|gb|AFX83939.1|AP2/ERF super family protein [Hevea brasiliensis]	GO:0003677, GO:0003700, GO:0006351, GO:0006355, GO:0005634
	Contig841_85000_86592_-	gi|566206211|ref|XP_006374367.1|hypothetical protein POPTR_0015s06470g [Populus trichocarpa]	GO:0003677, GO:0003700, GO:0006351, GO:0006355, GO:0005634
	Contig841_85235_86240_-	gi|566206211|ref|XP_006374367.1|hypothetical protein POPTR_0015s06470g [Populus trichocarpa]	GO:0003677, GO:0003700, GO:0006351, GO:0006355, GO:0005634
	Contig8418_14321_16187_-	gi|802570267|ref|XP_012068085.1|PREDICTED: transcription factor bHLH93-like [Jatropha curcas]	GO:0046983
	Contig844_140502_142494_plus	gi|643731088|gb|KDP38426.1|hypothetical protein JCGZ_04351 [Jatropha curcas]	GO:0005506, GO:0016705, GO:0016491, GO:0046872, GO:0020037, GO:0055114, GO:0004497
	Contig844_36988_38274_-	gi|802592702|ref|XP_012071724.1|PREDICTED: dof zinc finger protein DOF1.6 [Jatropha curcas]	GO:0003677, GO:0006355
	Contig844_37701_38274_-	gi|802592702|ref|XP_012071724.1|PREDICTED: dof zinc finger protein DOF1.6 [Jatropha curcas]	GO:0003677, GO:0006355
	Contig84896_1_1176_plus	gi|802701768|ref|XP_012083978.1|PREDICTED: RING-H2 finger protein ATL2 [Jatropha curcas]	GO:0008270, GO:0046872
	Contig85_187656_188712_-	gi|255576260|ref|XP_002529023.1|acyltransferase, putative [Ricinus communis]	GO:0008152, GO:0016746, GO:0047196, GO:0016740	XP_002529023.1, EEF33334.1
	Contig8503_32281_34969_-	gi|255549331|ref|XP_002515719.1|transferase, transferring glycosyl groups, putative [Ricinus communis]	GO:0008152, GO:0016740	XP_002515719.1, EEF46666.1
	Contig852_45746_49462_plus	gi|566213848|ref|XP_002324325.2|hypothetical protein POPTR_0018s02450g [Populus trichocarpa]	GO:0000166, GO:0016020, GO:0016021, GO:0016310, GO:0004672, GO:0016740, GO:0016301, GO:0004674, GO:0005524, GO:0006468
	Contig852_45807_49331_plus	gi|566213848|ref|XP_002324325.2|hypothetical protein POPTR_0018s02450g [Populus trichocarpa]	GO:0000166, GO:0016020, GO:0016021, GO:0016310, GO:0004672, GO:0016740, GO:0016301, GO:0004674, GO:0005524, GO:0006468
	Contig853_191677_196102_plus	gi|802689169|ref|XP_012082837.1|PREDICTED: cellulose synthase-like protein D5 [Jatropha curcas]	GO:0016757, GO:0016020, GO:0016021, GO:0016760, GO:0030244, GO:0016740
	Contig853_191791_195745_plus	gi|802689169|ref|XP_012082837.1|PREDICTED: cellulose synthase-like protein D5 [Jatropha curcas]	GO:0016757, GO:0016020, GO:0016021, GO:0016760, GO:0030244, GO:0016740
	Contig856_313768_317351_plus	gi|255540943|ref|XP_002511536.1|WRKY transcription factor, putative [Ricinus communis]	GO:0003700, GO:0006355, GO:0043565	EEF52138.1, XP_002511536.1
	Contig856_313768_317491_plus	gi|255540943|ref|XP_002511536.1|WRKY transcription factor, putative [Ricinus communis]	GO:0003700, GO:0006355, GO:0043565	EEF52138.1, XP_002511536.1
	Contig856_314954_317491_plus	gi|255540943|ref|XP_002511536.1|WRKY transcription factor, putative [Ricinus communis]	GO:0003700, GO:0006355, GO:0043565	EEF52138.1, XP_002511536.1
	Contig86_386106_390046_-	gi|255571220|ref|XP_002526560.1|Cellulose synthase A catalytic subunit 6 [UDP-forming], putative [Ricinus communis]	GO:0016757, GO:0046872, GO:0016020, GO:0016021, GO:0016760, GO:0071555, GO:0016740, GO:0030244, GO:0005886	EEF35838.1, XP_002526560.1
	Contig86_409579_411017_-	gi|255571216|ref|XP_002526558.1|Acid phosphatase 1 precursor, putative [Ricinus communis]	GO:0008152, GO:0006470, GO:0003993, GO:0016787	XP_002526558.1, EEF35836.1
*	Contig86_543797_549585_-	gi|802577756|ref|XP_012069163.1|PREDICTED: bifunctional riboflavin biosynthesis protein RIBA 1, chloroplastic [Jatropha curcas]	GO:0003935, GO:0009231, GO:0008686
*	Contig86_543797_549587_-	gi|802577756|ref|XP_012069163.1|PREDICTED: bifunctional riboflavin biosynthesis protein RIBA 1, chloroplastic [Jatropha curcas]	GO:0003935, GO:0009231, GO:0008686
*	Contig86_543797_549609_-	gi|802577756|ref|XP_012069163.1|PREDICTED: bifunctional riboflavin biosynthesis protein RIBA 1, chloroplastic [Jatropha curcas]	GO:0003935, GO:0009231, GO:0008686
*	Contig86_543797_549609_-_variant_1	gi|802577756|ref|XP_012069163.1|PREDICTED: bifunctional riboflavin biosynthesis protein RIBA 1, chloroplastic [Jatropha curcas]	GO:0003935, GO:0009231, GO:0008686
*	Contig86_543797_549609_-_variant_2	gi|802577756|ref|XP_012069163.1|PREDICTED: bifunctional riboflavin biosynthesis protein RIBA 1, chloroplastic [Jatropha curcas]	GO:0003935, GO:0009231, GO:0008686
*	Contig86_543935_550886_-	gi|802577756|ref|XP_012069163.1|PREDICTED: bifunctional riboflavin biosynthesis protein RIBA 1, chloroplastic [Jatropha curcas]	GO:0003935, GO:0009231, GO:0008686
	Contig8616_27485_28850_plus	gi|802611312|ref|XP_012074416.1|PREDICTED: secoisolariciresinol dehydrogenase-like [Jatropha curcas]	GO:0008152, GO:0016491, GO:0055114
	Contig8616_66348_67492_-	gi|702493873|ref|XP_010036588.1|PREDICTED: syntaxin-121 [Eucalyptus grandis]	GO:0061025, GO:0016192, GO:0016020, GO:0005484, GO:0005622, GO:0006886
	Contig866_237763_241113_plus	gi|255541558|ref|XP_002511843.1|DNA binding protein, putative [Ricinus communis]	GO:0003677	XP_002511843.1, EEF50512.1
	Contig866_237763_241113_plus_variant_1	gi|255541558|ref|XP_002511843.1|DNA binding protein, putative [Ricinus communis]	GO:0003677	XP_002511843.1, EEF50512.1
	Contig866_237772_243020_plus	gi|728824312|gb|KHG05717.1|Putative DNA-binding ESCAROLA -like protein [Gossypium arboreum]	GO:0003677
	Contig866_237780_243020_plus	gi|255541558|ref|XP_002511843.1|DNA binding protein, putative [Ricinus communis]	GO:0003677	XP_002511843.1, EEF50512.1
	Contig866_238242_243020_plus	gi|255541558|ref|XP_002511843.1|DNA binding protein, putative [Ricinus communis]	GO:0003677	XP_002511843.1, EEF50512.1
	Contig866_238242_243020_plus_variant_1	gi|255541558|ref|XP_002511843.1|DNA binding protein, putative [Ricinus communis]	GO:0003677	XP_002511843.1, EEF50512.1
	Contig86717_619_914_plus	gi|643734702|gb|KDP41372.1|hypothetical protein JCGZ_15779 [Jatropha curcas]	GO:0000166, GO:0016020, GO:0016021, GO:0016310, GO:0016740, GO:0004672, GO:0016301, GO:0004674, GO:0005524, GO:0006468
*	Contig8692_1556_4085_plus	gi|802539160|ref|XP_012069670.1|PREDICTED: polyol transporter 5-like [Jatropha curcas]	GO:0022891, GO:0055085, GO:0016020, GO:0016021, GO:0022857, GO:0006810, GO:0005215
*	Contig8692_1684_4031_plus	gi|167859969|emb|CAP58707.1|putative polyol transported protein 2 [Hevea brasiliensis]	GO:0022891, GO:0055085, GO:0016020, GO:0016021, GO:0022857, GO:0006810, GO:0005215
*	Contig8692_1684_4085_plus	gi|567861122|ref|XP_006423215.1|hypothetical protein CICLE_v10028170mg [Citrus clementina]	GO:0022891, GO:0055085, GO:0016020, GO:0016021, GO:0022857, GO:0006810, GO:0005215
	Contig87_190004_195474_plus	gi|802777501|ref|XP_012090903.1|PREDICTED: cellulose synthase-like protein D3 [Jatropha curcas]	GO:0016757, GO:0016020, GO:0016021, GO:0016760, GO:0030244, GO:0016740
	Contig8707_9053_12513_-	gi|255545116|ref|XP_002513619.1|ATP binding protein, putative [Ricinus communis]	GO:0000166, GO:0048544, GO:0016310, GO:0016740, GO:0004672, GO:0016301, GO:0004674, GO:0005524, GO:0006468	XP_002513619.1, EEF49022.1
	Contig8725_17126_18056_plus	gi|802689144|ref|XP_012082834.1|PREDICTED: cytidine deaminase 1 [Jatropha curcas]	GO:0008270, GO:0003824, GO:0046872, GO:0009972, GO:0016787, GO:0004126
	Contig8725_69778_70405_-	gi|802689221|ref|XP_012082844.1|PREDICTED: histone H1-like [Jatropha curcas]	GO:0003677, GO:0005694, GO:0006334, GO:0000786, GO:0005634
	Contig8747_7032_11764_-	gi|802716103|ref|XP_012084882.1|PREDICTED: protein argonaute 2-like isoform X1 [Jatropha curcas]	GO:0031047, GO:0003676
	Contig8760_7346_8963_plus	gi|341819340|gb|AEK87147.1|berberine bridge enzyme [Hevea brasiliensis]	GO:0016614, GO:0016491, GO:0003824, GO:0050660, GO:0055114, GO:0008762
	Contig8978_1_1484_plus	gi|643739235|gb|KDP45049.1|hypothetical protein JCGZ_01549 [Jatropha curcas]	GO:0007165
	Contig8978_286_1164_plus	gi|643739233|gb|KDP45047.1|hypothetical protein JCGZ_01547 [Jatropha curcas]	GO:0043531
	Contig9_612365_627561_plus	gi|15227849|ref|NP_179935.1|GDSL esterase/lipase [Arabidopsis thaliana]	GO:0052689, GO:0016042, GO:0005576, GO:0016788	AAM91261.1, O80470.1, AAC23769.1, AEC07463.1, AAM20465.1, NP_179935.1
	Contig9_612365_627561_plus_variant_1	gi|255562709|ref|XP_002522360.1|zinc finger protein, putative [Ricinus communis]	GO:0008152, GO:0016788	XP_002522360.1, EEF40044.1
	Contig9_612372_614166_plus	gi|255562709|ref|XP_002522360.1|zinc finger protein, putative [Ricinus communis]	GO:0008152, GO:0016788	XP_002522360.1, EEF40044.1
	Contig9_612744_627561_plus	gi|255562709|ref|XP_002522360.1|zinc finger protein, putative [Ricinus communis]	GO:0008152, GO:0016788	XP_002522360.1, EEF40044.1
	Contig9_625152_627561_plus	gi|922336927|ref|XP_013446453.1|GDSL-like lipase/acylhydrolase [Medicago truncatula]	GO:0008152, GO:0016787, GO:0016788	XP_013446453.1, KEH20480.1
	Contig9026_77886_78366_-	gi|566187029|ref|XP_006379156.1|pathogenesis-related family protein [Populus trichocarpa]	GO:0005576
*	Contig90390_821_1306_plus	gi|28300299|gb|AAO37645.1|NBS-LRR resistance protein RGH1 [Manihot esculenta]	GO:0043531
*	Contig906_136603_137811_plus	gi|565343700|ref|XP_006338966.1|PREDICTED: short-chain dehydrogenase reductase 2a [Solanum tuberosum]	GO:0008152, GO:0016491, GO:0055114
*	Contig9102_3971_14161_-_variant_1	gi|255549990|ref|XP_002516046.1|serine-threonine protein kinase, plant-type, putative [Ricinus communis]	GO:0000166, GO:0016310, GO:0004672, GO:0016740, GO:0016301, GO:0004697, GO:0004674, GO:0005524, GO:0006468	EEF46466.1, XP_002516046.1
*	Contig9102_3971_14161_-_variant_2	gi|255549990|ref|XP_002516046.1|serine-threonine protein kinase, plant-type, putative [Ricinus communis]	GO:0000166, GO:0016310, GO:0004672, GO:0016740, GO:0016301, GO:0004697, GO:0004674, GO:0005524, GO:0006468	EEF46466.1, XP_002516046.1
*	Contig9102_3971_14161_-_variant_3	gi|255549990|ref|XP_002516046.1|serine-threonine protein kinase, plant-type, putative [Ricinus communis]	GO:0000166, GO:0016310, GO:0004672, GO:0016740, GO:0016301, GO:0004697, GO:0004674, GO:0005524, GO:0006468	EEF46466.1, XP_002516046.1
*	Contig9102_3971_14161_-_variant_4	gi|255549990|ref|XP_002516046.1|serine-threonine protein kinase, plant-type, putative [Ricinus communis]	GO:0000166, GO:0016310, GO:0004672, GO:0016740, GO:0016301, GO:0004697, GO:0004674, GO:0005524, GO:0006468	EEF46466.1, XP_002516046.1
*	Contig9102_4257_14099_-	gi|255549990|ref|XP_002516046.1|serine-threonine protein kinase, plant-type, putative [Ricinus communis]	GO:0000166, GO:0016310, GO:0004672, GO:0016740, GO:0016301, GO:0004697, GO:0004674, GO:0005524, GO:0006468	EEF46466.1, XP_002516046.1
	Contig913_149721_151017_-	gi|802540792|ref|XP_012078312.1|PREDICTED: CBL-interacting serine/threonine-protein kinase 11 [Jatropha curcas]	GO:0000166, GO:0007165, GO:0016310, GO:0004672, GO:0016740, GO:0016301, GO:0004674, GO:0005524, GO:0006468
*	Contig915_203231_204733_plus	gi|590702952|ref|XP_007046744.1|Lactoylglutathione lyase / glyoxalase I family protein [Theobroma cacao]	GO:0000166, GO:0005524	XP_002530739.1, EEF31645.1
*	Contig915_203351_204500_plus	gi|590702952|ref|XP_007046744.1|Lactoylglutathione lyase / glyoxalase I family protein [Theobroma cacao]	GO:0000166, GO:0005524	XP_002530739.1, EEF31645.1
	Contig915_58334_67125_plus	gi|255579803|ref|XP_002530739.1|ATP binding protein, putative [Ricinus communis]	GO:0008152, GO:0016829	EOX90901.1, XP_007046744.1
	Contig915_58357_61923_plus	gi|255579803|ref|XP_002530739.1|ATP binding protein, putative [Ricinus communis]	GO:0008152, GO:0016829	EOX90901.1, XP_007046744.1
	Contig917_248522_249509_plus	gi|802680767|ref|XP_012082020.1|PREDICTED: aspartic proteinase nepenthesin-1 [Jatropha curcas]	GO:0004190, GO:0006508
*	Contig91826_19161_23676_plus	gi|255563218|ref|XP_002522612.1|phosphoprotein phosphatase [Ricinus communis]	GO:0008152, GO:0007165, GO:0006470, GO:0043531, GO:0004721, GO:0016787	EEF39699.1, XP_002522612.1
*	Contig91826_19161_23676_plus_variant_1	gi|255563218|ref|XP_002522612.1|phosphoprotein phosphatase [Ricinus communis]	GO:0008152, GO:0007165, GO:0006470, GO:0043531, GO:0004721, GO:0016787	EEF39699.1, XP_002522612.1
*	Contig91826_19183_25138_plus	gi|802729189|ref|XP_012086191.1|PREDICTED: TMV resistance protein N-like isoform X1 [Jatropha curcas]	GO:0007165, GO:0043531
*	Contig91826_19183_26829_plus	gi|802729189|ref|XP_012086191.1|PREDICTED: TMV resistance protein N-like isoform X1 [Jatropha curcas]	GO:0007165, GO:0043531
*	Contig91826_20862_26043_plus	gi|802729189|ref|XP_012086191.1|PREDICTED: TMV resistance protein N-like isoform X1 [Jatropha curcas]	GO:0007165, GO:0043531
	Contig91889_2340_3819_plus	gi|255569772|ref|XP_002525850.1|UDP-glucuronosyltransferase, putative [Ricinus communis]	GO:0008152, GO:0016757, GO:0016758, GO:0047213, GO:0016740	EEF36544.1, XP_002525850.1
	Contig9189_12176_14662_plus	gi|802761310|ref|XP_012089749.1|PREDICTED: probable WRKY transcription factor 33 [Jatropha curcas]	GO:0003700, GO:0006355, GO:0043565
	Contig9189_12198_14602_plus	gi|641844388|gb|KDO63282.1|hypothetical protein CISIN_1g013222mg [Citrus sinensis]	GO:0003700, GO:0006355, GO:0043565
	Contig9189_43993_45535_plus	gi|802761317|ref|XP_012089751.1|PREDICTED: uncharacterized protein LOC105648080 [Jatropha curcas]	GO:0008152, GO:0008168, GO:0032259
	Contig920_91240_93321_-	gi|806776589|ref|NP_001292969.1|annexin-like protein RJ4 [Jatropha curcas]	GO:0005509, GO:0005544
	Contig920_91240_93321_-_variant_1	gi|590569632|ref|XP_007011124.1|Annexin-like protein RJ4 isoform 1 [Theobroma cacao]	GO:0005509, GO:0005544
	Contig922_18202_20823_plus	gi|643720848|gb|KDP31112.1|hypothetical protein JCGZ_11488 [Jatropha curcas]	GO:0016491, GO:0055114
	Contig922_18202_20865_plus	gi|643720848|gb|KDP31112.1|hypothetical protein JCGZ_11488 [Jatropha curcas]	GO:0016491, GO:0055114
	Contig922_18259_20467_plus	gi|643720848|gb|KDP31112.1|hypothetical protein JCGZ_11488 [Jatropha curcas]	GO:0016491, GO:0055114
*	Contig9252_142031_146545_-	gi|255540717|ref|XP_002511423.1|Spotted leaf protein, putative [Ricinus communis]	GO:0016874, GO:0016567, GO:0004842	EEF52025.1, XP_002511423.1
*	Contig9252_144335_146381_-	gi|255540717|ref|XP_002511423.1|Spotted leaf protein, putative [Ricinus communis]	GO:0016874, GO:0016567, GO:0004842	EEF52025.1, XP_002511423.1
	Contig926_134225_137939_-	gi|255578114|ref|XP_002529927.1|WRKY transcription factor, putative [Ricinus communis]	GO:0003700, GO:0006355, GO:0043565	XP_002529927.1, EEF32481.1
	Contig928_106820_121997_plus	gi|802585175|ref|XP_012070283.1|PREDICTED: benzyl alcohol O-benzoyltransferase-like [Jatropha curcas]	GO:0008152, GO:0016747
	Contig928_118678_121997_plus	gi|802585175|ref|XP_012070283.1|PREDICTED: benzyl alcohol O-benzoyltransferase-like [Jatropha curcas]	GO:0008152, GO:0016747
	Contig9293_13062_15469_-	gi|643738663|gb|KDP44576.1|hypothetical protein JCGZ_22158 [Jatropha curcas]	GO:0008168, GO:0032259
	Contig9296_77754_79462_-	gi|255583536|ref|XP_002532525.1|glutathione s-transferase, putative [Ricinus communis]	GO:0008152, GO:0016829, GO:0004462, GO:0016740	XP_002532525.1, EEF29859.1
	Contig93_175137_179873_-	gi|255541996|ref|XP_002512062.1|6-phosphogluconolactonase, putative [Ricinus communis]	GO:0006098, GO:0017057, GO:0016787, GO:0005975	EEF50731.1, XP_002512062.1
	Contig93_175137_179991_-	gi|255541996|ref|XP_002512062.1|6-phosphogluconolactonase, putative [Ricinus communis]	GO:0006098, GO:0017057, GO:0016787, GO:0005975	EEF50731.1, XP_002512062.1
	Contig93_175143_179850_-	gi|255541996|ref|XP_002512062.1|6-phosphogluconolactonase, putative [Ricinus communis]	GO:0006098, GO:0017057, GO:0016787, GO:0005975	EEF50731.1, XP_002512062.1
	Contig934_112549_113842_plus	gi|255570408|ref|XP_002526163.1|stearoyl-ACP desaturase [Ricinus communis]	GO:0009507, GO:0016491, GO:0045300, GO:0055114, GO:0006631, GO:0006633	XP_002526163.1, EEF36239.1, ACG59947.1, ACG59948.1
	Contig934_132709_134677_-	gi|113366|sp|P13603.1|ADH1_TRIRP	GO:0008270, GO:0016491, GO:0055114
	Contig934_132709_134678_-	gi|113366|sp|P13603.1|ADH1_TRIRP	GO:0008270, GO:0016491, GO:0055114
	Contig934_132709_134679_-	gi|113366|sp|P13603.1|ADH1_TRIRP	GO:0008270, GO:0016491, GO:0055114
	Contig934_132715_136404_-	gi|255570416|ref|XP_002526167.1|alcohol dehydrogenase, putative [Ricinus communis]	GO:0008270, GO:0046872, GO:0016491, GO:0055114, GO:0051903	XP_002526167.1, EEF36243.1
	Contig9393_5702_6317_-	gi|75333357|sp|Q9C591.1|ERF16_ARATH	GO:0003677, GO:0003700, GO:0006351, GO:0006355, GO:0005634
	Contig94_15994_21498_plus	gi|255538650|ref|XP_002510390.1|lrr receptor protein kinase, putative [Ricinus communis]	GO:0032440, GO:0016491, GO:0016020, GO:0016021, GO:0055114, GO:0016310, GO:0004672, GO:0016301, GO:0005524, GO:0006468	XP_002510390.1, EEF52577.1
	Contig94_16020_21498_plus	gi|255538650|ref|XP_002510390.1|lrr receptor protein kinase, putative [Ricinus communis]	GO:0032440, GO:0016491, GO:0016020, GO:0016021, GO:0055114, GO:0016310, GO:0004672, GO:0016301, GO:0005524, GO:0006468	XP_002510390.1, EEF52577.1
	Contig94_16092_21498_plus	gi|703070998|ref|XP_010088921.1|putative LRR receptor-like serine/threonine-protein kinase [Morus notabilis]	GO:0016310, GO:0004672, GO:0016301, GO:0005524, GO:0006468	XP_010088921.1, EXB37125.1
	Contig9476_10689_13914_plus	gi|566182742|ref|XP_006379630.1|hypothetical protein POPTR_0008s06940g [Populus trichocarpa]	GO:0046872
	Contig9476_11107_13643_plus	gi|566182742|ref|XP_006379630.1|hypothetical protein POPTR_0008s06940g [Populus trichocarpa]	GO:0046872
	Contig953_64258_64783_-	gi|802562569|ref|XP_012066439.1|PREDICTED: putative phytosulfokines 6 [Jatropha curcas]	GO:0008283, GO:0008083, GO:0005576
	Contig954_96289_98702_-	gi|802621594|ref|XP_012076054.1|PREDICTED: metal tolerance protein 4 [Jatropha curcas]	GO:0055085, GO:0006812, GO:0098655, GO:0016021, GO:0008324
	Contig9545_2354_5613_plus	gi|566184139|ref|XP_006379840.1|GCN5-related N-acetyltransferase family protein [Populus trichocarpa]	GO:0008152, GO:0016020, GO:0016740, GO:0008080
	Contig9545_2354_7462_plus	gi|255552139|ref|XP_002517114.1|N-acetyltransferase, putative [Ricinus communis]	GO:0008152, GO:0016740, GO:0008080	EEF45277.1, XP_002517114.1
	Contig958_20248_26959_plus	gi|802555720|ref|XP_012065591.1|PREDICTED: DNA topoisomerase 2 [Jatropha curcas]	GO:0003677, GO:0000166, GO:0003916, GO:0006265, GO:0003918, GO:0005524, GO:0016853, GO:0006259
*	Contig9615_13283_16335_-	gi|255544147|ref|XP_002513136.1|serine-threonine protein kinase, plant-type, putative [Ricinus communis]	GO:0032440, GO:0016491, GO:0055114, GO:0016310, GO:0016301	XP_002513136.1, EEF49639.1
*	Contig9615_13505_15299_-	gi|255544147|ref|XP_002513136.1|serine-threonine protein kinase, plant-type, putative [Ricinus communis]	GO:0032440, GO:0016491, GO:0055114, GO:0016310, GO:0016301	XP_002513136.1, EEF49639.1
*	Contig9627_28747_32230_-	gi|802709095|ref|XP_012084535.1|PREDICTED: probable pectinesterase/pectinesterase inhibitor 34 [Jatropha curcas]	GO:0004857, GO:0005618, GO:0043086, GO:0045330, GO:0030599, GO:0045490, GO:0042545, GO:0016787
*	Contig9627_28747_32258_-	gi|590673978|ref|XP_007039038.1|Plant invertase/pectin methylesterase inhibitor superfamily isoform 1 [Theobroma cacao]	GO:0004857, GO:0005618, GO:0043086, GO:0045330, GO:0030599, GO:0042545, GO:0045490, GO:0016787	EOY23540.1, EOY23539.1, XP_007039039.1, XP_007039038.1
	Contig963_168795_183281_-	gi|255578884|ref|XP_002530296.1|beta-galactosidase, putative [Ricinus communis]	GO:0008152, GO:0004565, GO:0004553, GO:0030246, GO:0016787, GO:0005975, GO:0016798	EEF32103.1, XP_002530296.1
	Contig963_168795_193946_-	gi|255578884|ref|XP_002530296.1|beta-galactosidase, putative [Ricinus communis]	GO:0008152, GO:0004565, GO:0004553, GO:0030246, GO:0016787, GO:0005975, GO:0016798	EEF32103.1, XP_002530296.1
	Contig963_175103_181894_-	gi|255578884|ref|XP_002530296.1|beta-galactosidase, putative [Ricinus communis]	GO:0008152, GO:0004565, GO:0004553, GO:0030246, GO:0016787, GO:0005975, GO:0016798	EEF32103.1, XP_002530296.1
	Contig963_175103_183281_-	gi|255578884|ref|XP_002530296.1|beta-galactosidase, putative [Ricinus communis]	GO:0008152, GO:0004565, GO:0004553, GO:0030246, GO:0016787, GO:0005975, GO:0016798	EEF32103.1, XP_002530296.1
	Contig963_175103_188819_-	gi|255578884|ref|XP_002530296.1|beta-galactosidase, putative [Ricinus communis]	GO:0008152, GO:0004565, GO:0004553, GO:0030246, GO:0016787, GO:0005975, GO:0016798	EEF32103.1, XP_002530296.1
	Contig9693_11474_19364_plus	gi|255549990|ref|XP_002516046.1|serine-threonine protein kinase, plant-type, putative [Ricinus communis]	GO:0000166, GO:0016310, GO:0004672, GO:0016740, GO:0016301, GO:0004697, GO:0004674, GO:0005524, GO:0006468	EEF46466.1, XP_002516046.1
	Contig9693_11474_22300_plus	gi|255549990|ref|XP_002516046.1|serine-threonine protein kinase, plant-type, putative [Ricinus communis]	GO:0000166, GO:0016310, GO:0004672, GO:0016740, GO:0016301, GO:0004697, GO:0004674, GO:0005524, GO:0006468	EEF46466.1, XP_002516046.1
	Contig97_55746_57108_plus	gi|392521658|gb|AFM77857.1|myb domain protein [Hevea brasiliensis]	GO:0003677, GO:0008152, GO:0003824
*	Contig9745_7119_8624_-	gi|590596755|ref|XP_007018423.1|Cellulose-synthase-like C12 [Theobroma cacao]	GO:0009506	XP_007018423.1, EOY15648.1
	Contig975_114101_118720_plus	gi|255581115|ref|XP_002531372.1|dtdp-glucose 4-6-dehydratase, putative [Ricinus communis]	GO:0008152, GO:0016829, GO:0048040	EEF31020.1, XP_002531372.1
	Contig975_114101_118986_plus	gi|255581115|ref|XP_002531372.1|dtdp-glucose 4-6-dehydratase, putative [Ricinus communis]	GO:0008152, GO:0016829, GO:0048040	EEF31020.1, XP_002531372.1
	Contig975_247600_249803_plus	gi|823123191|ref|XP_012474480.1|PREDICTED: 40S ribosomal protein S15a-1-like [Gossypium raimondii]	GO:0003735, GO:0030529, GO:0005840, GO:0006412
	Contig976_346397_355078_-	gi|255544782|ref|XP_002513452.1|UDP-glucosyltransferase, putative [Ricinus communis]	GO:0051555, GO:0051213, GO:0016491, GO:0045431, GO:0045486, GO:0016706, GO:0055114	EEF48799.1, XP_002513396.1
	Contig976_42228_53261_plus	gi|255544670|ref|XP_002513396.1|leucoanthocyanidin dioxygenase, putative [Ricinus communis]	GO:0008152, GO:0016757, GO:0016758, GO:0016740	EEF48855.1, XP_002513452.1
	Contig97634_641_1934_plus	gi|802592467|ref|XP_012071600.1|PREDICTED: UDP-glucuronate 4-epimerase 1 [Jatropha curcas]	GO:0016857, GO:0005975
	Contig9767_39642_42533_-	gi|802581258|ref|XP_012069617.1|PREDICTED: uncharacterized protein LOC105631978 isoform X2 [Jatropha curcas]	GO:0008152, GO:0006470, GO:0008252, GO:0016787
	Contig977_39278_63508_plus	gi|590633492|ref|XP_007028124.1|BAK1-interacting receptor-like kinase 1 isoform 1 [Theobroma cacao]	GO:0016020, GO:0016021, GO:0016310, GO:0004672, GO:0016301, GO:0005524, GO:0006468	EOY08627.1, EOY08626.1, XP_007028125.1, XP_007028124.1
	Contig977_39278_63508_plus_variant_1	gi|590633492|ref|XP_007028124.1|BAK1-interacting receptor-like kinase 1 isoform 1 [Theobroma cacao]	GO:0016020, GO:0016021, GO:0016310, GO:0004672, GO:0016301, GO:0005524, GO:0006468	EOY08627.1, EOY08626.1, XP_007028125.1, XP_007028124.1
	Contig977_39278_63508_plus_variant_3	gi|590633492|ref|XP_007028124.1|BAK1-interacting receptor-like kinase 1 isoform 1 [Theobroma cacao]	GO:0016020, GO:0016021, GO:0016310, GO:0004672, GO:0016301, GO:0005524, GO:0006468	EOY08627.1, EOY08626.1, XP_007028125.1, XP_007028124.1
	Contig977_39323_63508_plus	gi|590633492|ref|XP_007028124.1|BAK1-interacting receptor-like kinase 1 isoform 1 [Theobroma cacao]	GO:0016020, GO:0016021, GO:0016310, GO:0004672, GO:0016301, GO:0005524, GO:0006468	EOY08627.1, EOY08626.1, XP_007028125.1, XP_007028124.1
	Contig977_39327_42286_plus	gi|802640623|ref|XP_012078911.1|PREDICTED: type II inositol 1,4,5-trisphosphate 5-phosphatase FRA3 isoform X2 [Jatropha curcas]	GO:0046856, GO:0016787
	Contig977_39337_43549_plus	gi|566182902|ref|XP_002312209.2|hypothetical protein POPTR_0008s07870g [Populus trichocarpa]	GO:0046856, GO:0016787
	Contig977_39337_63508_plus	gi|590633492|ref|XP_007028124.1|BAK1-interacting receptor-like kinase 1 isoform 1 [Theobroma cacao]	GO:0016020, GO:0016021, GO:0016310, GO:0004672, GO:0016301, GO:0005524, GO:0006468	EOY08627.1, EOY08626.1, XP_007028125.1, XP_007028124.1
	Contig977_58459_59796_plus	gi|566182902|ref|XP_002312209.2|hypothetical protein POPTR_0008s07870g [Populus trichocarpa]	GO:0046856, GO:0016787
	Contig977_61329_63292_plus	gi|566191506|ref|XP_002315108.2|hypothetical protein POPTR_0010s18550g [Populus trichocarpa]	GO:0004672, GO:0005524, GO:0006468
	Contig9788_34754_46522_-	gi|643739991|gb|KDP45677.1|hypothetical protein JCGZ_17284 [Jatropha curcas]	GO:0000166, GO:0016020, GO:0016021, GO:0016310, GO:0004672, GO:0016740, GO:0016301, GO:0004674, GO:0005524, GO:0006468
*	Contig98092_9_498_plus	gi|255566835|ref|XP_002524401.1|basic 7S globulin 2 precursor small subunit, putative [Ricinus communis]	GO:0004190, GO:0008233, GO:0006508, GO:0016787	EEF38012.1, XP_002524401.1
	Contig9812_14028_18242_-	gi|699262808|gb|AIU41646.1|ABC transporter family protein [Hevea brasiliensis]	GO:0008152, GO:0000166, GO:0016020, GO:0005524, GO:0016887
	Contig9812_15621_18242_-	gi|699262808|gb|AIU41646.1|ABC transporter family protein [Hevea brasiliensis]	GO:0008152, GO:0000166, GO:0016020, GO:0005524, GO:0016887
	Contig9812_16085_17957_-	gi|699262808|gb|AIU41646.1|ABC transporter family protein [Hevea brasiliensis]	GO:0008152, GO:0000166, GO:0016020, GO:0005524, GO:0016887
	Contig984_109432_112912_plus	gi|255537884|ref|XP_002510007.1|Receptor protein kinase CLAVATA1 precursor, putative [Ricinus communis]	GO:0000166, GO:0004714, GO:0016491, GO:0016020, GO:0016021, GO:0055114, GO:0016310, GO:0016740, GO:0016301, GO:0018108, GO:0032440, GO:0004672, GO:0004674, GO:0005524, GO:0006468	XP_002510007.1, EEF52194.1
	Contig9848_82024_100244_plus	gi|255549990|ref|XP_002516046.1|serine-threonine protein kinase, plant-type, putative [Ricinus communis]	GO:0000166, GO:0016310, GO:0004672, GO:0016740, GO:0016301, GO:0004697, GO:0004674, GO:0005524, GO:0006468	EEF46466.1, XP_002516046.1
	Contig9848_82024_100244_plus_variant_1	gi|255549990|ref|XP_002516046.1|serine-threonine protein kinase, plant-type, putative [Ricinus communis]	GO:0000166, GO:0016310, GO:0004672, GO:0016740, GO:0016301, GO:0004697, GO:0004674, GO:0005524, GO:0006468	EEF46466.1, XP_002516046.1
	Contig9848_82030_100244_plus	gi|255549990|ref|XP_002516046.1|serine-threonine protein kinase, plant-type, putative [Ricinus communis]	GO:0000166, GO:0016310, GO:0004672, GO:0016740, GO:0016301, GO:0004697, GO:0004674, GO:0005524, GO:0006468	EEF46466.1, XP_002516046.1
	Contig9848_82109_100244_plus	gi|255549990|ref|XP_002516046.1|serine-threonine protein kinase, plant-type, putative [Ricinus communis]	GO:0000166, GO:0016310, GO:0004672, GO:0016740, GO:0016301, GO:0004697, GO:0004674, GO:0005524, GO:0006468	EEF46466.1, XP_002516046.1
	Contig9848_82109_100244_plus_variant_1	gi|255549992|ref|XP_002516047.1|serine-threonine protein kinase, plant-type, putative [Ricinus communis]	GO:0004715, GO:0016310, GO:0016740, GO:0004672, GO:0016301, GO:0004674, GO:0018108, GO:0005524, GO:0006468	XP_002516047.1, EEF46467.1
	Contig9848_82126_100244_plus	gi|255549990|ref|XP_002516046.1|serine-threonine protein kinase, plant-type, putative [Ricinus communis]	GO:0000166, GO:0016310, GO:0004672, GO:0016740, GO:0016301, GO:0004697, GO:0004674, GO:0005524, GO:0006468	EEF46466.1, XP_002516046.1
	Contig9848_82126_100244_plus_variant_1	gi|255549990|ref|XP_002516046.1|serine-threonine protein kinase, plant-type, putative [Ricinus communis]	GO:0000166, GO:0016310, GO:0004672, GO:0016740, GO:0016301, GO:0004697, GO:0004674, GO:0005524, GO:0006468	EEF46466.1, XP_002516046.1
	Contig9848_82126_100244_plus_variant_2	gi|255549990|ref|XP_002516046.1|serine-threonine protein kinase, plant-type, putative [Ricinus communis]	GO:0000166, GO:0016310, GO:0004672, GO:0016740, GO:0016301, GO:0004697, GO:0004674, GO:0005524, GO:0006468	EEF46466.1, XP_002516046.1
	Contig9848_95241_99921_plus	gi|728838317|gb|KHG17760.1|Putative DNA repair RAD23-3 -like protein [Gossypium arboreum]	GO:0043161, GO:0006289, GO:0003684, GO:0005634
*	Contig996_39467_42261_-	gi|566162325|ref|XP_002304487.2|hypothetical protein POPTR_0003s12500g [Populus trichocarpa]	GO:0005768, GO:0008150, GO:0005802, GO:0005794
	Contig99603_8_616_plus	gi|659902292|gb|AID69229.1|4-coumarate coenzymeA ligase, partial [Garcinia mangostana]	GO:0008152, GO:0003824, GO:0016874

## Sheet: JALADO
Supplementary Table 7. Gene prediction on the JALA dataset against the Swiss-Prot or nr database
Note: asterisk indicates FDO dataset
	Sequence name	Blast hit (nr and swissprot database)	GOs	ACC
	Contig0_327565_329885_-	gi|48428563|sp|Q9XJ27.1|RR9_ARATH	GO:0003735, GO:0030529, GO:0005840, GO:0006412
	Contig1001_38278_39226_-	gi|348162163|gb|AEP68102.1|CXE protein [Hevea brasiliensis]	GO:0008152, GO:0016787
	Contig100414_11713_16946_plus	gi|147767923|emb|CAN73399.1|hypothetical protein VITISV_006541 [Vitis vinifera]	GO:0015074, GO:0003676
	Contig1006_202974_206312_-	gi|566190199|ref|XP_006378422.1|hypothetical protein POPTR_0010s10950g [Populus trichocarpa]	GO:0046872, GO:0006355, GO:0003676
	Contig1006_202974_208597_-	gi|566190199|ref|XP_006378422.1|hypothetical protein POPTR_0010s10950g [Populus trichocarpa]	GO:0046872, GO:0006355, GO:0003676
	Contig1006_202974_208707_-	gi|802598084|ref|XP_012072418.1|PREDICTED: protein indeterminate-domain 5, chloroplastic [Jatropha curcas]	GO:0046872, GO:0006355, GO:0003676
	Contig1006_202974_209043_-	gi|566190199|ref|XP_006378422.1|hypothetical protein POPTR_0010s10950g [Populus trichocarpa]	GO:0046872, GO:0006355, GO:0003676
	Contig1006_206892_208707_-	gi|75339047|sp|Q9ZUL3.1|IDD5_ARATH	GO:0046872, GO:0006355, GO:0003676
*	Contig1008_67592_70893_-	gi|802603728|ref|XP_012073237.1|PREDICTED: acyl-protein thioesterase 2 [Jatropha curcas]	GO:0008152, GO:0016787
*	Contig1008_67592_70893_-_variant_1	gi|802603728|ref|XP_012073237.1|PREDICTED: acyl-protein thioesterase 2 [Jatropha curcas]	GO:0008152, GO:0016787
*	Contig1008_67592_70894_-	gi|802603728|ref|XP_012073237.1|PREDICTED: acyl-protein thioesterase 2 [Jatropha curcas]	GO:0008152, GO:0016787
*	Contig1008_67592_71275_-	gi|255553067|ref|XP_002517576.1|Acyl-protein thioesterase, putative [Ricinus communis]	GO:0008152, GO:0052689, GO:0016787	XP_002517576.1, EEF44740.1
*	Contig1008_67592_71959_-	gi|802603728|ref|XP_012073237.1|PREDICTED: acyl-protein thioesterase 2 [Jatropha curcas]	GO:0008152, GO:0016787
	Contig10080_96069_99502_-	gi|17865457|sp|O82150.2|FTSH_TOBAC	GO:0006508, GO:0016020, GO:0004222, GO:0005524
	Contig101832_1001_4410_plus	gi|255567369|ref|XP_002524664.1|nitrate transporter, putative [Ricinus communis]	GO:0055085, GO:0016021	EEF37683.1, XP_002524664.1
	Contig103_82188_86564_-	gi|802581374|ref|XP_012069682.1|PREDICTED: serine/threonine-protein kinase HT1-like isoform X1 [Jatropha curcas]	GO:0004672, GO:0005524, GO:0006468
	Contig103_82188_86862_-	gi|802581374|ref|XP_012069682.1|PREDICTED: serine/threonine-protein kinase HT1-like isoform X1 [Jatropha curcas]	GO:0004672, GO:0005524, GO:0006468
	Contig103_82188_86913_-	gi|728824847|gb|KHG05976.1|Serine/threonine-protein kinase HT1 [Gossypium arboreum]	GO:0016310, GO:0004672, GO:0016301, GO:0005524, GO:0006468
*	Contig103_208536_210282_-	gi|363805407|sp|D7T737.1|MTND1_VITVI	GO:0009086, GO:0005737, GO:0019509, GO:0051213, GO:0016491, GO:0010309, GO:0055114, GO:0008652, GO:0005634
	Contig103225_64598_65009_plus	gi|255549341|ref|XP_002515724.1|DNA binding protein, putative [Ricinus communis]	GO:0008270, GO:0005622	XP_002515724.1, EEF46671.1
	Contig103255_3_1035_-	gi|487523485|sp|B9T536.1|TPS10_RICCO	GO:0008152, GO:0000287, GO:0046872, GO:0016829, GO:0010333
*	Contig10326_8144_11053_plus	gi|802592579|ref|XP_012071661.1|PREDICTED: thioredoxin-like 4, chloroplastic [Jatropha curcas]	GO:0015035, GO:0045454, GO:0055114, GO:0006662, GO:0005623
*	Contig10326_8230_10732_plus	gi|802592579|ref|XP_012071661.1|PREDICTED: thioredoxin-like 4, chloroplastic [Jatropha curcas]	GO:0015035, GO:0045454, GO:0055114, GO:0006662, GO:0005623
*	Contig10326_8397_11053_plus	gi|802592579|ref|XP_012071661.1|PREDICTED: thioredoxin-like 4, chloroplastic [Jatropha curcas]	GO:0015035, GO:0045454, GO:0055114, GO:0006662, GO:0005623
*	Contig10326_8429_11053_plus	gi|802592579|ref|XP_012071661.1|PREDICTED: thioredoxin-like 4, chloroplastic [Jatropha curcas]	GO:0015035, GO:0045454, GO:0055114, GO:0006662, GO:0005623
	Contig1035_51133_69534_plus	gi|10720093|sp|Q9ZRF1.1|MTDH_FRAAN	GO:0008270, GO:0016491, GO:0046872, GO:0055114
	Contig1035_51218_69554_plus	gi|10720093|sp|Q9ZRF1.1|MTDH_FRAAN	GO:0008270, GO:0016491, GO:0046872, GO:0055114
	Contig1035_51218_69554_plus_variant_1	gi|10720093|sp|Q9ZRF1.1|MTDH_FRAAN_variant_1	GO:0008270, GO:0016491, GO:0046872, GO:0055114
	Contig1035_51594_69554_plus	gi|10720093|sp|Q9ZRF1.1|MTDH_FRAAN	GO:0008270, GO:0016491, GO:0046872, GO:0055114
*	Contig10381_102687_108425_-	gi|802577452|ref|XP_012069004.1|PREDICTED: inactive protein kinase SELMODRAFT_444075 [Jatropha curcas]	GO:0004672, GO:0005524, GO:0006468
*	Contig10381_102687_108425_-_variant_1	gi|802577452|ref|XP_012069004.1|PREDICTED: inactive protein kinase SELMODRAFT_444075 [Jatropha curcas]	GO:0004672, GO:0005524, GO:0006468
*	Contig10381_102692_108253_-	gi|297829916|ref|XP_002882840.1|kinase family protein [Arabidopsis lyrata subsp. lyrata]	GO:0046777, GO:0016310, GO:0004672, GO:0016301, GO:0004674, GO:0005524, GO:0006468
	Contig10407_88569_93300_-	gi|802581666|ref|XP_012069843.1|PREDICTED: aldo-keto reductase isoform X1 [Jatropha curcas]	GO:0016491, GO:0055114
	Contig10407_88569_93384_-	gi|802581666|ref|XP_012069843.1|PREDICTED: aldo-keto reductase isoform X1 [Jatropha curcas]	GO:0016491, GO:0055114
	Contig10407_88569_93384_-_variant_1	gi|802581666|ref|XP_012069843.1|PREDICTED: aldo-keto reductase isoform X1 [Jatropha curcas]	GO:0016491, GO:0055114
	Contig10417_16341_18313_plus	gi|255543106|ref|XP_002512616.1|interferon-induced GTP-binding protein mx, putative [Ricinus communis]	GO:0008152, GO:0000166, GO:0005525, GO:0003924	XP_002512616.1, EEF50068.1
*	Contig104481_3_488_plus	gi|255568633|ref|XP_002525290.1|transferase, putative [Ricinus communis]	GO:0008152, GO:0016757, GO:0016021, GO:0016740, GO:0005794, GO:0033843	EEF37118.1, XP_002525290.1
	Contig1046_93706_98381_-	gi|255555377|ref|XP_002518725.1|UDP-glucosyltransferase, putative [Ricinus communis]	GO:0008152, GO:0016757, GO:0016758, GO:0016740	XP_002518725.1, EEF43650.1
	Contig10483_34732_37764_plus	gi|3087805|emb|CAA11041.1|latex allergen [Hevea brasiliensis]	GO:0008152, GO:0016042, GO:0006629, GO:0016787
*	Contig10488_1285_3435_-	gi|802695996|ref|XP_012083439.1|PREDICTED: (+)-neomenthol dehydrogenase-like isoform X1 [Jatropha curcas]	GO:0008152, GO:0016491, GO:0055114
*	Contig10488_1285_3657_-	gi|802695996|ref|XP_012083439.1|PREDICTED: (+)-neomenthol dehydrogenase-like isoform X1 [Jatropha curcas]	GO:0008152, GO:0016491, GO:0055114
	Contig105148_11854_15981_-	gi|823120836|ref|XP_012441368.1|PREDICTED: lysosomal Pro-X carboxypeptidase-like [Gossypium raimondii]	GO:0006508, GO:0008236
	Contig105148_11854_15981_-_variant_1	gi|357123237|ref|XP_003563318.1|PREDICTED: lysosomal Pro-X carboxypeptidase [Brachypodium distachyon]	GO:0019761, GO:0006508, GO:0008236
	Contig105148_11854_15985_-	gi|802592213|ref|XP_012071462.1|PREDICTED: lysosomal Pro-X carboxypeptidase [Jatropha curcas]	GO:0006508, GO:0008236
	Contig105148_12007_15880_-	gi|255565027|ref|XP_002523506.1|lysosomal pro-X carboxypeptidase, putative [Ricinus communis]	GO:0004180, GO:0006508, GO:0008236, GO:0016787	EEF38845.1, XP_002523506.1
	Contig105148_12472_15974_-_variant_1	gi|802592213|ref|XP_012071462.1|PREDICTED: lysosomal Pro-X carboxypeptidase [Jatropha curcas]	GO:0006508, GO:0008236
*	Contig10557_11386_13835_-	gi|643732516|gb|KDP39612.1|hypothetical protein JCGZ_02632 [Jatropha curcas]	GO:0003735, GO:0030529, GO:0005840, GO:0006412, GO:0005622
	Contig107_360672_363105_plus	gi|702451129|ref|XP_010025645.1|PREDICTED: mitochondrial phosphate carrier protein 1, mitochondrial-like [Eucalyptus grandis]	GO:0016020, GO:0016021, GO:0006810
	Contig107_360672_363727_plus	gi|723899922|gb|AIY24427.1|phosphate transporter [Manihot esculenta]	GO:0016020, GO:0016021, GO:0006810
	Contig107_360731_363105_plus	gi|723899922|gb|AIY24427.1|phosphate transporter [Manihot esculenta]	GO:0016020, GO:0016021, GO:0006810
	Contig107_360731_363720_plus	gi|527189456|gb|EPS61102.1|hypothetical protein M569_13698 [Genlisea aurea]	GO:0016020, GO:0016021, GO:0006810
	Contig107_360731_363727_plus	gi|723899922|gb|AIY24427.1|phosphate transporter [Manihot esculenta]	GO:0016020, GO:0016021, GO:0006810
*	Contig1080_255843_256470_plus	gi|572152987|ref|NP_001275788.1|PSI reaction center subunit II [Citrus sinensis]	GO:0009522, GO:0015979, GO:0009538
*	Contig108042_2_526_-	gi|147781299|emb|CAN71748.1|hypothetical protein VITISV_019194 [Vitis vinifera]	GO:0008270, GO:0015074, GO:0003676
	Contig10809_2386_8499_plus	gi|84029367|sp|Q56XP4.2|NHX2_ARATH	GO:0006814, GO:0006812, GO:0016021, GO:0035725, GO:0055085, GO:0055075, GO:0015299, GO:0009651, GO:0015297, GO:0015385, GO:1902600, GO:0006810, GO:0006811, GO:0005774, GO:0006885, GO:0005886	EEF49734.1, XP_002512282.1
	Contig10809_2470_8499_plus	gi|823195362|ref|XP_012492597.1|PREDICTED: sodium/hydrogen exchanger 2-like isoform X1 [Gossypium raimondii]	GO:0006814, GO:0006812, GO:0016021, GO:0035725, GO:0055085, GO:0055075, GO:0015299, GO:0009651, GO:0015385, GO:0015297, GO:1902600, GO:0006810, GO:0006811, GO:0005774, GO:0006885, GO:0005886
	Contig10883_149351_155787_plus	gi|255545422|ref|XP_002513771.1|conserved hypothetical protein [Ricinus communis]	GO:0016021	EEF48354.1, XP_002513771.1
	Contig10883_149351_155858_plus	gi|255545422|ref|XP_002513771.1|conserved hypothetical protein [Ricinus communis]	GO:0016021	EEF48354.1, XP_002513771.1
	Contig10883_150573_155858_plus	gi|255545422|ref|XP_002513771.1|conserved hypothetical protein [Ricinus communis]	GO:0016021	EEF48354.1, XP_002513771.1
	Contig10883_150630_155858_plus	gi|255545422|ref|XP_002513771.1|conserved hypothetical protein [Ricinus communis]	GO:0016021	EEF48354.1, XP_002513771.1
	Contig1102_324_3566_plus	gi|164605006|dbj|BAF98299.1|geranyl-diphosphate synthase [Hevea brasiliensis]	GO:0008299, GO:0004161, GO:0016740
	Contig1102_324_3566_plus_variant_1	gi|164605006|dbj|BAF98299.1|geranyl-diphosphate synthase [Hevea brasiliensis]	GO:0008299, GO:0004161, GO:0016740
	Contig1102_1750_3566_plus	gi|164605006|dbj|BAF98299.1|geranyl-diphosphate synthase [Hevea brasiliensis]	GO:0008299, GO:0004161, GO:0016740
	Contig1102_1830_10494_plus	gi|590622644|ref|XP_007025105.1|Ribosomal protein L18ae/LX family protein [Theobroma cacao]	GO:0003735, GO:0030529, GO:0005840, GO:0006412	XP_007025105.1, EOY27727.1
	Contig1102_1941_10494_plus	gi|21362875|sp|Q9LUD4.1|R18A3_ARATH	GO:0008299, GO:0016740
	Contig1102_1941_10494_plus_variant_2	gi|21362875|sp|Q9LUD4.1|R18A3_ARATH_variant_2	GO:0003735, GO:0030529, GO:0005840, GO:0006412	EEF33913.1, XP_002528496.1
	Contig1102_1941_10494_plus_variant_3	gi|21362875|sp|Q9LUD4.1|R18A3_ARATH_variant_3	GO:0003735, GO:0030529, GO:0005840, GO:0006412	XP_007025105.1, EOY27727.1
	Contig1102_4897_10494_plus	gi|590622644|ref|XP_007025105.1|Ribosomal protein L18ae/LX family protein [Theobroma cacao]	GO:0003735, GO:0030529, GO:0005840, GO:0006412	XP_007025105.1, EOY27727.1
	Contig11028_18125_27768_-	gi|255544998|ref|XP_002513560.1|conserved hypothetical protein [Ricinus communis]	GO:0030247	EEF48963.1, XP_002513560.1
	Contig11028_18576_27766_-	gi|255544998|ref|XP_002513560.1|conserved hypothetical protein [Ricinus communis]	GO:0030247	EEF48963.1, XP_002513560.1
	Contig1104_88650_89340_-	gi|823136882|ref|XP_012468214.1|PREDICTED: peroxiredoxin-2E, chloroplastic [Gossypium raimondii]	GO:0016491, GO:0055114
	Contig1105_24637_39407_-_variant_1	gi|802586314|ref|XP_012070672.1|PREDICTED: uncharacterized protein LOC105632829 [Jatropha curcas]	GO:0031011
	Contig1105_24637_39407_-_variant_4	gi|802586314|ref|XP_012070672.1|PREDICTED: uncharacterized protein LOC105632829 [Jatropha curcas]	GO:0031011
	Contig1105_36090_39223_-	gi|802586314|ref|XP_012070672.1|PREDICTED: uncharacterized protein LOC105632829 [Jatropha curcas]	GO:0031011
	Contig1105_36090_39390_-	gi|802586314|ref|XP_012070672.1|PREDICTED: uncharacterized protein LOC105632829 [Jatropha curcas]	GO:0031011
	Contig1105_36345_38082_-	gi|802586314|ref|XP_012070672.1|PREDICTED: uncharacterized protein LOC105632829 [Jatropha curcas]	GO:0031011
*	Contig11053_21667_24562_-	gi|255544195|ref|XP_002513160.1|lipoic acid synthetase, putative [Ricinus communis]	GO:0016992, GO:0051539, GO:0015979, GO:0009107	XP_002513160.1, EEF49663.1
*	Contig11053_23777_24449_-	gi|255544195|ref|XP_002513160.1|lipoic acid synthetase, putative [Ricinus communis]	GO:0016992, GO:0051539, GO:0015979, GO:0009107	XP_002513160.1, EEF49663.1
	Contig11081_7427_14619_-_variant_1	gi|566154094|ref|XP_006370302.1|hypothetical protein POPTR_0001s41440g [Populus trichocarpa]	GO:0008152, GO:0004553, GO:0016787, GO:0005975, GO:0016798
*	Contig11114_25263_25824_plus	gi|802561511|ref|XP_012066324.1|PREDICTED: 50S ribosomal protein L12-1, chloroplastic-like [Jatropha curcas]	GO:0003735, GO:0005840, GO:0006412, GO:0005622
*	Contig1115_76283_80019_plus_variant_1	gi|802600074|ref|XP_012072750.1|PREDICTED: putative disease resistance protein RGA4 [Jatropha curcas]	GO:0043531
*	Contig1115_76508_88370_plus	gi|802600074|ref|XP_012072750.1|PREDICTED: putative disease resistance protein RGA4 [Jatropha curcas]	GO:0043531
	Contig1115_102360_103784_-	gi|255585336|ref|XP_002533365.1|conserved hypothetical protein [Ricinus communis]	GO:0016020, GO:0016021, GO:0005886	XP_002533365.1, EEF29010.1
	Contig1115_102444_103710_-	gi|341958686|sp|B9IM09.2|CSPLG_POPTRRecName: Full=CASP-like protein 2C1; Short=PtCASPL2C1	GO:0016020, GO:0016021, GO:0005886
	Contig111648_2_1150_-	gi|38122474|gb|AAR11448.1|rubber elongation factor [Hevea brasiliensis]	GO:0003746, GO:0006414
*	Contig11218_52794_53997_-	gi|566159160|ref|XP_006386748.1|hypothetical protein POPTR_0002s20830g [Populus trichocarpa]	GO:0046872, GO:0030001
*	Contig11218_52893_53997_-	gi|566159160|ref|XP_006386748.1|hypothetical protein POPTR_0002s20830g [Populus trichocarpa]	GO:0046872, GO:0030001
	Contig1128_109589_112770_plus	gi|255552740|ref|XP_002517413.1|amino acid permease, putative [Ricinus communis]	GO:0016020, GO:0006810, GO:0005215	XP_002517413.1, EEF44955.1
	Contig1128_109690_112770_plus	gi|255552740|ref|XP_002517413.1|amino acid permease, putative [Ricinus communis]	GO:0016020, GO:0006810, GO:0005215	XP_002517413.1, EEF44955.1
	Contig1128_109758_112770_plus	gi|255552740|ref|XP_002517413.1|amino acid permease, putative [Ricinus communis]	GO:0016020, GO:0006810, GO:0005215	XP_002517413.1, EEF44955.1
	Contig1135_71807_75289_plus	gi|255568177|ref|XP_002525064.1|glutathione-s-transferase omega, putative [Ricinus communis]	GO:0008152, GO:0016740	XP_002525064.1, EEF37311.1
	Contig1135_71807_75895_plus_variant_1	gi|255568177|ref|XP_002525064.1|glutathione-s-transferase omega, putative [Ricinus communis]	GO:0008152, GO:0016740	XP_002525064.1, EEF37311.1
	Contig1135_71807_75895_plus_variant_3	gi|255568177|ref|XP_002525064.1|glutathione-s-transferase omega, putative [Ricinus communis]	GO:0008152, GO:0016740	XP_002525064.1, EEF37311.1
	Contig1135_76439_80023_-	gi|75220015|sp|O80952.1|PGPS1_ARATH	GO:0016020, GO:0016780, GO:0016021, GO:0008654, GO:0008444, GO:0016740
*	Contig1135_355463_356515_-	gi|115764|sp|P12360.1|CB11_SOLLC	GO:0009507, GO:0016020, GO:0018298, GO:0016021, GO:0009579, GO:0009765, GO:0009523, GO:0015979, GO:0016168
	Contig1141_104226_109908_plus	gi|643733262|gb|KDP40209.1|hypothetical protein JCGZ_02207 [Jatropha curcas]	GO:0046856, GO:0016787
	Contig11457_133656_135010_plus	gi|802789562|ref|XP_012092177.1|PREDICTED: chlorophyllase-1-like [Jatropha curcas]	GO:0015996, GO:0047746
	Contig11519_40947_44569_plus	gi|566205851|ref|XP_006374201.1|hypothetical protein POPTR_0015s04810g [Populus trichocarpa]	GO:0000023, GO:0043085, GO:0006098, GO:0019252, GO:0034660, GO:0009535, GO:0010207, GO:0010190, GO:0009902, GO:0010027
	Contig11519_40950_44569_plus	gi|566205851|ref|XP_006374201.1|hypothetical protein POPTR_0015s04810g [Populus trichocarpa]	GO:0000023, GO:0043085, GO:0006098, GO:0019252, GO:0034660, GO:0009535, GO:0010207, GO:0010190, GO:0009902, GO:0010027
	Contig11519_41018_44281_plus	gi|566205851|ref|XP_006374201.1|hypothetical protein POPTR_0015s04810g [Populus trichocarpa]	GO:0000023, GO:0043085, GO:0006098, GO:0019252, GO:0034660, GO:0009535, GO:0010207, GO:0010190, GO:0009902, GO:0010027
	Contig11519_41018_44569_plus_variant_1	gi|566205851|ref|XP_006374201.1|hypothetical protein POPTR_0015s04810g [Populus trichocarpa]	GO:0000023, GO:0043085, GO:0006098, GO:0019252, GO:0034660, GO:0009535, GO:0010207, GO:0010190, GO:0009902, GO:0010027
	Contig11519_41018_44569_plus_variant_2	gi|731426675|ref|XP_010663693.1|PREDICTED: uncharacterized protein LOC100245848 [Vitis vinifera]	GO:0000023, GO:0043085, GO:0006098, GO:0019252, GO:0034660, GO:0009535, GO:0010207, GO:0010190, GO:0009902, GO:0010027
	Contig11574_22777_39573_plus	gi|643703989|gb|KDP21053.1|hypothetical protein JCGZ_21524 [Jatropha curcas]	GO:0055085, GO:0005509, GO:0016021
	Contig11574_22777_39573_plus_variant_1	gi|643703989|gb|KDP21053.1|hypothetical protein JCGZ_21524 [Jatropha curcas]	GO:0055085, GO:0005509, GO:0016021
	Contig11574_36135_39573_plus	gi|643703989|gb|KDP21053.1|hypothetical protein JCGZ_21524 [Jatropha curcas]	GO:0055085, GO:0005509, GO:0016021
	Contig11574_36432_39573_plus	gi|643703989|gb|KDP21053.1|hypothetical protein JCGZ_21524 [Jatropha curcas]	GO:0055085, GO:0005509, GO:0016021
	Contig11574_36438_39573_plus	gi|643703989|gb|KDP21053.1|hypothetical protein JCGZ_21524 [Jatropha curcas]	GO:0055085, GO:0005509, GO:0016021
	Contig11574_36438_39573_plus_variant_1	gi|643703989|gb|KDP21053.1|hypothetical protein JCGZ_21524 [Jatropha curcas]	GO:0055085, GO:0005509, GO:0016021
*	Contig1158_129144_130991_-	gi|802770481|ref|XP_012090633.1|PREDICTED: bidirectional sugar transporter SWEET10-like [Jatropha curcas]	GO:0016020, GO:0016021, GO:0008643, GO:0006810, GO:0005886
	Contig115919_7581_9433_plus	gi|164605006|dbj|BAF98299.1|geranyl-diphosphate synthase [Hevea brasiliensis]	GO:0008299, GO:0004161, GO:0016740
	Contig115919_7581_10712_plus	gi|164605006|dbj|BAF98299.1|geranyl-diphosphate synthase [Hevea brasiliensis]	GO:0008299, GO:0004161, GO:0016740
	Contig115919_7581_10712_plus_variant_1	gi|164605006|dbj|BAF98299.1|geranyl-diphosphate synthase [Hevea brasiliensis]	GO:0008299, GO:0004161, GO:0016740
	Contig115919_7581_10712_plus_variant_2	gi|164605006|dbj|BAF98299.1|geranyl-diphosphate synthase [Hevea brasiliensis]	GO:0008299, GO:0004161, GO:0016740
	Contig116_98207_101582_plus	gi|17865693|sp|P25819.3|CATA2_ARATH	GO:0006979, GO:0004601, GO:0016491, GO:0046872, GO:0004096, GO:0020037, GO:0055114, GO:0042744
	Contig116_98223_101582_plus	gi|567217050|ref|XP_006412154.1|hypothetical protein EUTSA_v10024932mg [Eutrema salsugineum]	GO:0006979, GO:0004601, GO:0046872, GO:0016491, GO:0004096, GO:0020037, GO:0055114, GO:0042744
	Contig116_269366_272640_-	gi|75313300|sp|Q9SD02.1|P2C47_ARATH	GO:0004722, GO:0046872, GO:0003824, GO:0006470, GO:0043169, GO:0004721, GO:0016787	EEF40718.1, XP_002521731.1
	Contig116_269607_272638_-	gi|728831019|gb|KHG10462.1|hypothetical protein F383_08350 [Gossypium arboreum]	GO:0004722, GO:0046872, GO:0003824, GO:0006470, GO:0043169, GO:0004721, GO:0016787
	Contig116264_347_743_plus	gi|643738130|gb|KDP44118.1|hypothetical protein JCGZ_05585 [Jatropha curcas]	GO:0007165, GO:0006629, GO:0016042, GO:0004871, GO:0035556, GO:0008081, GO:0016787, GO:0004435, GO:0005622
	Contig116701_2880_7170_plus	gi|224081897|ref|XP_002306519.1|hypothetical protein POPTR_0005s19410g [Populus trichocarpa]	GO:0055085
	Contig116701_2914_14751_plus	gi|802570243|ref|XP_012068072.1|PREDICTED: oligopeptide transporter 2 [Jatropha curcas]	GO:0055085
	Contig11689_61525_69200_plus	gi|3024426|sp|Q42910.1|PPDK_MESCR	GO:0046872, GO:0003824, GO:0050242, GO:0016772, GO:0016310, GO:0006090, GO:0016301, GO:0005524
	Contig11689_61525_69200_plus_variant_1	gi|3024426|sp|Q42910.1|PPDK_MESCR_variant_1	GO:0046872, GO:0003824, GO:0050242, GO:0016772, GO:0016310, GO:0006090, GO:0016301, GO:0005524
	Contig11689_61594_69114_plus	gi|3024426|sp|Q42910.1|PPDK_MESCR	GO:0046872, GO:0003824, GO:0050242, GO:0016772, GO:0016310, GO:0006090, GO:0016301, GO:0005524
	Contig117_175193_177560_plus	gi|255555635|ref|XP_002518853.1|transferase, putative [Ricinus communis]	GO:0016757, GO:0016020, GO:0016021, GO:0016760, GO:0030244, GO:0016740	XP_002518853.1, EEF43386.1
	Contig117_175193_177732_plus	gi|255555635|ref|XP_002518853.1|transferase, putative [Ricinus communis]	GO:0016757, GO:0016020, GO:0016021, GO:0016760, GO:0030244, GO:0016740	XP_002518853.1, EEF43386.1
	Contig117807_40010_41205_-	gi|255572056|ref|XP_002526969.1|methyltransferase, putative [Ricinus communis]	GO:0008152, GO:0016740, GO:0008168, GO:0032259	EEF35456.1, XP_002526969.1
	Contig117807_40010_41205_-_variant_1	gi|802539569|ref|XP_012071658.1|PREDICTED: uncharacterized protein LOC105633639 [Jatropha curcas]	GO:0008152, GO:0008168, GO:0032259
	Contig11794_25791_29344_-	gi|255541590|ref|XP_002511859.1|transcription factor, putative [Ricinus communis]	GO:0032440, GO:0016491, GO:0046983, GO:0055114	EEF50528.1, XP_002511859.1
	Contig11794_25791_29344_-_variant_1	gi|255541590|ref|XP_002511859.1|transcription factor, putative [Ricinus communis]	GO:0032440, GO:0016491, GO:0046983, GO:0055114	EEF50528.1, XP_002511859.1
	Contig11794_25791_29345_-	gi|731421350|ref|XP_010661717.1|PREDICTED: myc anthocyanin regulatory protein isoform X1 [Vitis vinifera]	GO:0003700, GO:0046983, GO:0006355, GO:0001708, GO:0009913, GO:0009957, GO:0048629	XP_010661717.1
	Contig11794_25791_29351_-	gi|731421350|ref|XP_010661717.1|PREDICTED: myc anthocyanin regulatory protein isoform X1 [Vitis vinifera]	GO:0003700, GO:0046983, GO:0006355, GO:0001708, GO:0009913, GO:0009957, GO:0048629	XP_010661717.1
	Contig11794_26068_29198_-	gi|255541590|ref|XP_002511859.1|transcription factor, putative [Ricinus communis]	GO:0032440, GO:0016491, GO:0046983, GO:0055114	EEF50528.1, XP_002511859.1
	Contig1195_541978_551963_plus	gi|802592769|ref|XP_012071760.1|PREDICTED: probable E3 ubiquitin-protein ligase ARI2 [Jatropha curcas]	GO:0008270, GO:0046872, GO:0016567, GO:0004842
	Contig1195_541978_551963_plus_variant_1	gi|802592769|ref|XP_012071760.1|PREDICTED: probable E3 ubiquitin-protein ligase ARI2 [Jatropha curcas]	GO:0008270, GO:0046872, GO:0016567, GO:0004842
	Contig1195_541978_551963_plus_variant_2	gi|802592769|ref|XP_012071760.1|PREDICTED: probable E3 ubiquitin-protein ligase ARI2 [Jatropha curcas]	GO:0008270, GO:0046872, GO:0016567, GO:0004842
	Contig1195_541978_551963_plus_variant_3	gi|802592769|ref|XP_012071760.1|PREDICTED: probable E3 ubiquitin-protein ligase ARI2 [Jatropha curcas]	GO:0008270, GO:0046872, GO:0016567, GO:0004842
	Contig1195_541978_551963_plus_variant_4	gi|802592769|ref|XP_012071760.1|PREDICTED: probable E3 ubiquitin-protein ligase ARI2 [Jatropha curcas]	GO:0008270, GO:0046872, GO:0016567, GO:0004842
	Contig1195_541978_552117_plus	gi|802592769|ref|XP_012071760.1|PREDICTED: probable E3 ubiquitin-protein ligase ARI2 [Jatropha curcas]	GO:0008270, GO:0046872, GO:0016567, GO:0004842
	Contig1195_541978_552117_plus_variant_1	gi|802592769|ref|XP_012071760.1|PREDICTED: probable E3 ubiquitin-protein ligase ARI2 [Jatropha curcas]	GO:0008270, GO:0046872, GO:0016567, GO:0004842
	Contig1195_384779_386210_-	gi|566202399|ref|XP_006375073.1|hypothetical protein POPTR_0014s04130g [Populus trichocarpa]	GO:0008152, GO:0016757, GO:0016758, GO:0016740
	Contig120_351446_381873_plus	gi|641852708|gb|KDO71573.1|hypothetical protein CISIN_1g004283mg [Citrus sinensis]	GO:0008270
	Contig120_351901_353156_plus	gi|255583448|ref|XP_002532483.1|zinc finger protein, putative [Ricinus communis]	GO:0008270	EEF29907.1, XP_002532483.1
	Contig120_378425_381873_plus	gi|255583448|ref|XP_002532483.1|zinc finger protein, putative [Ricinus communis]	GO:0008270	EEF29907.1, XP_002532483.1
	Contig120_464945_467967_plus	gi|802555411|ref|XP_012065419.1|PREDICTED: uncharacterized protein LOC105628582 [Jatropha curcas]	GO:0055085, GO:0016021
	Contig120_464945_467992_plus	gi|359480743|ref|XP_002276744.2|PREDICTED: uncharacterized transporter YBR287W [Vitis vinifera]	GO:0055085, GO:0016021
	Contig120_464945_467992_plus_variant_1	gi|359480743|ref|XP_002276744.2|PREDICTED: uncharacterized transporter YBR287W [Vitis vinifera]	GO:0055085, GO:0016021
	Contig120_691144_695554_-	gi|231688|sp|P30567.1|CATA2_GOSHI	GO:0006979, GO:0004601, GO:0016491, GO:0046872, GO:0004096, GO:0020037, GO:0055114, GO:0042744
*	Contig120_747127_757973_-	gi|255561365|ref|XP_002521693.1|DNA-damage-inducible protein f, putative [Ricinus communis]	GO:0055085, GO:0016020, GO:0015297, GO:0016021, GO:0006855, GO:0015238	EEF40680.1, XP_002521693.1
*	Contig120_751702_757970_-	gi|802555295|ref|XP_012065355.1|PREDICTED: MATE efflux family protein 3, chloroplastic-like [Jatropha curcas]	GO:0055085, GO:0016020, GO:0015297, GO:0016021, GO:0006855, GO:0015238
*	Contig120_751702_757977_-_variant_1	gi|802555295|ref|XP_012065355.1|PREDICTED: MATE efflux family protein 3, chloroplastic-like [Jatropha curcas]	GO:0055085, GO:0016020, GO:0015297, GO:0016021, GO:0006855, GO:0015238
*	Contig120_751702_757986_-_variant_3	gi|802555295|ref|XP_012065355.1|PREDICTED: MATE efflux family protein 3, chloroplastic-like [Jatropha curcas]	GO:0055085, GO:0016020, GO:0015297, GO:0016021, GO:0006855, GO:0015238
*	Contig120_751702_757986_-_variant_4	gi|802555295|ref|XP_012065355.1|PREDICTED: MATE efflux family protein 3, chloroplastic-like [Jatropha curcas]	GO:0055085, GO:0016020, GO:0015297, GO:0016021, GO:0006855, GO:0015238
*	Contig120_751702_757986_-_variant_5	gi|802555295|ref|XP_012065355.1|PREDICTED: MATE efflux family protein 3, chloroplastic-like [Jatropha curcas]	GO:0055085, GO:0016020, GO:0015297, GO:0016021, GO:0006855, GO:0015238
	Contig12022_184776_188248_plus	gi|659066182|ref|NP_001280909.1|vacuolar cation/proton exchanger 3 [Malus domestica]	GO:0015369, GO:0006812, GO:0055085, GO:0006816, GO:0098655, GO:0016020, GO:0016021, GO:0008324, GO:0070588
	Contig12022_184787_187142_plus	gi|75163726|sp|Q93Z81.1|CAX3_ARATH	GO:0015369, GO:0006812, GO:0055085, GO:0098655, GO:0006816, GO:0016020, GO:0016021, GO:0008324, GO:0070588
	Contig12022_184812_188193_plus	gi|566209887|ref|XP_002323578.2|Ca2+/H+ exchanger family protein [Populus trichocarpa]	GO:0015369, GO:0006812, GO:0055085, GO:0016020, GO:0006816, GO:0098655, GO:0016021, GO:0008324, GO:0070588
	Contig1205_52139_54637_-	gi|802592547|ref|XP_012071644.1|PREDICTED: random slug protein 5 [Jatropha curcas]	GO:0006810, GO:0005215, GO:0005622
	Contig1205_52139_54672_-	gi|802592547|ref|XP_012071644.1|PREDICTED: random slug protein 5 [Jatropha curcas]	GO:0006810, GO:0005215, GO:0005622
*	Contig1221_264909_271108_-	gi|297797347|ref|XP_002866558.1|CBS domain-containing protein [Arabidopsis lyrata subsp. lyrata]	GO:0009738, GO:0010363, GO:0009863, GO:0006612, GO:0035556, GO:0009867, GO:0009723, GO:0005622
*	Contig1233_150763_153250_plus	gi|73620644|sp|Q6SJV8.2|CRD1_GOSHI	GO:0015995, GO:0046872, GO:0016491, GO:0055114, GO:0015979, GO:0048529	XP_002523677.1, EEF38712.1
	Contig123689_8958_13492_-	gi|802540857|ref|XP_012078596.1|PREDICTED: uncharacterized protein At1g18480 [Jatropha curcas]	GO:0008152, GO:0016787
	Contig123689_8958_13495_-	gi|548832768|gb|ERM95537.1|hypothetical protein AMTR_s00023p00031940 [Amborella trichopoda]	GO:0010264, GO:0016787, GO:0005777
	Contig12389_13673_17394_plus	gi|2494076|sp|P93338.1|GAPN_NICPL	GO:0008152, GO:0016491, GO:0055114, GO:0016620
	Contig12390_20448_29144_plus	gi|728838721|gb|KHG18164.1|hypothetical protein F383_05480 [Gossypium arboreum]	GO:0046872, GO:0016829, GO:0030570, GO:0045490
	Contig12390_24294_28903_plus	gi|157674317|gb|ABV60263.1|pectate lyase 1 [Hevea brasiliensis]	GO:0046872, GO:0030570, GO:0016829, GO:0045490
	Contig12390_24294_29144_plus	gi|297816804|ref|XP_002876285.1|pectate lyase family protein [Arabidopsis lyrata subsp. lyrata]	GO:0046872, GO:0016829, GO:0030570, GO:0045490
	Contig124677_43730_46736_-	gi|255544792|ref|XP_002513457.1|DNA binding protein, putative [Ricinus communis]	GO:0046983	XP_002513457.1, EEF48860.1
*	Contig1252_23450_26672_plus	gi|255566472|ref|XP_002524221.1|Serine/threonine-protein kinase Nek8, putative [Ricinus communis]	GO:0016310, GO:0016301	XP_002524221.1, EEF38145.1
*	Contig1252_23450_28770_plus	gi|255566472|ref|XP_002524221.1|Serine/threonine-protein kinase Nek8, putative [Ricinus communis]	GO:0016310, GO:0016301	XP_002524221.1, EEF38145.1
*	Contig1252_23450_28770_plus_variant_1	gi|255566472|ref|XP_002524221.1|Serine/threonine-protein kinase Nek8, putative [Ricinus communis]	GO:0016310, GO:0016301	XP_002524221.1, EEF38145.1
*	Contig1252_23450_29515_plus	gi|255566472|ref|XP_002524221.1|Serine/threonine-protein kinase Nek8, putative [Ricinus communis]	GO:0016310, GO:0016301	XP_002524221.1, EEF38145.1
[truncated: 1,093 more rows]

## Sheet: Article info
Article title:	Identification and characterization of jasmonic acid- and linolenic acid-mediated transcriptional regulation of secondary laticifer differentiation in Hevea brasiliensis
[truncated: 6 more rows]
