# Supplementary material for: Identification and characterization of jasmonic acid- and linolenic acid-mediated transcriptional regulation of secondary laticifer differentiation in Hevea brasiliensis
Source: Sci Rep. 2019 Oct 4;9:14296. doi: 10.1038/s41598-019-50800-1 (PMC6778104; doi:10.1038/s41598-019-50800-1)
Supplement: Supplementary file 6 — Supplementary Table 8 [file 41598_2019_50800_MOESM6_ESM.xlsx]

## Sheet: JALAUP
Supplementary Table 8. Gene prediction on the JALA dataset against the GO and Interpro database
	Sense strand transcription (Note: Asterisk indicates FUP dataset)
	SeqName	Description	#GO	GO Names list	GO ID	Enzyme Codes list	InterPro IDs
	Contig1_82821_84093_plus	gi|1173237|sp|P46302.1|RS28_MAIZE|P46302	4	F:structural constituent of ribosome; P:ribosome biogenesis; C:ribosome; P:translation	GO:0005840|GO:0003735|GO:0006412|GO:0042254	-	IPR012340 (G3DSA:2.40.50.GENE3D); IPR000289 (PFAM); IPR000289 (PANTHER); IPR028626 (PROSITE_PATTERNS); IPR000289 (PRODOM); IPR000289 (HAMAP); IPR012340 (SUPERFAMILY)
	Contig1_83567_83762_plus	ribosomal S28,	4	F:structural constituent of ribosome; P:ribosome biogenesis; C:ribosome; P:translation	GO:0005840|GO:0003735|GO:0006412|GO:0042254	-	IPR000289 (PFAM); IPR012340 (G3DSA:2.40.50.GENE3D); IPR000289 (PANTHER); IPR028626 (PROSITE_PATTERNS); IPR000289 (PRODOM); IPR000289 (HAMAP); IPR012340 (SUPERFAMILY)
	Contig10_234395_236291_plus	leucine-rich repeat receptor-like serine threonine tyrosine- kinase SOBIR1	4	F:ATP binding; F:protein binding; F:protein kinase activity; P:protein phosphorylation	GO:0004672|GO:0005515|GO:0005524|GO:0006468	-	Coil (COILS); IPR002290 (SMART); IPR000719 (PFAM); IPR032675 (G3DSA:3.80.10.GENE3D); IPR001611 (PFAM); G3DSA:3.30.200.20 (GENE3D); G3DSA:1.10.510.10 (GENE3D); PTHR27000 (PANTHER); PTHR27000 (PANTHER); PTHR27000:SF9 (PANTHER); IPR008271 (PROSITE_PATTERNS); NON_CYTOPLASMIC_DOMAIN (PHOBIUS); TRANSMEMBRANE (PHOBIUS); CYTOPLASMIC_DOMAIN (PHOBIUS); SIGNAL_PEPTIDE_C_REGION (PHOBIUS); SIGNAL_PEPTIDE_H_RE…
	Contig1006_364468_365652_plus	PREDICTED: uncharacterized protein LOC105634192	-	-	-	-	PTHR33385 (PANTHER); PTHR33385:SF5 (PANTHER)
	Contig1007_153954_155296_plus	EARLY RESPONSIVE TO DEHYDRATION 15	-	-	-	-	PTHR33790 (PANTHER); PTHR33790:SF1 (PANTHER)
	Contig1014_112122_115414_plus	ethylene-responsive transcription factor ERF113	5	F:DNA binding; C:transcription factor complex; F:transcription factor activity, sequence-specific DNA binding; P:regulation of transcription, DNA-templated; P:regulation of transcription, DNA-templated	GO:0003677|GO:0003700|GO:0006355|GO:0005667|GO:0045449	-	IPR001471 (PRINTS); IPR001471 (SMART); IPR001471 (PFAM); IPR001471 (G3DSA:3.30.730.GENE3D); PTHR31190 (PANTHER); PTHR31190:SF1 (PANTHER); SIGNAL_PEPTIDE_C_REGION (PHOBIUS); SIGNAL_PEPTIDE_N_REGION (PHOBIUS); NON_CYTOPLASMIC_DOMAIN (PHOBIUS); SIGNAL_PEPTIDE (PHOBIUS); SIGNAL_PEPTIDE_H_REGION (PHOBIUS); IPR001471 (PROSITE_PROFILES); IPR016177 (SUPERFAMILY)
	Contig1014_112125_115414_plus	AP2 domain transcription factor ,	6	C:nucleus; F:DNA binding; C:transcription factor complex; F:transcription factor activity, sequence-specific DNA binding; P:regulation of transcription, DNA-templated; P:regulation of transcription, DNA-templated	GO:0005634|GO:0003677|GO:0003700|GO:0006355|GO:0005667|GO:0045449	-	no IPS match
	Contig1014_112154_115414_plus	AP2 domain transcription factor ,	6	C:nucleus; F:DNA binding; C:transcription factor complex; F:transcription factor activity, sequence-specific DNA binding; P:regulation of transcription, DNA-templated; P:regulation of transcription, DNA-templated	GO:0005634|GO:0003677|GO:0003700|GO:0006355|GO:0005667|GO:0045449	-	CYTOPLASMIC_DOMAIN (PHOBIUS); NON_CYTOPLASMIC_DOMAIN (PHOBIUS); TRANSMEMBRANE (PHOBIUS); TMhelix (TMHMM)
	Contig1019_277355_278556_plus	Early nodulin,	-	-	-	-	IPR005050 (PFAM); PTHR33605 (PANTHER); PTHR33605:SF1 (PANTHER); SIGNAL_PEPTIDE (PHOBIUS); SIGNAL_PEPTIDE_N_REGION (PHOBIUS); SIGNAL_PEPTIDE_H_REGION (PHOBIUS); SIGNAL_PEPTIDE_C_REGION (PHOBIUS); NON_CYTOPLASMIC_DOMAIN (PHOBIUS); SignalP-noTM (SIGNALP_EUK)
	Contig1019_277417_278556_plus	Early nodulin,	-	-	-	-	no IPS match
	Contig1019_36765_40397_plus	4-coumarate-- ligase 1-like	2	F:catalytic activity; P:metabolic process	GO:0003824|GO:0008152	-	G3DSA:2.30.38.10 (GENE3D); G3DSA:3.30.300.30 (GENE3D); G3DSA:3.40.50.980 (GENE3D); G3DSA:3.40.50.980 (GENE3D); IPR025110 (PFAM); IPR000873 (PFAM); PTHR24096 (PANTHER); PTHR24096:SF149 (PANTHER); IPR020845 (PROSITE_PATTERNS); SSF56801 (SUPERFAMILY)
	Contig1019_36765_40397_plus_variant_1	4-coumarate-- ligase 1-like	2	F:catalytic activity; P:metabolic process	GO:0003824|GO:0008152	-	G3DSA:3.40.50.980 (GENE3D); G3DSA:2.30.38.10 (GENE3D); G3DSA:3.30.300.30 (GENE3D); IPR025110 (PFAM); G3DSA:3.40.50.980 (GENE3D); IPR000873 (PFAM); PTHR24096:SF149 (PANTHER); PTHR24096 (PANTHER); IPR020845 (PROSITE_PATTERNS); SSF56801 (SUPERFAMILY)
	Contig1021_111755_116948_plus	potassium transporter 5-like	3	F:potassium ion transmembrane transporter activity; P:potassium ion transmembrane transport; C:membrane	GO:0016020|GO:0015079|GO:0071805	-	IPR003855 (TIGRFAM); IPR003855 (PFAM); PTHR30540 (PANTHER); PTHR30540:SF25 (PANTHER); CYTOPLASMIC_DOMAIN (PHOBIUS); CYTOPLASMIC_DOMAIN (PHOBIUS); CYTOPLASMIC_DOMAIN (PHOBIUS); TRANSMEMBRANE (PHOBIUS); TRANSMEMBRANE (PHOBIUS); TRANSMEMBRANE (PHOBIUS); TRANSMEMBRANE (PHOBIUS); TRANSMEMBRANE (PHOBIUS); CYTOPLASMIC_DOMAIN (PHOBIUS); NON_CYTOPLASMIC_DOMAIN (PHOBIUS); CYTOPLASMIC_DOMAIN (PHOBIUS); TRAN…
	Contig1021_111834_116948_plus	potassium transporter 5-like	3	F:potassium ion transmembrane transporter activity; P:potassium ion transmembrane transport; C:membrane	GO:0016020|GO:0015079|GO:0071805	-	IPR003855 (TIGRFAM); IPR003855 (PFAM); PTHR30540:SF25 (PANTHER); PTHR30540 (PANTHER); NON_CYTOPLASMIC_DOMAIN (PHOBIUS); NON_CYTOPLASMIC_DOMAIN (PHOBIUS); CYTOPLASMIC_DOMAIN (PHOBIUS); CYTOPLASMIC_DOMAIN (PHOBIUS); TRANSMEMBRANE (PHOBIUS); CYTOPLASMIC_DOMAIN (PHOBIUS); TRANSMEMBRANE (PHOBIUS); TRANSMEMBRANE (PHOBIUS); CYTOPLASMIC_DOMAIN (PHOBIUS); TRANSMEMBRANE (PHOBIUS); TRANSMEMBRANE (PHOBIUS); …
	Contig1031_189780_192128_plus	GDSL esterase lipase At5g33370-like	1	F:hydrolase activity, acting on ester bonds	GO:0016788	-	IPR013830 (G3DSA:3.40.50.GENE3D); IPR001087 (PFAM); PTHR22835:SF259 (PANTHER); PTHR22835 (PANTHER); NON_CYTOPLASMIC_DOMAIN (PHOBIUS); SIGNAL_PEPTIDE_N_REGION (PHOBIUS); SIGNAL_PEPTIDE (PHOBIUS); SIGNAL_PEPTIDE_C_REGION (PHOBIUS); SIGNAL_PEPTIDE_H_REGION (PHOBIUS); SignalP-noTM (SIGNALP_GRAM_NEGATIVE); SignalP-TM (SIGNALP_GRAM_POSITIVE); SignalP-noTM (SIGNALP_EUK); IPR013830 (SUPERFAMILY)
	Contig1031_189855_194950_plus	GDSL esterase lipase At5g33370-like	2	F:hydrolase activity, acting on ester bonds; P:metabolic process	GO:0016788|GO:0008152	-	IPR013830 (G3DSA:3.40.50.GENE3D); PTHR22835:SF259 (PANTHER); PTHR22835 (PANTHER); SIGNAL_PEPTIDE_C_REGION (PHOBIUS); TRANSMEMBRANE (PHOBIUS); SIGNAL_PEPTIDE_H_REGION (PHOBIUS); NON_CYTOPLASMIC_DOMAIN (PHOBIUS); SIGNAL_PEPTIDE (PHOBIUS); CYTOPLASMIC_DOMAIN (PHOBIUS); SIGNAL_PEPTIDE_N_REGION (PHOBIUS); SignalP-TM (SIGNALP_GRAM_POSITIVE); SignalP-noTM (SIGNALP_EUK); SignalP-noTM (SIGNALP_GRAM_NEGATI…
	Contig103140_3020_3422_plus	40S ribosomal S18	5	F:RNA binding; F:structural constituent of ribosome; P:ribosome biogenesis; C:ribosome; P:translation	GO:0005840|GO:0003723|GO:0003735|GO:0006412|GO:0042254	-	NON_CYTOPLASMIC_DOMAIN (PHOBIUS); CYTOPLASMIC_DOMAIN (PHOBIUS); TRANSMEMBRANE (PHOBIUS)
	Contig10327_13994_19215_plus	PREDICTED: uncharacterized protein LOC105141430	1	F:calcium ion binding	GO:0005509	-	IPR011992 (G3DSA:1.10.238.GENE3D); IPR011992 (G3DSA:1.10.238.GENE3D); PTHR34574 (PANTHER); PTHR34574:SF2 (PANTHER); IPR018247 (PROSITE_PATTERNS); IPR002048 (PROSITE_PROFILES); IPR002048 (PROSITE_PROFILES); IPR002048 (PROSITE_PROFILES); IPR002048 (PROSITE_PROFILES); IPR011992 (SUPERFAMILY)
	Contig1040_138742_141194_plus	conserved hypothetical protein	-	-	-	-	no IPS match
*	Contig1040_156499_159035_plus	sphingolipid delta 4 desaturase C-4 hydroxylase des2,	3	F:sphingolipid delta-4 desaturase activity; C:integral component of membrane; P:sphingolipid biosynthetic process	GO:0016021|GO:0042284|GO:0030148	-	IPR013866 (PFAM); IPR011388 (PIRSF); IPR005804 (PFAM); PTHR12879 (PANTHER); CYTOPLASMIC_DOMAIN (PHOBIUS); CYTOPLASMIC_DOMAIN (PHOBIUS); TRANSMEMBRANE (PHOBIUS); TRANSMEMBRANE (PHOBIUS); NON_CYTOPLASMIC_DOMAIN (PHOBIUS); TRANSMEMBRANE (PHOBIUS); CYTOPLASMIC_DOMAIN (PHOBIUS); NON_CYTOPLASMIC_DOMAIN (PHOBIUS); TRANSMEMBRANE (PHOBIUS); NON_CYTOPLASMIC_DOMAIN (PHOBIUS); TRANSMEMBRANE (PHOBIUS)
	Contig10519_50695_51220_plus	hypothetical protein JCGZ_19028	1	F:enzyme inhibitor activity	GO:0004857	-	IPR006501 (SMART); IPR006501 (G3DSA:1.20.140.GENE3D); IPR006501 (TIGRFAM); IPR006501 (PFAM); PTHR31080:SF23 (PANTHER); PTHR31080 (PANTHER); SIGNAL_PEPTIDE_H_REGION (PHOBIUS); SIGNAL_PEPTIDE_N_REGION (PHOBIUS); NON_CYTOPLASMIC_DOMAIN (PHOBIUS); SIGNAL_PEPTIDE (PHOBIUS); SIGNAL_PEPTIDE_C_REGION (PHOBIUS); SignalP-noTM (SIGNALP_EUK); IPR006501 (SUPERFAMILY); TMhelix (TMHMM)
	Contig105328_40468_43441_plus	cysteine protease,	4	F:2-alkenal reductase [NAD(P)] activity; P:proteolysis; F:cysteine-type peptidase activity; P:oxidation-reduction process	GO:0008234|GO:0032440|GO:0006508|GO:0055114	EC:1.3.1.74; EC:3.4	no IPS match
	Contig10578_45168_53624_plus	transcription factor UNE12-like isoform X5	-	-	-	-	TRANSMEMBRANE (PHOBIUS); CYTOPLASMIC_DOMAIN (PHOBIUS); TRANSMEMBRANE (PHOBIUS); NON_CYTOPLASMIC_DOMAIN (PHOBIUS); NON_CYTOPLASMIC_DOMAIN (PHOBIUS); TMhelix (TMHMM)
	Contig10578_47592_53606_plus	transcription factor UNE12-like isoform X5	-	-	-	-	no IPS match
	Contig1059_144127_146628_plus	importin subunit alpha-5	1	F:protein binding	GO:0005515	-	Coil (COILS); IPR000225 (SMART); IPR011989 (G3DSA:1.25.10.GENE3D); IPR000225 (PFAM); PTHR23315:SF56 (PANTHER); PTHR23315 (PANTHER); IPR000225 (PROSITE_PROFILES); IPR000225 (PROSITE_PROFILES); IPR016024 (SUPERFAMILY)
	Contig1059_144296_146018_plus	importin subunit alpha-5	1	F:protein binding	GO:0005515	-	Coil (COILS); IPR000225 (SMART); IPR000225 (PFAM); IPR011989 (G3DSA:1.25.10.GENE3D); PTHR23315 (PANTHER); PTHR23315:SF56 (PANTHER); IPR000225 (PROSITE_PROFILES); IPR000225 (PROSITE_PROFILES); IPR016024 (SUPERFAMILY)
	Contig1059_84702_92519_plus	F-box At1g61340	-	-	-	-	PTHR34049 (PANTHER); PTHR34049:SF1 (PANTHER)
	Contig1059_85009_85720_plus	F-box At1g61340	-	-	-	-	PTHR34049:SF1 (PANTHER); PTHR34049 (PANTHER)
	Contig1059_85009_92519_plus	F-box At1g61340	-	-	-	-	PTHR34049 (PANTHER); PTHR34049:SF1 (PANTHER)
	Contig1059_90967_92363_plus	F-box At1g61340	-	-	-	-	PTHR34049:SF1 (PANTHER); PTHR34049 (PANTHER)
	Contig106321_2680_5533_plus	probable glutathione S-transferase	-	-	-	-	IPR004046 (PFAM); IPR010987 (G3DSA:1.20.1050.GENE3D); IPR012336 (G3DSA:3.40.30.GENE3D); PTHR11260:SF254 (PANTHER); PTHR11260 (PANTHER); IPR010987 (PROSITE_PROFILES); IPR010987 (PROSITE_PROFILES); IPR010987 (SUPERFAMILY); IPR010987 (SUPERFAMILY)
	Contig10697_24226_26694_plus	endo-1,4-beta-glucanase, putative	2	P:carbohydrate metabolic process; F:hydrolase activity, hydrolyzing O-glycosyl compounds	GO:0004553|GO:0005975	-	IPR001701 (PFAM); IPR012341 (G3DSA:1.50.10.GENE3D); PTHR22298:SF32 (PANTHER); PTHR22298 (PANTHER); SIGNAL_PEPTIDE_C_REGION (PHOBIUS); SIGNAL_PEPTIDE_N_REGION (PHOBIUS); SIGNAL_PEPTIDE (PHOBIUS); NON_CYTOPLASMIC_DOMAIN (PHOBIUS); SIGNAL_PEPTIDE_H_REGION (PHOBIUS); SignalP-noTM (SIGNALP_EUK); IPR008928 (SUPERFAMILY); TMhelix (TMHMM)
	Contig10697_24226_26694_plus_variant_1	gi|121784|sp|P05522.1|GUN1_PERAE|P05522_variant_1	2	P:carbohydrate metabolic process; F:hydrolase activity, hydrolyzing O-glycosyl compounds	GO:0004553|GO:0005975	-	IPR012341 (G3DSA:1.50.10.GENE3D); IPR001701 (PFAM); PTHR22298 (PANTHER); PTHR22298:SF32 (PANTHER); SIGNAL_PEPTIDE_C_REGION (PHOBIUS); SIGNAL_PEPTIDE_N_REGION (PHOBIUS); NON_CYTOPLASMIC_DOMAIN (PHOBIUS); SIGNAL_PEPTIDE_H_REGION (PHOBIUS); SIGNAL_PEPTIDE (PHOBIUS); SignalP-noTM (SIGNALP_EUK); IPR008928 (SUPERFAMILY); TMhelix (TMHMM)
	Contig10697_24371_26694_plus	endo-1,4-beta-glucanase, putative	2	P:carbohydrate metabolic process; F:hydrolase activity, hydrolyzing O-glycosyl compounds	GO:0004553|GO:0005975	-	IPR012341 (G3DSA:1.50.10.GENE3D); IPR001701 (PFAM); PTHR22298:SF32 (PANTHER); PTHR22298 (PANTHER); IPR018221 (PROSITE_PATTERNS); IPR018221 (PROSITE_PATTERNS); NON_CYTOPLASMIC_DOMAIN (PHOBIUS); SIGNAL_PEPTIDE_C_REGION (PHOBIUS); SIGNAL_PEPTIDE_N_REGION (PHOBIUS); SIGNAL_PEPTIDE_H_REGION (PHOBIUS); SIGNAL_PEPTIDE (PHOBIUS); SignalP-noTM (SIGNALP_EUK); IPR008928 (SUPERFAMILY); TMhelix (TMHMM)
	Contig10721_27678_28744_plus	metal ion binding ,	2	F:metal ion binding; P:metal ion transport	GO:0046872|GO:0030001	-	IPR006121 (PFAM); G3DSA:3.30.70.100 (GENE3D); PTHR22814 (PANTHER); PTHR22814:SF126 (PANTHER); IPR006121 (PROSITE_PROFILES); IPR006121 (SUPERFAMILY)
	Contig1073_62308_66100_plus	phosphate transporter 1	4	F:inorganic phosphate transmembrane transporter activity; P:transmembrane transport; P:phosphate ion transport; C:integral component of membrane	GO:0016021|GO:0005315|GO:0006817|GO:0055085	-	no IPS match
	Contig1073_62308_77033_plus	phosphate transporter 1	4	F:inorganic phosphate transmembrane transporter activity; P:transmembrane transport; P:phosphate ion transport; C:integral component of membrane	GO:0016021|GO:0005315|GO:0006817|GO:0055085	-	Coil (COILS); IPR004738 (TIGRFAM); IPR005828 (PFAM); G3DSA:1.20.1250.20 (GENE3D); PTHR24064 (PANTHER); PTHR24064:SF279 (PANTHER); PTHR24064:SF279 (PANTHER); TRANSMEMBRANE (PHOBIUS); NON_CYTOPLASMIC_DOMAIN (PHOBIUS); CYTOPLASMIC_DOMAIN (PHOBIUS); CYTOPLASMIC_DOMAIN (PHOBIUS); CYTOPLASMIC_DOMAIN (PHOBIUS); NON_CYTOPLASMIC_DOMAIN (PHOBIUS); TRANSMEMBRANE (PHOBIUS); NON_CYTOPLASMIC_DOMAIN (PHOBIUS); …
	Contig1080_73330_88292_plus	AF170272_1catalase CAT1	8	P:response to oxidative stress; F:metal ion binding; F:catalase activity; P:obsolete peroxidase reaction; P:methane metabolic process; P:oxidation-reduction process; P:tryptophan metabolic process; F:heme binding	GO:0004096|GO:0020037|GO:0046872|GO:0006979|GO:0055114|GO:0006568|GO:0006804|GO:0015947	EC:1.11.1.7; EC:1.11.1.6	no IPS match
	Contig1080_73330_96939_plus	AF170272_1catalase CAT1	7	P:response to oxidative stress; F:catalase activity; P:obsolete peroxidase reaction; P:methane metabolic process; P:oxidation-reduction process; P:tryptophan metabolic process; F:heme binding	GO:0004096|GO:0020037|GO:0006979|GO:0055114|GO:0006568|GO:0006804|GO:0015947	EC:1.11.1.7; EC:1.11.1.6	IPR018028 (PRINTS); IPR011614 (SMART); IPR011614 (G3DSA:2.40.180.GENE3D); IPR011614 (PFAM); IPR024711 (PIRSF); IPR010582 (PFAM); PTHR11465:SF15 (PANTHER); IPR018028 (PANTHER); IPR002226 (PROSITE_PATTERNS); IPR018028 (PROSITE_PROFILES); IPR020835 (SUPERFAMILY)
	Contig1080_73353_96939_plus	AF170272_1catalase CAT1	7	P:response to oxidative stress; F:catalase activity; P:obsolete peroxidase reaction; P:methane metabolic process; P:oxidation-reduction process; P:tryptophan metabolic process; F:heme binding	GO:0004096|GO:0020037|GO:0006979|GO:0055114|GO:0006568|GO:0006804|GO:0015947	EC:1.11.1.7; EC:1.11.1.6	IPR018028 (PRINTS); IPR011614 (SMART); IPR011614 (PFAM); IPR011614 (G3DSA:2.40.180.GENE3D); IPR024711 (PIRSF); IPR010582 (PFAM); IPR018028 (PANTHER); PTHR11465:SF19 (PANTHER); IPR002226 (PROSITE_PATTERNS); IPR024708 (PROSITE_PATTERNS); IPR018028 (PROSITE_PROFILES); IPR020835 (SUPERFAMILY)
	Contig1080_73369_96939_plus	AF170272_1catalase CAT1	7	P:response to oxidative stress; F:catalase activity; P:obsolete peroxidase reaction; P:methane metabolic process; P:oxidation-reduction process; P:tryptophan metabolic process; F:heme binding	GO:0004096|GO:0020037|GO:0006979|GO:0055114|GO:0006568|GO:0006804|GO:0015947	EC:1.11.1.7; EC:1.11.1.6	IPR018028 (PRINTS); IPR011614 (SMART); IPR011614 (PFAM); IPR010582 (PFAM); IPR011614 (G3DSA:2.40.180.GENE3D); IPR024711 (PIRSF); PTHR11465:SF19 (PANTHER); IPR018028 (PANTHER); IPR002226 (PROSITE_PATTERNS); IPR024708 (PROSITE_PATTERNS); IPR018028 (PROSITE_PROFILES); IPR020835 (SUPERFAMILY)
	Contig1080_73398_84097_plus	AF170272_1catalase CAT1	7	P:response to oxidative stress; F:catalase activity; P:obsolete peroxidase reaction; P:methane metabolic process; P:oxidation-reduction process; P:tryptophan metabolic process; F:heme binding	GO:0004096|GO:0020037|GO:0006979|GO:0055114|GO:0006568|GO:0006804|GO:0015947	EC:1.11.1.7; EC:1.11.1.6	IPR018028 (PRINTS); IPR011614 (SMART); IPR010582 (PFAM); IPR011614 (G3DSA:2.40.180.GENE3D); IPR011614 (PFAM); IPR024711 (PIRSF); PTHR11465:SF15 (PANTHER); IPR018028 (PANTHER); IPR002226 (PROSITE_PATTERNS); IPR018028 (PROSITE_PROFILES); IPR020835 (SUPERFAMILY)
	Contig1080_73556_88292_plus	catalase 1	-	-	-	-	no IPS match
	Contig1085_173422_175918_plus	receptor like kinase	3	F:ATP binding; F:protein kinase activity; P:protein phosphorylation	GO:0004672|GO:0005524|GO:0006468	-	IPR002290 (SMART); G3DSA:1.10.510.10 (GENE3D); IPR013320 (G3DSA:2.60.120.GENE3D); G3DSA:1.10.510.10 (GENE3D); IPR001245 (PFAM); IPR000719 (PFAM); G3DSA:3.30.200.20 (GENE3D); PTHR27007 (PANTHER); PTHR27007 (PANTHER); PTHR27007:SF61 (PANTHER); IPR017441 (PROSITE_PATTERNS); IPR008271 (PROSITE_PATTERNS); IPR000719 (PROSITE_PROFILES); IPR000719 (PROSITE_PROFILES); IPR011009 (SUPERFAMILY); IPR011009 (S…
	Contig109_220850_225343_plus	trehalose-6-phosphate synthase-13	2	F:catalytic activity; P:trehalose biosynthetic process	GO:0003824|GO:0005992	-	G3DSA:3.40.50.2000 (GENE3D); IPR003337 (PFAM); IPR006379 (TIGRFAM); IPR023214 (G3DSA:3.40.50.GENE3D); IPR001830 (PFAM); G3DSA:3.40.50.2000 (GENE3D); IPR003337 (TIGRFAM); PTHR10788:SF14 (PANTHER); PTHR10788 (PANTHER); TRANSMEMBRANE (PHOBIUS); SIGNAL_PEPTIDE_C_REGION (PHOBIUS); CYTOPLASMIC_DOMAIN (PHOBIUS); TRANSMEMBRANE (PHOBIUS); SIGNAL_PEPTIDE_H_REGION (PHOBIUS); SIGNAL_PEPTIDE (PHOBIUS); NON_CY…
	Contig109_220850_225449_plus	trehalose-6-phosphate synthase-13	2	F:catalytic activity; P:trehalose biosynthetic process	GO:0003824|GO:0005992	-	IPR023214 (G3DSA:3.40.50.GENE3D); IPR003337 (TIGRFAM); IPR006379 (TIGRFAM); G3DSA:3.40.50.2000 (GENE3D); IPR001830 (PFAM); G3DSA:3.40.50.2000 (GENE3D); IPR003337 (PFAM); PTHR10788 (PANTHER); PTHR10788:SF14 (PANTHER); IPR023214 (SUPERFAMILY); SSF53756 (SUPERFAMILY)
*	Contig109591_56_571_plus	probable receptor kinase At1g67000	3	F:ATP binding; F:protein kinase activity; P:protein phosphorylation	GO:0004672|GO:0005524|GO:0006468	-	IPR000719 (PFAM); G3DSA:1.10.510.10 (GENE3D); PTHR27009:SF19 (PANTHER); PTHR27009 (PANTHER); IPR008271 (PROSITE_PATTERNS); IPR000719 (PROSITE_PROFILES); IPR011009 (SUPERFAMILY)
	Contig11_336443_341279_plus	alanine aminotransferase 2-like	3	F:pyridoxal phosphate binding; F:catalytic activity; P:biosynthetic process	GO:0003824|GO:0030170|GO:0009058	-	no IPS match
*	Contig1104_40036_42879_plus	DNA binding ,	1	F:DNA binding	GO:0003677	-	IPR017956 (SMART); G3DSA:3.30.1330.80 (GENE3D); IPR005175 (PFAM); IPR017956 (PFAM); PTHR31500:SF14 (PANTHER); PTHR31500 (PANTHER); NON_CYTOPLASMIC_DOMAIN (PHOBIUS); TRANSMEMBRANE (PHOBIUS); CYTOPLASMIC_DOMAIN (PHOBIUS); IPR005175 (PROSITE_PROFILES); SSF117856 (SUPERFAMILY)
*	Contig1104_40043_42879_plus	PREDICTED: putative lysozyme-like protein	1	F:DNA binding	GO:0003677	-	IPR017956 (SMART); IPR017956 (PFAM); IPR005175 (PFAM); G3DSA:3.30.1330.80 (GENE3D); PTHR31500:SF14 (PANTHER); PTHR31500 (PANTHER); CYTOPLASMIC_DOMAIN (PHOBIUS); TRANSMEMBRANE (PHOBIUS); NON_CYTOPLASMIC_DOMAIN (PHOBIUS); IPR005175 (PROSITE_PROFILES); SSF117856 (SUPERFAMILY)
	Contig111_149129_151492_plus	Aspartic ase nepenthesin-1 precursor,	2	F:aspartic-type endopeptidase activity; P:proteolysis	GO:0004190|GO:0006508	EC:3.4.23	IPR021109 (G3DSA:2.40.70.GENE3D); IPR032799 (PFAM); IPR032861 (PFAM); IPR021109 (G3DSA:2.40.70.GENE3D); IPR001461 (PANTHER); PTHR13683:SF258 (PANTHER); IPR021109 (SUPERFAMILY)
	Contig111_149129_151624_plus	Aspartic ase nepenthesin-1 precursor,	2	F:aspartic-type endopeptidase activity; P:proteolysis	GO:0004190|GO:0006508	EC:3.4.23	IPR032861 (PFAM); IPR021109 (G3DSA:2.40.70.GENE3D); IPR021109 (G3DSA:2.40.70.GENE3D); IPR032799 (PFAM); PTHR13683:SF258 (PANTHER); IPR001461 (PANTHER); IPR021109 (SUPERFAMILY)
	Contig11120_21876_23941_plus	casein kinase I-like isoform X2	-	-	-	-	no IPS match
	Contig11120_21876_23941_plus_variant_1	casein kinase I-like isoform X2	-	-	-	-	no IPS match
	Contig11120_21878_24221_plus	casein kinase I-like isoform X2	-	-	-	-	no IPS match
	Contig1114_175080_179254_plus	beta carbonic anhydrase 5, chloroplastic	5	F:zinc ion binding; P:nitrogen compound metabolic process; F:carbonate dehydratase activity; P:carbon utilization; P:one-carbon metabolic process	GO:0004089|GO:0008270|GO:0015976|GO:0006730|GO:0006807	EC:4.2.1.1	SIGNAL_PEPTIDE_N_REGION (PHOBIUS); SIGNAL_PEPTIDE (PHOBIUS); SIGNAL_PEPTIDE_C_REGION (PHOBIUS); NON_CYTOPLASMIC_DOMAIN (PHOBIUS); SIGNAL_PEPTIDE_H_REGION (PHOBIUS); SignalP-TM (SIGNALP_GRAM_POSITIVE)
	Contig1114_175080_182379_plus	beta carbonic anhydrase 5, chloroplastic	5	F:zinc ion binding; P:nitrogen compound metabolic process; F:carbonate dehydratase activity; P:carbon utilization; P:one-carbon metabolic process	GO:0004089|GO:0008270|GO:0015976|GO:0006730|GO:0006807	EC:4.2.1.1	IPR001765 (SMART); IPR001765 (G3DSA:3.40.1050.GENE3D); IPR001765 (PFAM); PTHR11002:SF12 (PANTHER); IPR001765 (PANTHER); IPR015892 (PROSITE_PATTERNS); IPR001765 (SUPERFAMILY)
	Contig1114_175080_182379_plus_variant_1	beta carbonic anhydrase 5, chloroplastic	5	F:zinc ion binding; P:nitrogen compound metabolic process; F:carbonate dehydratase activity; P:carbon utilization; P:one-carbon metabolic process	GO:0004089|GO:0008270|GO:0015976|GO:0006730|GO:0006807	EC:4.2.1.1	IPR001765 (SMART); IPR001765 (PFAM); IPR001765 (G3DSA:3.40.1050.GENE3D); PTHR11002:SF12 (PANTHER); IPR001765 (PANTHER); IPR015892 (PROSITE_PATTERNS); IPR015892 (PROSITE_PATTERNS); IPR001765 (SUPERFAMILY)
	Contig1114_175080_182379_plus_variant_2	beta carbonic anhydrase 5, chloroplastic	5	F:zinc ion binding; P:nitrogen compound metabolic process; F:carbonate dehydratase activity; P:carbon utilization; P:one-carbon metabolic process	GO:0004089|GO:0008270|GO:0015976|GO:0006730|GO:0006807	EC:4.2.1.1	IPR001765 (SMART); IPR001765 (PFAM); IPR001765 (G3DSA:3.40.1050.GENE3D); PTHR11002:SF12 (PANTHER); IPR001765 (PANTHER); IPR015892 (PROSITE_PATTERNS); IPR001765 (SUPERFAMILY)
	Contig1114_175080_182379_plus_variant_3	beta carbonic anhydrase 5, chloroplastic	5	F:zinc ion binding; P:nitrogen compound metabolic process; F:carbonate dehydratase activity; P:carbon utilization; P:one-carbon metabolic process	GO:0004089|GO:0008270|GO:0015976|GO:0006730|GO:0006807	EC:4.2.1.1	IPR001765 (SMART); IPR001765 (PFAM); IPR001765 (G3DSA:3.40.1050.GENE3D); IPR001765 (PANTHER); PTHR11002:SF12 (PANTHER); IPR015892 (PROSITE_PATTERNS); IPR015892 (PROSITE_PATTERNS); IPR001765 (SUPERFAMILY)
	Contig1114_175080_182379_plus_variant_4	beta carbonic anhydrase 5, chloroplastic	5	F:zinc ion binding; P:nitrogen compound metabolic process; F:carbonate dehydratase activity; P:carbon utilization; P:one-carbon metabolic process	GO:0004089|GO:0008270|GO:0015976|GO:0006730|GO:0006807	EC:4.2.1.1	IPR001765 (SMART); IPR001765 (G3DSA:3.40.1050.GENE3D); IPR001765 (PFAM); PTHR11002:SF12 (PANTHER); IPR001765 (PANTHER); IPR015892 (PROSITE_PATTERNS); IPR015892 (PROSITE_PATTERNS); IPR001765 (SUPERFAMILY)
	Contig1114_175080_182379_plus_variant_5	beta carbonic anhydrase 5, chloroplastic	5	F:zinc ion binding; P:nitrogen compound metabolic process; F:carbonate dehydratase activity; P:carbon utilization; P:one-carbon metabolic process	GO:0004089|GO:0008270|GO:0015976|GO:0006730|GO:0006807	EC:4.2.1.1	IPR001765 (SMART); IPR001765 (PFAM); IPR001765 (G3DSA:3.40.1050.GENE3D); IPR001765 (PANTHER); PTHR11002:SF12 (PANTHER); IPR015892 (PROSITE_PATTERNS); IPR015892 (PROSITE_PATTERNS); IPR001765 (SUPERFAMILY)
	Contig1114_175080_182379_plus_variant_6	beta carbonic anhydrase 5, chloroplastic	5	F:zinc ion binding; P:nitrogen compound metabolic process; F:carbonate dehydratase activity; P:carbon utilization; P:one-carbon metabolic process	GO:0004089|GO:0008270|GO:0015976|GO:0006730|GO:0006807	EC:4.2.1.1	IPR001765 (SMART); IPR001765 (PFAM); IPR001765 (G3DSA:3.40.1050.GENE3D); PTHR11002:SF12 (PANTHER); IPR001765 (PANTHER); IPR015892 (PROSITE_PATTERNS); IPR001765 (SUPERFAMILY)
	Contig1114_175080_182379_plus_variant_7	beta carbonic anhydrase 5, chloroplastic	5	F:zinc ion binding; P:nitrogen compound metabolic process; F:carbonate dehydratase activity; P:carbon utilization; P:one-carbon metabolic process	GO:0004089|GO:0008270|GO:0015976|GO:0006730|GO:0006807	EC:4.2.1.1	IPR001765 (SMART); IPR001765 (G3DSA:3.40.1050.GENE3D); IPR001765 (PFAM); IPR001765 (PANTHER); PTHR11002:SF12 (PANTHER); IPR015892 (PROSITE_PATTERNS); IPR015892 (PROSITE_PATTERNS); IPR001765 (SUPERFAMILY)
	Contig1114_175080_182379_plus_variant_8	beta carbonic anhydrase 5, chloroplastic	5	F:zinc ion binding; P:nitrogen compound metabolic process; F:carbonate dehydratase activity; P:carbon utilization; P:one-carbon metabolic process	GO:0004089|GO:0008270|GO:0015976|GO:0006730|GO:0006807	EC:4.2.1.1	IPR001765 (SMART); IPR001765 (G3DSA:3.40.1050.GENE3D); IPR001765 (PFAM); IPR001765 (PANTHER); PTHR11002:SF12 (PANTHER); IPR015892 (PROSITE_PATTERNS); IPR015892 (PROSITE_PATTERNS); IPR001765 (SUPERFAMILY)
	Contig1114_175080_182379_plus_variant_9	beta carbonic anhydrase 5, chloroplastic	5	F:zinc ion binding; P:nitrogen compound metabolic process; F:carbonate dehydratase activity; P:carbon utilization; P:one-carbon metabolic process	GO:0004089|GO:0008270|GO:0015976|GO:0006730|GO:0006807	EC:4.2.1.1	IPR001765 (SMART); IPR001765 (PFAM); IPR001765 (G3DSA:3.40.1050.GENE3D); PTHR11002:SF12 (PANTHER); IPR001765 (PANTHER); IPR015892 (PROSITE_PATTERNS); IPR015892 (PROSITE_PATTERNS); IPR001765 (SUPERFAMILY)
	Contig1114_175437_182379_plus	beta carbonic anhydrase 5, chloroplastic	5	F:zinc ion binding; P:nitrogen compound metabolic process; F:carbonate dehydratase activity; P:carbon utilization; P:one-carbon metabolic process	GO:0004089|GO:0008270|GO:0015976|GO:0006730|GO:0006807	EC:4.2.1.1	IPR001765 (SMART); IPR001765 (PFAM); IPR001765 (G3DSA:3.40.1050.GENE3D); IPR001765 (PANTHER); PTHR11002:SF12 (PANTHER); IPR015892 (PROSITE_PATTERNS); IPR001765 (SUPERFAMILY)
	Contig1114_177457_182379_plus	carbonic anhydrase,	4	F:zinc ion binding; P:nitrogen compound metabolic process; F:carbonate dehydratase activity; P:one-carbon metabolic process	GO:0004089|GO:0008270|GO:0006730|GO:0006807	EC:4.2.1.1	IPR001765 (PFAM); IPR001765 (G3DSA:3.40.1050.GENE3D); IPR001765 (PANTHER); PTHR11002:SF12 (PANTHER); IPR001765 (SUPERFAMILY)
	Contig1115_24233_32124_plus	4-coumarate-- ligase 2-like	2	F:catalytic activity; P:metabolic process	GO:0003824|GO:0008152	-	G3DSA:3.30.300.30 (GENE3D); IPR025110 (PFAM); G3DSA:2.30.38.10 (GENE3D); IPR000873 (PFAM); G3DSA:3.40.50.980 (GENE3D); G3DSA:3.40.50.980 (GENE3D); PTHR24096 (PANTHER); PTHR24096:SF149 (PANTHER); IPR020845 (PROSITE_PATTERNS); SSF56801 (SUPERFAMILY)
	Contig1115_24233_32124_plus_variant_1	4-coumarate-- ligase 2-like	2	F:catalytic activity; P:metabolic process	GO:0003824|GO:0008152	-	G3DSA:3.40.50.980 (GENE3D); IPR000873 (PFAM); G3DSA:3.30.300.30 (GENE3D); G3DSA:3.40.50.980 (GENE3D); IPR025110 (PFAM); G3DSA:2.30.38.10 (GENE3D); PTHR24096 (PANTHER); PTHR24096:SF149 (PANTHER); IPR020845 (PROSITE_PATTERNS); SSF56801 (SUPERFAMILY)
	Contig1115_24259_32124_plus	4-coumarate-- ligase 2-like	2	F:catalytic activity; P:metabolic process	GO:0003824|GO:0008152	-	G3DSA:2.30.38.10 (GENE3D); G3DSA:3.40.50.980 (GENE3D); G3DSA:3.30.300.30 (GENE3D); IPR025110 (PFAM); G3DSA:3.40.50.980 (GENE3D); IPR000873 (PFAM); PTHR24096 (PANTHER); PTHR24096:SF149 (PANTHER); IPR020845 (PROSITE_PATTERNS); SSF56801 (SUPERFAMILY)
	Contig1115_24277_32124_plus	4-coumarate-- ligase 2-like	2	F:catalytic activity; P:metabolic process	GO:0003824|GO:0008152	-	G3DSA:2.30.38.10 (GENE3D); IPR000873 (PFAM); G3DSA:3.30.300.30 (GENE3D); G3DSA:3.40.50.980 (GENE3D); G3DSA:2.30.38.10 (GENE3D); G3DSA:3.40.50.980 (GENE3D); IPR025110 (PFAM); PTHR24096:SF149 (PANTHER); PTHR24096 (PANTHER); PTHR24096:SF149 (PANTHER); PTHR24096 (PANTHER); IPR020845 (PROSITE_PATTERNS); SSF56801 (SUPERFAMILY); SSF56801 (SUPERFAMILY)
	Contig111881_50724_52796_plus	PREDICTED: uncharacterized protein LOC105645255	1	F:transferase activity, transferring glycosyl groups	GO:0016757	-	IPR007657 (PFAM); PTHR20961 (PANTHER); PTHR20961 (PANTHER); PTHR20961:SF12 (PANTHER); PTHR20961:SF12 (PANTHER); NON_CYTOPLASMIC_DOMAIN (PHOBIUS); CYTOPLASMIC_DOMAIN (PHOBIUS); TRANSMEMBRANE (PHOBIUS); TMhelix (TMHMM)
	Contig111985_63368_69845_plus	beta-galactosidase, putative	2	P:carbohydrate metabolic process; F:hydrolase activity, hydrolyzing O-glycosyl compounds	GO:0004553|GO:0005975	-	IPR008979 (G3DSA:2.60.120.GENE3D); IPR013781 (G3DSA:3.20.20.GENE3D); IPR031330 (PFAM); PTHR23421:SF51 (PANTHER); IPR001944 (PANTHER); IPR017853 (SUPERFAMILY); IPR008979 (SUPERFAMILY)
	Contig111985_63368_69845_plus_variant_1	beta-galactosidase, putative	3	P:carbohydrate metabolic process; F:hydrolase activity, hydrolyzing O-glycosyl compounds; F:carbohydrate binding	GO:0004553|GO:0030246|GO:0005975	-	IPR001944 (PRINTS); IPR000922 (PFAM); IPR008979 (G3DSA:2.60.120.GENE3D); IPR031330 (PFAM); IPR013781 (G3DSA:3.20.20.GENE3D); IPR001944 (PANTHER); IPR001944 (PANTHER); PTHR23421:SF51 (PANTHER); IPR019801 (PROSITE_PATTERNS); SIGNAL_PEPTIDE_N_REGION (PHOBIUS); SIGNAL_PEPTIDE_H_REGION (PHOBIUS); SIGNAL_PEPTIDE_C_REGION (PHOBIUS); NON_CYTOPLASMIC_DOMAIN (PHOBIUS); SIGNAL_PEPTIDE (PHOBIUS); IPR000922 (…
	Contig111985_63451_70109_plus	beta-galactosidase, putative	3	P:carbohydrate metabolic process; F:hydrolase activity, hydrolyzing O-glycosyl compounds; F:carbohydrate binding	GO:0004553|GO:0030246|GO:0005975	-	IPR001944 (PRINTS); IPR008979 (G3DSA:2.60.120.GENE3D); IPR013781 (G3DSA:3.20.20.GENE3D); IPR000922 (PFAM); IPR031330 (PFAM); PTHR23421:SF51 (PANTHER); IPR001944 (PANTHER); IPR001944 (PANTHER); PTHR23421:SF51 (PANTHER); IPR019801 (PROSITE_PATTERNS); SIGNAL_PEPTIDE_H_REGION (PHOBIUS); SIGNAL_PEPTIDE_C_REGION (PHOBIUS); NON_CYTOPLASMIC_DOMAIN (PHOBIUS); SIGNAL_PEPTIDE (PHOBIUS); SIGNAL_PEPTIDE_N_REG…
	Contig111985_63733_69567_plus	unnamed protein product	3	P:carbohydrate metabolic process; F:hydrolase activity, hydrolyzing O-glycosyl compounds; F:carbohydrate binding	GO:0004553|GO:0030246|GO:0005975	-	IPR001944 (PRINTS); IPR000922 (PFAM); IPR013781 (G3DSA:3.20.20.GENE3D); IPR031330 (PFAM); IPR008979 (G3DSA:2.60.120.GENE3D); PTHR23421:SF51 (PANTHER); IPR001944 (PANTHER); PTHR23421:SF51 (PANTHER); IPR001944 (PANTHER); IPR019801 (PROSITE_PATTERNS); SIGNAL_PEPTIDE (PHOBIUS); SIGNAL_PEPTIDE_H_REGION (PHOBIUS); SIGNAL_PEPTIDE_N_REGION (PHOBIUS); NON_CYTOPLASMIC_DOMAIN (PHOBIUS); SIGNAL_PEPTIDE_C_REG…
	Contig112082_23339_25312_plus	secoisolariciresinol dehydrogenase-like	2	F:oxidoreductase activity; P:metabolic process	GO:0016491|GO:0008152	-	IPR002347 (PRINTS); IPR002198 (PRINTS); IPR016040 (G3DSA:3.40.50.GENE3D); IPR002198 (PFAM); PTHR24322:SF571 (PANTHER); PTHR24322:SF571 (PANTHER); PTHR24322 (PANTHER); PTHR24322 (PANTHER); IPR016040 (SUPERFAMILY)
	Contig112082_23684_25312_plus	secoisolariciresinol dehydrogenase-like	2	F:oxidoreductase activity; P:metabolic process	GO:0016491|GO:0008152	-	IPR002198 (PRINTS); IPR002347 (PRINTS); IPR002198 (PFAM); IPR016040 (G3DSA:3.40.50.GENE3D); PTHR24322 (PANTHER); PTHR24322:SF571 (PANTHER); PTHR24322 (PANTHER); PTHR24322:SF571 (PANTHER); IPR016040 (SUPERFAMILY)
	Contig1123_155731_157559_plus	PREDICTED: uncharacterized protein LOC105647324	1	F:protein binding	GO:0005515	-	G3DSA:2.20.70.10 (GENE3D); PTHR14791:SF27 (PANTHER); PTHR14791 (PANTHER); IPR001202 (SUPERFAMILY)
	Contig11282_92367_97765_plus	bifunctional dihydrofolate reductase-thymidylate synthase 1	9	F:thymidylate synthase activity; P:pyrimidine nucleobase metabolic process; P:dihydrofolate biosynthetic process; P:folic acid biosynthetic process; P:dTMP biosynthetic process; P:oxidation-reduction process; F:dihydrofolate reductase activity; P:glycine biosynthetic process; P:one-carbon metabolic process	GO:0004146|GO:0004799|GO:0006231|GO:0006545|GO:0006730|GO:0055114|GO:0006761|GO:0046656|GO:0006206	EC:2.1.1.45; EC:1.5.1.3	IPR000398 (PRINTS); IPR000398 (TIGRFAM); IPR001796 (PFAM); IPR000398 (PFAM); IPR012262 (PIRSF); IPR023451 (G3DSA:3.30.572.GENE3D); IPR024072 (G3DSA:3.40.430.GENE3D); PTHR11548:SF2 (PANTHER); PTHR11548 (PANTHER); IPR020940 (PROSITE_PATTERNS); IPR017925 (PROSITE_PATTERNS); IPR001796 (PROSITE_PROFILES); IPR024072 (SUPERFAMILY); IPR023451 (SUPERFAMILY)
	Contig11282_92367_97765_plus_variant_1	bifunctional dihydrofolate reductase-thymidylate synthase 1	7	F:NADP binding; P:nucleotide biosynthetic process; P:dihydrofolate biosynthetic process; P:folic acid biosynthetic process; P:oxidation-reduction process; F:dihydrofolate reductase activity; P:glycine biosynthetic process	GO:0004146|GO:0050661|GO:0006545|GO:0009165|GO:0055114|GO:0006761|GO:0046656	EC:1.5.1.3	IPR012259 (PRINTS); IPR024072 (G3DSA:3.40.430.GENE3D); IPR001796 (PFAM); PTHR11548 (PANTHER); PTHR11548:SF2 (PANTHER); IPR017925 (PROSITE_PATTERNS); IPR001796 (PROSITE_PROFILES); IPR024072 (SUPERFAMILY)
	Contig113379_4465_8998_plus	beta-xylosidase alpha-L-arabinofuranosidase 1	2	P:carbohydrate metabolic process; F:hydrolase activity, hydrolyzing O-glycosyl compounds	GO:0004553|GO:0005975	-	CYTOPLASMIC_DOMAIN (PHOBIUS); TRANSMEMBRANE (PHOBIUS); NON_CYTOPLASMIC_DOMAIN (PHOBIUS); TMhelix (TMHMM)
	Contig11382_4294_16597_plus	X-intrisic subfamily member 2 1	3	C:membrane; P:transport; F:transporter activity	GO:0016020|GO:0005215|GO:0006810	-	IPR000425 (PRINTS); IPR000425 (PFAM); IPR023271 (G3DSA:1.20.1080.GENE3D); IPR000425 (PANTHER); IPR000425 (PANTHER); PTHR19139:SF162 (PANTHER); TRANSMEMBRANE (PHOBIUS); TRANSMEMBRANE (PHOBIUS); CYTOPLASMIC_DOMAIN (PHOBIUS); NON_CYTOPLASMIC_DOMAIN (PHOBIUS); NON_CYTOPLASMIC_DOMAIN (PHOBIUS); CYTOPLASMIC_DOMAIN (PHOBIUS); NON_CYTOPLASMIC_DOMAIN (PHOBIUS); CYTOPLASMIC_DOMAIN (PHOBIUS); CYTOPLASMIC_DO…
	Contig11382_4294_6071_plus	X-intrisic subfamily member 2 1	3	C:membrane; P:transport; F:transporter activity	GO:0016020|GO:0005215|GO:0006810	-	IPR000425 (PRINTS); IPR023271 (G3DSA:1.20.1080.GENE3D); IPR000425 (PFAM); PTHR19139:SF162 (PANTHER); IPR000425 (PANTHER); CYTOPLASMIC_DOMAIN (PHOBIUS); TRANSMEMBRANE (PHOBIUS); CYTOPLASMIC_DOMAIN (PHOBIUS); NON_CYTOPLASMIC_DOMAIN (PHOBIUS); CYTOPLASMIC_DOMAIN (PHOBIUS); TRANSMEMBRANE (PHOBIUS); CYTOPLASMIC_DOMAIN (PHOBIUS); TRANSMEMBRANE (PHOBIUS); NON_CYTOPLASMIC_DOMAIN (PHOBIUS); TRANSMEMBRANE …
	Contig1140_278278_281545_plus	tubulin beta-1 chain	5	F:GTP binding; F:GTPase activity; F:structural constituent of cytoskeleton; C:microtubule; P:microtubule-based process	GO:0005874|GO:0003924|GO:0005200|GO:0005525|GO:0007017	EC:3.6.1; EC:3.6.1.15	Coil (COILS); IPR000217 (PRINTS); IPR002453 (PRINTS); IPR003008 (SMART); IPR018316 (SMART); IPR023123 (G3DSA:1.10.287.GENE3D); IPR003008 (G3DSA:3.40.50.GENE3D); IPR018316 (PFAM); IPR003008 (PFAM); IPR018316 (G3DSA:3.30.1330.GENE3D); IPR000217 (PANTHER); PTHR11588:SF114 (PANTHER); IPR017975 (PROSITE_PATTERNS); IPR013838 (PROSITE_PATTERNS); IPR003008 (SUPERFAMILY); IPR008280 (SUPERFAMILY)
	Contig1140_278324_281306_plus	tubulin beta-1 chain	5	F:GTP binding; F:GTPase activity; F:structural constituent of cytoskeleton; C:microtubule; P:microtubule-based process	GO:0005874|GO:0003924|GO:0005200|GO:0005525|GO:0007017	EC:3.6.1; EC:3.6.1.15	Coil (COILS); IPR000217 (PRINTS); IPR002453 (PRINTS); IPR018316 (SMART); IPR003008 (SMART); IPR018316 (G3DSA:3.30.1330.GENE3D); IPR003008 (PFAM); IPR023123 (G3DSA:1.10.287.GENE3D); IPR018316 (PFAM); IPR003008 (G3DSA:3.40.50.GENE3D); PTHR11588:SF114 (PANTHER); IPR000217 (PANTHER); IPR013838 (PROSITE_PATTERNS); IPR003008 (SUPERFAMILY); IPR008280 (SUPERFAMILY)
	Contig1140_278324_283325_plus	unnamed protein product	5	F:GTP binding; F:GTPase activity; F:structural constituent of cytoskeleton; C:microtubule; P:microtubule-based process	GO:0005874|GO:0003924|GO:0005200|GO:0005525|GO:0007017	EC:3.6.1; EC:3.6.1.15	IPR000217 (PRINTS); IPR002453 (PRINTS); IPR003008 (SMART); IPR003008 (PFAM); IPR003008 (G3DSA:3.40.50.GENE3D); PTHR11588:SF114 (PANTHER); IPR000217 (PANTHER); IPR017975 (PROSITE_PATTERNS); IPR013838 (PROSITE_PATTERNS); IPR003008 (SUPERFAMILY)
	Contig1141_48622_57544_plus	NETWORKED 1A	-	-	-	-	TRANSMEMBRANE (PHOBIUS); SIGNAL_PEPTIDE_C_REGION (PHOBIUS); SIGNAL_PEPTIDE_N_REGION (PHOBIUS); NON_CYTOPLASMIC_DOMAIN (PHOBIUS); SIGNAL_PEPTIDE (PHOBIUS); CYTOPLASMIC_DOMAIN (PHOBIUS); SIGNAL_PEPTIDE_H_REGION (PHOBIUS)
	Contig1141_48766_57523_plus	NETWORKED 1A	-	-	-	-	Coil (COILS); Coil (COILS); Coil (COILS); Coil (COILS); Coil (COILS); Coil (COILS); Coil (COILS); Coil (COILS); Coil (COILS); Coil (COILS); Coil (COILS); Coil (COILS); Coil (COILS); Coil (COILS); Coil (COILS); Coil (COILS); Coil (COILS); Coil (COILS); Coil (COILS); IPR011684 (PFAM); PTHR32258:SF6 (PANTHER); PTHR32258 (PANTHER)
*	Contig1141_69528_73026_plus	kinase atmrk1,	3	F:ATP binding; F:protein kinase activity; P:protein phosphorylation	GO:0004672|GO:0005524|GO:0006468	-	IPR001245 (PRINTS); IPR002290 (SMART); IPR001245 (PFAM); G3DSA:1.10.510.10 (GENE3D); G3DSA:3.30.200.20 (GENE3D); PTHR23257 (PANTHER); PTHR23257:SF499 (PANTHER); PTHR23257:SF499 (PANTHER); PTHR23257 (PANTHER); IPR008271 (PROSITE_PATTERNS); IPR000719 (PROSITE_PROFILES); IPR011009 (SUPERFAMILY)
*	Contig1141_70181_73026_plus	serine threonine- kinase HT1-like isoform X1	2	F:protein kinase activity; P:protein phosphorylation	GO:0004672|GO:0006468	-	G3DSA:1.10.510.10 (GENE3D); IPR001245 (PFAM); PTHR23257 (PANTHER); PTHR23257:SF499 (PANTHER); IPR011009 (SUPERFAMILY)
*	Contig1141_70183_73026_plus	hypothetical protein LR48_Vigan01g237500	3	F:ATP binding; F:protein kinase activity; P:protein phosphorylation	GO:0004672|GO:0005524|GO:0006468	-	IPR001245 (PRINTS); IPR002290 (SMART); IPR001245 (PFAM); G3DSA:3.30.200.20 (GENE3D); G3DSA:1.10.510.10 (GENE3D); PIRSF000654 (PIRSF); PTHR23257 (PANTHER); PTHR23257:SF499 (PANTHER); IPR008271 (PROSITE_PATTERNS); IPR000719 (PROSITE_PROFILES); IPR011009 (SUPERFAMILY)
	Contig114893_4482_5655_plus	Flavonol 4 -sulfotransferase,	1	F:sulfotransferase activity	GO:0008146	-	IPR000863 (PFAM); IPR027417 (G3DSA:3.40.50.GENE3D); PTHR11783 (PANTHER); PTHR11783:SF74 (PANTHER); IPR027417 (SUPERFAMILY)
	Contig115_9083_12064_plus	5-methyltetrahydrofolate:homocysteine methyltransferase,	3	F:S-adenosylmethionine-homocysteine S-methyltransferase activity; P:methylation; P:methionine metabolic process	GO:0008898|GO:0032259|GO:0006555	EC:2.1.1	NON_CYTOPLASMIC_DOMAIN (PHOBIUS); NON_CYTOPLASMIC_DOMAIN (PHOBIUS); CYTOPLASMIC_DOMAIN (PHOBIUS); TRANSMEMBRANE (PHOBIUS); TRANSMEMBRANE (PHOBIUS); TMhelix (TMHMM)
	Contig115_9083_12064_plus_variant_1	5-methyltetrahydrofolate:homocysteine methyltransferase,	3	F:S-adenosylmethionine-homocysteine S-methyltransferase activity; P:methylation; P:methionine metabolic process	GO:0008898|GO:0032259|GO:0006555	EC:2.1.1	TRANSMEMBRANE (PHOBIUS); NON_CYTOPLASMIC_DOMAIN (PHOBIUS); TRANSMEMBRANE (PHOBIUS); CYTOPLASMIC_DOMAIN (PHOBIUS); CYTOPLASMIC_DOMAIN (PHOBIUS); TMhelix (TMHMM)
	Contig115_9083_12064_plus_variant_2	Homocysteine S-methyltransferase	-	-	-	-	IPR003726 (G3DSA:3.20.20.GENE3D); IPR003726 (PFAM); PTHR21091 (PANTHER); PTHR21091:SF6 (PANTHER); IPR003726 (PROSITE_PROFILES); IPR003726 (SUPERFAMILY)
	Contig115_9083_12064_plus_variant_3	5-methyltetrahydrofolate:homocysteine methyltransferase,	3	F:S-adenosylmethionine-homocysteine S-methyltransferase activity; P:methylation; P:methionine metabolic process	GO:0008898|GO:0032259|GO:0006555	EC:2.1.1	CYTOPLASMIC_DOMAIN (PHOBIUS); CYTOPLASMIC_DOMAIN (PHOBIUS); TRANSMEMBRANE (PHOBIUS); TRANSMEMBRANE (PHOBIUS); NON_CYTOPLASMIC_DOMAIN (PHOBIUS); TMhelix (TMHMM)
	Contig115_9135_11789_plus	5-methyltetrahydrofolate:homocysteine methyltransferase,	3	F:S-adenosylmethionine-homocysteine S-methyltransferase activity; P:methylation; P:methionine metabolic process	GO:0008898|GO:0032259|GO:0006555	EC:2.1.1	IPR003726 (PFAM); IPR003726 (G3DSA:3.20.20.GENE3D); PTHR21091:SF114 (PANTHER); PTHR21091 (PANTHER); IPR003726 (PROSITE_PROFILES); IPR003726 (SUPERFAMILY)
	Contig11576_13296_16417_plus	hydrolase, hydrolyzing O-glycosyl compounds,	2	P:carbohydrate metabolic process; F:hydrolase activity, hydrolyzing O-glycosyl compounds	GO:0004553|GO:0005975	-	IPR001000 (PFAM); IPR008979 (G3DSA:2.60.120.GENE3D); IPR013781 (G3DSA:3.20.20.GENE3D); IPR003305 (PFAM); PTHR31490:SF18 (PANTHER); PTHR31490 (PANTHER); IPR017853 (SUPERFAMILY); IPR008979 (SUPERFAMILY)
	Contig11576_13536_16417_plus	hydrolase, hydrolyzing O-glycosyl compounds,	2	P:carbohydrate metabolic process; F:hydrolase activity, hydrolyzing O-glycosyl compounds	GO:0004553|GO:0005975	-	IPR013781 (G3DSA:3.20.20.GENE3D); IPR008979 (G3DSA:2.60.120.GENE3D); IPR001000 (PFAM); PTHR31490:SF18 (PANTHER); PTHR31490 (PANTHER); IPR017853 (SUPERFAMILY); IPR008979 (SUPERFAMILY)
	Contig11576_13536_16417_plus_variant_1	hydrolase, hydrolyzing O-glycosyl compounds,	2	P:carbohydrate metabolic process; F:hydrolase activity, hydrolyzing O-glycosyl compounds	GO:0004553|GO:0005975	-	IPR001000 (PFAM); IPR013781 (G3DSA:3.20.20.GENE3D); PTHR31490 (PANTHER); PTHR31490:SF18 (PANTHER); IPR017853 (SUPERFAMILY)
	Contig1158_47781_50328_plus	omega-hydroxypalmitate O-feruloyl transferase	1	F:transferase activity, transferring acyl groups other than amino-acyl groups	GO:0016747	-	IPR003480 (PFAM); IPR023213 (G3DSA:3.30.559.GENE3D); IPR023213 (G3DSA:3.30.559.GENE3D); PTHR31642:SF43 (PANTHER); PTHR31642 (PANTHER)
	Contig1158_48008_50235_plus	omega-hydroxypalmitate O-feruloyl transferase	2	F:transferase activity, transferring acyl groups other than amino-acyl groups; P:metabolic process	GO:0016747|GO:0008152	-	no IPS match
	Contig116_458599_461955_plus	HMDH3_HEVBR ame: Full=3-hydroxy-3-methylglutaryl-coenzyme A reductase 3 Short=HMG- reductase 3	7	F:NADP binding; C:integral component of membrane; P:coenzyme A metabolic process; P:oxidation-reduction process; P:isoprenoid biosynthetic process; P:steroid biosynthetic process; F:hydroxymethylglutaryl-CoA reductase (NADPH) activity	GO:0016021|GO:0004420|GO:0050661|GO:0008299|GO:0015936|GO:0055114|GO:0006694	EC:1.1.1.34	IPR002202 (PRINTS); IPR023282 (G3DSA:1.10.3270.GENE3D); IPR004554 (TIGRFAM); IPR002202 (PFAM); IPR023074 (G3DSA:3.90.770.GENE3D); IPR009023 (G3DSA:3.30.70.GENE3D); IPR002202 (PANTHER); PTHR10572:SF9 (PANTHER); IPR023076 (PROSITE_PATTERNS); IPR023076 (PROSITE_PATTERNS); IPR023076 (PROSITE_PATTERNS); TRANSMEMBRANE (PHOBIUS); CYTOPLASMIC_DOMAIN (PHOBIUS); NON_CYTOPLASMIC_DOMAIN (PHOBIUS); TRANSMEMBR…
	Contig11609_35099_36281_plus	LOB domain-containing 40	-	-	-	-	IPR004883 (PFAM); IPR017414 (PIRSF); PTHR31304 (PANTHER); PTHR31304:SF3 (PANTHER); IPR004883 (PROSITE_PROFILES)
	Contig116103_1256_2550_plus	ethylene-responsive transcription factor 5-like	5	F:DNA binding; C:transcription factor complex; F:transcription factor activity, sequence-specific DNA binding; P:regulation of transcription, DNA-templated; P:regulation of transcription, DNA-templated	GO:0003677|GO:0003700|GO:0006355|GO:0005667|GO:0045449	-	IPR001471 (PRINTS); IPR001471 (SMART); IPR001471 (G3DSA:3.30.730.GENE3D); IPR001471 (PFAM); PTHR31677 (PANTHER); PTHR31677:SF8 (PANTHER); IPR001471 (PROSITE_PROFILES); IPR016177 (SUPERFAMILY)
	Contig1168_527_1142_plus	feruloyl ortho-hydroxylase 1	3	F:iron ion binding; F:oxidoreductase activity; P:oxidation-reduction process	GO:0005506|GO:0016491|GO:0055114	-	IPR002283 (PRINTS); IPR027443 (G3DSA:2.60.120.GENE3D); IPR005123 (PFAM); PTHR10209 (PANTHER); PTHR10209:SF96 (PANTHER); IPR005123 (PROSITE_PROFILES); SSF51197 (SUPERFAMILY)
	Contig1178_180081_184341_plus_variant_1	PREDICTED: uncharacterized protein LOC105629472 isoform X1	1	F:protein binding	GO:0005515	-	IPR000048 (PFAM); PTHR31250:SF10 (PANTHER); PTHR31250 (PANTHER); IPR000048 (PROSITE_PROFILES)
	Contig1178_180081_190509_plus	PREDICTED: uncharacterized protein LOC105629472 isoform X1	1	F:protein binding	GO:0005515	-	IPR000048 (PFAM); PTHR31250 (PANTHER); PTHR31250:SF10 (PANTHER); IPR000048 (PROSITE_PROFILES)
	Contig1178_182671_184341_plus	PREDICTED: uncharacterized protein LOC105629472 isoform X2	-	-	-	-	PTHR31250 (PANTHER); PTHR31250:SF10 (PANTHER)
	Contig119044_36731_39623_plus	cyclin B,	1	C:nucleus	GO:0005634	-	no IPS match
	Contig119044_37570_39623_plus	G2 mitotic-specific cyclin S13-7-like	1	C:nucleus	GO:0005634	-	no IPS match
*	Contig11909_10316_16235_plus_variant_1	S-locus-specific glyco S13 precursor,	1	P:recognition of pollen	GO:0048544	-	IPR003609 (SMART); IPR001480 (SMART); IPR001480 (G3DSA:2.90.10.GENE3D); IPR000858 (PFAM); IPR003609 (PFAM); IPR001480 (PFAM); IPR013320 (G3DSA:2.60.120.GENE3D); PTHR27002 (PANTHER); PTHR27002:SF97 (PANTHER); CYTOPLASMIC_DOMAIN (PHOBIUS); TRANSMEMBRANE (PHOBIUS); NON_CYTOPLASMIC_DOMAIN (PHOBIUS); IPR003609 (PROSITE_PROFILES); IPR001480 (PROSITE_PROFILES); IPR001480 (SUPERFAMILY); TMhelix (TMHMM)
*	Contig11909_10330_16235_plus	S-locus-specific glyco S13 precursor,	5	F:ATP binding; P:recognition of pollen; P:serine family amino acid metabolic process; F:protein serine/threonine kinase activity; P:protein phosphorylation	GO:0004674|GO:0005524|GO:0006468|GO:0048544|GO:0009069	EC:2.7.11	no IPS match
*	Contig11909_10330_16235_plus_variant_1	S-locus-specific glyco S13 precursor,	1	P:recognition of pollen	GO:0048544	-	IPR001480 (SMART); IPR003609 (SMART); IPR013320 (G3DSA:2.60.120.GENE3D); IPR001480 (PFAM); IPR003609 (PFAM); IPR001480 (G3DSA:2.90.10.GENE3D); IPR000858 (PFAM); PTHR27002:SF97 (PANTHER); PTHR27002 (PANTHER); CYTOPLASMIC_DOMAIN (PHOBIUS); NON_CYTOPLASMIC_DOMAIN (PHOBIUS); TRANSMEMBRANE (PHOBIUS); IPR001480 (PROSITE_PROFILES); IPR003609 (PROSITE_PROFILES); IPR001480 (SUPERFAMILY); TMhelix (TMHMM)
*	Contig11909_11599_14931_plus	S-locus-specific glyco S13 precursor,	5	F:ATP binding; P:recognition of pollen; P:serine family amino acid metabolic process; F:protein serine/threonine kinase activity; P:protein phosphorylation	GO:0004674|GO:0005524|GO:0006468|GO:0048544|GO:0009069	EC:2.7.11	no IPS match
	Contig11909_143971_152044_plus	diacylglycerol kinase 5-like	6	F:ATP binding; P:glycerolipid metabolic process; P:phospholipid catabolic process; F:diacylglycerol kinase activity; P:phosphorylation; P:protein kinase C-activating G-protein coupled receptor signaling pathway	GO:0004143|GO:0005524|GO:0007205|GO:0016310|GO:0009395|GO:0046486	EC:2.7.1.107	CYTOPLASMIC_DOMAIN (PHOBIUS); NON_CYTOPLASMIC_DOMAIN (PHOBIUS); SIGNAL_PEPTIDE_H_REGION (PHOBIUS); SIGNAL_PEPTIDE_N_REGION (PHOBIUS); TRANSMEMBRANE (PHOBIUS); SIGNAL_PEPTIDE_C_REGION (PHOBIUS); SIGNAL_PEPTIDE (PHOBIUS); TMhelix (TMHMM)
	Contig11909_144066_152044_plus	diacylglycerol kinase 5-like	6	F:ATP binding; P:glycerolipid metabolic process; P:phospholipid catabolic process; F:diacylglycerol kinase activity; P:phosphorylation; P:protein kinase C-activating G-protein coupled receptor signaling pathway	GO:0004143|GO:0005524|GO:0007205|GO:0016310|GO:0009395|GO:0046486	EC:2.7.1.107	CYTOPLASMIC_DOMAIN (PHOBIUS); SIGNAL_PEPTIDE_C_REGION (PHOBIUS); TRANSMEMBRANE (PHOBIUS); SIGNAL_PEPTIDE_H_REGION (PHOBIUS); SIGNAL_PEPTIDE_N_REGION (PHOBIUS); SIGNAL_PEPTIDE (PHOBIUS); NON_CYTOPLASMIC_DOMAIN (PHOBIUS); TMhelix (TMHMM)
	Contig11909_144115_151989_plus	diacylglycerol kinase 5-like	6	F:ATP binding; P:glycerolipid metabolic process; P:phospholipid catabolic process; F:diacylglycerol kinase activity; P:phosphorylation; P:protein kinase C-activating G-protein coupled receptor signaling pathway	GO:0004143|GO:0005524|GO:0007205|GO:0016310|GO:0009395|GO:0046486	EC:2.7.1.107	TRANSMEMBRANE (PHOBIUS); CYTOPLASMIC_DOMAIN (PHOBIUS); SIGNAL_PEPTIDE_N_REGION (PHOBIUS); SIGNAL_PEPTIDE (PHOBIUS); SIGNAL_PEPTIDE_H_REGION (PHOBIUS); SIGNAL_PEPTIDE_C_REGION (PHOBIUS); NON_CYTOPLASMIC_DOMAIN (PHOBIUS); TMhelix (TMHMM)
	Contig11909_148260_152044_plus	diacylglycerol kinase 5-like	6	F:ATP binding; P:glycerolipid metabolic process; P:phospholipid catabolic process; F:diacylglycerol kinase activity; P:phosphorylation; P:protein kinase C-activating G-protein coupled receptor signaling pathway	GO:0004143|GO:0005524|GO:0007205|GO:0016310|GO:0009395|GO:0046486	EC:2.7.1.107	TRANSMEMBRANE (PHOBIUS); SIGNAL_PEPTIDE_H_REGION (PHOBIUS); SIGNAL_PEPTIDE (PHOBIUS); CYTOPLASMIC_DOMAIN (PHOBIUS); SIGNAL_PEPTIDE_C_REGION (PHOBIUS); SIGNAL_PEPTIDE_N_REGION (PHOBIUS); NON_CYTOPLASMIC_DOMAIN (PHOBIUS); TMhelix (TMHMM)
	Contig11915_17141_19160_plus	arogenate dehydratase prephenate dehydratase 6, chloroplastic-like	6	P:L-phenylalanine biosynthetic process; P:tryptophan biosynthetic process; P:L-phenylalanine biosynthetic process; P:tyrosine biosynthetic process; F:amino acid binding; F:prephenate dehydratase activity	GO:0004664|GO:0016597|GO:0009094|GO:0000162|GO:0006571|GO:0019274	EC:4.2.1.51	G3DSA:3.30.70.260 (GENE3D); G3DSA:3.40.190.10 (GENE3D); G3DSA:3.40.190.10 (GENE3D); IPR001086 (PFAM); PTHR21022:SF5 (PANTHER); PTHR21022 (PANTHER); IPR018528 (PROSITE_PATTERNS); IPR018528 (PROSITE_PATTERNS); IPR002912 (PROSITE_PROFILES); IPR001086 (PROSITE_PROFILES); SSF53850 (SUPERFAMILY); SSF55021 (SUPERFAMILY)
	Contig11915_17141_24115_plus	arogenate dehydratase prephenate dehydratase 6, chloroplastic-like	6	P:L-phenylalanine biosynthetic process; P:tryptophan biosynthetic process; P:L-phenylalanine biosynthetic process; P:tyrosine biosynthetic process; F:amino acid binding; F:prephenate dehydratase activity	GO:0004664|GO:0016597|GO:0009094|GO:0000162|GO:0006571|GO:0019274	EC:4.2.1.51	G3DSA:3.40.190.10 (GENE3D); G3DSA:3.30.70.260 (GENE3D); IPR001086 (PFAM); G3DSA:3.40.190.10 (GENE3D); PTHR21022 (PANTHER); PTHR21022:SF5 (PANTHER); IPR018528 (PROSITE_PATTERNS); IPR018528 (PROSITE_PATTERNS); IPR018528 (PROSITE_PATTERNS); IPR018528 (PROSITE_PATTERNS); IPR002912 (PROSITE_PROFILES); IPR002912 (PROSITE_PROFILES); IPR001086 (PROSITE_PROFILES); IPR001086 (PROSITE_PROFILES); SSF53850 (S…
	Contig11928_23854_24539_plus	hypothetical protein JCGZ_05723	-	-	-	-	TRANSMEMBRANE (PHOBIUS); TRANSMEMBRANE (PHOBIUS); TRANSMEMBRANE (PHOBIUS); NON_CYTOPLASMIC_DOMAIN (PHOBIUS); CYTOPLASMIC_DOMAIN (PHOBIUS); NON_CYTOPLASMIC_DOMAIN (PHOBIUS); CYTOPLASMIC_DOMAIN (PHOBIUS); TMhelix (TMHMM); TMhelix (TMHMM); TMhelix (TMHMM)
	Contig11931_28332_31734_plus	fk506-binding ,	1	P:protein folding	GO:0006457	-	G3DSA:3.10.50.40 (GENE3D); IPR001179 (PFAM); PTHR10516:SF293 (PANTHER); IPR023566 (PANTHER); SIGNAL_PEPTIDE_C_REGION (PHOBIUS); SIGNAL_PEPTIDE (PHOBIUS); SIGNAL_PEPTIDE_N_REGION (PHOBIUS); SIGNAL_PEPTIDE_H_REGION (PHOBIUS); NON_CYTOPLASMIC_DOMAIN (PHOBIUS); IPR001179 (PROSITE_PROFILES); SignalP-noTM (SIGNALP_EUK); SSF54534 (SUPERFAMILY)
	Contig11931_28460_31734_plus	fk506-binding ,	1	P:protein folding	GO:0006457	-	G3DSA:3.10.50.40 (GENE3D); IPR001179 (PFAM); PTHR10516:SF293 (PANTHER); IPR023566 (PANTHER); IPR001179 (PROSITE_PROFILES); SSF54534 (SUPERFAMILY)
	Contig11970_40098_45979_plus	PREDICTED: uncharacterized protein LOC105641803 isoform X2	-	-	-	-	Coil (COILS); IPR007942 (PFAM); PTHR21704:SF19 (PANTHER); PTHR21704 (PANTHER)
	Contig11970_40187_45709_plus	PREDICTED: uncharacterized protein LOC105641803 isoform X2	-	-	-	-	SIGNAL_PEPTIDE_N_REGION (PHOBIUS); SIGNAL_PEPTIDE (PHOBIUS); SIGNAL_PEPTIDE_H_REGION (PHOBIUS); NON_CYTOPLASMIC_DOMAIN (PHOBIUS); SIGNAL_PEPTIDE_C_REGION (PHOBIUS); TMhelix (TMHMM)
	Contig11970_40359_45979_plus	PREDICTED: uncharacterized protein LOC105641803 isoform X2	-	-	-	-	Coil (COILS); IPR007942 (PFAM); PTHR21704 (PANTHER); PTHR21704:SF19 (PANTHER)
	Contig120_715205_718495_plus	G2 mitotic-specific cyclin-2-like isoform X1	1	C:nucleus	GO:0005634	-	IPR013763 (SMART); IPR013763 (G3DSA:1.10.472.GENE3D); IPR013763 (G3DSA:1.10.472.GENE3D); IPR006671 (PFAM); PTHR10177:SF250 (PANTHER); PTHR10177 (PANTHER); IPR006671 (PROSITE_PATTERNS); IPR013763 (SUPERFAMILY)
	Contig120_715205_718495_plus_variant_1	G2 mitotic-specific cyclin-2-like isoform X2	1	C:nucleus	GO:0005634	-	IPR013763 (SMART); IPR006671 (PFAM); IPR013763 (G3DSA:1.10.472.GENE3D); IPR004367 (PFAM); IPR013763 (G3DSA:1.10.472.GENE3D); PTHR10177 (PANTHER); PTHR10177:SF250 (PANTHER); IPR006671 (PROSITE_PATTERNS); IPR013763 (SUPERFAMILY); IPR013763 (SUPERFAMILY)
	Contig120_715205_718495_plus_variant_2	G2 mitotic-specific cyclin-2-like isoform X1	1	C:nucleus	GO:0005634	-	IPR013763 (G3DSA:1.10.472.GENE3D); IPR006671 (PFAM); PTHR10177:SF250 (PANTHER); PTHR10177 (PANTHER); IPR013763 (SUPERFAMILY)
	Contig120_715205_718495_plus_variant_3	G2 mitotic-specific cyclin-2-like isoform X1	1	C:nucleus	GO:0005634	-	IPR013763 (SMART); IPR013763 (G3DSA:1.10.472.GENE3D); PIRSF001771 (PIRSF); IPR004367 (PFAM); IPR006671 (PFAM); IPR013763 (G3DSA:1.10.472.GENE3D); PTHR10177 (PANTHER); PTHR10177:SF250 (PANTHER); IPR006671 (PROSITE_PATTERNS); IPR013763 (SUPERFAMILY); IPR013763 (SUPERFAMILY)
	Contig120_715971_718495_plus	G2 mitotic-specific cyclin-2-like isoform X2	1	C:nucleus	GO:0005634	-	IPR013763 (SMART); IPR013763 (G3DSA:1.10.472.GENE3D); IPR004367 (PFAM); IPR006671 (PFAM); PIRSF001771 (PIRSF); IPR013763 (G3DSA:1.10.472.GENE3D); PTHR10177:SF250 (PANTHER); PTHR10177 (PANTHER); IPR006671 (PROSITE_PATTERNS); IPR013763 (SUPERFAMILY); IPR013763 (SUPERFAMILY)
	Contig120_719030_720308_plus	phosphoserine aminotransferase 1, chloroplastic-like	5	F:O-phospho-L-serine:2-oxoglutarate aminotransferase activity; P:vitamin B6 metabolic process; P:L-serine biosynthetic process; P:glycine metabolic process; P:threonine metabolic process	GO:0004648|GO:0006564|GO:0006544|GO:0006566|GO:0042816	EC:2.6.1.52	IPR015421 (G3DSA:3.40.640.GENE3D); IPR022278 (PIRSF); IPR000192 (PFAM); IPR022278 (TIGRFAM); IPR015422 (G3DSA:3.90.1150.GENE3D); PTHR21152 (PANTHER); PTHR21152:SF1 (PANTHER); IPR020578 (PROSITE_PATTERNS); IPR015424 (SUPERFAMILY)
	Contig12019_20622_22041_plus	non-specific lipid-transfer At2g13820	-	-	-	-	no IPS match
	Contig12019_20819_22041_plus	non-specific lipid-transfer At2g13820	-	-	-	-	no IPS match
	Contig1211_53884_55904_plus	gi|75335856|sp|Q9M2Y9.1|RAX3_ARATH|Q9M2Y9	1	F:DNA binding	GO:0003677	-	IPR001005 (SMART); IPR009057 (G3DSA:1.10.10.GENE3D); IPR001005 (PFAM); IPR009057 (G3DSA:1.10.10.GENE3D); PTHR10641:SF654 (PANTHER); PTHR10641 (PANTHER); IPR017930 (PROSITE_PROFILES); IPR017930 (PROSITE_PROFILES); IPR009057 (SUPERFAMILY)
	Contig12132_13974_17545_plus	glutamine synthetase	3	P:peptidoglycan biosynthetic process; P:glutamine biosynthetic process; F:glutamate-ammonia ligase activity	GO:0004356|GO:0006542|GO:0009252	EC:6.3.1; EC:6.3.1.2	IPR008147 (PFAM); IPR014746 (G3DSA:3.30.590.GENE3D); IPR008146 (PFAM); PTHR20852:SF59 (PANTHER); PTHR20852 (PANTHER); IPR027302 (PROSITE_PATTERNS); IPR027303 (PROSITE_PATTERNS); IPR008147 (SUPERFAMILY); SSF55931 (SUPERFAMILY)
	Contig1214_165156_167971_plus	hypothetical protein JCGZ_25001	3	F:oxidoreductase activity, acting on paired donors, with oxidation of a pair of donors resulting in the reduction of molecular oxygen to two molecules of water; P:lipid metabolic process; P:oxidation-reduction process	GO:0016717|GO:0006629|GO:0055114	EC:1.14.19	IPR021863 (PFAM); IPR005804 (PFAM); PTHR32100:SF17 (PANTHER); PTHR32100 (PANTHER); CYTOPLASMIC_DOMAIN (PHOBIUS); TRANSMEMBRANE (PHOBIUS); TRANSMEMBRANE (PHOBIUS); NON_CYTOPLASMIC_DOMAIN (PHOBIUS); NON_CYTOPLASMIC_DOMAIN (PHOBIUS); CYTOPLASMIC_DOMAIN (PHOBIUS); CYTOPLASMIC_DOMAIN (PHOBIUS); TRANSMEMBRANE (PHOBIUS); TRANSMEMBRANE (PHOBIUS); TMhelix (TMHMM); TMhelix (TMHMM)
	Contig1214_165953_167973_plus	gi|1345969|sp|P48619.1|FAD3C_RICCO|P48619	1	P:lipid metabolic process	GO:0006629	-	IPR005804 (PFAM); PTHR32100:SF17 (PANTHER); PTHR32100 (PANTHER); CYTOPLASMIC_DOMAIN (PHOBIUS); NON_CYTOPLASMIC_DOMAIN (PHOBIUS); TRANSMEMBRANE (PHOBIUS); CYTOPLASMIC_DOMAIN (PHOBIUS); TRANSMEMBRANE (PHOBIUS); TMhelix (TMHMM)
	Contig122_182963_195264_plus	hypothetical protein PRUPE_ppa003349mg	3	F:copper ion binding; F:oxidoreductase activity; P:oxidation-reduction process	GO:0005507|GO:0016491|GO:0055114	-	IPR008972 (G3DSA:2.60.40.GENE3D); IPR011707 (PFAM); IPR008972 (G3DSA:2.60.40.GENE3D); IPR011706 (PFAM); IPR001117 (PFAM); PTHR11709 (PANTHER); PTHR11709:SF22 (PANTHER); PTHR11709:SF22 (PANTHER); IPR002355 (PROSITE_PATTERNS); IPR002355 (PROSITE_PATTERNS); IPR002355 (PROSITE_PATTERNS); IPR002355 (PROSITE_PATTERNS); IPR008972 (SUPERFAMILY); IPR008972 (SUPERFAMILY); IPR008972 (SUPERFAMILY); IPR008972…
	Contig122_183720_187434_plus	PREDICTED: laccase-12-like	5	P:lignin catabolic process; F:copper ion binding; C:apoplast; P:oxidation-reduction process; F:hydroquinone:oxygen oxidoreductase activity	GO:0048046|GO:0005507|GO:0052716|GO:0046274|GO:0055114	EC:1.10.3; EC:1.10.3.2	no IPS match
	Contig122_192606_195375_plus	PREDICTED: laccase-12-like	5	P:lignin catabolic process; F:copper ion binding; C:apoplast; P:oxidation-reduction process; F:hydroquinone:oxygen oxidoreductase activity	GO:0048046|GO:0005507|GO:0052716|GO:0046274|GO:0055114	EC:1.10.3; EC:1.10.3.2	IPR001117 (PFAM); IPR011707 (PFAM); IPR017761 (TIGRFAM); IPR008972 (G3DSA:2.60.40.GENE3D); IPR008972 (G3DSA:2.60.40.GENE3D); IPR008972 (G3DSA:2.60.40.GENE3D); IPR011706 (PFAM); PTHR11709:SF22 (PANTHER); PTHR11709 (PANTHER); IPR002355 (PROSITE_PATTERNS); IPR002355 (PROSITE_PATTERNS); SIGNAL_PEPTIDE_H_REGION (PHOBIUS); SIGNAL_PEPTIDE_N_REGION (PHOBIUS); NON_CYTOPLASMIC_DOMAIN (PHOBIUS); SIGNAL_PEPT…
	Contig1220_34831_37642_plus	probably inactive leucine-rich repeat receptor kinase IMK2	4	F:ATP binding; F:protein binding; F:protein kinase activity; P:protein phosphorylation	GO:0004672|GO:0005515|GO:0005524|GO:0006468	-	IPR003591 (SMART); IPR032675 (G3DSA:3.80.10.GENE3D); IPR013210 (PFAM); G3DSA:1.10.510.10 (GENE3D); IPR001245 (PFAM); G3DSA:3.30.200.20 (GENE3D); IPR001611 (PFAM); PTHR27008 (PANTHER); PTHR27008:SF3 (PANTHER); SIGNAL_PEPTIDE_N_REGION (PHOBIUS); TRANSMEMBRANE (PHOBIUS); NON_CYTOPLASMIC_DOMAIN (PHOBIUS); SIGNAL_PEPTIDE_H_REGION (PHOBIUS); SIGNAL_PEPTIDE (PHOBIUS); CYTOPLASMIC_DOMAIN (PHOBIUS); SIGNA…
	Contig1226_127085_128121_plus	WRKY transcription factor,	5	C:transcription factor complex; F:transcription factor activity, sequence-specific DNA binding; P:regulation of transcription, DNA-templated; F:sequence-specific DNA binding; P:regulation of transcription, DNA-templated	GO:0003700|GO:0043565|GO:0006355|GO:0005667|GO:0045449	-	IPR003657 (SMART); IPR003657 (PFAM); IPR003657 (G3DSA:2.20.25.GENE3D); PTHR31221:SF28 (PANTHER); PTHR31221 (PANTHER); IPR003657 (PROSITE_PROFILES); IPR003657 (SUPERFAMILY)
	Contig1226_127094_128121_plus	WRKY transcription factor,	5	C:transcription factor complex; F:transcription factor activity, sequence-specific DNA binding; P:regulation of transcription, DNA-templated; F:sequence-specific DNA binding; P:regulation of transcription, DNA-templated	GO:0003700|GO:0043565|GO:0006355|GO:0005667|GO:0045449	-	IPR003657 (SMART); IPR003657 (PFAM); IPR003657 (G3DSA:2.20.25.GENE3D); PTHR31221:SF28 (PANTHER); PTHR31221 (PANTHER); IPR003657 (PROSITE_PROFILES); IPR003657 (SUPERFAMILY)
	Contig1248_42211_45284_plus	serine-threonine kinase, plant-type,	3	P:signal transduction; F:transmembrane receptor protein kinase activity; P:protein phosphorylation	GO:0019199|GO:0006468|GO:0007165	EC:2.7.11	no IPS match
	Contig1250_62478_63627_plus	F-box kelch-repeat At1g23390	1	F:protein binding	GO:0005515	-	G3DSA:1.20.1280.50 (GENE3D); IPR015915 (G3DSA:2.120.10.GENE3D); IPR001810 (PFAM); PTHR24414 (PANTHER); PTHR24414:SF35 (PANTHER); IPR001810 (SUPERFAMILY); SSF117281 (SUPERFAMILY)
	Contig1251_79823_82435_plus	aldo keto reductase AKR	-	-	-	-	IPR023210 (PFAM); IPR023210 (G3DSA:3.20.20.GENE3D); PTHR11732:SF226 (PANTHER); IPR001395 (PANTHER); IPR023210 (SUPERFAMILY)
	Contig1251_79823_82435_plus_variant_1	aldo keto reductase AKR	-	-	-	-	IPR023210 (G3DSA:3.20.20.GENE3D); IPR023210 (PFAM); IPR001395 (PANTHER); PTHR11732:SF226 (PANTHER); IPR023210 (SUPERFAMILY)
	Contig1252_46260_48574_plus	wall-associated receptor kinase-like 20	-	-	-	-	no IPS match
	Contig1252_46260_48632_plus	kinase, putative	1	F:polysaccharide binding	GO:0030247	-	IPR025287 (PFAM); PTHR27005 (PANTHER); PTHR27005:SF44 (PANTHER); SignalP-noTM (SIGNALP_EUK)
	Contig1252_46260_73703_plus	wall-associated receptor kinase-like 20	4	F:ATP binding; F:protein kinase activity; P:protein phosphorylation; F:polysaccharide binding	GO:0004672|GO:0005524|GO:0030247|GO:0006468	-	IPR002290 (SMART); IPR013320 (G3DSA:2.60.120.GENE3D); IPR025287 (PFAM); G3DSA:1.10.510.10 (GENE3D); G3DSA:3.30.200.20 (GENE3D); IPR001245 (PFAM); PTHR27005 (PANTHER); PTHR27005:SF44 (PANTHER); IPR017441 (PROSITE_PATTERNS); IPR008271 (PROSITE_PATTERNS); CYTOPLASMIC_DOMAIN (PHOBIUS); NON_CYTOPLASMIC_DOMAIN (PHOBIUS); TRANSMEMBRANE (PHOBIUS); IPR000719 (PROSITE_PROFILES); SignalP-noTM (SIGNALP_EUK);…
	Contig1252_46260_73703_plus_variant_1	kinase, putative	4	F:ATP binding; F:protein kinase activity; P:protein phosphorylation; F:polysaccharide binding	GO:0004672|GO:0005524|GO:0030247|GO:0006468	-	IPR002290 (SMART); IPR025287 (PFAM); G3DSA:3.30.200.20 (GENE3D); IPR013320 (G3DSA:2.60.120.GENE3D); G3DSA:1.10.510.10 (GENE3D); IPR001245 (PFAM); PTHR27005:SF44 (PANTHER); PTHR27005 (PANTHER); IPR008271 (PROSITE_PATTERNS); IPR017441 (PROSITE_PATTERNS); NON_CYTOPLASMIC_DOMAIN (PHOBIUS); TRANSMEMBRANE (PHOBIUS); CYTOPLASMIC_DOMAIN (PHOBIUS); IPR000719 (PROSITE_PROFILES); SignalP-noTM (SIGNALP_EUK);…
	Contig1252_71299_73703_plus	kinase, putative	4	F:ATP binding; F:protein kinase activity; P:protein phosphorylation; F:polysaccharide binding	GO:0004672|GO:0005524|GO:0030247|GO:0006468	-	IPR002290 (SMART); IPR025287 (PFAM); IPR013320 (G3DSA:2.60.120.GENE3D); G3DSA:3.30.200.20 (GENE3D); G3DSA:1.10.510.10 (GENE3D); IPR001245 (PFAM); PTHR27005 (PANTHER); PTHR27005:SF44 (PANTHER); IPR008271 (PROSITE_PATTERNS); IPR017441 (PROSITE_PATTERNS); SIGNAL_PEPTIDE_C_REGION (PHOBIUS); SIGNAL_PEPTIDE_N_REGION (PHOBIUS); SIGNAL_PEPTIDE_H_REGION (PHOBIUS); CYTOPLASMIC_DOMAIN (PHOBIUS); NON_CYTOPLA…
	Contig1258_80716_85851_plus	phosphoenolpyruvate carboxykinase [ATP]	5	F:phosphoenolpyruvate carboxykinase (ATP) activity; F:ATP binding; P:gluconeogenesis; P:tricarboxylic acid cycle; P:carbon utilization	GO:0004612|GO:0005524|GO:0006094|GO:0006099|GO:0015976	EC:4.1.1; EC:4.1.1.49	Coil (COILS); IPR001272 (TIGRFAM); IPR008210 (G3DSA:3.40.449.GENE3D); IPR013035 (G3DSA:3.90.228.GENE3D); IPR001272 (PFAM); PTHR30031:SF4 (PANTHER); PTHR30031 (PANTHER); IPR015994 (PROSITE_PATTERNS); IPR001272 (HAMAP); IPR008210 (SUPERFAMILY); SSF53795 (SUPERFAMILY)
	Contig1258_80716_85851_plus_variant_1	phosphoenolpyruvate carboxykinase [ATP]	5	F:phosphoenolpyruvate carboxykinase (ATP) activity; F:ATP binding; P:gluconeogenesis; P:tricarboxylic acid cycle; P:carbon utilization	GO:0004612|GO:0005524|GO:0006094|GO:0006099|GO:0015976	EC:4.1.1; EC:4.1.1.49	Coil (COILS); IPR001272 (PFAM); IPR013035 (G3DSA:3.90.228.GENE3D); IPR001272 (TIGRFAM); IPR008210 (G3DSA:3.40.449.GENE3D); PTHR30031:SF4 (PANTHER); PTHR30031 (PANTHER); IPR015994 (PROSITE_PATTERNS); IPR001272 (HAMAP); IPR008210 (SUPERFAMILY); SSF53795 (SUPERFAMILY)
	Contig1266_10034_11935_plus	jasmonate O-methyltransferase	1	F:methyltransferase activity	GO:0008168	-	IPR005299 (PFAM); IPR029063 (G3DSA:3.40.50.GENE3D); PTHR31009:SF9 (PANTHER); PTHR31009 (PANTHER); IPR029063 (SUPERFAMILY)
	Contig1266_2413_4055_plus	Benzoate carboxyl methyltransferase,	1	F:methyltransferase activity	GO:0008168	-	IPR005299 (PFAM); IPR029063 (G3DSA:3.40.50.GENE3D); PTHR31009:SF6 (PANTHER); PTHR31009 (PANTHER); IPR029063 (SUPERFAMILY)
	Contig1266_2467_11917_plus	S-adenosyl-L-methionine:carboxyl methyltransferase family	1	F:methyltransferase activity	GO:0008168	-	IPR005299 (PFAM); IPR029063 (G3DSA:3.40.50.GENE3D); PTHR31009:SF9 (PANTHER); PTHR31009 (PANTHER); IPR029063 (SUPERFAMILY); IPR029063 (SUPERFAMILY)
	Contig12707_20192_23461_plus	probable inactive purple acid phosphatase 29	1	F:hydrolase activity	GO:0016787	-	IPR004843 (PFAM); IPR011230 (PIRSF); IPR029052 (G3DSA:3.60.21.GENE3D); PTHR32440 (PANTHER); PTHR32440:SF0 (PANTHER); NON_CYTOPLASMIC_DOMAIN (PHOBIUS); CYTOPLASMIC_DOMAIN (PHOBIUS); SIGNAL_PEPTIDE_N_REGION (PHOBIUS); NON_CYTOPLASMIC_DOMAIN (PHOBIUS); SIGNAL_PEPTIDE_H_REGION (PHOBIUS); SIGNAL_PEPTIDE (PHOBIUS); TRANSMEMBRANE (PHOBIUS); SIGNAL_PEPTIDE_C_REGION (PHOBIUS); TRANSMEMBRANE (PHOBIUS); IPR…
	Contig12707_20208_23461_plus	probable inactive purple acid phosphatase 29	1	F:hydrolase activity	GO:0016787	-	IPR004843 (PFAM); IPR011230 (PIRSF); IPR029052 (G3DSA:3.60.21.GENE3D); PTHR32440:SF0 (PANTHER); PTHR32440 (PANTHER); TRANSMEMBRANE (PHOBIUS); SIGNAL_PEPTIDE (PHOBIUS); SIGNAL_PEPTIDE_N_REGION (PHOBIUS); CYTOPLASMIC_DOMAIN (PHOBIUS); SIGNAL_PEPTIDE_H_REGION (PHOBIUS); TRANSMEMBRANE (PHOBIUS); NON_CYTOPLASMIC_DOMAIN (PHOBIUS); SIGNAL_PEPTIDE_C_REGION (PHOBIUS); NON_CYTOPLASMIC_DOMAIN (PHOBIUS); IPR…
	Contig12760_1716_3265_plus	PREDICTED: uncharacterized protein At4g08330, chloroplastic	2	P:oxidation-reduction process; F:peptide-methionine (R)-S-oxide reductase activity	GO:0033743|GO:0055114	EC:1.8.4; EC:1.8.4.12	no IPS match
	Contig12760_1962_2340_plus	PREDICTED: uncharacterized protein At4g08330, chloroplastic	2	P:oxidation-reduction process; F:peptide-methionine (R)-S-oxide reductase activity	GO:0033743|GO:0055114	EC:1.8.4; EC:1.8.4.12	IPR002579 (G3DSA:2.170.150.GENE3D); PTHR33674:SF5 (PANTHER); PTHR33674 (PANTHER); IPR011057 (SUPERFAMILY)
	Contig12760_54010_57581_plus	aspartic ase 1	2	F:aspartic-type endopeptidase activity; P:proteolysis	GO:0004190|GO:0006508	EC:3.4.23	IPR001461 (PRINTS); IPR032799 (PFAM); IPR032861 (PFAM); IPR021109 (G3DSA:2.40.70.GENE3D); IPR021109 (G3DSA:2.40.70.GENE3D); IPR001461 (PANTHER); PTHR13683:SF232 (PANTHER); IPR001969 (PROSITE_PATTERNS); IPR001969 (PROSITE_PATTERNS); SIGNAL_PEPTIDE_H_REGION (PHOBIUS); SIGNAL_PEPTIDE (PHOBIUS); CYTOPLASMIC_DOMAIN (PHOBIUS); TRANSMEMBRANE (PHOBIUS); NON_CYTOPLASMIC_DOMAIN (PHOBIUS); SIGNAL_PEPTIDE_C_…
	Contig1287_40924_53183_plus	arginine decarboxylase	4	P:arginine catabolic process; F:arginine decarboxylase activity; P:proline metabolic process; P:spermidine biosynthetic process	GO:0008792|GO:0006527|GO:0008295|GO:0006560	EC:4.1.1.19	IPR002985 (PRINTS); IPR000183 (PRINTS); IPR022644 (PFAM); IPR009006 (G3DSA:2.40.37.GENE3D); IPR029066 (G3DSA:3.20.20.GENE3D); IPR002985 (TIGRFAM); IPR022643 (PFAM); IPR002985 (PTHR11482:PANTHER); PTHR11482 (PANTHER); IPR002985 (PTHR11482:PANTHER); PTHR11482 (PANTHER); IPR022657 (PROSITE_PATTERNS); IPR022653 (PROSITE_PATTERNS); TRANSMEMBRANE (PHOBIUS); CYTOPLASMIC_DOMAIN (PHOBIUS); CYTOPLASMIC_DOM…
	Contig1287_40924_53566_plus	arginine decarboxylase	4	P:arginine catabolic process; F:arginine decarboxylase activity; P:proline metabolic process; P:spermidine biosynthetic process	GO:0008792|GO:0006527|GO:0008295|GO:0006560	EC:4.1.1.19	SignalP-noTM (SIGNALP_EUK)
	Contig130563_3652_9739_plus	ABC transporter C family member 3-like isoform X1	4	F:ATP binding; F:ATPase activity, coupled to transmembrane movement of substances; P:transmembrane transport; C:integral component of membrane	GO:0016021|GO:0005524|GO:0042626|GO:0055085	EC:3.6.1; EC:3.6.1.3; EC:3.6.1.15	IPR003593 (SMART); IPR027417 (G3DSA:3.40.50.GENE3D); IPR003439 (PFAM); G3DSA:1.20.1560.10 (GENE3D); IPR011527 (PFAM); PTHR24223 (PANTHER); PTHR24223:SF245 (PANTHER); IPR017871 (PROSITE_PATTERNS); TRANSMEMBRANE (PHOBIUS); TRANSMEMBRANE (PHOBIUS); NON_CYTOPLASMIC_DOMAIN (PHOBIUS); CYTOPLASMIC_DOMAIN (PHOBIUS); CYTOPLASMIC_DOMAIN (PHOBIUS); NON_CYTOPLASMIC_DOMAIN (PHOBIUS); TRANSMEMBRANE (PHOBIUS); …
	Contig130563_3680_9739_plus	ABC transporter C family member 3-like isoform X1	4	F:ATP binding; F:ATPase activity, coupled to transmembrane movement of substances; P:transmembrane transport; C:integral component of membrane	GO:0016021|GO:0005524|GO:0042626|GO:0055085	EC:3.6.1; EC:3.6.1.3; EC:3.6.1.15	IPR003593 (SMART); IPR011527 (PFAM); IPR027417 (G3DSA:3.40.50.GENE3D); G3DSA:1.20.1560.10 (GENE3D); IPR003439 (PFAM); PTHR24223:SF245 (PANTHER); PTHR24223 (PANTHER); IPR017871 (PROSITE_PATTERNS); TRANSMEMBRANE (PHOBIUS); TRANSMEMBRANE (PHOBIUS); NON_CYTOPLASMIC_DOMAIN (PHOBIUS); TRANSMEMBRANE (PHOBIUS); NON_CYTOPLASMIC_DOMAIN (PHOBIUS); TRANSMEMBRANE (PHOBIUS); NON_CYTOPLASMIC_DOMAIN (PHOBIUS); N…
*	Contig1307_136793_150475_plus	receptor kinase,	4	F:ATP binding; F:protein binding; F:protein kinase activity; P:protein phosphorylation	GO:0004672|GO:0005515|GO:0005524|GO:0006468	-	PR00019 (PRINTS); IPR003591 (SMART); SM00365 (SMART); IPR002290 (SMART); IPR013210 (PFAM); G3DSA:3.30.200.20 (GENE3D); IPR001611 (PFAM); G3DSA:1.10.510.10 (GENE3D); IPR000719 (PFAM); IPR032675 (G3DSA:3.80.10.GENE3D); IPR013320 (G3DSA:2.60.120.GENE3D); PTHR27000 (PANTHER); PTHR27000:SF64 (PANTHER); PTHR27000:SF64 (PANTHER); PTHR27000:SF64 (PANTHER); PTHR27000 (PANTHER); PTHR27000 (PANTHER); PTHR27…
	Contig1318_222583_225265_plus	ADP-ribosylation factor 1 isoform X1	4	F:GTP binding; P:small GTPase mediated signal transduction; P:protein transport; C:intracellular	GO:0005622|GO:0005525|GO:0007264|GO:0015031	-	IPR006689 (PRINTS); IPR003579 (SMART); IPR024156 (SMART); SM00178 (SMART); IPR005225 (TIGRFAM); IPR006689 (PFAM); IPR027417 (G3DSA:3.40.50.GENE3D); PTHR11711 (PANTHER); PTHR11711:SF181 (PANTHER); IPR024156 (PROSITE_PROFILES); IPR027417 (SUPERFAMILY)
	Contig1318_222624_225265_plus	ADP-ribosylation factor 1 isoform X1	4	F:GTP binding; P:small GTPase mediated signal transduction; P:protein transport; C:intracellular	GO:0005622|GO:0005525|GO:0007264|GO:0015031	-	IPR006689 (PRINTS); IPR003579 (SMART); IPR024156 (SMART); SM00178 (SMART); IPR027417 (G3DSA:3.40.50.GENE3D); IPR006689 (PFAM); IPR005225 (TIGRFAM); PTHR11711:SF181 (PANTHER); PTHR11711 (PANTHER); IPR024156 (PROSITE_PROFILES); IPR027417 (SUPERFAMILY)
	Contig1322_42524_44102_plus	phospholipase A1-Ibeta2, chloroplastic	1	P:lipid metabolic process	GO:0006629	-	IPR029058 (G3DSA:3.40.50.GENE3D); IPR002921 (PFAM); PTHR31403:SF2 (PANTHER); PTHR31403 (PANTHER); IPR029058 (SUPERFAMILY)
	Contig132840_128521_130128_plus	Transcription factor	2	F:DNA binding; P:regulation of transcription, DNA-templated	GO:0003677|GO:0006355	-	IPR003441 (PFAM); PTHR31989 (PANTHER); PTHR31989:SF45 (PANTHER); IPR003441 (PROSITE_PROFILES); IPR003441 (SUPERFAMILY)
	Contig1329_139472_142476_plus	S-adenosylmethionine synthetase 1 family	7	F:ATP binding; C:cytoplasm; F:metal ion binding; P:S-adenosylmethionine biosynthetic process; F:methionine adenosyltransferase activity; P:one-carbon metabolic process; P:methionine metabolic process	GO:0005737|GO:0004478|GO:0005524|GO:0046872|GO:0006556|GO:0006730|GO:0006555	EC:2.5.1.6	SIGNAL_PEPTIDE_N_REGION (PHOBIUS); SIGNAL_PEPTIDE_H_REGION (PHOBIUS); SIGNAL_PEPTIDE_C_REGION (PHOBIUS); SIGNAL_PEPTIDE (PHOBIUS); NON_CYTOPLASMIC_DOMAIN (PHOBIUS); SignalP-TM (SIGNALP_GRAM_POSITIVE)
	Contig1329_141074_142250_plus	S-adenosylmethionine synthetase 1 family	4	F:ATP binding; P:S-adenosylmethionine biosynthetic process; F:methionine adenosyltransferase activity; P:methionine metabolic process	GO:0004478|GO:0005524|GO:0006556|GO:0006555	EC:2.5.1.6	IPR022630 (PFAM); IPR022628 (PFAM); IPR002133 (PIRSF); G3DSA:3.30.300.10 (GENE3D); IPR022629 (PFAM); G3DSA:3.30.300.10 (GENE3D); G3DSA:3.30.300.10 (GENE3D); IPR002133 (TIGRFAM); IPR002133 (PANTHER); PTHR11964:SF18 (PANTHER); IPR022631 (PROSITE_PATTERNS); IPR022631 (PROSITE_PATTERNS); IPR022636 (SUPERFAMILY); IPR022636 (SUPERFAMILY); IPR022636 (SUPERFAMILY)
	Contig133_123933_126249_plus	PREDICTED: protein YLS9-like	-	-	-	-	IPR004864 (PFAM); PTHR31852 (PANTHER); PTHR31852:SF0 (PANTHER); TRANSMEMBRANE (PHOBIUS); NON_CYTOPLASMIC_DOMAIN (PHOBIUS); CYTOPLASMIC_DOMAIN (PHOBIUS); SSF117070 (SUPERFAMILY); TMhelix (TMHMM)
	Contig133_125188_126010_plus	PREDICTED: protein YLS9-like	-	-	-	-	IPR004864 (PFAM); PTHR31852 (PANTHER); PTHR31852:SF0 (PANTHER); TRANSMEMBRANE (PHOBIUS); NON_CYTOPLASMIC_DOMAIN (PHOBIUS); CYTOPLASMIC_DOMAIN (PHOBIUS); SSF117070 (SUPERFAMILY); TMhelix (TMHMM)
	Contig1345_56890_58536_plus	cytochrome P450 81E8-like	4	F:iron ion binding; F:oxidoreductase activity, acting on paired donors, with incorporation or reduction of molecular oxygen; P:oxidation-reduction process; F:heme binding	GO:0005506|GO:0016705|GO:0020037|GO:0055114	-	IPR002401 (PRINTS); IPR001128 (G3DSA:1.10.630.GENE3D); IPR001128 (PFAM); PTHR24298:SF61 (PANTHER); PTHR24298 (PANTHER); TRANSMEMBRANE (PHOBIUS); CYTOPLASMIC_DOMAIN (PHOBIUS); NON_CYTOPLASMIC_DOMAIN (PHOBIUS); IPR001128 (SUPERFAMILY)
	Contig1345_56909_76598_plus	cytochrome P450,	4	F:iron ion binding; F:oxidoreductase activity, acting on paired donors, with incorporation or reduction of molecular oxygen; P:oxidation-reduction process; F:heme binding	GO:0005506|GO:0016705|GO:0020037|GO:0055114	-	IPR002401 (PRINTS); IPR001128 (PRINTS); IPR001128 (G3DSA:1.10.630.GENE3D); IPR001128 (PFAM); PTHR24298:SF61 (PANTHER); PTHR24298 (PANTHER); IPR017972 (PROSITE_PATTERNS); IPR017972 (PROSITE_PATTERNS); IPR001128 (SUPERFAMILY); IPR001128 (SUPERFAMILY)
	Contig1345_56944_58536_plus	cytochrome P450 81E8-like	4	F:iron ion binding; F:oxidoreductase activity, acting on paired donors, with incorporation or reduction of molecular oxygen; P:oxidation-reduction process; F:heme binding	GO:0005506|GO:0016705|GO:0020037|GO:0055114	-	IPR002401 (PRINTS); IPR001128 (PFAM); IPR001128 (G3DSA:1.10.630.GENE3D); PTHR24298:SF61 (PANTHER); PTHR24298 (PANTHER); SIGNAL_PEPTIDE_H_REGION (PHOBIUS); SIGNAL_PEPTIDE (PHOBIUS); NON_CYTOPLASMIC_DOMAIN (PHOBIUS); SIGNAL_PEPTIDE_N_REGION (PHOBIUS); SIGNAL_PEPTIDE_C_REGION (PHOBIUS); IPR001128 (SUPERFAMILY); TMhelix (TMHMM)
	Contig1345_57339_58536_plus	cytochrome P450 81E8-like	4	F:iron ion binding; F:oxidoreductase activity, acting on paired donors, with incorporation or reduction of molecular oxygen; P:oxidation-reduction process; F:heme binding	GO:0005506|GO:0016705|GO:0020037|GO:0055114	-	IPR002401 (PRINTS); IPR001128 (G3DSA:1.10.630.GENE3D); IPR001128 (PFAM); PTHR24298 (PANTHER); PTHR24298:SF61 (PANTHER); SIGNAL_PEPTIDE (PHOBIUS); SIGNAL_PEPTIDE_H_REGION (PHOBIUS); SIGNAL_PEPTIDE_N_REGION (PHOBIUS); NON_CYTOPLASMIC_DOMAIN (PHOBIUS); SIGNAL_PEPTIDE_C_REGION (PHOBIUS); IPR001128 (SUPERFAMILY); TMhelix (TMHMM)
	Contig135_103746_108758_plus	leucine-rich repeat receptor kinase At2g19210	-	-	-	-	IPR024788 (PFAM); PTHR27003 (PANTHER); PTHR27003:SF105 (PANTHER); SIGNAL_PEPTIDE_C_REGION (PHOBIUS); SIGNAL_PEPTIDE_N_REGION (PHOBIUS); NON_CYTOPLASMIC_DOMAIN (PHOBIUS); SIGNAL_PEPTIDE (PHOBIUS); SIGNAL_PEPTIDE_H_REGION (PHOBIUS); SignalP-noTM (SIGNALP_EUK)
	Contig135811_46616_50932_plus	urease accessory D	2	P:nitrogen compound metabolic process; F:nickel cation binding	GO:0016151|GO:0006807	-	no IPS match
	Contig135811_50552_50954_plus	beta-tubulin, partial	3	F:GTPase activity; C:microtubule; P:microtubule-based process	GO:0005874|GO:0003924|GO:0007017	EC:3.6.1; EC:3.6.1.15	IPR000217 (PRINTS); IPR003008 (G3DSA:3.40.50.GENE3D); IPR003008 (PFAM); PTHR11588:SF122 (PANTHER); IPR000217 (PANTHER); IPR003008 (SUPERFAMILY)
	Contig1360_51581_53637_plus	S-adenosylmethionine synthase 1	4	F:ATP binding; P:S-adenosylmethionine biosynthetic process; F:methionine adenosyltransferase activity; P:methionine metabolic process	GO:0004478|GO:0005524|GO:0006556|GO:0006555	EC:2.5.1.6	IPR022630 (PFAM); G3DSA:3.30.300.10 (GENE3D); IPR022628 (PFAM); IPR002133 (TIGRFAM); G3DSA:3.30.300.10 (GENE3D); IPR022629 (PFAM); IPR002133 (PIRSF); G3DSA:3.30.300.10 (GENE3D); IPR002133 (PANTHER); PTHR11964:SF15 (PANTHER); IPR022631 (PROSITE_PATTERNS); IPR022631 (PROSITE_PATTERNS); IPR022636 (SUPERFAMILY); IPR022636 (SUPERFAMILY); IPR022636 (SUPERFAMILY)
	Contig1360_52172_53342_plus	S-adenosylmethionine synthase 1	4	F:ATP binding; P:S-adenosylmethionine biosynthetic process; F:methionine adenosyltransferase activity; P:methionine metabolic process	GO:0004478|GO:0005524|GO:0006556|GO:0006555	EC:2.5.1.6	G3DSA:3.30.300.10 (GENE3D); G3DSA:3.30.300.10 (GENE3D); IPR002133 (PIRSF); IPR022628 (PFAM); IPR022630 (PFAM); G3DSA:3.30.300.10 (GENE3D); IPR022629 (PFAM); IPR002133 (TIGRFAM); PTHR11964:SF15 (PANTHER); IPR002133 (PANTHER); IPR022631 (PROSITE_PATTERNS); IPR022631 (PROSITE_PATTERNS); IPR022636 (SUPERFAMILY); IPR022636 (SUPERFAMILY); IPR022636 (SUPERFAMILY)
	Contig1366_310577_313464_plus	pectin acetylesterase 6-like isoform X2	1	F:hydrolase activity	GO:0016787	-	IPR004963 (PFAM); IPR004963 (PANTHER); PTHR21562:SF5 (PANTHER); CYTOPLASMIC_DOMAIN (PHOBIUS); SIGNAL_PEPTIDE_C_REGION (PHOBIUS); TRANSMEMBRANE (PHOBIUS); SIGNAL_PEPTIDE (PHOBIUS); NON_CYTOPLASMIC_DOMAIN (PHOBIUS); SIGNAL_PEPTIDE_N_REGION (PHOBIUS); SIGNAL_PEPTIDE_H_REGION (PHOBIUS); TMhelix (TMHMM); TMhelix (TMHMM)
	Contig1366_310700_314802_plus	pectin acetylesterase 6-like isoform X2	1	F:hydrolase activity	GO:0016787	-	IPR004963 (PFAM); IPR004963 (PANTHER); PTHR21562:SF5 (PANTHER); SIGNAL_PEPTIDE (PHOBIUS); SIGNAL_PEPTIDE_C_REGION (PHOBIUS); SIGNAL_PEPTIDE_N_REGION (PHOBIUS); SIGNAL_PEPTIDE_H_REGION (PHOBIUS); NON_CYTOPLASMIC_DOMAIN (PHOBIUS); TMhelix (TMHMM)
	Contig1369_371022_375370_plus	BAG family molecular chaperone regulator 7	1	F:protein binding	GO:0005515	-	PTHR33322 (PANTHER); PTHR33322:SF3 (PANTHER); IPR000048 (PROSITE_PROFILES)
	Contig1369_443805_445825_plus	21 kDa precursor,	1	F:enzyme inhibitor activity	GO:0004857	-	Coil (COILS); IPR006501 (SMART); IPR006501 (G3DSA:1.20.140.GENE3D); IPR006501 (PFAM); IPR006501 (TIGRFAM); PTHR31080:SF28 (PANTHER); PTHR31080 (PANTHER); NON_CYTOPLASMIC_DOMAIN (PHOBIUS); TRANSMEMBRANE (PHOBIUS); NON_CYTOPLASMIC_DOMAIN (PHOBIUS); TRANSMEMBRANE (PHOBIUS); CYTOPLASMIC_DOMAIN (PHOBIUS); IPR006501 (SUPERFAMILY); IPR006501 (SUPERFAMILY); TMhelix (TMHMM)
	Contig13726_4826_8736_plus	ATP binding ,	1	F:methyltransferase activity	GO:0008168	-	IPR029063 (G3DSA:3.40.50.GENE3D); IPR004159 (PFAM); PTHR10108:SF812 (PANTHER); PTHR10108 (PANTHER); PTHR10108 (PANTHER); TRANSMEMBRANE (PHOBIUS); CYTOPLASMIC_DOMAIN (PHOBIUS); NON_CYTOPLASMIC_DOMAIN (PHOBIUS); IPR029063 (SUPERFAMILY); IPR029063 (SUPERFAMILY); TMhelix (TMHMM)
	Contig1377_124125_127937_plus	cyclic nucleotide-gated ion channel 1-like	5	F:ion channel activity; P:ion transport; F:protein binding; P:transmembrane transport; C:membrane	GO:0016020|GO:0005216|GO:0005515|GO:0006811|GO:0055085	-	Coil (COILS); IPR000595 (SMART); IPR005821 (PFAM); G3DSA:1.10.287.70 (GENE3D); G3DSA:1.10.287.630 (GENE3D); IPR000595 (PFAM); IPR014710 (G3DSA:2.60.120.GENE3D); PTHR10217 (PANTHER); PTHR10217:SF527 (PANTHER); PTHR10217:SF527 (PANTHER); PTHR10217 (PANTHER); CYTOPLASMIC_DOMAIN (PHOBIUS); NON_CYTOPLASMIC_DOMAIN (PHOBIUS); NON_CYTOPLASMIC_DOMAIN (PHOBIUS); TRANSMEMBRANE (PHOBIUS); TRANSMEMBRANE (PHOB…
	Contig138_94007_95492_plus	peroxidase A2-like	5	F:peroxidase activity; P:response to oxidative stress; P:obsolete peroxidase reaction; P:oxidation-reduction process; F:heme binding	GO:0004601|GO:0020037|GO:0006979|GO:0055114|GO:0006804	EC:1.11.1.7	IPR002016 (PRINTS); IPR000823 (PRINTS); G3DSA:1.10.520.10 (GENE3D); G3DSA:1.10.420.10 (GENE3D); IPR002016 (PFAM); PTHR31388:SF8 (PANTHER); PTHR31388 (PANTHER); IPR019794 (PROSITE_PATTERNS); IPR019793 (PROSITE_PATTERNS); SIGNAL_PEPTIDE_H_REGION (PHOBIUS); SIGNAL_PEPTIDE_N_REGION (PHOBIUS); SIGNAL_PEPTIDE_C_REGION (PHOBIUS); NON_CYTOPLASMIC_DOMAIN (PHOBIUS); SIGNAL_PEPTIDE (PHOBIUS); IPR002016 (PRO…
	Contig138086_961_2256_plus	Auxin-induced in root cultures 12 precursor,	2	C:integral component of membrane; P:oxidation-reduction process	GO:0016021|GO:0055114	-	IPR005018 (SMART); IPR006593 (SMART); IPR017214 (PIRSF); IPR005018 (PFAM); PTHR23130:SF80 (PANTHER); PTHR23130 (PANTHER); SIGNAL_PEPTIDE_H_REGION (PHOBIUS); TRANSMEMBRANE (PHOBIUS); CYTOPLASMIC_DOMAIN (PHOBIUS); NON_CYTOPLASMIC_DOMAIN (PHOBIUS); CYTOPLASMIC_DOMAIN (PHOBIUS); SIGNAL_PEPTIDE (PHOBIUS); TRANSMEMBRANE (PHOBIUS); SIGNAL_PEPTIDE_C_REGION (PHOBIUS); NON_CYTOPLASMIC_DOMAIN (PHOBIUS); TRA…
	Contig138710_4486_18385_plus	gamma aminobutyrate transaminase 3, chloroplastic	2	F:pyridoxal phosphate binding; F:transaminase activity	GO:0008483|GO:0030170	-	Coil (COILS); IPR015422 (G3DSA:3.90.1150.GENE3D); IPR005814 (PIRSF); IPR005814 (PFAM); IPR015421 (G3DSA:3.40.640.GENE3D); IPR005814 (PANTHER); PTHR11986:SF90 (PANTHER); IPR005814 (PROSITE_PATTERNS); NON_CYTOPLASMIC_DOMAIN (PHOBIUS); SIGNAL_PEPTIDE_N_REGION (PHOBIUS); SIGNAL_PEPTIDE_H_REGION (PHOBIUS); SIGNAL_PEPTIDE (PHOBIUS); SIGNAL_PEPTIDE_C_REGION (PHOBIUS); IPR015424 (SUPERFAMILY)
*	Contig1393_26076_28261_plus	hypothetical protein POPTR_0018s06150g	-	-	-	-	PR01217 (PRINTS); IPR032675 (G3DSA:3.80.10.GENE3D); IPR013210 (PFAM); PTHR32093 (PANTHER); SIGNAL_PEPTIDE_N_REGION (PHOBIUS); NON_CYTOPLASMIC_DOMAIN (PHOBIUS); SIGNAL_PEPTIDE_H_REGION (PHOBIUS); SIGNAL_PEPTIDE (PHOBIUS); SIGNAL_PEPTIDE_C_REGION (PHOBIUS); SignalP-noTM (SIGNALP_EUK); SignalP-TM (SIGNALP_GRAM_POSITIVE); IPR032675 (SUPERFAMILY); TMhelix (TMHMM)
*	Contig1396_135831_138746_plus	PREDICTED: uncharacterized protein LOC105644834	-	-	-	-	SIGNAL_PEPTIDE_N_REGION (PHOBIUS); SIGNAL_PEPTIDE_C_REGION (PHOBIUS); NON_CYTOPLASMIC_DOMAIN (PHOBIUS); SIGNAL_PEPTIDE (PHOBIUS); SIGNAL_PEPTIDE_H_REGION (PHOBIUS); SignalP-noTM (SIGNALP_EUK)
*	Contig1396_135951_138746_plus	hypothetical protein JCGZ_17984	-	-	-	-	no IPS match
	Contig140049_4394_4952_plus	PREDICTED: uncharacterized protein LOC105632009	2	P:acyl-carrier-protein biosynthetic process; F:N-acetyltransferase activity	GO:0008080|GO:0042967	EC:2.3.1	IPR016181 (G3DSA:3.40.630.GENE3D); IPR000182 (PFAM); PTHR13256:SF47 (PANTHER); PTHR13256 (PANTHER); IPR000182 (PROSITE_PROFILES); IPR016181 (SUPERFAMILY)
	Contig1405_138953_142835_plus	lysM domain receptor-like kinase 4	3	F:ATP binding; F:protein kinase activity; P:protein phosphorylation	GO:0004672|GO:0005524|GO:0006468	-	IPR002290 (SMART); IPR018392 (G3DSA:3.10.350.GENE3D); IPR000719 (PFAM); G3DSA:1.10.510.10 (GENE3D); G3DSA:3.30.200.20 (GENE3D); IPR013320 (G3DSA:2.60.120.GENE3D); PTHR27001 (PANTHER); PTHR27001:SF241 (PANTHER); PTHR27001 (PANTHER); PTHR27001:SF241 (PANTHER); PTHR27001:SF241 (PANTHER); IPR008271 (PROSITE_PATTERNS); TRANSMEMBRANE (PHOBIUS); NON_CYTOPLASMIC_DOMAIN (PHOBIUS); CYTOPLASMIC_DOMAIN (PHOB…
	Contig1405_139701_143045_plus	lysM domain receptor-like kinase 4	3	F:ATP binding; F:protein kinase activity; P:protein phosphorylation	GO:0004672|GO:0005524|GO:0006468	-	NON_CYTOPLASMIC_DOMAIN (PHOBIUS); CYTOPLASMIC_DOMAIN (PHOBIUS); TRANSMEMBRANE (PHOBIUS)
	Contig14056_17189_30289_plus	zinc finger ,	1	F:hydrolase activity, acting on ester bonds	GO:0016788	-	IPR013830 (G3DSA:3.40.50.GENE3D); IPR001087 (PFAM); PTHR22835:SF229 (PANTHER); PTHR22835 (PANTHER); SIGNAL_PEPTIDE (PHOBIUS); SIGNAL_PEPTIDE_H_REGION (PHOBIUS); SIGNAL_PEPTIDE_N_REGION (PHOBIUS); SIGNAL_PEPTIDE_C_REGION (PHOBIUS); NON_CYTOPLASMIC_DOMAIN (PHOBIUS); SignalP-noTM (SIGNALP_EUK); SignalP-TM (SIGNALP_GRAM_POSITIVE)
	Contig14056_29080_31454_plus	hypothetical protein M569_00836, partial	1	F:hydrolase activity, acting on ester bonds	GO:0016788	-	IPR001087 (PFAM); IPR013830 (G3DSA:3.40.50.GENE3D); PTHR22835:SF229 (PANTHER); PTHR22835 (PANTHER); SIGNAL_PEPTIDE_C_REGION (PHOBIUS); SIGNAL_PEPTIDE_H_REGION (PHOBIUS); SIGNAL_PEPTIDE_N_REGION (PHOBIUS); NON_CYTOPLASMIC_DOMAIN (PHOBIUS); SIGNAL_PEPTIDE (PHOBIUS); SignalP-noTM (SIGNALP_EUK); IPR013830 (SUPERFAMILY)
	Contig141_92969_94412_plus	l-lactate dehydrogenase,	6	P:gluconeogenesis; F:L-lactate dehydrogenase activity; C:cytoplasm; P:glycolytic process; P:oxidation-reduction process; P:cysteine metabolic process	GO:0005737|GO:0004459|GO:0055114|GO:0006094|GO:0006096|GO:0006534	EC:1.1.1.27	IPR001557 (PRINTS); IPR015955 (G3DSA:3.90.110.GENE3D); IPR016040 (G3DSA:3.40.50.GENE3D); IPR022383 (PFAM); IPR001557 (PIRSF); IPR011304 (TIGRFAM); IPR001236 (PFAM); PTHR11540:SF3 (PANTHER); IPR001557 (PANTHER); IPR018177 (PROSITE_PATTERNS); IPR011304 (HAMAP); IPR015955 (SUPERFAMILY); IPR016040 (SUPERFAMILY)
	Contig1414_13872_26386_plus	CRAL-TRIO domain-containing YKL091C-like isoform X2	-	-	-	-	TRANSMEMBRANE (PHOBIUS); CYTOPLASMIC_DOMAIN (PHOBIUS); NON_CYTOPLASMIC_DOMAIN (PHOBIUS); TMhelix (TMHMM)
	Contig1414_14222_16744_plus	hypothetical protein PRUPE_ppa010607mg	-	-	-	-	IPR011074 (SMART); IPR001251 (G3DSA:3.40.525.GENE3D); PTHR10174:SF121 (PANTHER); PTHR10174 (PANTHER); IPR011074 (SUPERFAMILY)
	Contig1414_14222_19164_plus	CRAL-TRIO domain-containing YKL091C	-	-	-	-	IPR001251 (SMART); IPR011074 (SMART); IPR001251 (G3DSA:3.40.525.GENE3D); IPR001251 (PFAM); PTHR10174:SF121 (PANTHER); PTHR10174 (PANTHER); IPR001251 (PROSITE_PROFILES); IPR001251 (SUPERFAMILY); IPR011074 (SUPERFAMILY)
	Contig1414_14224_26461_plus	CRAL-TRIO domain-containing YKL091C-like isoform X2	-	-	-	-	no IPS match
	Contig1414_20940_26461_plus	CRAL-TRIO domain-containing YKL091C-like isoform X2	-	-	-	-	no IPS match
	Contig1414_21171_26461_plus	CRAL-TRIO domain-containing YKL091C-like isoform X2	-	-	-	-	no IPS match
*	Contig142381_4_2405_plus	alcohol dehydrogenase,	3	F:zinc ion binding; F:oxidoreductase activity; P:oxidation-reduction process	GO:0008270|GO:0016491|GO:0055114	-	IPR011032 (G3DSA:3.90.180.GENE3D); PF16884 (PFAM); PTHR11695:SF504 (PANTHER); IPR002085 (PANTHER); CYTOPLASMIC_DOMAIN (PHOBIUS); TRANSMEMBRANE (PHOBIUS); NON_CYTOPLASMIC_DOMAIN (PHOBIUS); IPR011032 (SUPERFAMILY); TMhelix (TMHMM)
*	Contig1430_247_18190_plus	LRR receptor-like serine threonine- kinase GSO2 isoform X2	1	F:protein binding	GO:0005515	-	SM00365 (SMART); IPR003591 (SMART); IPR013210 (PFAM); IPR001611 (PFAM); IPR001611 (PFAM); IPR032675 (G3DSA:3.80.10.GENE3D); IPR032675 (G3DSA:3.80.10.GENE3D); PTHR27004:SF29 (PANTHER); PTHR27004 (PANTHER); PTHR27004 (PANTHER); PTHR27004:SF29 (PANTHER); PTHR27004 (PANTHER); PTHR27004:SF29 (PANTHER); IPR032675 (SUPERFAMILY); IPR032675 (SUPERFAMILY); IPR032675 (SUPERFAMILY); IPR032675 (SUPERFAMILY); …
	Contig1452_126799_131284_plus	serine carboxypeptidase II-3-like	2	P:proteolysis; F:serine-type carboxypeptidase activity	GO:0004185|GO:0006508	EC:3.4.21; EC:3.4.16	IPR001563 (PRINTS); IPR029058 (G3DSA:3.40.50.GENE3D); IPR001563 (PFAM); IPR001563 (PANTHER); PTHR11802:SF66 (PANTHER); IPR018202 (PROSITE_PATTERNS); IPR018202 (PROSITE_PATTERNS); NON_CYTOPLASMIC_DOMAIN (PHOBIUS); SIGNAL_PEPTIDE_C_REGION (PHOBIUS); SIGNAL_PEPTIDE_H_REGION (PHOBIUS); SIGNAL_PEPTIDE_N_REGION (PHOBIUS); SIGNAL_PEPTIDE (PHOBIUS); SignalP-TM (SIGNALP_GRAM_POSITIVE); SignalP-noTM (SIGNA…
	Contig1452_126819_131282_plus	serine carboxypeptidase II-3-like	2	P:proteolysis; F:serine-type carboxypeptidase activity	GO:0004185|GO:0006508	EC:3.4.21; EC:3.4.16	IPR001563 (PRINTS); IPR029058 (G3DSA:3.40.50.GENE3D); IPR001563 (PFAM); IPR001563 (PANTHER); PTHR11802:SF66 (PANTHER); IPR018202 (PROSITE_PATTERNS); IPR018202 (PROSITE_PATTERNS); NON_CYTOPLASMIC_DOMAIN (PHOBIUS); SIGNAL_PEPTIDE_H_REGION (PHOBIUS); SIGNAL_PEPTIDE_C_REGION (PHOBIUS); SIGNAL_PEPTIDE_N_REGION (PHOBIUS); SIGNAL_PEPTIDE (PHOBIUS); SignalP-TM (SIGNALP_GRAM_POSITIVE); SignalP-noTM (SIGNA…
	Contig1454_223855_231767_plus	nucleotide binding ,	-	-	-	-	no IPS match
	Contig1454_223855_231839_plus	nucleotide binding ,	-	-	-	-	no IPS match
	Contig1454_223855_231839_plus_variant_2	nucleotide binding ,	-	-	-	-	no IPS match
	Contig1454_259937_260564_plus	ATDI21	1	P:response to stress	GO:0006950	-	IPR004926 (PFAM); PTHR33509:SF6 (PANTHER); PTHR33509 (PANTHER); SIGNAL_PEPTIDE_N_REGION (PHOBIUS); SIGNAL_PEPTIDE_H_REGION (PHOBIUS); SIGNAL_PEPTIDE_C_REGION (PHOBIUS); SIGNAL_PEPTIDE (PHOBIUS); NON_CYTOPLASMIC_DOMAIN (PHOBIUS)
	Contig147137_2180_2767_plus	hypothetical protein JCGZ_07227	-	-	-	-	IPR009424 (PFAM); PTHR33374 (PANTHER); PTHR33374:SF7 (PANTHER); CYTOPLASMIC_DOMAIN (PHOBIUS); TRANSMEMBRANE (PHOBIUS); CYTOPLASMIC_DOMAIN (PHOBIUS); TRANSMEMBRANE (PHOBIUS); NON_CYTOPLASMIC_DOMAIN (PHOBIUS); SignalP-TM (SIGNALP_EUK); TMhelix (TMHMM); TMhelix (TMHMM)
*	Contig1476_114454_120999_plus	hypothetical protein JCGZ_15658	4	F:zinc ion binding; F:protein-cysteine S-palmitoyltransferase activity; P:acyl-carrier-protein biosynthetic process; C:integral component of membrane	GO:0016021|GO:0008270|GO:0019706|GO:0042967	EC:2.3.1.225; EC:2.3.1	PTHR22883 (PANTHER); PTHR22883:SF96 (PANTHER)
*	Contig1476_114463_120999_plus	probable S-acyltransferase 22	-	-	-	-	PTHR22883 (PANTHER); PTHR22883:SF96 (PANTHER); NON_CYTOPLASMIC_DOMAIN (PHOBIUS); SIGNAL_PEPTIDE (PHOBIUS); SIGNAL_PEPTIDE_N_REGION (PHOBIUS); SIGNAL_PEPTIDE_C_REGION (PHOBIUS); SIGNAL_PEPTIDE_H_REGION (PHOBIUS); SignalP-noTM (SIGNALP_EUK)
*	Contig1476_114463_120999_plus_variant_1	hypothetical protein JCGZ_15658	4	F:zinc ion binding; F:protein-cysteine S-palmitoyltransferase activity; P:acyl-carrier-protein biosynthetic process; C:integral component of membrane	GO:0016021|GO:0008270|GO:0019706|GO:0042967	EC:2.3.1.225; EC:2.3.1	PTHR22883:SF96 (PANTHER); PTHR22883 (PANTHER); NON_CYTOPLASMIC_DOMAIN (PHOBIUS); SIGNAL_PEPTIDE_N_REGION (PHOBIUS); SIGNAL_PEPTIDE_H_REGION (PHOBIUS); SIGNAL_PEPTIDE_C_REGION (PHOBIUS); SIGNAL_PEPTIDE (PHOBIUS); SignalP-noTM (SIGNALP_EUK)
*	Contig1476_114463_120999_plus_variant_2	hypothetical protein JCGZ_15658	4	F:zinc ion binding; F:protein-cysteine S-palmitoyltransferase activity; P:acyl-carrier-protein biosynthetic process; C:integral component of membrane	GO:0016021|GO:0008270|GO:0019706|GO:0042967	EC:2.3.1.225; EC:2.3.1	PTHR22883 (PANTHER); PTHR22883:SF96 (PANTHER); SIGNAL_PEPTIDE_N_REGION (PHOBIUS); SIGNAL_PEPTIDE (PHOBIUS); NON_CYTOPLASMIC_DOMAIN (PHOBIUS); SIGNAL_PEPTIDE_H_REGION (PHOBIUS); SIGNAL_PEPTIDE_C_REGION (PHOBIUS); SignalP-noTM (SIGNALP_EUK)
*	Contig1476_114473_120999_plus	probable S-acyltransferase 22	1	F:zinc ion binding	GO:0008270	-	IPR001594 (PFAM); PTHR22883:SF96 (PANTHER); PTHR22883 (PANTHER); TRANSMEMBRANE (PHOBIUS); CYTOPLASMIC_DOMAIN (PHOBIUS); TRANSMEMBRANE (PHOBIUS); NON_CYTOPLASMIC_DOMAIN (PHOBIUS); TRANSMEMBRANE (PHOBIUS); CYTOPLASMIC_DOMAIN (PHOBIUS); NON_CYTOPLASMIC_DOMAIN (PHOBIUS); TRANSMEMBRANE (PHOBIUS); NON_CYTOPLASMIC_DOMAIN (PHOBIUS); IPR001594 (PROSITE_PROFILES); TMhelix (TMHMM); TMhelix (TMHMM); TMhelix …
	Contig1488_302316_313969_plus	methylesterase 11, chloroplastic	-	-	-	-	IPR029058 (G3DSA:3.40.50.GENE3D); IPR000073 (PFAM); PTHR10992:SF872 (PANTHER); PTHR10992 (PANTHER); IPR029058 (SUPERFAMILY)
	Contig1488_302316_314017_plus	Esterase PIR7B,	2	F:polyneuridine-aldehyde esterase activity; P:indole biosynthetic process	GO:0050529|GO:0042432	EC:3.1.1.78; EC:3.1.1.1	IPR029058 (G3DSA:3.40.50.GENE3D); IPR000073 (PFAM); PTHR10992 (PANTHER); PTHR10992:SF872 (PANTHER); IPR029058 (SUPERFAMILY)
	Contig1488_302316_314017_plus_variant_1	methylesterase 11, chloroplastic	-	-	-	-	IPR029058 (G3DSA:3.40.50.GENE3D); IPR000073 (PFAM); PTHR10992 (PANTHER); PTHR10992:SF872 (PANTHER); IPR029058 (SUPERFAMILY)
	Contig148817_173_961_plus	CASP 1D1	2	C:integral component of membrane; C:plasma membrane	GO:0005886|GO:0016021	-	IPR006459 (TIGRFAM); IPR006702 (PFAM); PTHR11615 (PANTHER); PTHR11615:SF113 (PANTHER); TRANSMEMBRANE (PHOBIUS); SIGNAL_PEPTIDE_C_REGION (PHOBIUS); NON_CYTOPLASMIC_DOMAIN (PHOBIUS); SIGNAL_PEPTIDE (PHOBIUS); SIGNAL_PEPTIDE_H_REGION (PHOBIUS); SIGNAL_PEPTIDE_N_REGION (PHOBIUS); CYTOPLASMIC_DOMAIN (PHOBIUS); TMhelix (TMHMM); TMhelix (TMHMM)
	Contig148817_344_836_plus	CASP 1D1	2	C:integral component of membrane; C:plasma membrane	GO:0005886|GO:0016021	-	IPR006459 (TIGRFAM); IPR006702 (PFAM); PTHR11615 (PANTHER); PTHR11615:SF113 (PANTHER); CYTOPLASMIC_DOMAIN (PHOBIUS); NON_CYTOPLASMIC_DOMAIN (PHOBIUS); CYTOPLASMIC_DOMAIN (PHOBIUS); NON_CYTOPLASMIC_DOMAIN (PHOBIUS); TRANSMEMBRANE (PHOBIUS); TRANSMEMBRANE (PHOBIUS); TRANSMEMBRANE (PHOBIUS); TMhelix (TMHMM); TMhelix (TMHMM); TMhelix (TMHMM)
	Contig149055_2_584_plus	cinnamate 4-hydroxylase	4	F:iron ion binding; F:oxidoreductase activity, acting on paired donors, with incorporation or reduction of molecular oxygen; P:oxidation-reduction process; F:heme binding	GO:0005506|GO:0016705|GO:0020037|GO:0055114	-	IPR001128 (PRINTS); IPR002401 (PRINTS); IPR001128 (PFAM); IPR001128 (G3DSA:1.10.630.GENE3D); PTHR24298 (PANTHER); PTHR24298:SF56 (PANTHER); IPR017972 (PROSITE_PATTERNS); IPR001128 (SUPERFAMILY)
	Contig15_159785_160496_plus	ethylene-responsive transcription factor 3-like	5	F:DNA binding; C:transcription factor complex; F:transcription factor activity, sequence-specific DNA binding; P:regulation of transcription, DNA-templated; P:regulation of transcription, DNA-templated	GO:0003677|GO:0003700|GO:0006355|GO:0005667|GO:0045449	-	IPR001471 (PRINTS); IPR001471 (SMART); IPR001471 (PFAM); IPR001471 (G3DSA:3.30.730.GENE3D); PTHR31677 (PANTHER); NON_CYTOPLASMIC_DOMAIN (PHOBIUS); SIGNAL_PEPTIDE (PHOBIUS); SIGNAL_PEPTIDE_H_REGION (PHOBIUS); SIGNAL_PEPTIDE_N_REGION (PHOBIUS); SIGNAL_PEPTIDE_C_REGION (PHOBIUS); IPR001471 (PROSITE_PROFILES); IPR016177 (SUPERFAMILY)
	Contig1514_56017_56974_plus	MYB family	1	F:DNA binding	GO:0003677	-	IPR001005 (SMART); IPR009057 (G3DSA:1.10.10.GENE3D); IPR009057 (G3DSA:1.10.10.GENE3D); IPR001005 (PFAM); PTHR10641 (PANTHER); PTHR10641:SF551 (PANTHER); IPR017930 (PROSITE_PROFILES); IPR017930 (PROSITE_PROFILES); IPR009057 (SUPERFAMILY)
	Contig1516_335_4245_plus	guanylate kinase 2	4	P:nucleotide phosphorylation; P:purine nucleotide metabolic process; F:guanylate kinase activity; P:purine nucleobase metabolic process	GO:0004385|GO:0006163|GO:0046939|GO:0006144	EC:2.7.4.8	no IPS match
	Contig1516_337_4245_plus	guanylate kinase 2	4	F:protein binding; P:purine nucleotide metabolic process; F:guanylate kinase activity; P:purine nucleobase metabolic process	GO:0004385|GO:0005515|GO:0006163|GO:0006144	EC:2.7.4.8	IPR008145 (SMART); G3DSA:3.30.63.10 (GENE3D); IPR008145 (PFAM); IPR027417 (G3DSA:3.40.50.GENE3D); IPR015915 (G3DSA:2.120.10.GENE3D); IPR017665 (TIGRFAM); IPR027417 (G3DSA:3.40.50.GENE3D); PTHR23117 (PANTHER); PTHR23117:SF13 (PANTHER); IPR020590 (PROSITE_PATTERNS); IPR008144 (PROSITE_PROFILES); IPR011043 (SUPERFAMILY); IPR027417 (SUPERFAMILY)
	Contig152_487870_488461_plus	21 kDa precursor,	1	F:enzyme inhibitor activity	GO:0004857	-	IPR006501 (SMART); IPR006501 (G3DSA:1.20.140.GENE3D); IPR006501 (PFAM); IPR006501 (TIGRFAM); PTHR31080:SF9 (PANTHER); PTHR31080 (PANTHER); SIGNAL_PEPTIDE_H_REGION (PHOBIUS); SIGNAL_PEPTIDE_C_REGION (PHOBIUS); SIGNAL_PEPTIDE_N_REGION (PHOBIUS); NON_CYTOPLASMIC_DOMAIN (PHOBIUS); SIGNAL_PEPTIDE (PHOBIUS); SignalP-TM (SIGNALP_GRAM_POSITIVE); SignalP-noTM (SIGNALP_EUK); SignalP-noTM (SIGNALP_GRAM_NEGA…
	Contig152_79847_81621_plus	alpha-l-fucosidase, putative	2	P:carbohydrate metabolic process; F:alpha-L-fucosidase activity	GO:0004560|GO:0005975	EC:3.2.1.51; EC:3.2.1	IPR000933 (SMART); IPR008979 (G3DSA:2.60.120.GENE3D); IPR000933 (PFAM); IPR013781 (G3DSA:3.20.20.GENE3D); IPR000933 (PANTHER); PTHR10030:SF25 (PANTHER); NON_CYTOPLASMIC_DOMAIN (PHOBIUS); SIGNAL_PEPTIDE_C_REGION (PHOBIUS); SIGNAL_PEPTIDE (PHOBIUS); SIGNAL_PEPTIDE_H_REGION (PHOBIUS); SIGNAL_PEPTIDE_N_REGION (PHOBIUS); SignalP-noTM (SIGNALP_EUK); IPR017853 (SUPERFAMILY); IPR008979 (SUPERFAMILY)
	Contig1522_73887_83144_plus	BRASSINOSTEROID INSENSITIVE 1-associated receptor kinase 1 precursor,	4	F:ATP binding; F:protein binding; F:protein kinase activity; P:protein phosphorylation	GO:0004672|GO:0005515|GO:0005524|GO:0006468	-	PR00019 (PRINTS); IPR032675 (G3DSA:3.80.10.GENE3D); IPR013320 (G3DSA:2.60.120.GENE3D); IPR013210 (PFAM); G3DSA:3.30.200.20 (GENE3D); IPR001245 (PFAM); G3DSA:1.10.510.10 (GENE3D); IPR001611 (PFAM); PTHR27000 (PANTHER); PTHR27000:SF166 (PANTHER); NON_CYTOPLASMIC_DOMAIN (PHOBIUS); CYTOPLASMIC_DOMAIN (PHOBIUS); SIGNAL_PEPTIDE (PHOBIUS); SIGNAL_PEPTIDE_H_REGION (PHOBIUS); TRANSMEMBRANE (PHOBIUS); SIGN…
	Contig1522_74285_88959_plus	BRASSINOSTEROID INSENSITIVE 1-associated receptor kinase 1 precursor,	4	F:ATP binding; F:protein binding; F:protein kinase activity; P:protein phosphorylation	GO:0004672|GO:0005515|GO:0005524|GO:0006468	-	PR00019 (PRINTS); G3DSA:3.30.200.20 (GENE3D); G3DSA:1.10.510.10 (GENE3D); IPR032675 (G3DSA:3.80.10.GENE3D); IPR001611 (PFAM); IPR013210 (PFAM); IPR001245 (PFAM); PTHR27000:SF166 (PANTHER); PTHR27000 (PANTHER); NON_CYTOPLASMIC_DOMAIN (PHOBIUS); CYTOPLASMIC_DOMAIN (PHOBIUS); TRANSMEMBRANE (PHOBIUS); CYTOPLASMIC_DOMAIN (PHOBIUS); SIGNAL_PEPTIDE (PHOBIUS); SIGNAL_PEPTIDE_C_REGION (PHOBIUS); SIGNAL_PE…
	Contig1558_52270_53245_plus	hypothetical protein LR48_Vigan07g108900	2	C:mitochondrial membrane; P:mitochondrial transport	GO:0031966|GO:0006839	-	IPR002030 (PRINTS); IPR018108 (PFAM); IPR023395 (G3DSA:1.50.40.GENE3D); PTHR24089:SF392 (PANTHER); PTHR24089 (PANTHER); IPR018108 (PROSITE_PROFILES); IPR018108 (PROSITE_PROFILES); IPR018108 (PROSITE_PROFILES); IPR023395 (SUPERFAMILY)
*	Contig156144_37700_38606_plus	hypothetical protein JCGZ_12618	-	-	-	-	PTHR34291 (PANTHER); PTHR34291:SF1 (PANTHER); CYTOPLASMIC_DOMAIN (PHOBIUS); NON_CYTOPLASMIC_DOMAIN (PHOBIUS); TRANSMEMBRANE (PHOBIUS); TMhelix (TMHMM)
*	Contig156144_37708_38713_plus	PREDICTED: uncharacterized protein At5g65660	-	-	-	-	no IPS match
*	Contig157_10818_14057_plus	hypothetical protein SOVF_088850	-	-	-	-	IPR006946 (PFAM); PTHR31265 (PANTHER); PTHR31265:SF2 (PANTHER); SIGNAL_PEPTIDE_C_REGION (PHOBIUS); SIGNAL_PEPTIDE_N_REGION (PHOBIUS); NON_CYTOPLASMIC_DOMAIN (PHOBIUS); SIGNAL_PEPTIDE (PHOBIUS); SIGNAL_PEPTIDE_H_REGION (PHOBIUS); SignalP-TM (SIGNALP_GRAM_POSITIVE); SignalP-noTM (SIGNALP_EUK); IPR008979 (SUPERFAMILY); TMhelix (TMHMM)
*	Contig157_11302_12846_plus	conserved hypothetical protein	-	-	-	-	no IPS match
	Contig1571_133360_134849_plus	60S ribosomal L44-like	-	-	-	-	no IPS match
	Contig1571_133662_134849_plus	gi|2500380|sp|Q96499.3|RL44_GOSHI|Q96499	-	-	-	-	no IPS match
	Contig158092_49515_52761_plus	random slug 5-like	-	-	-	-	no IPS match
	Contig158092_49537_52572_plus	random slug 5-like	-	-	-	-	no IPS match
	Contig158092_49537_52761_plus	random slug 5	3	P:transport; C:intracellular; F:transporter activity	GO:0005622|GO:0005215|GO:0006810	-	IPR001251 (SMART); IPR011074 (SMART); IPR001251 (G3DSA:3.40.525.GENE3D); IPR001251 (PFAM); PTHR10174 (PANTHER); PTHR10174:SF145 (PANTHER); NON_CYTOPLASMIC_DOMAIN (PHOBIUS); TRANSMEMBRANE (PHOBIUS); CYTOPLASMIC_DOMAIN (PHOBIUS); IPR001251 (PROSITE_PROFILES); IPR011074 (SUPERFAMILY); IPR001251 (SUPERFAMILY)
	Contig1581_79246_80655_plus	hypothetical protein CISIN_1g0028871mg, partial	3	F:ATP binding; F:protein kinase activity; P:protein phosphorylation	GO:0004672|GO:0005524|GO:0006468	-	IPR002290 (SMART); G3DSA:1.10.510.10 (GENE3D); IPR000719 (PFAM); PTHR27003:SF105 (PANTHER); PTHR27003 (PANTHER); IPR008271 (PROSITE_PATTERNS); IPR000719 (PROSITE_PROFILES); IPR011009 (SUPERFAMILY)
	Contig158845_3875_7214_plus	AP2-like ethylene-responsive transcription factor At1g16060	6	F:DNA binding; C:transcription factor complex; F:transcription factor activity, sequence-specific DNA binding; P:multicellular organismal development; P:regulation of transcription, DNA-templated; P:regulation of transcription, DNA-templated	GO:0003677|GO:0003700|GO:0006355|GO:0007275|GO:0005667|GO:0045449	-	IPR001471 (PRINTS); IPR001471 (SMART); IPR001471 (PFAM); IPR001471 (G3DSA:3.30.730.GENE3D); PTHR32467:SF20 (PANTHER); IPR031112 (PANTHER); IPR001471 (PROSITE_PROFILES); IPR001471 (PROSITE_PROFILES); IPR016177 (SUPERFAMILY); IPR016177 (SUPERFAMILY)
	Contig158845_3902_7214_plus	AP2-like ethylene-responsive transcription factor At1g16060	6	F:DNA binding; C:transcription factor complex; F:transcription factor activity, sequence-specific DNA binding; P:multicellular organismal development; P:regulation of transcription, DNA-templated; P:regulation of transcription, DNA-templated	GO:0003677|GO:0003700|GO:0006355|GO:0007275|GO:0005667|GO:0045449	-	IPR001471 (PRINTS); IPR001471 (SMART); IPR001471 (PFAM); IPR001471 (G3DSA:3.30.730.GENE3D); IPR031112 (PANTHER); PTHR32467:SF20 (PANTHER); PTHR32467:SF20 (PANTHER); IPR031112 (PANTHER); IPR001471 (PROSITE_PROFILES); IPR001471 (PROSITE_PROFILES); IPR016177 (SUPERFAMILY); IPR016177 (SUPERFAMILY)
	Contig158845_5778_7214_plus	AP2-type transcription factor	6	F:DNA binding; C:transcription factor complex; F:transcription factor activity, sequence-specific DNA binding; P:multicellular organismal development; P:regulation of transcription, DNA-templated; P:regulation of transcription, DNA-templated	GO:0003677|GO:0003700|GO:0006355|GO:0007275|GO:0005667|GO:0045449	-	IPR001471 (SMART); IPR001471 (G3DSA:3.30.730.GENE3D); IPR001471 (PFAM); IPR031112 (PANTHER); PTHR32467:SF20 (PANTHER); NON_CYTOPLASMIC_DOMAIN (PHOBIUS); CYTOPLASMIC_DOMAIN (PHOBIUS); TRANSMEMBRANE (PHOBIUS); IPR001471 (PROSITE_PROFILES); IPR016177 (SUPERFAMILY)
	Contig1591_14037_15727_plus	myb domain	1	F:DNA binding	GO:0003677	-	IPR001005 (SMART); IPR001005 (PFAM); IPR009057 (G3DSA:1.10.10.GENE3D); IPR009057 (G3DSA:1.10.10.GENE3D); PTHR10641 (PANTHER); PTHR10641:SF581 (PANTHER); NON_CYTOPLASMIC_DOMAIN (PHOBIUS); SIGNAL_PEPTIDE (PHOBIUS); SIGNAL_PEPTIDE_H_REGION (PHOBIUS); SIGNAL_PEPTIDE_N_REGION (PHOBIUS); SIGNAL_PEPTIDE_C_REGION (PHOBIUS); IPR017930 (PROSITE_PROFILES); IPR017930 (PROSITE_PROFILES); SignalP-TM (SIGNALP_G…
	Contig1596_64904_66593_plus	caffeic acid 3-O-methyltransferase 1-like	2	F:O-methyltransferase activity; F:protein dimerization activity	GO:0008171|GO:0046983	EC:2.1.1	IPR016461 (PIRSF); IPR012967 (PFAM); IPR011991 (G3DSA:1.10.10.GENE3D); IPR001077 (PFAM); IPR029063 (G3DSA:3.40.50.GENE3D); PTHR11746:SF81 (PANTHER); PTHR11746 (PANTHER); IPR016461 (PROSITE_PROFILES); IPR029063 (SUPERFAMILY); IPR011991 (SUPERFAMILY)
	Contig159809_120975_124268_plus	TRANSPARENT TESTA 12 isoform X1	-	-	-	-	no IPS match
	Contig159809_120975_124268_plus_variant_1	multidrug resistance pump,	4	P:drug transmembrane transport; F:antiporter activity; C:integral component of membrane; F:drug transmembrane transporter activity	GO:0016021|GO:0015238|GO:0015297|GO:0006855	-	no IPS match
	Contig159809_121064_124221_plus	TRANSPARENT TESTA 12 isoform X2	4	P:drug transmembrane transport; F:antiporter activity; C:membrane; F:drug transmembrane transporter activity	GO:0016020|GO:0015238|GO:0015297|GO:0006855	-	IPR002528 (TIGRFAM); IPR002528 (PFAM); PTHR11206:SF181 (PANTHER); PTHR11206 (PANTHER); PTHR11206:SF181 (PANTHER); CYTOPLASMIC_DOMAIN (PHOBIUS); CYTOPLASMIC_DOMAIN (PHOBIUS); CYTOPLASMIC_DOMAIN (PHOBIUS); TRANSMEMBRANE (PHOBIUS); TRANSMEMBRANE (PHOBIUS); TRANSMEMBRANE (PHOBIUS); TRANSMEMBRANE (PHOBIUS); CYTOPLASMIC_DOMAIN (PHOBIUS); TRANSMEMBRANE (PHOBIUS); NON_CYTOPLASMIC_DOMAIN (PHOBIUS); TRANSM…
	Contig159809_122917_124268_plus	multidrug resistance pump,	4	P:drug transmembrane transport; F:antiporter activity; C:integral component of membrane; F:drug transmembrane transporter activity	GO:0016021|GO:0015238|GO:0015297|GO:0006855	-	no IPS match
	Contig160_195444_197218_plus	transcription factor MYB3-like	1	F:DNA binding	GO:0003677	-	IPR001005 (SMART); IPR009057 (G3DSA:1.10.10.GENE3D); IPR009057 (G3DSA:1.10.10.GENE3D); IPR001005 (PFAM); PTHR10641 (PANTHER); PTHR10641:SF550 (PANTHER); IPR017930 (PROSITE_PROFILES); IPR017930 (PROSITE_PROFILES); IPR009057 (SUPERFAMILY)
	Contig160_219305_221964_plus	PREDICTED: uncharacterized protein At1g66480	-	-	-	-	Coil (COILS); IPR025322 (PFAM); PTHR33148 (PANTHER); PTHR33148:SF6 (PANTHER)
	Contig16172_14013_15012_plus	hypothetical protein JCGZ_23601	2	F:manganese ion binding; F:nutrient reservoir activity	GO:0030145|GO:0045735	-	IPR001929 (PRINTS); IPR006045 (SMART); IPR006045 (PFAM); IPR014710 (G3DSA:2.60.120.GENE3D); PTHR31238:SF44 (PANTHER); PTHR31238 (PANTHER); IPR019780 (PROSITE_PATTERNS); NON_CYTOPLASMIC_DOMAIN (PHOBIUS); SIGNAL_PEPTIDE_N_REGION (PHOBIUS); SIGNAL_PEPTIDE (PHOBIUS); SIGNAL_PEPTIDE_H_REGION (PHOBIUS); SIGNAL_PEPTIDE_C_REGION (PHOBIUS); SignalP-noTM (SIGNALP_EUK); SignalP-TM (SIGNALP_GRAM_NEGATIVE); I…
	Contig1619_23426_44938_plus	probable LRR receptor-like serine threonine- kinase At4g08850	4	F:ATP binding; F:protein tyrosine kinase activity; F:protein binding; P:protein phosphorylation	GO:0004713|GO:0005515|GO:0005524|GO:0006468	EC:2.7.10	PR00019 (PRINTS); SM00365 (SMART); IPR020635 (SMART); IPR003591 (SMART); IPR000719 (PFAM); IPR032675 (G3DSA:3.80.10.GENE3D); G3DSA:1.10.510.10 (GENE3D); IPR013210 (PFAM); G3DSA:3.30.200.20 (GENE3D); IPR032675 (G3DSA:3.80.10.GENE3D); IPR001611 (PFAM); PTHR27000:SF196 (PANTHER); PTHR27000 (PANTHER); IPR017441 (PROSITE_PATTERNS); IPR008266 (PROSITE_PATTERNS); NON_CYTOPLASMIC_DOMAIN (PHOBIUS); SIGNAL…
	Contig1619_46766_49242_plus	hypothetical protein CICLE_v10001888mg	2	F:calcium ion binding; F:calcium-dependent phospholipid binding	GO:0005509|GO:0005544	-	IPR009118 (PRINTS); IPR001464 (PRINTS); IPR018502 (SMART); IPR018502 (PFAM); IPR018502 (G3DSA:1.10.220.GENE3D); IPR018502 (G3DSA:1.10.220.GENE3D); IPR018502 (G3DSA:1.10.220.GENE3D); IPR018502 (G3DSA:1.10.220.GENE3D); PTHR10502 (PANTHER); PTHR10502:SF98 (PANTHER); IPR018252 (PROSITE_PATTERNS); IPR018252 (PROSITE_PATTERNS); SSF47874 (SUPERFAMILY)
	Contig1619_46766_49259_plus	Annexin D2	2	F:calcium ion binding; F:calcium-dependent phospholipid binding	GO:0005509|GO:0005544	-	IPR001464 (PRINTS); IPR009118 (PRINTS); IPR018502 (SMART); IPR018502 (G3DSA:1.10.220.GENE3D); IPR018502 (G3DSA:1.10.220.GENE3D); IPR018502 (G3DSA:1.10.220.GENE3D); IPR018502 (PFAM); IPR018502 (G3DSA:1.10.220.GENE3D); PTHR10502 (PANTHER); PTHR10502:SF98 (PANTHER); IPR018252 (PROSITE_PATTERNS); SSF47874 (SUPERFAMILY)
	Contig1619_46766_49259_plus_variant_1	annexin D1-like	2	F:calcium ion binding; F:calcium-dependent phospholipid binding	GO:0005509|GO:0005544	-	IPR001464 (PRINTS); IPR009118 (PRINTS); IPR018502 (SMART); IPR018502 (PFAM); IPR018502 (G3DSA:1.10.220.GENE3D); IPR018502 (G3DSA:1.10.220.GENE3D); IPR018502 (G3DSA:1.10.220.GENE3D); IPR018502 (G3DSA:1.10.220.GENE3D); PTHR10502 (PANTHER); PTHR10502:SF98 (PANTHER); IPR018252 (PROSITE_PATTERNS); SSF47874 (SUPERFAMILY)
	Contig162_15005_15590_plus	dirigent 23	-	-	-	-	IPR004265 (PFAM); PTHR21495 (PANTHER); PTHR21495:SF71 (PANTHER); SIGNAL_PEPTIDE_H_REGION (PHOBIUS); NON_CYTOPLASMIC_DOMAIN (PHOBIUS); SIGNAL_PEPTIDE_N_REGION (PHOBIUS); SIGNAL_PEPTIDE (PHOBIUS); SIGNAL_PEPTIDE_C_REGION (PHOBIUS); SignalP-noTM (SIGNALP_EUK); TMhelix (TMHMM)
	Contig162_278060_280899_plus	thaumatin 1b	-	-	-	-	IPR001938 (PRINTS); IPR001938 (SMART); IPR001938 (PFAM); IPR001938 (G3DSA:2.60.110.GENE3D); IPR001938 (PANTHER); PTHR31048:SF4 (PANTHER); IPR017949 (PROSITE_PATTERNS); SIGNAL_PEPTIDE (PHOBIUS); SIGNAL_PEPTIDE_C_REGION (PHOBIUS); CYTOPLASMIC_DOMAIN (PHOBIUS); SIGNAL_PEPTIDE_H_REGION (PHOBIUS); NON_CYTOPLASMIC_DOMAIN (PHOBIUS); SIGNAL_PEPTIDE_N_REGION (PHOBIUS); TRANSMEMBRANE (PHOBIUS); IPR001938 (…
	Contig162_278246_280899_plus	hypothetical protein POPTR_0009s13510g	-	-	-	-	IPR001938 (PRINTS); IPR001938 (SMART); IPR001938 (G3DSA:2.60.110.GENE3D); IPR001938 (PFAM); PTHR31048:SF4 (PANTHER); IPR001938 (PANTHER); IPR017949 (PROSITE_PATTERNS); NON_CYTOPLASMIC_DOMAIN (PHOBIUS); CYTOPLASMIC_DOMAIN (PHOBIUS); SIGNAL_PEPTIDE_C_REGION (PHOBIUS); SIGNAL_PEPTIDE (PHOBIUS); SIGNAL_PEPTIDE_N_REGION (PHOBIUS); SIGNAL_PEPTIDE_H_REGION (PHOBIUS); TRANSMEMBRANE (PHOBIUS); IPR001938 (…
	Contig1621_191118_192892_plus	glycerol-3-phosphate acyltransferase 5	2	F:transferase activity, transferring acyl groups; P:metabolic process	GO:0016746|GO:0008152	-	IPR002123 (SMART); PTHR15486:SF25 (PANTHER); PTHR15486 (PANTHER); TRANSMEMBRANE (PHOBIUS); TRANSMEMBRANE (PHOBIUS); CYTOPLASMIC_DOMAIN (PHOBIUS); NON_CYTOPLASMIC_DOMAIN (PHOBIUS); NON_CYTOPLASMIC_DOMAIN (PHOBIUS); SSF69593 (SUPERFAMILY); TMhelix (TMHMM); TMhelix (TMHMM)
	Contig1623_302202_303742_plus	conserved hypothetical protein	-	-	-	-	Coil (COILS); Coil (COILS); PTHR37226 (PANTHER); PTHR37226:SF1 (PANTHER)
	Contig1623_302518_303742_plus	conserved hypothetical protein	-	-	-	-	Coil (COILS); Coil (COILS); PTHR37226 (PANTHER); PTHR37226:SF1 (PANTHER)
	Contig1623_47696_55327_plus	probable serine incorporator	1	C:membrane	GO:0016020	-	IPR005016 (PANTHER); PTHR10383:SF23 (PANTHER); NON_CYTOPLASMIC_DOMAIN (PHOBIUS); CYTOPLASMIC_DOMAIN (PHOBIUS); TRANSMEMBRANE (PHOBIUS); TMhelix (TMHMM)
	Contig1623_47696_55327_plus_variant_4	probable serine incorporator isoform X2	1	C:membrane	GO:0016020	-	IPR005016 (PFAM); PTHR10383:SF23 (PANTHER); IPR005016 (PANTHER); TRANSMEMBRANE (PHOBIUS); TRANSMEMBRANE (PHOBIUS); TRANSMEMBRANE (PHOBIUS); TRANSMEMBRANE (PHOBIUS); TRANSMEMBRANE (PHOBIUS); NON_CYTOPLASMIC_DOMAIN (PHOBIUS); CYTOPLASMIC_DOMAIN (PHOBIUS); CYTOPLASMIC_DOMAIN (PHOBIUS); CYTOPLASMIC_DOMAIN (PHOBIUS); NON_CYTOPLASMIC_DOMAIN (PHOBIUS); TRANSMEMBRANE (PHOBIUS); CYTOPLASMIC_DOMAIN (PHOBIU…
	Contig1623_47696_57534_plus	probable serine incorporator	1	C:membrane	GO:0016020	-	IPR004265 (PFAM); IPR005016 (PFAM); PTHR10383:SF23 (PANTHER); IPR005016 (PANTHER); TRANSMEMBRANE (PHOBIUS); CYTOPLASMIC_DOMAIN (PHOBIUS); TRANSMEMBRANE (PHOBIUS); TRANSMEMBRANE (PHOBIUS); CYTOPLASMIC_DOMAIN (PHOBIUS); CYTOPLASMIC_DOMAIN (PHOBIUS); NON_CYTOPLASMIC_DOMAIN (PHOBIUS); NON_CYTOPLASMIC_DOMAIN (PHOBIUS); TRANSMEMBRANE (PHOBIUS); TRANSMEMBRANE (PHOBIUS); CYTOPLASMIC_DOMAIN (PHOBIUS); TRA…
	Contig1623_47696_57534_plus_variant_1	probable serine incorporator	1	C:membrane	GO:0016020	-	IPR004265 (PFAM); IPR005016 (PFAM); PTHR21495:SF39 (PANTHER); PTHR21495 (PANTHER); TRANSMEMBRANE (PHOBIUS); CYTOPLASMIC_DOMAIN (PHOBIUS); NON_CYTOPLASMIC_DOMAIN (PHOBIUS); TRANSMEMBRANE (PHOBIUS); NON_CYTOPLASMIC_DOMAIN (PHOBIUS); TMhelix (TMHMM); TMhelix (TMHMM)
	Contig1623_47696_57534_plus_variant_2	probable serine incorporator	1	C:membrane	GO:0016020	-	IPR005016 (PFAM); IPR004265 (PFAM); PTHR21495 (PANTHER); PTHR21495:SF39 (PANTHER); NON_CYTOPLASMIC_DOMAIN (PHOBIUS); CYTOPLASMIC_DOMAIN (PHOBIUS); TRANSMEMBRANE (PHOBIUS); NON_CYTOPLASMIC_DOMAIN (PHOBIUS); TRANSMEMBRANE (PHOBIUS); TMhelix (TMHMM); TMhelix (TMHMM)
	Contig162378_2782_5086_plus	high mobility group B 6	-	-	-	-	Coil (COILS); Coil (COILS); Coil (COILS); Coil (COILS); Coil (COILS); IPR009071 (SMART); IPR009071 (G3DSA:1.10.30.GENE3D); IPR009071 (G3DSA:1.10.30.GENE3D); IPR009071 (PFAM); IPR009071 (G3DSA:1.10.30.GENE3D); PTHR13711:SF228 (PANTHER); PTHR13711:SF228 (PANTHER); PTHR13711 (PANTHER); PTHR13711 (PANTHER); IPR009071 (PROSITE_PROFILES); IPR009071 (PROSITE_PROFILES); IPR009071 (PROSITE_PROFILES); IPR0…
*	Contig1628_19191_24211_plus	probable receptor kinase At5g39020	4	F:ATP binding; F:protein kinase activity; P:protein phosphorylation; F:polysaccharide binding	GO:0004672|GO:0005524|GO:0030247|GO:0006468	-	IPR002290 (SMART); IPR000719 (PFAM); G3DSA:1.10.510.10 (GENE3D); IPR013320 (G3DSA:2.60.120.GENE3D); IPR025287 (PFAM); G3DSA:3.30.200.20 (GENE3D); PTHR27009 (PANTHER); PTHR27009:SF19 (PANTHER); IPR008271 (PROSITE_PATTERNS); IPR017441 (PROSITE_PATTERNS); SIGNAL_PEPTIDE_N_REGION (PHOBIUS); SIGNAL_PEPTIDE_H_REGION (PHOBIUS); SIGNAL_PEPTIDE_C_REGION (PHOBIUS); SIGNAL_PEPTIDE (PHOBIUS); NON_CYTOPLASMIC…
	Contig163_10605_11118_plus	hypothetical protein JCGZ_13952	-	-	-	-	IPR007493 (PFAM); IPR007493 (G3DSA:2.30.240.GENE3D); PTHR31676:SF23 (PANTHER); PTHR31676 (PANTHER); SIGNAL_PEPTIDE_C_REGION (PHOBIUS); SIGNAL_PEPTIDE_N_REGION (PHOBIUS); SIGNAL_PEPTIDE (PHOBIUS); SIGNAL_PEPTIDE_H_REGION (PHOBIUS); NON_CYTOPLASMIC_DOMAIN (PHOBIUS); SignalP-TM (SIGNALP_GRAM_POSITIVE); SignalP-noTM (SIGNALP_EUK); SignalP-TM (SIGNALP_GRAM_NEGATIVE); IPR007493 (SUPERFAMILY)
	Contig1633_149504_155016_plus	aspartokinase 2, chloroplastic-like isoform X2	-	-	-	-	no IPS match
	Contig1633_149504_155016_plus_variant_1	aspartokinase 2, chloroplastic-like isoform X1	-	-	-	-	no IPS match
	Contig1633_149504_155016_plus_variant_2	aspartokinase 2, chloroplastic-like isoform X2	7	P:lysine biosynthetic process; F:aspartate kinase activity; P:L-serine metabolic process; P:phosphorylation; F:amino acid binding; P:glycine metabolic process; P:threonine metabolic process	GO:0004072|GO:0016597|GO:0006544|GO:0006563|GO:0006566|GO:0009085|GO:0016310	EC:2.7.2.4	IPR001048 (PFAM); IPR001048 (G3DSA:3.40.1160.GENE3D); IPR001341 (TIGRFAM); PTHR21499:SF34 (PANTHER); PTHR21499 (PANTHER); IPR018042 (PROSITE_PATTERNS); IPR002912 (PROSITE_PROFILES); SSF55021 (SUPERFAMILY); IPR001048 (SUPERFAMILY); SSF55021 (SUPERFAMILY)
	Contig1633_149504_155240_plus	aspartokinase 2, chloroplastic-like isoform X2	7	P:lysine biosynthetic process; F:aspartate kinase activity; P:L-serine metabolic process; P:phosphorylation; F:amino acid binding; P:glycine metabolic process; P:threonine metabolic process	GO:0004072|GO:0016597|GO:0006544|GO:0006563|GO:0006566|GO:0009085|GO:0016310	EC:2.7.2.4	IPR001048 (G3DSA:3.40.1160.GENE3D); IPR001341 (TIGRFAM); IPR001048 (PFAM); PTHR21499:SF34 (PANTHER); PTHR21499 (PANTHER); IPR018042 (PROSITE_PATTERNS); TRANSMEMBRANE (PHOBIUS); CYTOPLASMIC_DOMAIN (PHOBIUS); NON_CYTOPLASMIC_DOMAIN (PHOBIUS); IPR002912 (PROSITE_PROFILES); IPR001048 (SUPERFAMILY); SSF55021 (SUPERFAMILY); SSF55021 (SUPERFAMILY)
	Contig1633_149510_155240_plus	aspartokinase 2, chloroplastic-like isoform X1	7	P:lysine biosynthetic process; F:aspartate kinase activity; P:L-serine metabolic process; P:phosphorylation; F:amino acid binding; P:glycine metabolic process; P:threonine metabolic process	GO:0004072|GO:0016597|GO:0006544|GO:0006563|GO:0006566|GO:0009085|GO:0016310	EC:2.7.2.4	Coil (COILS); IPR001048 (G3DSA:3.40.1160.GENE3D); IPR001048 (PFAM); IPR001341 (TIGRFAM); PTHR21499:SF34 (PANTHER); PTHR21499 (PANTHER); IPR018042 (PROSITE_PATTERNS); NON_CYTOPLASMIC_DOMAIN (PHOBIUS); TRANSMEMBRANE (PHOBIUS); CYTOPLASMIC_DOMAIN (PHOBIUS); IPR002912 (PROSITE_PROFILES); IPR001048 (SUPERFAMILY); SSF55021 (SUPERFAMILY); SSF55021 (SUPERFAMILY)
*	Contig1638_179730_182984_plus	RNA-binding 38	2	F:nucleotide binding; F:nucleic acid binding	GO:0000166|GO:0003676	-	IPR000504 (SMART); IPR000504 (PFAM); IPR012677 (G3DSA:3.30.70.GENE3D); PTHR24012 (PANTHER); PTHR24012:SF421 (PANTHER); IPR000504 (PROSITE_PROFILES); IPR012677 (SUPERFAMILY)
*	Contig1638_179749_182984_plus	RNA-binding 38	-	-	-	-	no IPS match
*	Contig1638_179886_182984_plus	hypothetical protein JCGZ_14190	2	F:nucleotide binding; F:nucleic acid binding	GO:0000166|GO:0003676	-	TMhelix (TMHMM)
*	Contig1638_180594_182257_plus	RNA-binding 24-B	2	F:nucleotide binding; F:nucleic acid binding	GO:0000166|GO:0003676	-	IPR000504 (SMART); IPR000504 (PFAM); IPR012677 (G3DSA:3.30.70.GENE3D); PTHR24012:SF421 (PANTHER); PTHR24012 (PANTHER); IPR000504 (PROSITE_PROFILES); IPR012677 (SUPERFAMILY)
	Contig164_127513_130970_plus	chitin-inducible gibberellin-responsive 1-like isoform X2	-	-	-	-	IPR005202 (PFAM); PTHR31636 (PANTHER); PTHR31636:SF18 (PANTHER); IPR005202 (PROSITE_PROFILES)
	Contig164_127718_131182_plus	chitin-inducible gibberellin-responsive 1-like	1	P:regulation of transcription, DNA-templated	GO:0006355	-	no IPS match
	Contig1649_32048_36243_plus	Shaggy-like kinase 13 isoform 1	3	F:ATP binding; F:protein kinase activity; P:protein phosphorylation	GO:0004672|GO:0005524|GO:0006468	-	IPR002290 (SMART); G3DSA:3.30.200.20 (GENE3D); G3DSA:1.10.510.10 (GENE3D); IPR000719 (PFAM); PTHR24057 (PANTHER); IPR017441 (PROSITE_PATTERNS); IPR008271 (PROSITE_PATTERNS); IPR000719 (PROSITE_PROFILES); IPR011009 (SUPERFAMILY)
	Contig1649_32053_36243_plus	Shaggy-like kinase 13 isoform 1	3	F:ATP binding; F:protein kinase activity; P:protein phosphorylation	GO:0004672|GO:0005524|GO:0006468	-	IPR002290 (SMART); G3DSA:3.30.200.20 (GENE3D); G3DSA:1.10.510.10 (GENE3D); IPR000719 (PFAM); PTHR24057 (PANTHER); IPR008271 (PROSITE_PATTERNS); IPR017441 (PROSITE_PATTERNS); IPR000719 (PROSITE_PROFILES); IPR011009 (SUPERFAMILY)
	Contig1649_32420_36195_plus	gi|46576619|sp|Q8VZD5.1|KSG5_ARATH|Q8VZD5	3	F:ATP binding; F:protein kinase activity; P:protein phosphorylation	GO:0004672|GO:0005524|GO:0006468	-	IPR002290 (SMART); IPR000719 (PFAM); G3DSA:1.10.510.10 (GENE3D); G3DSA:3.30.200.20 (GENE3D); PTHR24057 (PANTHER); IPR017441 (PROSITE_PATTERNS); IPR008271 (PROSITE_PATTERNS); IPR000719 (PROSITE_PROFILES); IPR011009 (SUPERFAMILY)
	Contig1649_34515_36243_plus	gi|46576619|sp|Q8VZD5.1|KSG5_ARATH|Q8VZD5	3	F:ATP binding; F:protein kinase activity; P:protein phosphorylation	GO:0004672|GO:0005524|GO:0006468	-	G3DSA:1.10.510.10 (GENE3D); PTHR24057:SF10 (PANTHER); PTHR24057 (PANTHER); IPR011009 (SUPERFAMILY)
	Contig1675_154046_157362_plus	PLANT CADMIUM RESISTANCE 8-like	-	-	-	-	IPR006461 (TIGRFAM); IPR006461 (PFAM); PTHR15907:SF46 (PANTHER); PTHR15907 (PANTHER)
	Contig1675_154046_157570_plus	PLANT CADMIUM RESISTANCE 8-like	-	-	-	-	IPR006461 (TIGRFAM); IPR006461 (PFAM); PTHR15907 (PANTHER); PTHR15907:SF46 (PANTHER)
	Contig1675_154046_163908_plus_variant_1	PLANT CADMIUM RESISTANCE 8-like	-	-	-	-	no IPS match
	Contig1675_154046_175535_plus_variant_1	PLANT CADMIUM RESISTANCE 8-like	-	-	-	-	no IPS match
	Contig1675_21585_38844_plus	conserved hypothetical protein	1	C:integral component of membrane	GO:0016021	-	IPR002781 (PFAM); PTHR14255:SF6 (PANTHER); PTHR14255 (PANTHER); CYTOPLASMIC_DOMAIN (PHOBIUS); TRANSMEMBRANE (PHOBIUS); CYTOPLASMIC_DOMAIN (PHOBIUS); NON_CYTOPLASMIC_DOMAIN (PHOBIUS); NON_CYTOPLASMIC_DOMAIN (PHOBIUS); NON_CYTOPLASMIC_DOMAIN (PHOBIUS); TRANSMEMBRANE (PHOBIUS); CYTOPLASMIC_DOMAIN (PHOBIUS); TRANSMEMBRANE (PHOBIUS); TRANSMEMBRANE (PHOBIUS); NON_CYTOPLASMIC_DOMAIN (PHOBIUS); NON_CYTOP…
	Contig1675_34600_38844_plus	PREDICTED: uncharacterized protein LOC100266912	1	C:integral component of membrane	GO:0016021	-	IPR002781 (PFAM); PTHR14255:SF6 (PANTHER); PTHR14255 (PANTHER); NON_CYTOPLASMIC_DOMAIN (PHOBIUS); TRANSMEMBRANE (PHOBIUS); NON_CYTOPLASMIC_DOMAIN (PHOBIUS); TRANSMEMBRANE (PHOBIUS); TRANSMEMBRANE (PHOBIUS); CYTOPLASMIC_DOMAIN (PHOBIUS); TRANSMEMBRANE (PHOBIUS); CYTOPLASMIC_DOMAIN (PHOBIUS); NON_CYTOPLASMIC_DOMAIN (PHOBIUS); TRANSMEMBRANE (PHOBIUS); CYTOPLASMIC_DOMAIN (PHOBIUS); CYTOPLASMIC_DOMAIN…
	Contig1675_36922_38844_plus	conserved hypothetical protein	1	C:integral component of membrane	GO:0016021	-	IPR002781 (PFAM); PTHR14255 (PANTHER); PTHR14255:SF6 (PANTHER); NON_CYTOPLASMIC_DOMAIN (PHOBIUS); TRANSMEMBRANE (PHOBIUS); CYTOPLASMIC_DOMAIN (PHOBIUS); CYTOPLASMIC_DOMAIN (PHOBIUS); TRANSMEMBRANE (PHOBIUS); NON_CYTOPLASMIC_DOMAIN (PHOBIUS); TRANSMEMBRANE (PHOBIUS); TRANSMEMBRANE (PHOBIUS); CYTOPLASMIC_DOMAIN (PHOBIUS); TRANSMEMBRANE (PHOBIUS); CYTOPLASMIC_DOMAIN (PHOBIUS); TRANSMEMBRANE (PHOBIUS…
	Contig170793_2269_2719_plus	MATH domain-containing At5g43560-like isoform X2	1	F:protein binding	GO:0005515	-	IPR008974 (G3DSA:2.60.210.GENE3D); IPR002083 (PROSITE_PROFILES); IPR008974 (SUPERFAMILY)
	Contig1709_153615_155610_plus	carbohydrate binding ,	4	F:ATP binding; F:protein kinase activity; F:carbohydrate binding; P:protein phosphorylation	GO:0004672|GO:0005524|GO:0030246|GO:0006468	-	IPR002290 (SMART); IPR001220 (PFAM); IPR013320 (G3DSA:2.60.120.GENE3D); G3DSA:3.30.200.20 (GENE3D); G3DSA:1.10.510.10 (GENE3D); IPR000719 (PFAM); PTHR27007 (PANTHER); IPR031049 (PTHR27007:PANTHER); IPR008271 (PROSITE_PATTERNS); IPR017441 (PROSITE_PATTERNS); IPR019825 (PROSITE_PATTERNS); CYTOPLASMIC_DOMAIN (PHOBIUS); TRANSMEMBRANE (PHOBIUS); NON_CYTOPLASMIC_DOMAIN (PHOBIUS); IPR000719 (PROSITE_PRO…
	Contig1709_168548_170419_plus	NAC transcription factors 8	2	F:DNA binding; P:regulation of transcription, DNA-templated	GO:0003677|GO:0006355	-	IPR003441 (PFAM); PTHR31989 (PANTHER); PTHR31989 (PANTHER); PTHR31989:SF39 (PANTHER); PTHR31989:SF39 (PANTHER); IPR003441 (PROSITE_PROFILES); IPR003441 (SUPERFAMILY)
	Contig1709_168763_170415_plus	NAC transcription factors 8	2	F:DNA binding; P:regulation of transcription, DNA-templated	GO:0003677|GO:0006355	-	IPR003441 (PFAM); PTHR31989 (PANTHER); PTHR31989 (PANTHER); PTHR31989:SF39 (PANTHER); TRANSMEMBRANE (PHOBIUS); NON_CYTOPLASMIC_DOMAIN (PHOBIUS); CYTOPLASMIC_DOMAIN (PHOBIUS); IPR003441 (PROSITE_PROFILES); IPR003441 (SUPERFAMILY); TMhelix (TMHMM)
	Contig171168_11415_13409_plus	NAC transcription factor 29-like	-	-	-	-	PTHR31989 (PANTHER); PTHR31989:SF2 (PANTHER)
	Contig171168_11602_13408_plus	NAC transcription factors 31	2	F:DNA binding; P:regulation of transcription, DNA-templated	GO:0003677|GO:0006355	-	IPR003441 (PFAM); PTHR31989 (PANTHER); PTHR31989:SF2 (PANTHER); IPR003441 (PROSITE_PROFILES); IPR003441 (SUPERFAMILY)
	Contig171900_8443_10510_plus	PREDICTED: uncharacterized protein LOC105643207	-	-	-	-	IPR029033 (G3DSA:3.40.50.GENE3D); IPR012398 (PIRSF); IPR013078 (PFAM); PTHR16469 (PANTHER); IPR029033 (SUPERFAMILY)
	Contig171900_8443_10964_plus	PREDICTED: uncharacterized protein LOC105643207	-	-	-	-	IPR012398 (PIRSF); IPR029033 (G3DSA:3.40.50.GENE3D); IPR013078 (PFAM); PTHR16469 (PANTHER); IPR029033 (SUPERFAMILY)
	Contig172_355404_357883_plus	L-ascorbate oxidase-like	4	F:copper ion binding; F:oxidoreductase activity; P:oxidation-reduction process; C:extracellular region	GO:0005576|GO:0005507|GO:0016491|GO:0055114	-	no IPS match
	Contig172_355493_357883_plus	L-ascorbate oxidase-like	4	F:copper ion binding; F:oxidoreductase activity; P:oxidation-reduction process; C:extracellular region	GO:0005576|GO:0005507|GO:0016491|GO:0055114	-	no IPS match
	Contig172_355842_357883_plus	L-ascorbate oxidase-like	4	F:copper ion binding; F:oxidoreductase activity; P:oxidation-reduction process; C:extracellular region	GO:0005576|GO:0005507|GO:0016491|GO:0055114	-	no IPS match
	Contig1723_85937_90980_plus	polygalacturonase At1g48100	3	F:polygalacturonase activity; P:starch metabolic process; P:sucrose metabolic process	GO:0004650|GO:0005982|GO:0005985	EC:3.2.1.15	IPR006626 (SMART); IPR000743 (PFAM); IPR012334 (G3DSA:2.160.20.GENE3D); PTHR31375:SF26 (PANTHER); PTHR31375 (PANTHER); SIGNAL_PEPTIDE (PHOBIUS); SIGNAL_PEPTIDE_N_REGION (PHOBIUS); SIGNAL_PEPTIDE_C_REGION (PHOBIUS); SIGNAL_PEPTIDE_H_REGION (PHOBIUS); NON_CYTOPLASMIC_DOMAIN (PHOBIUS); SignalP-noTM (SIGNALP_EUK); SignalP-TM (SIGNALP_GRAM_POSITIVE); IPR011050 (SUPERFAMILY)
	Contig1723_86775_90980_plus	polygalacturonase At1g48100	3	F:polygalacturonase activity; P:starch metabolic process; P:sucrose metabolic process	GO:0004650|GO:0005982|GO:0005985	EC:3.2.1.15	IPR006626 (SMART); IPR000743 (PFAM); IPR012334 (G3DSA:2.160.20.GENE3D); PTHR31375 (PANTHER); PTHR31375:SF26 (PANTHER); SIGNAL_PEPTIDE_H_REGION (PHOBIUS); SIGNAL_PEPTIDE (PHOBIUS); NON_CYTOPLASMIC_DOMAIN (PHOBIUS); SIGNAL_PEPTIDE_N_REGION (PHOBIUS); SIGNAL_PEPTIDE_C_REGION (PHOBIUS); SignalP-noTM (SIGNALP_EUK); SignalP-TM (SIGNALP_GRAM_POSITIVE); IPR011050 (SUPERFAMILY)
	Contig174829_24818_25813_plus	probable calcium-binding CML45	1	F:calcium ion binding	GO:0005509	-	IPR002048 (SMART); IPR011992 (G3DSA:1.10.238.GENE3D); IPR002048 (PFAM); PTHR10891 (PANTHER); PTHR10891:SF574 (PANTHER); IPR018247 (PROSITE_PATTERNS); TRANSMEMBRANE (PHOBIUS); NON_CYTOPLASMIC_DOMAIN (PHOBIUS); CYTOPLASMIC_DOMAIN (PHOBIUS); IPR002048 (PROSITE_PROFILES); IPR002048 (PROSITE_PROFILES); IPR011992 (SUPERFAMILY)
	Contig1775_127263_128550_plus	Prephenate dehydratase	6	P:L-phenylalanine biosynthetic process; P:tryptophan biosynthetic process; P:L-phenylalanine biosynthetic process; P:tyrosine biosynthetic process; F:amino acid binding; F:prephenate dehydratase activity	GO:0004664|GO:0016597|GO:0009094|GO:0000162|GO:0006571|GO:0019274	EC:4.2.1.51	G3DSA:3.30.70.260 (GENE3D); G3DSA:3.40.190.10 (GENE3D); IPR001086 (PFAM); G3DSA:3.40.190.10 (GENE3D); PTHR21022 (PANTHER); PTHR21022:SF5 (PANTHER); IPR018528 (PROSITE_PATTERNS); IPR018528 (PROSITE_PATTERNS); IPR002912 (PROSITE_PROFILES); IPR001086 (PROSITE_PROFILES); SSF53850 (SUPERFAMILY); SSF55021 (SUPERFAMILY)
*	Contig178252_862_1228_plus	Lipid transfer	-	-	-	-	IPR016140 (SMART); IPR027923 (PFAM); G3DSA:1.10.110.10 (GENE3D); PTHR31731 (PANTHER); SIGNAL_PEPTIDE_C_REGION (PHOBIUS); SIGNAL_PEPTIDE_H_REGION (PHOBIUS); SIGNAL_PEPTIDE (PHOBIUS); SIGNAL_PEPTIDE_N_REGION (PHOBIUS); NON_CYTOPLASMIC_DOMAIN (PHOBIUS); SignalP-noTM (SIGNALP_GRAM_NEGATIVE); SignalP-noTM (SIGNALP_EUK); SignalP-TM (SIGNALP_GRAM_POSITIVE); IPR016140 (SUPERFAMILY)
	Contig179_75733_79317_plus	40S ribosomal S17A	4	F:structural constituent of ribosome; P:ribosome biogenesis; C:ribosome; P:translation	GO:0005840|GO:0003735|GO:0006412|GO:0042254	-	IPR001210 (PFAM); PTHR10732:SF2 (PANTHER); IPR001210 (PANTHER)
	Contig179_76018_79317_plus	40S ribosomal S17A	4	F:structural constituent of ribosome; P:ribosome biogenesis; C:ribosome; P:translation	GO:0005840|GO:0003735|GO:0006412|GO:0042254	-	IPR001210 (PFAM); IPR001210 (PANTHER); PTHR10732:SF2 (PANTHER)
*	Contig179363_2_590_plus	probable receptor kinase At1g67000	3	F:ATP binding; F:protein kinase activity; P:protein phosphorylation	GO:0004672|GO:0005524|GO:0006468	-	IPR002290 (SMART); G3DSA:1.10.510.10 (GENE3D); G3DSA:3.30.200.20 (GENE3D); IPR000719 (PFAM); PTHR27009:SF19 (PANTHER); PTHR27009 (PANTHER); IPR008271 (PROSITE_PATTERNS); IPR000719 (PROSITE_PROFILES); IPR011009 (SUPERFAMILY)
	Contig18_94922_98312_plus	serine-threonine kinase, plant-type,	4	F:ATP binding; F:protein binding; F:protein kinase activity; P:protein phosphorylation	GO:0004672|GO:0005515|GO:0005524|GO:0006468	-	IPR003591 (SMART); IPR002290 (SMART); IPR013320 (G3DSA:2.60.120.GENE3D); IPR013210 (PFAM); G3DSA:1.10.510.10 (GENE3D); IPR000719 (PFAM); G3DSA:3.30.200.20 (GENE3D); IPR001611 (PFAM); IPR032675 (G3DSA:3.80.10.GENE3D); PTHR27000:SF155 (PANTHER); PTHR27000 (PANTHER); IPR008271 (PROSITE_PATTERNS); IPR017441 (PROSITE_PATTERNS); CYTOPLASMIC_DOMAIN (PHOBIUS); TRANSMEMBRANE (PHOBIUS); CYTOPLASMIC_DOMAIN …
	Contig181_126694_129721_plus	PREDICTED: uncharacterized protein LOC105637575 isoform X2	-	-	-	-	no IPS match
	Contig181_126694_129928_plus	PREDICTED: uncharacterized protein LOC105637575 isoform X3	-	-	-	-	IPR025610 (PFAM); PTHR13902 (PANTHER); PTHR13902:SF3 (PANTHER); PTHR13902:SF3 (PANTHER); PTHR13902 (PANTHER)
	Contig181_57524_58462_plus	ethylene-responsive transcription factor 5	6	C:nucleus; F:DNA binding; C:transcription factor complex; F:transcription factor activity, sequence-specific DNA binding; P:regulation of transcription, DNA-templated; P:regulation of transcription, DNA-templated	GO:0005634|GO:0003677|GO:0003700|GO:0006355|GO:0005667|GO:0045449	-	no IPS match
	Contig181_57606_58305_plus	ethylene-responsive transcription factor 5	5	F:DNA binding; C:transcription factor complex; F:transcription factor activity, sequence-specific DNA binding; P:regulation of transcription, DNA-templated; P:regulation of transcription, DNA-templated	GO:0003677|GO:0003700|GO:0006355|GO:0005667|GO:0045449	-	IPR001471 (PRINTS); IPR001471 (SMART); IPR001471 (G3DSA:3.30.730.GENE3D); IPR001471 (PFAM); PTHR31677 (PANTHER); IPR001471 (PROSITE_PROFILES); IPR016177 (SUPERFAMILY)
	Contig1828_12631_18992_plus	glucose-6-phosphate dehydrogenase	6	F:NADP binding; P:pentose-phosphate shunt; P:glutathione metabolic process; P:oxidation-reduction process; P:glucose metabolic process; F:glucose-6-phosphate dehydrogenase activity	GO:0004345|GO:0050661|GO:0006006|GO:0055114|GO:0006098|GO:0006749	EC:1.1.1.49	IPR001282 (PRINTS); IPR022674 (PFAM); IPR016040 (G3DSA:3.40.50.GENE3D); IPR001282 (TIGRFAM); G3DSA:3.30.360.10 (GENE3D); IPR001282 (PIRSF); IPR022675 (PFAM); PTHR23429:SF6 (PANTHER); IPR001282 (PANTHER); IPR019796 (PROSITE_PATTERNS); IPR016040 (SUPERFAMILY); SSF55347 (SUPERFAMILY)
	Contig1828_12631_32416_plus	glucose-6-phosphate dehydrogenase	6	F:NADP binding; P:pentose-phosphate shunt; P:glutathione metabolic process; P:oxidation-reduction process; P:glucose metabolic process; F:glucose-6-phosphate dehydrogenase activity	GO:0004345|GO:0050661|GO:0006006|GO:0055114|GO:0006098|GO:0006749	EC:1.1.1.49	IPR001282 (PRINTS); IPR022674 (PFAM); IPR022675 (PFAM); IPR016040 (G3DSA:3.40.50.GENE3D); IPR001282 (TIGRFAM); G3DSA:3.30.360.10 (GENE3D); PTHR23429:SF6 (PANTHER); IPR001282 (PANTHER); IPR019796 (PROSITE_PATTERNS); SSF55347 (SUPERFAMILY); IPR016040 (SUPERFAMILY)
	Contig1828_12631_32416_plus_variant_1	glucose-6-phosphate dehydrogenase	6	F:NADP binding; P:pentose-phosphate shunt; P:glutathione metabolic process; P:oxidation-reduction process; P:glucose metabolic process; F:glucose-6-phosphate dehydrogenase activity	GO:0004345|GO:0050661|GO:0006006|GO:0055114|GO:0006098|GO:0006749	EC:1.1.1.49	IPR001282 (PRINTS); IPR022674 (PFAM); G3DSA:3.30.360.10 (GENE3D); IPR022675 (PFAM); IPR001282 (TIGRFAM); IPR016040 (G3DSA:3.40.50.GENE3D); IPR001282 (PIRSF); IPR001282 (PANTHER); PTHR23429:SF6 (PANTHER); IPR019796 (PROSITE_PATTERNS); SSF55347 (SUPERFAMILY); IPR016040 (SUPERFAMILY)
	Contig1828_12678_32416_plus	glucose-6-phosphate dehydrogenase	6	F:NADP binding; P:pentose-phosphate shunt; P:glutathione metabolic process; P:oxidation-reduction process; P:glucose metabolic process; F:glucose-6-phosphate dehydrogenase activity	GO:0004345|GO:0050661|GO:0006006|GO:0055114|GO:0006098|GO:0006749	EC:1.1.1.49	IPR001282 (PRINTS); IPR022674 (PFAM); IPR016040 (G3DSA:3.40.50.GENE3D); IPR001282 (TIGRFAM); G3DSA:3.30.360.10 (GENE3D); IPR001282 (PIRSF); IPR022675 (PFAM); PTHR23429:SF6 (PANTHER); IPR001282 (PANTHER); IPR019796 (PROSITE_PATTERNS); IPR016040 (SUPERFAMILY); SSF55347 (SUPERFAMILY)
	Contig1828_12708_32416_plus	glucose-6-phosphate dehydrogenase	6	F:NADP binding; P:pentose-phosphate shunt; P:glutathione metabolic process; P:oxidation-reduction process; P:glucose metabolic process; F:glucose-6-phosphate dehydrogenase activity	GO:0004345|GO:0050661|GO:0006006|GO:0055114|GO:0006098|GO:0006749	EC:1.1.1.49	IPR001282 (PRINTS); IPR022675 (PFAM); G3DSA:3.30.360.10 (GENE3D); IPR022674 (PFAM); IPR016040 (G3DSA:3.40.50.GENE3D); IPR001282 (TIGRFAM); PTHR23429:SF6 (PANTHER); IPR001282 (PANTHER); IPR019796 (PROSITE_PATTERNS); SSF55347 (SUPERFAMILY); IPR016040 (SUPERFAMILY)
	Contig183086_53260_54709_plus	ATP binding ,	1	F:ATP binding	GO:0005524	-	IPR003593 (SMART); IPR027417 (G3DSA:3.40.50.GENE3D); IPR003959 (PFAM); IPR025753 (PFAM); PTHR23070:SF13 (PANTHER); PTHR23070 (PANTHER); NON_CYTOPLASMIC_DOMAIN (PHOBIUS); SIGNAL_PEPTIDE_H_REGION (PHOBIUS); SIGNAL_PEPTIDE_N_REGION (PHOBIUS); SIGNAL_PEPTIDE (PHOBIUS); SIGNAL_PEPTIDE_C_REGION (PHOBIUS); IPR027417 (SUPERFAMILY); TMhelix (TMHMM)
*	Contig1832_100026_108036_plus	receptor-like serine threonine- kinase ALE2 isoform X6	3	F:ATP binding; F:protein kinase activity; P:protein phosphorylation	GO:0004672|GO:0005524|GO:0006468	-	G3DSA:3.30.200.20 (GENE3D); IPR001245 (PFAM); G3DSA:1.10.510.10 (GENE3D); IPR013320 (G3DSA:2.60.120.GENE3D); PTHR27001:SF26 (PANTHER); PTHR27001 (PANTHER); PTHR27001:SF26 (PANTHER); PTHR27001 (PANTHER); PTHR27001 (PANTHER); PTHR27001:SF26 (PANTHER); PTHR27001 (PANTHER); PTHR27001 (PANTHER); PTHR27001:SF26 (PANTHER); IPR008271 (PROSITE_PATTERNS); IPR017441 (PROSITE_PATTERNS); CYTOPLASMIC_DOMAIN (P…
*	Contig1832_100026_108036_plus_variant_1	receptor-like serine threonine- kinase ALE2 isoform X6	3	F:ATP binding; F:protein kinase activity; P:protein phosphorylation	GO:0004672|GO:0005524|GO:0006468	-	G3DSA:1.10.510.10 (GENE3D); IPR001245 (PFAM); IPR013320 (G3DSA:2.60.120.GENE3D); G3DSA:3.30.200.20 (GENE3D); PTHR27001 (PANTHER); PTHR27001:SF26 (PANTHER); PTHR27001 (PANTHER); PTHR27001 (PANTHER); PTHR27001:SF26 (PANTHER); PTHR27001:SF26 (PANTHER); PTHR27001 (PANTHER); PTHR27001:SF26 (PANTHER); IPR008271 (PROSITE_PATTERNS); IPR017441 (PROSITE_PATTERNS); CYTOPLASMIC_DOMAIN (PHOBIUS); TRANSMEMBRAN…
*	Contig1832_100049_108036_plus	receptor-like serine threonine- kinase ALE2 isoform X6	3	F:ATP binding; F:protein kinase activity; P:protein phosphorylation	GO:0004672|GO:0005524|GO:0006468	-	G3DSA:3.30.200.20 (GENE3D); IPR013320 (G3DSA:2.60.120.GENE3D); G3DSA:1.10.510.10 (GENE3D); IPR001245 (PFAM); PTHR27001 (PANTHER); PTHR27001 (PANTHER); PTHR27001 (PANTHER); PTHR27001:SF26 (PANTHER); PTHR27001:SF26 (PANTHER); PTHR27001 (PANTHER); PTHR27001:SF26 (PANTHER); PTHR27001:SF26 (PANTHER); IPR017441 (PROSITE_PATTERNS); IPR008271 (PROSITE_PATTERNS); NON_CYTOPLASMIC_DOMAIN (PHOBIUS); TRANSMEM…
*	Contig1832_100175_108036_plus	receptor-like serine threonine- kinase ALE2 isoform X5	3	F:ATP binding; F:protein kinase activity; P:protein phosphorylation	GO:0004672|GO:0005524|GO:0006468	-	IPR001245 (PFAM); G3DSA:1.10.510.10 (GENE3D); G3DSA:3.30.200.20 (GENE3D); IPR013320 (G3DSA:2.60.120.GENE3D); PTHR27001 (PANTHER); PTHR27001:SF26 (PANTHER); PTHR27001:SF26 (PANTHER); PTHR27001 (PANTHER); PTHR27001 (PANTHER); PTHR27001:SF26 (PANTHER); IPR008271 (PROSITE_PATTERNS); IPR017441 (PROSITE_PATTERNS); TRANSMEMBRANE (PHOBIUS); NON_CYTOPLASMIC_DOMAIN (PHOBIUS); CYTOPLASMIC_DOMAIN (PHOBIUS); …
*	Contig1832_100305_107748_plus	receptor-like serine threonine- kinase ALE2 isoform X5	3	F:ATP binding; F:protein kinase activity; P:protein phosphorylation	GO:0004672|GO:0005524|GO:0006468	-	G3DSA:1.10.510.10 (GENE3D); IPR013320 (G3DSA:2.60.120.GENE3D); IPR001245 (PFAM); G3DSA:3.30.200.20 (GENE3D); PTHR27001 (PANTHER); PTHR27001:SF26 (PANTHER); PTHR27001 (PANTHER); PTHR27001:SF26 (PANTHER); PTHR27001 (PANTHER); IPR017441 (PROSITE_PATTERNS); IPR008271 (PROSITE_PATTERNS); NON_CYTOPLASMIC_DOMAIN (PHOBIUS); TRANSMEMBRANE (PHOBIUS); CYTOPLASMIC_DOMAIN (PHOBIUS); IPR000719 (PROSITE_PROFILE…
*	Contig1832_100305_108036_plus_variant_1	receptor-like serine threonine- kinase ALE2 isoform X5	3	F:ATP binding; F:protein kinase activity; P:protein phosphorylation	GO:0004672|GO:0005524|GO:0006468	-	IPR001245 (PFAM); G3DSA:3.30.200.20 (GENE3D); IPR013320 (G3DSA:2.60.120.GENE3D); G3DSA:1.10.510.10 (GENE3D); PTHR27001 (PANTHER); PTHR27001 (PANTHER); PTHR27001:SF26 (PANTHER); PTHR27001 (PANTHER); PTHR27001:SF26 (PANTHER); IPR008271 (PROSITE_PATTERNS); IPR017441 (PROSITE_PATTERNS); NON_CYTOPLASMIC_DOMAIN (PHOBIUS); TRANSMEMBRANE (PHOBIUS); CYTOPLASMIC_DOMAIN (PHOBIUS); IPR000719 (PROSITE_PROFILE…
	Contig1832_142547_145983_plus	Major facilitator superfamily domain, general substrate transporter, partial	1	C:integral component of membrane	GO:0016021	-	IPR004240 (PFAM); IPR004240 (PANTHER); PTHR10766:SF46 (PANTHER); NON_CYTOPLASMIC_DOMAIN (PHOBIUS); TRANSMEMBRANE (PHOBIUS); NON_CYTOPLASMIC_DOMAIN (PHOBIUS); NON_CYTOPLASMIC_DOMAIN (PHOBIUS); CYTOPLASMIC_DOMAIN (PHOBIUS); TRANSMEMBRANE (PHOBIUS); SIGNAL_PEPTIDE (PHOBIUS); TRANSMEMBRANE (PHOBIUS); TRANSMEMBRANE (PHOBIUS); SIGNAL_PEPTIDE_C_REGION (PHOBIUS); CYTOPLASMIC_DOMAIN (PHOBIUS); TRANSMEMBRA…
	Contig1832_142547_146312_plus	transmembrane 9 superfamily member 4	1	C:integral component of membrane	GO:0016021	-	IPR004240 (PFAM); PTHR10766:SF46 (PANTHER); IPR004240 (PANTHER); NON_CYTOPLASMIC_DOMAIN (PHOBIUS); SIGNAL_PEPTIDE_N_REGION (PHOBIUS); TRANSMEMBRANE (PHOBIUS); CYTOPLASMIC_DOMAIN (PHOBIUS); CYTOPLASMIC_DOMAIN (PHOBIUS); TRANSMEMBRANE (PHOBIUS); SIGNAL_PEPTIDE (PHOBIUS); TRANSMEMBRANE (PHOBIUS); SIGNAL_PEPTIDE_C_REGION (PHOBIUS); CYTOPLASMIC_DOMAIN (PHOBIUS); NON_CYTOPLASMIC_DOMAIN (PHOBIUS); TRANS…
	Contig185_88768_92604_plus	short-chain dehydrogenase TIC 32, chloroplastic	-	-	-	-	no IPS match
	Contig185_88768_92604_plus_variant_1	short-chain dehydrogenase TIC 32, chloroplastic	2	F:oxidoreductase activity; P:oxidation-reduction process	GO:0016491|GO:0055114	-	no IPS match
	Contig185_88851_92604_plus	short-chain dehydrogenase TIC 32, chloroplastic	2	F:oxidoreductase activity; P:oxidation-reduction process	GO:0016491|GO:0055114	-	TRANSMEMBRANE (PHOBIUS); NON_CYTOPLASMIC_DOMAIN (PHOBIUS); CYTOPLASMIC_DOMAIN (PHOBIUS); TMhelix (TMHMM)
	Contig185_88870_92604_plus	short-chain dehydrogenase TIC 32, chloroplastic	2	F:oxidoreductase activity; P:oxidation-reduction process	GO:0016491|GO:0055114	-	no IPS match
	Contig185_89121_92604_plus	Glucose ribitol dehydrogenase	-	-	-	-	no IPS match
	Contig18563_28527_29328_plus	ethylene-responsive transcription factor 6	5	F:DNA binding; C:transcription factor complex; F:transcription factor activity, sequence-specific DNA binding; P:regulation of transcription, DNA-templated; P:regulation of transcription, DNA-templated	GO:0003677|GO:0003700|GO:0006355|GO:0005667|GO:0045449	-	IPR001471 (PRINTS); IPR001471 (SMART); IPR001471 (G3DSA:3.30.730.GENE3D); IPR001471 (PFAM); PTHR31190 (PANTHER); PTHR31190:SF30 (PANTHER); IPR001471 (PROSITE_PROFILES); IPR016177 (SUPERFAMILY)
	Contig1862_37629_39281_plus	probable esterase KAI2 [Erythranthe guttata]	-	-	-	-	IPR029058 (G3DSA:3.40.50.GENE3D); IPR000073 (PFAM); PTHR10992 (PANTHER); PTHR10992:SF776 (PANTHER); IPR029058 (SUPERFAMILY)
	Contig1863_260162_262002_plus	7-deoxyloganetin glucosyltransferase-like	2	F:transferase activity, transferring hexosyl groups; P:metabolic process	GO:0016758|GO:0008152	-	G3DSA:3.40.50.2000 (GENE3D); IPR002213 (PFAM); PTHR11926:SF286 (PANTHER); IPR002213 (PANTHER); IPR002213 (PROSITE_PATTERNS); SSF53756 (SUPERFAMILY)
	Contig1863_49675_51421_plus	homeobox ,	6	C:nucleus; C:transcription factor complex; F:transcription factor activity, sequence-specific DNA binding; P:regulation of transcription, DNA-templated; F:sequence-specific DNA binding; P:regulation of transcription, DNA-templated	GO:0005634|GO:0003700|GO:0043565|GO:0006355|GO:0005667|GO:0045449	-	no IPS match
	Contig1863_58951_59404_plus	conserved hypothetical protein	-	-	-	-	IPR008004 (PFAM); PTHR34046 (PANTHER); PTHR34046:SF3 (PANTHER)
	Contig187211_6814_10494_plus_variant_2	beta-glucosidase 17-like	2	P:carbohydrate metabolic process; F:hydrolase activity, hydrolyzing O-glycosyl compounds	GO:0004553|GO:0005975	-	IPR001360 (PRINTS); IPR013781 (G3DSA:3.20.20.GENE3D); IPR001360 (PFAM); IPR001360 (PANTHER); PTHR10353:SF44 (PANTHER); IPR018120 (PROSITE_PATTERNS); IPR017853 (SUPERFAMILY)
	Contig187211_6814_10494_plus_variant_4	beta-glucosidase 17-like	2	P:carbohydrate metabolic process; F:hydrolase activity, hydrolyzing O-glycosyl compounds	GO:0004553|GO:0005975	-	IPR013781 (G3DSA:3.20.20.GENE3D); IPR001360 (PFAM); PTHR10353:SF44 (PANTHER); IPR001360 (PANTHER); IPR018120 (PROSITE_PATTERNS); IPR017853 (SUPERFAMILY)
	Contig188923_878_1578_plus	TRANSPARENT TESTA 12-like	4	P:drug transmembrane transport; F:antiporter activity; C:membrane; F:drug transmembrane transporter activity	GO:0016020|GO:0015238|GO:0015297|GO:0006855	-	IPR002528 (PFAM); PTHR11206:SF79 (PANTHER); PTHR11206:SF79 (PANTHER); PTHR11206 (PANTHER); PTHR11206 (PANTHER); TRANSMEMBRANE (PHOBIUS); TRANSMEMBRANE (PHOBIUS); CYTOPLASMIC_DOMAIN (PHOBIUS); NON_CYTOPLASMIC_DOMAIN (PHOBIUS); CYTOPLASMIC_DOMAIN (PHOBIUS); TMhelix (TMHMM); TMhelix (TMHMM)
	Contig188923_878_1578_plus_variant_1	TRANSPARENT TESTA 12-like	4	P:drug transmembrane transport; F:antiporter activity; C:membrane; F:drug transmembrane transporter activity	GO:0016020|GO:0015238|GO:0015297|GO:0006855	-	IPR002528 (PFAM); PTHR11206:SF79 (PANTHER); PTHR11206:SF79 (PANTHER); PTHR11206 (PANTHER); PTHR11206 (PANTHER); CYTOPLASMIC_DOMAIN (PHOBIUS); TRANSMEMBRANE (PHOBIUS); NON_CYTOPLASMIC_DOMAIN (PHOBIUS); TRANSMEMBRANE (PHOBIUS); CYTOPLASMIC_DOMAIN (PHOBIUS); TMhelix (TMHMM); TMhelix (TMHMM)
	Contig189_364468_365760_plus	unnamed protein product	-	-	-	-	no IPS match
	Contig189_364469_365760_plus	unnamed protein product	-	-	-	-	PTHR33181 (PANTHER); PTHR33181:SF3 (PANTHER)
	Contig189_364471_365760_plus	unnamed protein product	-	-	-	-	PTHR33181:SF3 (PANTHER); PTHR33181 (PANTHER)
	Contig189_365263_365732_plus	unnamed protein product	-	-	-	-	no IPS match
	Contig189_405002_408854_plus	probable serine threonine- kinase WNK9	3	F:ATP binding; F:protein kinase activity; P:protein phosphorylation	GO:0004672|GO:0005524|GO:0006468	-	Coil (COILS); IPR002290 (SMART); G3DSA:1.10.510.10 (GENE3D); IPR000719 (PFAM); G3DSA:3.10.20.90 (GENE3D); G3DSA:3.30.200.20 (GENE3D); PTHR13902 (PANTHER); PTHR13902:SF21 (PANTHER); PTHR13902:SF21 (PANTHER); PTHR13902 (PANTHER); IPR008271 (PROSITE_PATTERNS); IPR000719 (PROSITE_PROFILES); IPR011009 (SUPERFAMILY)
	Contig189_405003_408854_plus	probable serine threonine- kinase WNK9	3	F:ATP binding; F:protein kinase activity; P:protein phosphorylation	GO:0004672|GO:0005524|GO:0006468	-	Coil (COILS); IPR002290 (SMART); G3DSA:1.10.510.10 (GENE3D); G3DSA:3.30.200.20 (GENE3D); G3DSA:3.10.20.90 (GENE3D); IPR000719 (PFAM); PTHR13902 (PANTHER); PTHR13902:SF21 (PANTHER); PTHR13902:SF21 (PANTHER); PTHR13902 (PANTHER); IPR008271 (PROSITE_PATTERNS); IPR000719 (PROSITE_PROFILES); IPR011009 (SUPERFAMILY)
	Contig189_405149_408806_plus	probable serine threonine- kinase WNK9	3	F:ATP binding; F:protein kinase activity; P:protein phosphorylation	GO:0004672|GO:0005524|GO:0006468	-	Coil (COILS); IPR002290 (SMART); IPR000719 (PFAM); G3DSA:1.10.510.10 (GENE3D); G3DSA:3.30.200.20 (GENE3D); G3DSA:3.10.20.90 (GENE3D); PTHR13902 (PANTHER); PTHR13902:SF21 (PANTHER); PTHR13902 (PANTHER); PTHR13902:SF21 (PANTHER); IPR008271 (PROSITE_PATTERNS); IPR000719 (PROSITE_PROFILES); IPR011009 (SUPERFAMILY)
	Contig189_476258_487709_plus	cysteine synthase	4	C:cysteine synthase complex; F:cysteine synthase activity; F:transferase activity; P:cysteine biosynthetic process from serine	GO:0004124|GO:0016740|GO:0006535|GO:0009333	EC:2.5.1.47	CYTOPLASMIC_DOMAIN (PHOBIUS); TRANSMEMBRANE (PHOBIUS); NON_CYTOPLASMIC_DOMAIN (PHOBIUS); NON_CYTOPLASMIC_DOMAIN (PHOBIUS); TRANSMEMBRANE (PHOBIUS); TMhelix (TMHMM); TMhelix (TMHMM)
	Contig189_476258_487709_plus_variant_1	cysteine synthase	4	C:cysteine synthase complex; F:cysteine synthase activity; F:transferase activity; P:cysteine biosynthetic process from serine	GO:0004124|GO:0016740|GO:0006535|GO:0009333	EC:2.5.1.47	TRANSMEMBRANE (PHOBIUS); NON_CYTOPLASMIC_DOMAIN (PHOBIUS); CYTOPLASMIC_DOMAIN (PHOBIUS); TRANSMEMBRANE (PHOBIUS); NON_CYTOPLASMIC_DOMAIN (PHOBIUS); TMhelix (TMHMM); TMhelix (TMHMM)
	Contig189_476258_487709_plus_variant_2	cysteine synthase	4	C:cysteine synthase complex; F:cysteine synthase activity; F:transferase activity; P:cysteine biosynthetic process from serine	GO:0004124|GO:0016740|GO:0006535|GO:0009333	EC:2.5.1.47	TRANSMEMBRANE (PHOBIUS); NON_CYTOPLASMIC_DOMAIN (PHOBIUS); TRANSMEMBRANE (PHOBIUS); NON_CYTOPLASMIC_DOMAIN (PHOBIUS); CYTOPLASMIC_DOMAIN (PHOBIUS); TMhelix (TMHMM); TMhelix (TMHMM)
	Contig189_476721_487709_plus	cysteine synthase	4	C:cysteine synthase complex; F:cysteine synthase activity; F:transferase activity; P:cysteine biosynthetic process from serine	GO:0004124|GO:0016740|GO:0006535|GO:0009333	EC:2.5.1.47	NON_CYTOPLASMIC_DOMAIN (PHOBIUS); TRANSMEMBRANE (PHOBIUS); CYTOPLASMIC_DOMAIN (PHOBIUS); CYTOPLASMIC_DOMAIN (PHOBIUS); TRANSMEMBRANE (PHOBIUS); TMhelix (TMHMM)
	Contig189_476721_488339_plus	cysteine synthase	3	C:cysteine synthase complex; F:cysteine synthase activity; P:cysteine biosynthetic process from serine	GO:0004124|GO:0006535|GO:0009333	EC:2.5.1.47	IPR005859 (TIGRFAM); IPR005856 (TIGRFAM); IPR001926 (PFAM); G3DSA:3.40.50.1100 (GENE3D); G3DSA:3.40.50.1100 (GENE3D); PTHR10314 (PANTHER); PTHR10314:SF101 (PANTHER); IPR001216 (PROSITE_PATTERNS); CYTOPLASMIC_DOMAIN (PHOBIUS); NON_CYTOPLASMIC_DOMAIN (PHOBIUS); TRANSMEMBRANE (PHOBIUS); IPR001926 (SUPERFAMILY); IPR001926 (SUPERFAMILY); IPR001926 (SUPERFAMILY)
	Contig189_480425_484178_plus	hypothetical protein glysoja_022734	-	-	-	-	no IPS match
	Contig189_480893_484178_plus	hypothetical protein glysoja_022734	-	-	-	-	SIGNAL_PEPTIDE_C_REGION (PHOBIUS); SIGNAL_PEPTIDE_H_REGION (PHOBIUS); NON_CYTOPLASMIC_DOMAIN (PHOBIUS); SIGNAL_PEPTIDE (PHOBIUS); SIGNAL_PEPTIDE_N_REGION (PHOBIUS); SignalP-noTM (SIGNALP_EUK)
	Contig189_480935_484178_plus	hypothetical protein VITISV_011502	-	-	-	-	NON_CYTOPLASMIC_DOMAIN (PHOBIUS); TRANSMEMBRANE (PHOBIUS); CYTOPLASMIC_DOMAIN (PHOBIUS)
	Contig189_480935_487709_plus	cysteine synthase,	4	F:beta-pyrazolylalanine synthase activity; C:cysteine synthase complex; F:cysteine synthase activity; P:cysteine biosynthetic process from serine	GO:0004124|GO:0047458|GO:0006535|GO:0009333	EC:2.5.1.47; EC:2.5.1.51	IPR001926 (PFAM); G3DSA:3.40.50.1100 (GENE3D); PTHR10314:SF97 (PANTHER); PTHR10314 (PANTHER); TRANSMEMBRANE (PHOBIUS); NON_CYTOPLASMIC_DOMAIN (PHOBIUS); CYTOPLASMIC_DOMAIN (PHOBIUS); IPR001926 (SUPERFAMILY); TMhelix (TMHMM)
	Contig189_484456_487709_plus	cysteine synthase,	1	P:cysteine biosynthetic process from serine	GO:0006535	-	G3DSA:3.40.50.1100 (GENE3D); IPR001926 (PFAM); G3DSA:3.40.50.1100 (GENE3D); PTHR10314:SF97 (PANTHER); PTHR10314 (PANTHER); IPR001216 (PROSITE_PATTERNS); IPR001926 (SUPERFAMILY)
	Contig189_484514_487709_plus	cysteine synthase,	4	F:beta-pyrazolylalanine synthase activity; C:cysteine synthase complex; F:cysteine synthase activity; P:cysteine biosynthetic process from serine	GO:0004124|GO:0047458|GO:0006535|GO:0009333	EC:2.5.1.47; EC:2.5.1.51	no IPS match
	Contig1899_84200_90677_plus	cyclic nucleotide-gated ion channel 2-like	-	-	-	-	IPR000595 (SMART); IPR014710 (G3DSA:2.60.120.GENE3D); G3DSA:1.10.287.630 (GENE3D); IPR000595 (PFAM); PTHR10217 (PANTHER); PTHR10217:SF501 (PANTHER); IPR000595 (PROSITE_PROFILES); IPR018490 (SUPERFAMILY)
	Contig1899_84200_90677_plus_variant_1	cyclic nucleotide-gated ion channel 2-like	4	F:ion channel activity; P:ion transport; P:transmembrane transport; C:membrane	GO:0016020|GO:0005216|GO:0006811|GO:0055085	-	G3DSA:1.10.287.70 (GENE3D); IPR005821 (PFAM); PTHR10217:SF501 (PANTHER); PTHR10217 (PANTHER); TRANSMEMBRANE (PHOBIUS); TRANSMEMBRANE (PHOBIUS); CYTOPLASMIC_DOMAIN (PHOBIUS); NON_CYTOPLASMIC_DOMAIN (PHOBIUS); NON_CYTOPLASMIC_DOMAIN (PHOBIUS); TRANSMEMBRANE (PHOBIUS); CYTOPLASMIC_DOMAIN (PHOBIUS); CYTOPLASMIC_DOMAIN (PHOBIUS); TRANSMEMBRANE (PHOBIUS); SSF81324 (SUPERFAMILY); TMhelix (TMHMM); TMheli…
	Contig1899_84527_90677_plus	cyclic nucleotide-gated ion channel 2-like	4	F:ion channel activity; P:ion transport; P:transmembrane transport; C:membrane	GO:0016020|GO:0005216|GO:0006811|GO:0055085	-	IPR005821 (PFAM); G3DSA:1.10.287.70 (GENE3D); PTHR10217 (PANTHER); PTHR10217 (PANTHER); PTHR10217:SF501 (PANTHER); PTHR10217:SF501 (PANTHER); CYTOPLASMIC_DOMAIN (PHOBIUS); CYTOPLASMIC_DOMAIN (PHOBIUS); NON_CYTOPLASMIC_DOMAIN (PHOBIUS); TRANSMEMBRANE (PHOBIUS); CYTOPLASMIC_DOMAIN (PHOBIUS); NON_CYTOPLASMIC_DOMAIN (PHOBIUS); TRANSMEMBRANE (PHOBIUS); TRANSMEMBRANE (PHOBIUS); TRANSMEMBRANE (PHOBIUS);…
	Contig1899_84560_90677_plus	cyclic nucleotide-gated ion channel 2-like	4	F:ion channel activity; P:ion transport; P:transmembrane transport; C:membrane	GO:0016020|GO:0005216|GO:0006811|GO:0055085	-	G3DSA:1.10.287.70 (GENE3D); IPR005821 (PFAM); PTHR10217:SF501 (PANTHER); PTHR10217:SF501 (PANTHER); PTHR10217 (PANTHER); PTHR10217 (PANTHER); TRANSMEMBRANE (PHOBIUS); TRANSMEMBRANE (PHOBIUS); CYTOPLASMIC_DOMAIN (PHOBIUS); NON_CYTOPLASMIC_DOMAIN (PHOBIUS); NON_CYTOPLASMIC_DOMAIN (PHOBIUS); TRANSMEMBRANE (PHOBIUS); CYTOPLASMIC_DOMAIN (PHOBIUS); CYTOPLASMIC_DOMAIN (PHOBIUS); TRANSMEMBRANE (PHOBIUS);…
	Contig1899_84619_90677_plus	cyclic nucleotide-gated ion channel 2-like	4	F:ion channel activity; P:ion transport; P:transmembrane transport; C:membrane	GO:0016020|GO:0005216|GO:0006811|GO:0055085	-	IPR000595 (SMART); G3DSA:1.10.287.630 (GENE3D); IPR005821 (PFAM); IPR014710 (G3DSA:2.60.120.GENE3D); G3DSA:1.10.287.70 (GENE3D); IPR000595 (PFAM); PTHR10217:SF501 (PANTHER); PTHR10217:SF501 (PANTHER); PTHR10217 (PANTHER); TRANSMEMBRANE (PHOBIUS); TRANSMEMBRANE (PHOBIUS); NON_CYTOPLASMIC_DOMAIN (PHOBIUS); TRANSMEMBRANE (PHOBIUS); CYTOPLASMIC_DOMAIN (PHOBIUS); TRANSMEMBRANE (PHOBIUS); CYTOPLASMIC_D…
	Contig1899_84619_90677_plus_variant_1	cyclic nucleotide-gated ion channel 2-like	4	F:ion channel activity; P:ion transport; P:transmembrane transport; C:membrane	GO:0016020|GO:0005216|GO:0006811|GO:0055085	-	G3DSA:1.10.287.70 (GENE3D); IPR005821 (PFAM); PTHR10217 (PANTHER); PTHR10217:SF501 (PANTHER); PTHR10217 (PANTHER); TRANSMEMBRANE (PHOBIUS); CYTOPLASMIC_DOMAIN (PHOBIUS); TRANSMEMBRANE (PHOBIUS); CYTOPLASMIC_DOMAIN (PHOBIUS); TRANSMEMBRANE (PHOBIUS); CYTOPLASMIC_DOMAIN (PHOBIUS); TRANSMEMBRANE (PHOBIUS); NON_CYTOPLASMIC_DOMAIN (PHOBIUS); NON_CYTOPLASMIC_DOMAIN (PHOBIUS); SSF81324 (SUPERFAMILY); TM…
	Contig1899_85111_90677_plus	cyclic nucleotide-gated ion channel 2-like	4	F:ion channel activity; P:ion transport; P:transmembrane transport; C:membrane	GO:0016020|GO:0005216|GO:0006811|GO:0055085	-	IPR005821 (PFAM); G3DSA:1.10.287.70 (GENE3D); PTHR10217:SF501 (PANTHER); PTHR10217 (PANTHER); TRANSMEMBRANE (PHOBIUS); CYTOPLASMIC_DOMAIN (PHOBIUS); TRANSMEMBRANE (PHOBIUS); TRANSMEMBRANE (PHOBIUS); NON_CYTOPLASMIC_DOMAIN (PHOBIUS); CYTOPLASMIC_DOMAIN (PHOBIUS); NON_CYTOPLASMIC_DOMAIN (PHOBIUS); TRANSMEMBRANE (PHOBIUS); CYTOPLASMIC_DOMAIN (PHOBIUS); SSF81324 (SUPERFAMILY); TMhelix (TMHMM); TMheli…
	Contig1899_85119_90677_plus	cyclic nucleotide-gated ion channel 2-like	4	F:ion channel activity; P:ion transport; P:transmembrane transport; C:membrane	GO:0016020|GO:0005216|GO:0006811|GO:0055085	-	IPR005821 (PFAM); G3DSA:1.10.287.70 (GENE3D); PTHR10217:SF501 (PANTHER); PTHR10217 (PANTHER); TRANSMEMBRANE (PHOBIUS); TRANSMEMBRANE (PHOBIUS); TRANSMEMBRANE (PHOBIUS); NON_CYTOPLASMIC_DOMAIN (PHOBIUS); CYTOPLASMIC_DOMAIN (PHOBIUS); TRANSMEMBRANE (PHOBIUS); CYTOPLASMIC_DOMAIN (PHOBIUS); NON_CYTOPLASMIC_DOMAIN (PHOBIUS); CYTOPLASMIC_DOMAIN (PHOBIUS); SSF81324 (SUPERFAMILY); TMhelix (TMHMM); TMheli…
	Contig1899_87372_90618_plus	cyclic nucleotide-gated ion channel 2-like	4	F:ion channel activity; P:ion transport; P:transmembrane transport; C:membrane	GO:0016020|GO:0005216|GO:0006811|GO:0055085	-	IPR000595 (SMART); G3DSA:1.10.287.630 (GENE3D); IPR005821 (PFAM); IPR014710 (G3DSA:2.60.120.GENE3D); IPR000595 (PFAM); G3DSA:1.10.287.70 (GENE3D); PTHR10217 (PANTHER); PTHR10217:SF501 (PANTHER); CYTOPLASMIC_DOMAIN (PHOBIUS); TRANSMEMBRANE (PHOBIUS); CYTOPLASMIC_DOMAIN (PHOBIUS); NON_CYTOPLASMIC_DOMAIN (PHOBIUS); CYTOPLASMIC_DOMAIN (PHOBIUS); TRANSMEMBRANE (PHOBIUS); NON_CYTOPLASMIC_DOMAIN (PHOBIU…
	Contig1902_129013_130119_plus	PREDICTED: uncharacterized protein LOC105129658	-	-	-	-	IPR009489 (PFAM); PTHR33649:SF2 (PANTHER); PTHR33649 (PANTHER); TRANSMEMBRANE (PHOBIUS); CYTOPLASMIC_DOMAIN (PHOBIUS); NON_CYTOPLASMIC_DOMAIN (PHOBIUS)
	Contig19026_18218_20387_plus	calcium-binding PBP1-like	1	F:calcium ion binding	GO:0005509	-	IPR002048 (PFAM); IPR011992 (G3DSA:1.10.238.GENE3D); PTHR10891:SF585 (PANTHER); PTHR10891 (PANTHER); IPR018247 (PROSITE_PATTERNS); IPR002048 (PROSITE_PROFILES); IPR011992 (SUPERFAMILY)
	Contig19026_18615_18981_plus	hypothetical protein JCGZ_00744	1	F:calcium ion binding	GO:0005509	-	IPR011992 (G3DSA:1.10.238.GENE3D); IPR002048 (PFAM); PTHR10891 (PANTHER); PTHR10891:SF585 (PANTHER); IPR018247 (PROSITE_PATTERNS); IPR002048 (PROSITE_PROFILES); IPR011992 (SUPERFAMILY)
*	Contig19053_15909_30107_plus	sulfite oxidase	4	F:oxidoreductase activity; F:molybdenum ion binding; P:oxidation-reduction process; P:nitrate assimilation	GO:0016491|GO:0030151|GO:0042128|GO:0055114	-	IPR008335 (PRINTS); IPR005066 (G3DSA:2.60.40.GENE3D); IPR000572 (PFAM); IPR005066 (PFAM); IPR000572 (G3DSA:3.90.420.GENE3D); PTHR19372:SF8 (PANTHER); PTHR19372 (PANTHER); IPR000572 (SUPERFAMILY); IPR014756 (SUPERFAMILY)
*	Contig19053_16562_17274_plus	sulfite oxidase	3	F:oxidoreductase activity; P:oxidation-reduction process; P:nitrate assimilation	GO:0016491|GO:0042128|GO:0055114	-	IPR008335 (PRINTS); IPR000572 (PFAM); IPR000572 (G3DSA:3.90.420.GENE3D); PTHR19372 (PANTHER); PTHR19372:SF8 (PANTHER); IPR000572 (SUPERFAMILY)
*	Contig19053_17942_29345_plus	sulfite reductase,	4	F:oxidoreductase activity; F:molybdenum ion binding; P:oxidation-reduction process; P:nitrate assimilation	GO:0016491|GO:0030151|GO:0042128|GO:0055114	-	IPR008335 (PRINTS); IPR000572 (PFAM); IPR005066 (G3DSA:2.60.40.GENE3D); IPR005066 (PFAM); IPR000572 (G3DSA:3.90.420.GENE3D); PTHR19372 (PANTHER); PTHR19372:SF8 (PANTHER); IPR000572 (SUPERFAMILY); IPR014756 (SUPERFAMILY)
*	Contig19053_9155_16234_plus	sulfite oxidase isoform X1	-	-	-	-	CYTOPLASMIC_DOMAIN (PHOBIUS); NON_CYTOPLASMIC_DOMAIN (PHOBIUS); TRANSMEMBRANE (PHOBIUS)
	Contig193_248057_249410_plus	glycosyltransferase 5	2	F:transferase activity, transferring glycosyl groups; C:integral component of membrane	GO:0016021|GO:0016757	-	IPR008630 (PFAM); PTHR31311:SF4 (PANTHER); PTHR31311 (PANTHER)
*	Contig193_46386_54369_plus	MID1-COMPLEMENTING ACTIVITY 1	-	-	-	-	Coil (COILS); IPR006461 (PFAM); IPR006461 (TIGRFAM); PTHR31704:SF3 (PANTHER); PTHR31704 (PANTHER); CYTOPLASMIC_DOMAIN (PHOBIUS); NON_CYTOPLASMIC_DOMAIN (PHOBIUS); TRANSMEMBRANE (PHOBIUS)
*	Contig193_46386_55081_plus	hypothetical protein SOVF_042180 isoform A	-	-	-	-	Coil (COILS); IPR006461 (PFAM); IPR006461 (TIGRFAM); PTHR31704:SF3 (PANTHER); PTHR31704 (PANTHER); NON_CYTOPLASMIC_DOMAIN (PHOBIUS); CYTOPLASMIC_DOMAIN (PHOBIUS); TRANSMEMBRANE (PHOBIUS)
*	Contig193_46409_54369_plus	hypothetical protein SOVF_042180 isoform A	-	-	-	-	Coil (COILS); IPR006461 (TIGRFAM); IPR006461 (PFAM); PTHR31704:SF3 (PANTHER); PTHR31704 (PANTHER); CYTOPLASMIC_DOMAIN (PHOBIUS); TRANSMEMBRANE (PHOBIUS); NON_CYTOPLASMIC_DOMAIN (PHOBIUS)
*	Contig193_47036_54369_plus	MID1-COMPLEMENTING ACTIVITY 1	-	-	-	-	Coil (COILS); IPR006461 (PFAM); IPR006461 (TIGRFAM); PTHR31704 (PANTHER); PTHR31704:SF3 (PANTHER); PTHR31704:SF3 (PANTHER); TRANSMEMBRANE (PHOBIUS); CYTOPLASMIC_DOMAIN (PHOBIUS); NON_CYTOPLASMIC_DOMAIN (PHOBIUS)
	Contig1935_25443_28212_plus	squamosa promoter-binding 8	2	C:nucleus; F:DNA binding	GO:0005634|GO:0003677	-	IPR004333 (G3DSA:4.10.1100.GENE3D); IPR004333 (PFAM); PTHR31251 (PANTHER); PTHR31251:SF4 (PANTHER); IPR004333 (PROSITE_PROFILES); IPR004333 (SUPERFAMILY)
	Contig1935_25443_28212_plus_variant_1	squamosa promoter-binding 8	2	C:nucleus; F:DNA binding	GO:0005634|GO:0003677	-	IPR004333 (PFAM); IPR004333 (G3DSA:4.10.1100.GENE3D); PTHR31251:SF4 (PANTHER); PTHR31251 (PANTHER); IPR004333 (PROSITE_PROFILES); IPR004333 (SUPERFAMILY)
	Contig1935_25624_28212_plus	squamosa promoter-binding 8	2	C:nucleus; F:DNA binding	GO:0005634|GO:0003677	-	no IPS match
	Contig1935_26272_27962_plus	squamosa promoter-binding 8	2	C:nucleus; F:DNA binding	GO:0005634|GO:0003677	-	IPR004333 (PFAM); IPR004333 (G3DSA:4.10.1100.GENE3D); PTHR31251:SF4 (PANTHER); PTHR31251 (PANTHER); IPR004333 (PROSITE_PROFILES); IPR004333 (SUPERFAMILY)
	Contig1952_121354_125089_plus	Ent-kaurene synthase B, chloroplast precursor,	3	F:magnesium ion binding; P:metabolic process; F:terpene synthase activity	GO:0000287|GO:0010333|GO:0008152	-	Coil (COILS); IPR005630 (PFAM); IPR001906 (PFAM); IPR008949 (G3DSA:1.10.600.GENE3D); IPR001906 (G3DSA:1.50.30.GENE3D); IPR008930 (G3DSA:1.50.10.GENE3D); PTHR31739:SF3 (PANTHER); PTHR31739 (PANTHER); CYTOPLASMIC_DOMAIN (PHOBIUS); NON_CYTOPLASMIC_DOMAIN (PHOBIUS); TRANSMEMBRANE (PHOBIUS); IPR008930 (SUPERFAMILY); IPR008930 (SUPERFAMILY); IPR008949 (SUPERFAMILY)
	Contig1952_121439_124989_plus	Ent-kaurene synthase B, chloroplast precursor,	3	F:magnesium ion binding; P:metabolic process; F:terpene synthase activity	GO:0000287|GO:0010333|GO:0008152	-	Coil (COILS); IPR005630 (PFAM); IPR001906 (PFAM); IPR008949 (G3DSA:1.10.600.GENE3D); IPR001906 (G3DSA:1.50.30.GENE3D); IPR008930 (G3DSA:1.50.10.GENE3D); PTHR31739 (PANTHER); PTHR31739:SF3 (PANTHER); TRANSMEMBRANE (PHOBIUS); CYTOPLASMIC_DOMAIN (PHOBIUS); NON_CYTOPLASMIC_DOMAIN (PHOBIUS); IPR008949 (SUPERFAMILY); IPR008930 (SUPERFAMILY); IPR008930 (SUPERFAMILY)
	Contig1952_122753_125089_plus	Ent-kaurene synthase B, chloroplast precursor,	2	F:magnesium ion binding; F:terpene synthase activity	GO:0000287|GO:0010333	-	Coil (COILS); IPR008949 (G3DSA:1.10.600.GENE3D); IPR005630 (PFAM); PTHR31739:SF3 (PANTHER); PTHR31739 (PANTHER); CYTOPLASMIC_DOMAIN (PHOBIUS); TRANSMEMBRANE (PHOBIUS); NON_CYTOPLASMIC_DOMAIN (PHOBIUS); IPR008949 (SUPERFAMILY)
	Contig1952_122754_125089_plus	Ent-kaurene synthase B, chloroplast precursor,	2	F:magnesium ion binding; F:terpene synthase activity	GO:0000287|GO:0010333	-	Coil (COILS); IPR005630 (PFAM); IPR008949 (G3DSA:1.10.600.GENE3D); PTHR31739 (PANTHER); PTHR31739:SF3 (PANTHER); CYTOPLASMIC_DOMAIN (PHOBIUS); NON_CYTOPLASMIC_DOMAIN (PHOBIUS); TRANSMEMBRANE (PHOBIUS); IPR008949 (SUPERFAMILY)
*	Contig1956_84574_87585_plus	transcription factor,	1	P:regulation of transcription, DNA-templated	GO:0006355	-	no IPS match
*	Contig1956_84575_87585_plus	transcription factor,	1	P:regulation of transcription, DNA-templated	GO:0006355	-	no IPS match
*	Contig1956_84575_87585_plus_variant_1	transcription factor,	1	P:regulation of transcription, DNA-templated	GO:0006355	-	no IPS match
	Contig19570_7030_12080_plus	lyase, putative	3	P:carbohydrate metabolic process; F:catalytic activity; F:carbohydrate binding	GO:0003824|GO:0030246|GO:0005975	-	IPR029413 (PFAM); IPR029411 (PFAM); IPR014766 (G3DSA:2.60.40.GENE3D); IPR010325 (PFAM); IPR008979 (G3DSA:2.60.120.GENE3D); PTHR32018 (PANTHER); IPR013784 (SUPERFAMILY); IPR008979 (SUPERFAMILY); IPR011013 (SUPERFAMILY)
	Contig19570_7030_12194_plus	probable rhamnogalacturonate lyase B	-	-	-	-	IPR010325 (PFAM); PTHR32018 (PANTHER); PTHR32018:SF1 (PANTHER)
	Contig19570_7030_12194_plus_variant_1	lyase, putative	1	F:carbohydrate binding	GO:0030246	-	IPR029413 (PFAM); IPR008979 (G3DSA:2.60.120.GENE3D); IPR029411 (PFAM); IPR014766 (G3DSA:2.60.40.GENE3D); PTHR32018 (PANTHER); IPR008979 (SUPERFAMILY); IPR013784 (SUPERFAMILY)
	Contig19570_7030_12194_plus_variant_2	probable rhamnogalacturonate lyase B	3	P:carbohydrate metabolic process; F:catalytic activity; F:carbohydrate binding	GO:0003824|GO:0030246|GO:0005975	-	IPR010325 (PFAM); PTHR32018 (PANTHER); IPR011013 (SUPERFAMILY)
	Contig19570_7030_12194_plus_variant_3	lyase, putative	3	P:carbohydrate metabolic process; F:catalytic activity; F:carbohydrate binding	GO:0003824|GO:0030246|GO:0005975	-	IPR010325 (PFAM); PTHR32018 (PANTHER); IPR011013 (SUPERFAMILY)
	Contig19570_7030_12194_plus_variant_4	lyase, putative	1	F:carbohydrate binding	GO:0030246	-	IPR029413 (PFAM); IPR014766 (G3DSA:2.60.40.GENE3D); IPR008979 (G3DSA:2.60.120.GENE3D); IPR029411 (PFAM); PTHR32018 (PANTHER); IPR013784 (SUPERFAMILY); IPR008979 (SUPERFAMILY)
	Contig19570_7030_12194_plus_variant_5	lyase, putative	3	P:carbohydrate metabolic process; F:catalytic activity; F:carbohydrate binding	GO:0003824|GO:0030246|GO:0005975	-	IPR010325 (PFAM); PTHR32018 (PANTHER); IPR011013 (SUPERFAMILY)
	Contig19570_9470_12194_plus	probable rhamnogalacturonate lyase B isoform X2	1	F:carbohydrate binding	GO:0030246	-	IPR029411 (PFAM); IPR014766 (G3DSA:2.60.40.GENE3D); IPR029413 (PFAM); IPR008979 (G3DSA:2.60.120.GENE3D); PTHR32018 (PANTHER); IPR013784 (SUPERFAMILY); IPR008979 (SUPERFAMILY)
	Contig19570_9832_12194_plus	lyase, putative	3	P:carbohydrate metabolic process; F:lyase activity; F:carbohydrate binding	GO:0016829|GO:0030246|GO:0005975	-	no IPS match
	Contig1975_125164_129143_plus	probable galactinol--sucrose galactosyltransferase 6 isoform X1	1	F:catalytic activity	GO:0003824	-	IPR008811 (PFAM); IPR013785 (G3DSA:3.20.20.GENE3D); PTHR31268:SF5 (PANTHER); PTHR31268 (PANTHER); IPR017853 (SUPERFAMILY)
	Contig1975_125164_129143_plus_variant_1	hydrolase, hydrolyzing O-glycosyl compounds,	1	F:catalytic activity	GO:0003824	-	IPR008811 (PFAM); IPR013785 (G3DSA:3.20.20.GENE3D); PTHR31268:SF5 (PANTHER); PTHR31268 (PANTHER); PTHR31268 (PANTHER); IPR017853 (SUPERFAMILY)
	Contig1975_125270_129143_plus	hydrolase, hydrolyzing O-glycosyl compounds,	1	F:catalytic activity	GO:0003824	-	IPR013785 (G3DSA:3.20.20.GENE3D); IPR008811 (PFAM); PTHR31268 (PANTHER); PTHR31268 (PANTHER); PTHR31268:SF5 (PANTHER); IPR017853 (SUPERFAMILY)
	Contig1975_125757_129143_plus	probable galactinol--sucrose galactosyltransferase 6 isoform X1	1	F:catalytic activity	GO:0003824	-	IPR013785 (G3DSA:3.20.20.GENE3D); IPR008811 (PFAM); PTHR31268:SF5 (PANTHER); PTHR31268:SF5 (PANTHER); PTHR31268 (PANTHER); IPR017853 (SUPERFAMILY)
	Contig1975_125757_129143_plus_variant_1	probable galactinol--sucrose galactosyltransferase 6 isoform X1	1	F:catalytic activity	GO:0003824	-	IPR008811 (PFAM); IPR013785 (G3DSA:3.20.20.GENE3D); PTHR31268:SF5 (PANTHER); PTHR31268 (PANTHER); IPR017853 (SUPERFAMILY)
*	Contig2_539741_546443_plus	DNA repair helicase rad5,16,	5	F:nucleic acid binding; F:ATP binding; F:zinc ion binding; F:protein binding; F:hydrolase activity, acting on acid anhydrides, in phosphorus-containing anhydrides	GO:0003676|GO:0005515|GO:0005524|GO:0008270|GO:0016818	-	IPR001841 (SMART); IPR014905 (SMART); IPR001650 (SMART); IPR014001 (SMART); IPR013083 (G3DSA:3.30.40.GENE3D); IPR000330 (PFAM); IPR018957 (PFAM); IPR027417 (G3DSA:3.40.50.GENE3D); IPR014905 (PFAM); IPR027417 (G3DSA:3.40.50.GENE3D); IPR001650 (PFAM); PTHR10799:SF779 (PANTHER); PTHR10799 (PANTHER); PTHR10799 (PANTHER); PTHR10799:SF779 (PANTHER); IPR017907 (PROSITE_PATTERNS); IPR001841 (PROSITE_PROF…
*	Contig2_539741_546640_plus	DNA repair helicase rad5,16,	5	F:nucleic acid binding; F:ATP binding; F:zinc ion binding; F:protein binding; F:hydrolase activity, acting on acid anhydrides, in phosphorus-containing anhydrides	GO:0003676|GO:0005515|GO:0005524|GO:0008270|GO:0016818	-	IPR014905 (SMART); IPR001841 (SMART); IPR014001 (SMART); IPR001650 (SMART); IPR000330 (PFAM); IPR013083 (G3DSA:3.30.40.GENE3D); IPR027417 (G3DSA:3.40.50.GENE3D); IPR001650 (PFAM); IPR014905 (PFAM); IPR027417 (G3DSA:3.40.50.GENE3D); IPR018957 (PFAM); PTHR10799:SF779 (PANTHER); PTHR10799 (PANTHER); PTHR10799 (PANTHER); PTHR10799:SF779 (PANTHER); PTHR10799 (PANTHER); PTHR10799:SF779 (PANTHER); IPR01…
*	Contig2_539741_546640_plus_variant_1	DNA repair helicase rad5,16,	3	F:ATP binding; F:zinc ion binding; F:protein binding	GO:0005515|GO:0005524|GO:0008270	-	IPR001650 (SMART); IPR001841 (SMART); IPR014001 (SMART); IPR001650 (PFAM); IPR018957 (PFAM); IPR027417 (G3DSA:3.40.50.GENE3D); IPR013083 (G3DSA:3.30.40.GENE3D); IPR027417 (G3DSA:3.40.50.GENE3D); IPR000330 (PFAM); PTHR10799:SF779 (PANTHER); PTHR10799:SF779 (PANTHER); PTHR10799 (PANTHER); PTHR10799:SF779 (PANTHER); PTHR10799 (PANTHER); IPR017907 (PROSITE_PATTERNS); IPR001650 (PROSITE_PROFILES); IPR…
	Contig20_329304_332990_plus	PREDICTED: laccase-17-like	5	P:lignin catabolic process; F:copper ion binding; C:apoplast; P:oxidation-reduction process; F:hydroquinone:oxygen oxidoreductase activity	GO:0048046|GO:0005507|GO:0052716|GO:0046274|GO:0055114	EC:1.10.3; EC:1.10.3.2	IPR008972 (G3DSA:2.60.40.GENE3D); IPR017761 (TIGRFAM); IPR011706 (PFAM); IPR011707 (PFAM); IPR001117 (PFAM); IPR008972 (G3DSA:2.60.40.GENE3D); PTHR11709:SF66 (PANTHER); PTHR11709 (PANTHER); IPR002355 (PROSITE_PATTERNS); IPR002355 (PROSITE_PATTERNS); IPR008972 (SUPERFAMILY); IPR008972 (SUPERFAMILY); IPR008972 (SUPERFAMILY)
	Contig20_329304_340799_plus	hypothetical protein LR48_Vigan03g141700	5	P:lignin catabolic process; F:copper ion binding; C:apoplast; P:oxidation-reduction process; F:hydroquinone:oxygen oxidoreductase activity	GO:0048046|GO:0005507|GO:0052716|GO:0046274|GO:0055114	EC:1.10.3; EC:1.10.3.2	IPR017761 (TIGRFAM); IPR011706 (PFAM); IPR008972 (G3DSA:2.60.40.GENE3D); IPR008972 (G3DSA:2.60.40.GENE3D); IPR001117 (PFAM); IPR011707 (PFAM); PTHR11709:SF62 (PANTHER); PTHR11709 (PANTHER); IPR002355 (PROSITE_PATTERNS); IPR002355 (PROSITE_PATTERNS); IPR002355 (PROSITE_PATTERNS); IPR002355 (PROSITE_PATTERNS); CYTOPLASMIC_DOMAIN (PHOBIUS); NON_CYTOPLASMIC_DOMAIN (PHOBIUS); TRANSMEMBRANE (PHOBIUS); …
	Contig20_329304_340813_plus	PREDICTED: laccase-4-like	5	P:lignin catabolic process; F:copper ion binding; C:apoplast; P:oxidation-reduction process; F:hydroquinone:oxygen oxidoreductase activity	GO:0048046|GO:0005507|GO:0052716|GO:0046274|GO:0055114	EC:1.10.3; EC:1.10.3.2	IPR001117 (PFAM); IPR011707 (PFAM); IPR008972 (G3DSA:2.60.40.GENE3D); IPR017761 (TIGRFAM); IPR011706 (PFAM); IPR008972 (G3DSA:2.60.40.GENE3D); PTHR11709 (PANTHER); PTHR11709:SF62 (PANTHER); IPR002355 (PROSITE_PATTERNS); IPR002355 (PROSITE_PATTERNS); IPR002355 (PROSITE_PATTERNS); IPR002355 (PROSITE_PATTERNS); TRANSMEMBRANE (PHOBIUS); CYTOPLASMIC_DOMAIN (PHOBIUS); NON_CYTOPLASMIC_DOMAIN (PHOBIUS); …
	Contig20_329836_332990_plus	laccase, putative	5	P:lignin catabolic process; F:copper ion binding; C:apoplast; P:oxidation-reduction process; F:hydroquinone:oxygen oxidoreductase activity	GO:0048046|GO:0005507|GO:0052716|GO:0046274|GO:0055114	EC:1.10.3; EC:1.10.3.2	no IPS match
	Contig20_329896_332990_plus	PREDICTED: laccase-17-like	5	P:lignin catabolic process; F:copper ion binding; C:apoplast; P:oxidation-reduction process; F:hydroquinone:oxygen oxidoreductase activity	GO:0048046|GO:0005507|GO:0052716|GO:0046274|GO:0055114	EC:1.10.3; EC:1.10.3.2	IPR011706 (PFAM); IPR011707 (PFAM); IPR008972 (G3DSA:2.60.40.GENE3D); IPR008972 (G3DSA:2.60.40.GENE3D); IPR017761 (TIGRFAM); IPR001117 (PFAM); PTHR11709:SF66 (PANTHER); PTHR11709 (PANTHER); IPR002355 (PROSITE_PATTERNS); IPR002355 (PROSITE_PATTERNS); SIGNAL_PEPTIDE_C_REGION (PHOBIUS); SIGNAL_PEPTIDE (PHOBIUS); SIGNAL_PEPTIDE_N_REGION (PHOBIUS); SIGNAL_PEPTIDE_H_REGION (PHOBIUS); NON_CYTOPLASMIC_DO…
	Contig20_330024_340813_plus	hypothetical protein LR48_Vigan03g141700	5	P:lignin catabolic process; F:copper ion binding; C:apoplast; P:oxidation-reduction process; F:hydroquinone:oxygen oxidoreductase activity	GO:0048046|GO:0005507|GO:0052716|GO:0046274|GO:0055114	EC:1.10.3; EC:1.10.3.2	IPR008972 (G3DSA:2.60.40.GENE3D); IPR011707 (PFAM); IPR011706 (PFAM); IPR008972 (G3DSA:2.60.40.GENE3D); IPR001117 (PFAM); IPR017761 (TIGRFAM); IPR008972 (G3DSA:2.60.40.GENE3D); PTHR11709:SF62 (PANTHER); PTHR11709 (PANTHER); IPR002355 (PROSITE_PATTERNS); IPR002355 (PROSITE_PATTERNS); IPR002355 (PROSITE_PATTERNS); IPR002355 (PROSITE_PATTERNS); SIGNAL_PEPTIDE_N_REGION (PHOBIUS); TRANSMEMBRANE (PHOBI…
	Contig20_330978_332990_plus	laccase, putative	5	P:lignin catabolic process; F:copper ion binding; C:apoplast; P:oxidation-reduction process; F:hydroquinone:oxygen oxidoreductase activity	GO:0048046|GO:0005507|GO:0052716|GO:0046274|GO:0055114	EC:1.10.3; EC:1.10.3.2	no IPS match
	Contig2025_285087_287370_plus	glutamate decarboxylase 4	7	F:pyridoxal phosphate binding; P:glutamate metabolic process; P:beta-alanine metabolic process; F:glutamate decarboxylase activity; P:aspartate metabolic process; P:taurine metabolic process; P:alanine metabolic process	GO:0004351|GO:0030170|GO:0006536|GO:0006522|GO:0006531|GO:0019482|GO:0019530	EC:4.1.1.15	IPR002129 (PFAM); IPR015422 (G3DSA:3.90.1150.GENE3D); IPR010107 (TIGRFAM); IPR015421 (G3DSA:3.40.640.GENE3D); PTHR11999:SF113 (PANTHER); PTHR11999 (PANTHER); NON_CYTOPLASMIC_DOMAIN (PHOBIUS); SIGNAL_PEPTIDE_N_REGION (PHOBIUS); SIGNAL_PEPTIDE_H_REGION (PHOBIUS); SIGNAL_PEPTIDE (PHOBIUS); SIGNAL_PEPTIDE_C_REGION (PHOBIUS); IPR015424 (SUPERFAMILY)
	Contig2025_311986_313848_plus	Uncharacterized protein TCM_011176	-	-	-	-	PTHR33385:SF5 (PANTHER); PTHR33385 (PANTHER)
	Contig2025_312037_313956_plus	Uncharacterized protein TCM_011176	-	-	-	-	SIGNAL_PEPTIDE (PHOBIUS); TRANSMEMBRANE (PHOBIUS); SIGNAL_PEPTIDE_N_REGION (PHOBIUS); SIGNAL_PEPTIDE_H_REGION (PHOBIUS); TRANSMEMBRANE (PHOBIUS); SIGNAL_PEPTIDE_C_REGION (PHOBIUS); CYTOPLASMIC_DOMAIN (PHOBIUS); NON_CYTOPLASMIC_DOMAIN (PHOBIUS); NON_CYTOPLASMIC_DOMAIN (PHOBIUS); SignalP-TM (SIGNALP_EUK)
	Contig20332_36740_39384_plus	alcohol dehydrogenase 1-like	3	F:zinc ion binding; F:oxidoreductase activity; P:oxidation-reduction process	GO:0008270|GO:0016491|GO:0055114	-	IPR011032 (G3DSA:3.90.180.GENE3D); IPR013149 (PFAM); IPR013154 (PFAM); IPR016040 (G3DSA:3.40.50.GENE3D); PTHR11695:SF432 (PANTHER); PTHR11695:SF432 (PANTHER); IPR002085 (PANTHER); IPR002328 (PROSITE_PATTERNS); IPR011032 (SUPERFAMILY); IPR011032 (SUPERFAMILY); IPR016040 (SUPERFAMILY)
	Contig20332_36814_39384_plus	alcohol dehydrogenase 1-like	3	F:zinc ion binding; F:oxidoreductase activity; P:oxidation-reduction process	GO:0008270|GO:0016491|GO:0055114	-	IPR013149 (PFAM); IPR011032 (G3DSA:3.90.180.GENE3D); IPR013154 (PFAM); IPR016040 (G3DSA:3.40.50.GENE3D); IPR002085 (PANTHER); PTHR11695:SF432 (PANTHER); IPR002085 (PANTHER); IPR002328 (PROSITE_PATTERNS); IPR011032 (SUPERFAMILY); IPR011032 (SUPERFAMILY); IPR016040 (SUPERFAMILY)
	Contig20332_36893_39384_plus	alcohol dehydrogenase 1-like	3	F:zinc ion binding; F:oxidoreductase activity; P:oxidation-reduction process	GO:0008270|GO:0016491|GO:0055114	-	IPR013149 (PFAM); IPR011032 (G3DSA:3.90.180.GENE3D); IPR013154 (PFAM); IPR016040 (G3DSA:3.40.50.GENE3D); PTHR11695:SF432 (PANTHER); IPR002085 (PANTHER); IPR002085 (PANTHER); IPR002328 (PROSITE_PATTERNS); IPR016040 (SUPERFAMILY); IPR011032 (SUPERFAMILY); IPR011032 (SUPERFAMILY)
	Contig2035_30999_67787_plus	regulatory NPR3-like	1	F:protein binding	GO:0005515	-	IPR002110 (SMART); IPR000210 (SMART); IPR024228 (PFAM); G3DSA:3.30.710.10 (GENE3D); IPR002885 (PFAM); IPR021094 (PFAM); IPR002885 (TIGRFAM); IPR002885 (PFAM); IPR020683 (G3DSA:1.25.40.GENE3D); PF13857 (PFAM); PTHR24413 (PANTHER); PTHR24413:SF124 (PANTHER); IPR002885 (PROSITE_PROFILES); IPR000210 (PROSITE_PROFILES); IPR002885 (PROSITE_PROFILES); IPR002885 (PROSITE_PROFILES); IPR002885 (PROSITE_PRO…
	Contig2035_31000_134121_plus	Regulatory NPR1,	1	F:protein binding	GO:0005515	-	IPR002110 (SMART); IPR020683 (G3DSA:1.25.40.GENE3D); IPR024228 (PFAM); G3DSA:3.30.710.10 (GENE3D); PF13637 (PFAM); IPR021094 (PFAM); PTHR24413:SF124 (PANTHER); PTHR24413 (PANTHER); IPR002110 (PROSITE_PROFILES); IPR020683 (PROSITE_PROFILES); IPR011333 (SUPERFAMILY); IPR020683 (SUPERFAMILY)
	Contig2035_31000_67787_plus	Regulatory NPR1,	1	F:protein binding	GO:0005515	-	IPR002110 (SMART); IPR002885 (PFAM); IPR021094 (PFAM); PF13857 (PFAM); IPR024228 (PFAM); IPR002885 (PFAM); IPR002885 (TIGRFAM); IPR020683 (G3DSA:1.25.40.GENE3D); PTHR24413 (PANTHER); PTHR24413:SF124 (PANTHER); IPR002885 (PROSITE_PROFILES); IPR002110 (PROSITE_PROFILES); IPR002885 (PROSITE_PROFILES); IPR002885 (PROSITE_PROFILES); IPR020683 (PROSITE_PROFILES); IPR002885 (PROSITE_PROFILES); IPR020683…
	Contig2035_64278_67787_plus	regulatory NPR3-like	1	F:protein binding	GO:0005515	-	IPR002110 (SMART); IPR000210 (SMART); IPR020683 (G3DSA:1.25.40.GENE3D); PF13857 (PFAM); G3DSA:3.30.710.10 (GENE3D); IPR024228 (PFAM); IPR002885 (PFAM); IPR002885 (TIGRFAM); IPR002885 (PFAM); IPR021094 (PFAM); PTHR24413:SF124 (PANTHER); PTHR24413 (PANTHER); IPR020683 (PROSITE_PROFILES); IPR000210 (PROSITE_PROFILES); IPR002885 (PROSITE_PROFILES); IPR002885 (PROSITE_PROFILES); IPR002885 (PROSITE_PRO…
	Contig2046_114436_116772_plus	transcription factor MYB82	1	F:DNA binding	GO:0003677	-	SIGNAL_PEPTIDE (PHOBIUS); SIGNAL_PEPTIDE_H_REGION (PHOBIUS); SIGNAL_PEPTIDE_N_REGION (PHOBIUS); SIGNAL_PEPTIDE_C_REGION (PHOBIUS); NON_CYTOPLASMIC_DOMAIN (PHOBIUS); TMhelix (TMHMM)
	Contig2046_115337_116719_plus	transcription factor MYB82	1	F:DNA binding	GO:0003677	-	SIGNAL_PEPTIDE_C_REGION (PHOBIUS); NON_CYTOPLASMIC_DOMAIN (PHOBIUS); SIGNAL_PEPTIDE (PHOBIUS); SIGNAL_PEPTIDE_H_REGION (PHOBIUS); SIGNAL_PEPTIDE_N_REGION (PHOBIUS); TMhelix (TMHMM)
	Contig205_259809_263756_plus	lipoxygenase, putative	4	F:oxidoreductase activity, acting on single donors with incorporation of molecular oxygen, incorporation of two atoms of oxygen; F:protein binding; F:metal ion binding; P:oxidation-reduction process	GO:0005515|GO:0016702|GO:0046872|GO:0055114	EC:1.13.11	IPR013819 (PRINTS); IPR001246 (PRINTS); IPR001024 (SMART); IPR013819 (PFAM); G3DSA:4.10.375.10 (GENE3D); G3DSA:3.10.450.60 (GENE3D); IPR001024 (G3DSA:2.60.60.GENE3D); G3DSA:1.20.245.10 (GENE3D); IPR001024 (PFAM); IPR027433 (G3DSA:4.10.372.GENE3D); PTHR11771:SF48 (PANTHER); IPR000907 (PANTHER); IPR020833 (PROSITE_PATTERNS); IPR020834 (PROSITE_PATTERNS); IPR001024 (PROSITE_PROFILES); IPR013819 (PRO…
	Contig205_259826_263756_plus	lipoxygenase, putative	4	F:oxidoreductase activity, acting on single donors with incorporation of molecular oxygen, incorporation of two atoms of oxygen; F:protein binding; F:metal ion binding; P:oxidation-reduction process	GO:0005515|GO:0016702|GO:0046872|GO:0055114	EC:1.13.11	IPR001246 (PRINTS); IPR013819 (PRINTS); IPR001024 (SMART); IPR013819 (PFAM); IPR001024 (G3DSA:2.60.60.GENE3D); G3DSA:3.10.450.60 (GENE3D); IPR001024 (PFAM); IPR027433 (G3DSA:4.10.372.GENE3D); G3DSA:1.20.245.10 (GENE3D); G3DSA:4.10.375.10 (GENE3D); PTHR11771:SF48 (PANTHER); IPR000907 (PANTHER); IPR000907 (PANTHER); PTHR11771:SF48 (PANTHER); IPR020834 (PROSITE_PATTERNS); IPR020833 (PROSITE_PATTERNS…
	Contig205_259841_263756_plus	lipoxygenase, putative	3	F:oxidoreductase activity, acting on single donors with incorporation of molecular oxygen, incorporation of two atoms of oxygen; F:metal ion binding; P:oxidation-reduction process	GO:0016702|GO:0046872|GO:0055114	EC:1.13.11	IPR001246 (PRINTS); IPR013819 (PRINTS); G3DSA:3.10.450.60 (GENE3D); G3DSA:1.20.245.10 (GENE3D); IPR013819 (PFAM); PTHR11771:SF48 (PANTHER); IPR000907 (PANTHER); IPR020834 (PROSITE_PATTERNS); IPR020833 (PROSITE_PATTERNS); IPR013819 (PROSITE_PROFILES); IPR013819 (SUPERFAMILY)
	Contig205_259857_263692_plus	lipoxygenase, putative	4	F:oxidoreductase activity, acting on single donors with incorporation of molecular oxygen, incorporation of two atoms of oxygen; F:protein binding; F:metal ion binding; P:oxidation-reduction process	GO:0005515|GO:0016702|GO:0046872|GO:0055114	EC:1.13.11	IPR001246 (PRINTS); IPR013819 (PRINTS); IPR001024 (SMART); G3DSA:4.10.375.10 (GENE3D); G3DSA:3.10.450.60 (GENE3D); IPR001024 (PFAM); IPR027433 (G3DSA:4.10.372.GENE3D); IPR001024 (G3DSA:2.60.60.GENE3D); IPR013819 (PFAM); G3DSA:1.20.245.10 (GENE3D); PTHR11771:SF48 (PANTHER); IPR000907 (PANTHER); PTHR11771:SF48 (PANTHER); IPR000907 (PANTHER); IPR020834 (PROSITE_PATTERNS); IPR020833 (PROSITE_PATTERNS…
	Contig2054_119778_121714_plus	kDa proline-rich -like	-	-	-	-	TMhelix (TMHMM); TMhelix (TMHMM); TMhelix (TMHMM)
	Contig2054_120101_120692_plus	kDa proline-rich -like	-	-	-	-	IPR016140 (SMART); IPR027923 (PFAM); G3DSA:1.10.110.10 (GENE3D); PTHR31731 (PANTHER); PTHR31731:SF1 (PANTHER); SIGNAL_PEPTIDE_H_REGION (PHOBIUS); NON_CYTOPLASMIC_DOMAIN (PHOBIUS); SIGNAL_PEPTIDE_C_REGION (PHOBIUS); SIGNAL_PEPTIDE_N_REGION (PHOBIUS); SIGNAL_PEPTIDE (PHOBIUS); SignalP-noTM (SIGNALP_EUK); SignalP-noTM (SIGNALP_GRAM_NEGATIVE); SignalP-TM (SIGNALP_GRAM_POSITIVE); IPR016140 (SUPERFAMIL…
	Contig20648_17607_24817_plus	xenotropic and polytropic murine leukemia virus receptor pho1,	1	C:integral component of membrane	GO:0016021	-	IPR004342 (PFAM); IPR004331 (PFAM); PTHR10783:SF53 (PANTHER); PTHR10783:SF53 (PANTHER); PTHR10783 (PANTHER); PTHR10783 (PANTHER); TRANSMEMBRANE (PHOBIUS); TRANSMEMBRANE (PHOBIUS); NON_CYTOPLASMIC_DOMAIN (PHOBIUS); TRANSMEMBRANE (PHOBIUS); CYTOPLASMIC_DOMAIN (PHOBIUS); NON_CYTOPLASMIC_DOMAIN (PHOBIUS); NON_CYTOPLASMIC_DOMAIN (PHOBIUS); TRANSMEMBRANE (PHOBIUS); TRANSMEMBRANE (PHOBIUS); CYTOPLASMIC_…
	Contig20648_17608_24817_plus	xenotropic and polytropic murine leukemia virus receptor pho1,	1	C:integral component of membrane	GO:0016021	-	IPR004342 (PFAM); IPR004331 (PFAM); PTHR10783 (PANTHER); PTHR10783:SF53 (PANTHER); PTHR10783 (PANTHER); PTHR10783:SF53 (PANTHER); CYTOPLASMIC_DOMAIN (PHOBIUS); TRANSMEMBRANE (PHOBIUS); NON_CYTOPLASMIC_DOMAIN (PHOBIUS); CYTOPLASMIC_DOMAIN (PHOBIUS); TRANSMEMBRANE (PHOBIUS); CYTOPLASMIC_DOMAIN (PHOBIUS); NON_CYTOPLASMIC_DOMAIN (PHOBIUS); TRANSMEMBRANE (PHOBIUS); TRANSMEMBRANE (PHOBIUS); IPR004331 (…
	Contig20648_17608_24817_plus_variant_1	xenotropic and polytropic murine leukemia virus receptor pho1,	1	C:integral component of membrane	GO:0016021	-	IPR004331 (PFAM); IPR004342 (PFAM); PTHR10783 (PANTHER); PTHR10783:SF53 (PANTHER); PTHR10783 (PANTHER); PTHR10783:SF53 (PANTHER); PTHR10783:SF53 (PANTHER); NON_CYTOPLASMIC_DOMAIN (PHOBIUS); CYTOPLASMIC_DOMAIN (PHOBIUS); TRANSMEMBRANE (PHOBIUS); NON_CYTOPLASMIC_DOMAIN (PHOBIUS); CYTOPLASMIC_DOMAIN (PHOBIUS); TRANSMEMBRANE (PHOBIUS); TRANSMEMBRANE (PHOBIUS); TRANSMEMBRANE (PHOBIUS); CYTOPLASMIC_DOM…
	Contig20648_18679_24693_plus	xenotropic and polytropic murine leukemia virus receptor pho1,	1	C:integral component of membrane	GO:0016021	-	IPR004342 (PFAM); IPR004331 (PFAM); PTHR10783:SF53 (PANTHER); PTHR10783:SF53 (PANTHER); PTHR10783 (PANTHER); PTHR10783 (PANTHER); TRANSMEMBRANE (PHOBIUS); TRANSMEMBRANE (PHOBIUS); CYTOPLASMIC_DOMAIN (PHOBIUS); TRANSMEMBRANE (PHOBIUS); NON_CYTOPLASMIC_DOMAIN (PHOBIUS); TRANSMEMBRANE (PHOBIUS); TRANSMEMBRANE (PHOBIUS); CYTOPLASMIC_DOMAIN (PHOBIUS); CYTOPLASMIC_DOMAIN (PHOBIUS); CYTOPLASMIC_DOMAIN (…
	Contig20648_22772_24817_plus	hypothetical protein VIGAN_08363100	1	C:integral component of membrane	GO:0016021	-	IPR004342 (PFAM); PTHR10783:SF53 (PANTHER); PTHR10783 (PANTHER); NON_CYTOPLASMIC_DOMAIN (PHOBIUS); CYTOPLASMIC_DOMAIN (PHOBIUS); NON_CYTOPLASMIC_DOMAIN (PHOBIUS); TRANSMEMBRANE (PHOBIUS); CYTOPLASMIC_DOMAIN (PHOBIUS); TRANSMEMBRANE (PHOBIUS); CYTOPLASMIC_DOMAIN (PHOBIUS); TRANSMEMBRANE (PHOBIUS); TRANSMEMBRANE (PHOBIUS); IPR004342 (PROSITE_PROFILES); TMhelix (TMHMM); TMhelix (TMHMM); TMhelix (TMH…
	Contig2078_230707_232289_plus	non-specific lipid transfer GPI-anchored 1	-	-	-	-	IPR016140 (SMART); G3DSA:1.10.110.10 (GENE3D); IPR016140 (PFAM); PTHR33044 (PANTHER); PTHR33044:SF7 (PANTHER); NON_CYTOPLASMIC_DOMAIN (PHOBIUS); TRANSMEMBRANE (PHOBIUS); NON_CYTOPLASMIC_DOMAIN (PHOBIUS); TRANSMEMBRANE (PHOBIUS); CYTOPLASMIC_DOMAIN (PHOBIUS); SignalP-noTM (SIGNALP_EUK); SignalP-TM (SIGNALP_GRAM_POSITIVE); IPR016140 (SUPERFAMILY); TMhelix (TMHMM); TMhelix (TMHMM)
	Contig20805_76134_78428_plus	glucan endo-1,3-beta-glucosidase 12	2	P:carbohydrate metabolic process; F:hydrolase activity, hydrolyzing O-glycosyl compounds	GO:0004553|GO:0005975	-	IPR012946 (SMART); IPR013781 (G3DSA:3.20.20.GENE3D); IPR012946 (PFAM); IPR000490 (PFAM); PTHR32227 (PANTHER); PTHR32227:SF89 (PANTHER); SIGNAL_PEPTIDE (PHOBIUS); SIGNAL_PEPTIDE_C_REGION (PHOBIUS); SIGNAL_PEPTIDE_H_REGION (PHOBIUS); NON_CYTOPLASMIC_DOMAIN (PHOBIUS); SIGNAL_PEPTIDE_N_REGION (PHOBIUS); SignalP-noTM (SIGNALP_EUK); IPR017853 (SUPERFAMILY)
	Contig2081_63585_69966_plus	nucleobase-ascorbate transporter 4	3	P:transmembrane transport; C:membrane; F:transporter activity	GO:0016020|GO:0005215|GO:0055085	-	IPR006043 (PFAM); IPR006043 (PANTHER); IPR029949 (PTHR11119:PANTHER); CYTOPLASMIC_DOMAIN (PHOBIUS); TRANSMEMBRANE (PHOBIUS); TRANSMEMBRANE (PHOBIUS); TRANSMEMBRANE (PHOBIUS); CYTOPLASMIC_DOMAIN (PHOBIUS); TRANSMEMBRANE (PHOBIUS); CYTOPLASMIC_DOMAIN (PHOBIUS); TRANSMEMBRANE (PHOBIUS); TRANSMEMBRANE (PHOBIUS); TRANSMEMBRANE (PHOBIUS); TRANSMEMBRANE (PHOBIUS); TRANSMEMBRANE (PHOBIUS); NON_CYTOPLASMI…
	Contig2081_68855_70018_plus	nucleobase-ascorbate transporter 4-like	3	P:transmembrane transport; C:membrane; F:transporter activity	GO:0016020|GO:0005215|GO:0055085	-	IPR006043 (PFAM); IPR029949 (PTHR11119:PANTHER); IPR006043 (PANTHER); TRANSMEMBRANE (PHOBIUS); NON_CYTOPLASMIC_DOMAIN (PHOBIUS); NON_CYTOPLASMIC_DOMAIN (PHOBIUS); TRANSMEMBRANE (PHOBIUS); TRANSMEMBRANE (PHOBIUS); CYTOPLASMIC_DOMAIN (PHOBIUS); CYTOPLASMIC_DOMAIN (PHOBIUS); IPR000515 (SUPERFAMILY); TMhelix (TMHMM); TMhelix (TMHMM); TMhelix (TMHMM)
	Contig2110_234399_235801_plus	transcription factor bHLH96	1	F:protein dimerization activity	GO:0046983	-	IPR011598 (SMART); IPR011598 (G3DSA:4.10.280.GENE3D); IPR011598 (PFAM); PTHR11969 (PANTHER); PTHR11969:SF19 (PANTHER); IPR011598 (PROSITE_PROFILES); IPR011598 (SUPERFAMILY)
	Contig2110_67364_68568_plus	conserved hypothetical protein	1	F:zinc ion binding	GO:0008270	-	PTHR33779 (PANTHER); PTHR33779:SF1 (PANTHER)
	Contig2110_77170_79355_plus	serine threonine- kinase At1g28390	3	F:ATP binding; F:protein kinase activity; P:protein phosphorylation	GO:0004672|GO:0005524|GO:0006468	-	IPR002290 (SMART); G3DSA:1.10.510.10 (GENE3D); IPR001245 (PFAM); PTHR27001 (PANTHER); PTHR27001:SF240 (PANTHER); PTHR27001:SF240 (PANTHER); PTHR27001 (PANTHER); IPR008271 (PROSITE_PATTERNS); IPR000719 (PROSITE_PROFILES); IPR011009 (SUPERFAMILY)
	Contig2110_77524_78988_plus	hypothetical protein B456_010G036100	3	F:ATP binding; F:protein kinase activity; P:protein phosphorylation	GO:0004672|GO:0005524|GO:0006468	-	IPR002290 (SMART); IPR013320 (G3DSA:2.60.120.GENE3D); G3DSA:3.30.200.20 (GENE3D); G3DSA:1.10.510.10 (GENE3D); IPR000719 (PFAM); PTHR27001 (PANTHER); PTHR27001:SF240 (PANTHER); PTHR27001:SF240 (PANTHER); PTHR27001 (PANTHER); IPR017441 (PROSITE_PATTERNS); IPR008271 (PROSITE_PATTERNS); IPR000719 (PROSITE_PROFILES); IPR011009 (SUPERFAMILY)
	Contig2137_39831_42746_plus	ubiquitin- ligase,	1	F:protein binding	GO:0005515	-	G3DSA:1.20.1280.50 (GENE3D); IPR001810 (PFAM); PTHR32212 (PANTHER); PTHR32212:SF132 (PANTHER); IPR001810 (PROSITE_PROFILES); IPR001810 (SUPERFAMILY)
	Contig2137_39833_42746_plus	ubiquitin- ligase,	1	F:protein binding	GO:0005515	-	IPR001810 (PFAM); G3DSA:1.20.1280.50 (GENE3D); PTHR32212:SF132 (PANTHER); PTHR32212 (PANTHER); IPR001810 (PROSITE_PROFILES); IPR001810 (SUPERFAMILY)
	Contig2137_41151_42600_plus	ubiquitin- ligase,	1	F:protein binding	GO:0005515	-	IPR001810 (PFAM); G3DSA:1.20.1280.50 (GENE3D); PTHR32212:SF132 (PANTHER); PTHR32212 (PANTHER); IPR001810 (PROSITE_PROFILES); IPR001810 (SUPERFAMILY)
	Contig21418_1_3018_plus	Pectate lyase precursor,	3	P:pectin catabolic process; F:metal ion binding; F:pectate lyase activity	GO:0030570|GO:0046872|GO:0045490	EC:4.2.2.2	IPR018082 (PRINTS); IPR002022 (SMART); IPR002022 (PFAM); IPR012334 (G3DSA:2.160.20.GENE3D); PTHR31683 (PANTHER); PTHR31683:SF21 (PANTHER); IPR011050 (SUPERFAMILY)
	Contig215_189685_192890_plus	acid phosphatase 1-like	3	P:hexachlorocyclohexane metabolic process; P:riboflavin metabolic process; F:acid phosphatase activity	GO:0003993|GO:0006771|GO:0019497	EC:3.1; EC:3.1.3.41; EC:3.1.3.2	IPR005519 (PFAM); IPR014403 (PIRSF); IPR023214 (G3DSA:3.40.50.GENE3D); PTHR31284 (PANTHER); PTHR31284:SF14 (PANTHER); SIGNAL_PEPTIDE_C_REGION (PHOBIUS); SIGNAL_PEPTIDE_N_REGION (PHOBIUS); NON_CYTOPLASMIC_DOMAIN (PHOBIUS); SIGNAL_PEPTIDE_H_REGION (PHOBIUS); SIGNAL_PEPTIDE (PHOBIUS); SignalP-noTM (SIGNALP_EUK); IPR023214 (SUPERFAMILY); TMhelix (TMHMM)
	Contig215_189808_198118_plus	acid phosphatase 1-like	3	P:hexachlorocyclohexane metabolic process; P:riboflavin metabolic process; F:acid phosphatase activity	GO:0003993|GO:0006771|GO:0019497	EC:3.1; EC:3.1.3.41; EC:3.1.3.2	IPR014403 (PIRSF); IPR023214 (G3DSA:3.40.50.GENE3D); IPR010028 (TIGRFAM); IPR005519 (PFAM); PTHR31284 (PANTHER); PTHR31284:SF14 (PANTHER); NON_CYTOPLASMIC_DOMAIN (PHOBIUS); CYTOPLASMIC_DOMAIN (PHOBIUS); TRANSMEMBRANE (PHOBIUS); IPR023214 (SUPERFAMILY); TMhelix (TMHMM)
	Contig2197_17761_19804_plus	cyclin d,	1	C:nucleus	GO:0005634	-	IPR013763 (SMART); IPR006671 (PFAM); IPR004367 (PFAM); IPR013763 (G3DSA:1.10.472.GENE3D); IPR013763 (G3DSA:1.10.472.GENE3D); PTHR10177 (PANTHER); PTHR10177:SF251 (PANTHER); IPR006671 (PROSITE_PATTERNS); IPR013763 (SUPERFAMILY); IPR013763 (SUPERFAMILY)
	Contig2217_218338_222690_plus	invertase	1	F:glycopeptide alpha-N-acetylgalactosaminidase activity	GO:0033926	EC:3.2.1.97	Coil (COILS); IPR024746 (PFAM); IPR012341 (G3DSA:1.50.10.GENE3D); PTHR31916:SF9 (PANTHER); PTHR31916 (PANTHER); IPR008928 (SUPERFAMILY)
	Contig2217_218338_222690_plus_variant_1	invertase	1	F:glycopeptide alpha-N-acetylgalactosaminidase activity	GO:0033926	EC:3.2.1.97	Coil (COILS); IPR012341 (G3DSA:1.50.10.GENE3D); IPR024746 (PFAM); PTHR31916:SF9 (PANTHER); PTHR31916 (PANTHER); IPR008928 (SUPERFAMILY)
	Contig2217_218369_222690_plus	invertase	1	F:glycopeptide alpha-N-acetylgalactosaminidase activity	GO:0033926	EC:3.2.1.97	IPR024746 (PFAM); PTHR31916 (PANTHER); PTHR31916:SF9 (PANTHER); IPR008928 (SUPERFAMILY)
	Contig2217_218411_222690_plus	invertase	1	F:glycopeptide alpha-N-acetylgalactosaminidase activity	GO:0033926	EC:3.2.1.97	IPR024746 (PFAM); PTHR31916 (PANTHER); PTHR31916:SF9 (PANTHER); IPR008928 (SUPERFAMILY)
	Contig2217_218670_222604_plus	alkaline neutral invertase A, mitochondrial	1	F:glycopeptide alpha-N-acetylgalactosaminidase activity	GO:0033926	EC:3.2.1.97	Coil (COILS); IPR024746 (PFAM); PTHR31916:SF9 (PANTHER); PTHR31916 (PANTHER); IPR008928 (SUPERFAMILY)
	Contig2217_30716_36037_plus	boron transporter 1-like	4	C:integral component of membrane; F:inorganic anion exchanger activity; P:chloride transport; P:bicarbonate transport	GO:0016021|GO:0005452|GO:0006821|GO:0015701	-	IPR011531 (PFAM); G3DSA:1.10.287.570 (GENE3D); PTHR11453:SF44 (PANTHER); IPR003020 (PANTHER); IPR003020 (PANTHER); PTHR11453:SF44 (PANTHER); TRANSMEMBRANE (PHOBIUS); NON_CYTOPLASMIC_DOMAIN (PHOBIUS); TRANSMEMBRANE (PHOBIUS); NON_CYTOPLASMIC_DOMAIN (PHOBIUS); CYTOPLASMIC_DOMAIN (PHOBIUS); TRANSMEMBRANE (PHOBIUS); NON_CYTOPLASMIC_DOMAIN (PHOBIUS); NON_CYTOPLASMIC_DOMAIN (PHOBIUS); CYTOPLASMIC_DOMAI…
	Contig2217_30716_36037_plus_variant_1	boron transporter 1-like	4	C:integral component of membrane; F:inorganic anion exchanger activity; P:chloride transport; P:bicarbonate transport	GO:0016021|GO:0005452|GO:0006821|GO:0015701	-	G3DSA:1.10.287.570 (GENE3D); IPR011531 (PFAM); PTHR11453:SF44 (PANTHER); PTHR11453:SF44 (PANTHER); IPR003020 (PANTHER); TRANSMEMBRANE (PHOBIUS); CYTOPLASMIC_DOMAIN (PHOBIUS); CYTOPLASMIC_DOMAIN (PHOBIUS); CYTOPLASMIC_DOMAIN (PHOBIUS); CYTOPLASMIC_DOMAIN (PHOBIUS); NON_CYTOPLASMIC_DOMAIN (PHOBIUS); TRANSMEMBRANE (PHOBIUS); TRANSMEMBRANE (PHOBIUS); NON_CYTOPLASMIC_DOMAIN (PHOBIUS); CYTOPLASMIC_DOMA…
	Contig2217_30766_35999_plus	boron transporter 1-like	4	C:integral component of membrane; F:inorganic anion exchanger activity; P:chloride transport; P:bicarbonate transport	GO:0016021|GO:0005452|GO:0006821|GO:0015701	-	G3DSA:1.10.287.570 (GENE3D); IPR011531 (PFAM); IPR003020 (PANTHER); IPR003020 (PANTHER); PTHR11453:SF44 (PANTHER); PTHR11453:SF44 (PANTHER); CYTOPLASMIC_DOMAIN (PHOBIUS); NON_CYTOPLASMIC_DOMAIN (PHOBIUS); NON_CYTOPLASMIC_DOMAIN (PHOBIUS); TRANSMEMBRANE (PHOBIUS); TRANSMEMBRANE (PHOBIUS); CYTOPLASMIC_DOMAIN (PHOBIUS); CYTOPLASMIC_DOMAIN (PHOBIUS); CYTOPLASMIC_DOMAIN (PHOBIUS); TRANSMEMBRANE (PHOBI…
	Contig223_52434_53961_plus	Early nodulin 16 precursor,	2	P:obsolete electron transport; F:electron carrier activity	GO:0009055|GO:0006118	-	IPR003245 (PFAM); IPR008972 (G3DSA:2.60.40.GENE3D); PTHR33021:SF5 (PANTHER); PTHR33021 (PANTHER); NON_CYTOPLASMIC_DOMAIN (PHOBIUS); SIGNAL_PEPTIDE_C_REGION (PHOBIUS); SIGNAL_PEPTIDE (PHOBIUS); SIGNAL_PEPTIDE_H_REGION (PHOBIUS); SIGNAL_PEPTIDE_N_REGION (PHOBIUS); IPR003245 (PRODOM); IPR003245 (PROSITE_PROFILES); IPR003245 (PROSITE_PROFILES); SignalP-noTM (SIGNALP_GRAM_NEGATIVE); SignalP-TM (SIGNAL…
	Contig223_52463_59898_plus	Early nodulin 16 precursor,	2	P:obsolete electron transport; F:electron carrier activity	GO:0009055|GO:0006118	-	PR01217 (PRINTS); IPR003245 (PFAM); IPR008972 (G3DSA:2.60.40.GENE3D); PTHR33021 (PANTHER); PTHR33021:SF55 (PANTHER); NON_CYTOPLASMIC_DOMAIN (PHOBIUS); SIGNAL_PEPTIDE_C_REGION (PHOBIUS); SIGNAL_PEPTIDE_H_REGION (PHOBIUS); SIGNAL_PEPTIDE_N_REGION (PHOBIUS); SIGNAL_PEPTIDE (PHOBIUS); CYTOPLASMIC_DOMAIN (PHOBIUS); TRANSMEMBRANE (PHOBIUS); IPR003245 (PRODOM); IPR003245 (PROSITE_PROFILES); IPR003245 (P…
	Contig223_52557_59898_plus	Early nodulin 16 precursor,	2	P:obsolete electron transport; F:electron carrier activity	GO:0009055|GO:0006118	-	PR01217 (PRINTS); IPR008972 (G3DSA:2.60.40.GENE3D); IPR008972 (G3DSA:2.60.40.GENE3D); IPR003245 (PFAM); PTHR33021 (PANTHER); PTHR33021:SF55 (PANTHER); TRANSMEMBRANE (PHOBIUS); SIGNAL_PEPTIDE_C_REGION (PHOBIUS); CYTOPLASMIC_DOMAIN (PHOBIUS); NON_CYTOPLASMIC_DOMAIN (PHOBIUS); SIGNAL_PEPTIDE (PHOBIUS); SIGNAL_PEPTIDE_H_REGION (PHOBIUS); SIGNAL_PEPTIDE_N_REGION (PHOBIUS); IPR003245 (PRODOM); IPR00324…
	Contig2284_157436_160662_plus	F-box kelch-repeat At5g42360-like	-	-	-	-	no IPS match
	Contig2284_157436_160662_plus_variant_1	F-box kelch-repeat At5g42360-like	-	-	-	-	no IPS match
	Contig2284_158451_160209_plus	F-box kelch-repeat At5g42360-like	1	F:protein binding	GO:0005515	-	IPR001810 (SMART); IPR006652 (SMART); IPR001810 (PFAM); G3DSA:1.20.1280.50 (GENE3D); IPR006652 (PFAM); IPR015916 (G3DSA:2.130.10.GENE3D); PTHR24412:SF249 (PANTHER); PTHR24412 (PANTHER); PTHR24412 (PANTHER); PTHR24412:SF249 (PANTHER); IPR001810 (PROSITE_PROFILES); IPR001810 (SUPERFAMILY); SSF117281 (SUPERFAMILY); SSF117281 (SUPERFAMILY)
	Contig23_479233_479770_plus	VQ motif-containing 31-like	-	-	-	-	IPR008889 (PFAM); PTHR33402 (PANTHER); PTHR33402:SF4 (PANTHER)
*	Contig230_185140_189131_plus	sugar transporter ERD6-like 16 isoform X1	-	-	-	-	no IPS match
*	Contig230_185252_189131_plus_variant_1	sugar transporter ERD6-like 16 isoform X1	-	-	-	-	no IPS match
*	Contig230_185252_189131_plus_variant_2	sugar transporter ERD6-like 16 isoform X1	-	-	-	-	PTHR23500:SF62 (PANTHER); PTHR23500 (PANTHER); NON_CYTOPLASMIC_DOMAIN (PHOBIUS); CYTOPLASMIC_DOMAIN (PHOBIUS); TRANSMEMBRANE (PHOBIUS); TRANSMEMBRANE (PHOBIUS); CYTOPLASMIC_DOMAIN (PHOBIUS); NON_CYTOPLASMIC_DOMAIN (PHOBIUS); TRANSMEMBRANE (PHOBIUS); IPR020846 (SUPERFAMILY); TMhelix (TMHMM); TMhelix (TMHMM); TMhelix (TMHMM)
*	Contig230_186227_189131_plus	sugar transporter ERD6-like 16 isoform X1	3	P:transmembrane transport; F:transmembrane transporter activity; C:integral component of membrane	GO:0016021|GO:0022857|GO:0055085	-	G3DSA:1.20.1250.20 (GENE3D); IPR005828 (PFAM); PTHR23500:SF62 (PANTHER); PTHR23500 (PANTHER); SIGNAL_PEPTIDE_N_REGION (PHOBIUS); NON_CYTOPLASMIC_DOMAIN (PHOBIUS); TRANSMEMBRANE (PHOBIUS); CYTOPLASMIC_DOMAIN (PHOBIUS); NON_CYTOPLASMIC_DOMAIN (PHOBIUS); SIGNAL_PEPTIDE (PHOBIUS); SIGNAL_PEPTIDE_C_REGION (PHOBIUS); TRANSMEMBRANE (PHOBIUS); SIGNAL_PEPTIDE_H_REGION (PHOBIUS); IPR020846 (PROSITE_PROFILE…
*	Contig230_240882_241503_plus	PREDICTED: uncharacterized protein LOC105631864	-	-	-	-	PF15365 (PFAM); PTHR33670 (PANTHER); PTHR33670:SF1 (PANTHER)
	Contig2311_25518_29596_plus	trichome birefringence-like 4	-	-	-	-	IPR026057 (PFAM); PTHR32285:SF55 (PANTHER); IPR029962 (PANTHER)
	Contig2311_2660_5023_plus	gi|75274020|sp|Q9LSP9.1|CTL2_ARATH|Q9LSP9	4	F:chitinase activity; P:carbohydrate metabolic process; P:cell wall macromolecule catabolic process; P:chitin catabolic process	GO:0004568|GO:0005975|GO:0006032|GO:0016998	EC:3.2.1.14	IPR000726 (PFAM); IPR016283 (PIRSF); G3DSA:1.10.530.10 (GENE3D); PTHR22595 (PANTHER); PTHR22595:SF42 (PANTHER); SIGNAL_PEPTIDE_C_REGION (PHOBIUS); SIGNAL_PEPTIDE_H_REGION (PHOBIUS); SIGNAL_PEPTIDE_N_REGION (PHOBIUS); SIGNAL_PEPTIDE (PHOBIUS); NON_CYTOPLASMIC_DOMAIN (PHOBIUS); SignalP-noTM (SIGNALP_GRAM_NEGATIVE); SignalP-TM (SIGNALP_GRAM_POSITIVE); SignalP-noTM (SIGNALP_EUK); IPR023346 (SUPERFAMI…
	Contig2311_27628_29520_plus	trichome birefringence-like 4	-	-	-	-	IPR026057 (PFAM); PTHR32285:SF55 (PANTHER); IPR029962 (PANTHER); NON_CYTOPLASMIC_DOMAIN (PHOBIUS); CYTOPLASMIC_DOMAIN (PHOBIUS); NON_CYTOPLASMIC_DOMAIN (PHOBIUS); TRANSMEMBRANE (PHOBIUS); TRANSMEMBRANE (PHOBIUS)
	Contig2311_2887_4267_plus	chitinase 1	4	F:chitinase activity; P:carbohydrate metabolic process; P:cell wall macromolecule catabolic process; P:chitin catabolic process	GO:0004568|GO:0005975|GO:0006032|GO:0016998	EC:3.2.1.14	IPR016283 (PIRSF); IPR000726 (PFAM); G3DSA:1.10.530.10 (GENE3D); PTHR22595:SF42 (PANTHER); PTHR22595 (PANTHER); NON_CYTOPLASMIC_DOMAIN (PHOBIUS); SIGNAL_PEPTIDE_C_REGION (PHOBIUS); SIGNAL_PEPTIDE_H_REGION (PHOBIUS); SIGNAL_PEPTIDE (PHOBIUS); SIGNAL_PEPTIDE_N_REGION (PHOBIUS); SignalP-noTM (SIGNALP_EUK); SignalP-TM (SIGNALP_GRAM_POSITIVE); SignalP-noTM (SIGNALP_GRAM_NEGATIVE); IPR023346 (SUPERFAMI…
*	Contig2311_73983_77087_plus	COBRA precursor,	3	P:cellulose microfibril organization; P:cell growth; C:anchored component of membrane	GO:0031225|GO:0010215|GO:0016049	-	IPR006918 (PFAM); PTHR31052 (PANTHER); PTHR31052:SF3 (PANTHER); NON_CYTOPLASMIC_DOMAIN (PHOBIUS); CYTOPLASMIC_DOMAIN (PHOBIUS); CYTOPLASMIC_DOMAIN (PHOBIUS); TRANSMEMBRANE (PHOBIUS); TRANSMEMBRANE (PHOBIUS); IPR006918 (PRODOM); SignalP-noTM (SIGNALP_EUK); SignalP-TM (SIGNALP_GRAM_POSITIVE); TMhelix (TMHMM)
	Contig2325_13579_15253_plus	zinc finger ,	1	F:hydrolase activity, acting on ester bonds	GO:0016788	-	IPR001087 (PFAM); IPR013830 (G3DSA:3.40.50.GENE3D); PTHR22835:SF150 (PANTHER); PTHR22835 (PANTHER); NON_CYTOPLASMIC_DOMAIN (PHOBIUS); SIGNAL_PEPTIDE (PHOBIUS); SIGNAL_PEPTIDE_N_REGION (PHOBIUS); SIGNAL_PEPTIDE_H_REGION (PHOBIUS); SIGNAL_PEPTIDE_C_REGION (PHOBIUS); SignalP-noTM (SIGNALP_GRAM_NEGATIVE); SignalP-TM (SIGNALP_EUK); SignalP-TM (SIGNALP_GRAM_POSITIVE); IPR013830 (SUPERFAMILY); TMhelix (…
	Contig2329_63435_72668_plus	pleiotropic drug resistance 2-like isoform X1	3	F:ATPase activity; F:ATP binding; C:membrane	GO:0016020|GO:0005524|GO:0016887	EC:3.6.1; EC:3.6.1.3; EC:3.6.1.15	IPR003593 (SMART); IPR003439 (PFAM); IPR013581 (PFAM); IPR013525 (PFAM); IPR029481 (PFAM); IPR027417 (G3DSA:3.40.50.GENE3D); IPR027417 (G3DSA:3.40.50.GENE3D); PTHR19241 (PANTHER); PTHR19241:SF261 (PANTHER); TRANSMEMBRANE (PHOBIUS); NON_CYTOPLASMIC_DOMAIN (PHOBIUS); TRANSMEMBRANE (PHOBIUS); TRANSMEMBRANE (PHOBIUS); TRANSMEMBRANE (PHOBIUS); CYTOPLASMIC_DOMAIN (PHOBIUS); NON_CYTOPLASMIC_DOMAIN (PHOB…
	Contig2329_63435_72668_plus_variant_1	pleiotropic drug resistance 2-like isoform X1	1	C:membrane	GO:0016020	-	IPR013525 (PFAM); PTHR19241 (PANTHER); PTHR19241:SF283 (PANTHER); NON_CYTOPLASMIC_DOMAIN (PHOBIUS); CYTOPLASMIC_DOMAIN (PHOBIUS); TRANSMEMBRANE (PHOBIUS); TMhelix (TMHMM)
	Contig2329_63650_72668_plus	pleiotropic drug resistance 2-like isoform X1	3	F:ATPase activity; F:ATP binding; C:membrane	GO:0016020|GO:0005524|GO:0016887	EC:3.6.1; EC:3.6.1.3; EC:3.6.1.15	IPR003593 (SMART); IPR027417 (G3DSA:3.40.50.GENE3D); IPR013525 (PFAM); IPR027417 (G3DSA:3.40.50.GENE3D); IPR013581 (PFAM); IPR029481 (PFAM); IPR003439 (PFAM); PTHR19241:SF261 (PANTHER); PTHR19241 (PANTHER); PTHR19241:SF261 (PANTHER); PTHR19241 (PANTHER); TRANSMEMBRANE (PHOBIUS); TRANSMEMBRANE (PHOBIUS); TRANSMEMBRANE (PHOBIUS); TRANSMEMBRANE (PHOBIUS); TRANSMEMBRANE (PHOBIUS); TRANSMEMBRANE (PHOB…
	Contig2329_63650_74408_plus	pleiotropic drug resistance 2-like isoform X1	3	F:ATPase activity; F:ATP binding; C:membrane	GO:0016020|GO:0005524|GO:0016887	EC:3.6.1; EC:3.6.1.3; EC:3.6.1.15	IPR003593 (SMART); IPR027417 (G3DSA:3.40.50.GENE3D); IPR013525 (PFAM); IPR013581 (PFAM); IPR027417 (G3DSA:3.40.50.GENE3D); IPR029481 (PFAM); IPR003439 (PFAM); PTHR19241 (PANTHER); PTHR19241 (PANTHER); PTHR19241:SF261 (PANTHER); TRANSMEMBRANE (PHOBIUS); NON_CYTOPLASMIC_DOMAIN (PHOBIUS); TRANSMEMBRANE (PHOBIUS); CYTOPLASMIC_DOMAIN (PHOBIUS); TRANSMEMBRANE (PHOBIUS); NON_CYTOPLASMIC_DOMAIN (PHOBIUS)…
	Contig2329_63715_72668_plus	pleiotropic drug resistance 2-like isoform X1	3	F:ATPase activity; F:ATP binding; C:membrane	GO:0016020|GO:0005524|GO:0016887	EC:3.6.1; EC:3.6.1.3; EC:3.6.1.15	IPR003593 (SMART); IPR027417 (G3DSA:3.40.50.GENE3D); IPR027417 (G3DSA:3.40.50.GENE3D); IPR013581 (PFAM); IPR003439 (PFAM); IPR029481 (PFAM); IPR013525 (PFAM); PTHR19241:SF261 (PANTHER); PTHR19241:SF261 (PANTHER); PTHR19241 (PANTHER); PTHR19241 (PANTHER); NON_CYTOPLASMIC_DOMAIN (PHOBIUS); CYTOPLASMIC_DOMAIN (PHOBIUS); TRANSMEMBRANE (PHOBIUS); TRANSMEMBRANE (PHOBIUS); TRANSMEMBRANE (PHOBIUS); TRANS…
	Contig2361_47884_48731_plus	NAC transcription factor 033	2	F:DNA binding; P:regulation of transcription, DNA-templated	GO:0003677|GO:0006355	-	IPR003441 (PFAM); PTHR31989 (PANTHER); PTHR31989:SF2 (PANTHER); IPR003441 (PROSITE_PROFILES); IPR003441 (SUPERFAMILY)
	Contig2361_47884_49473_plus	NAC transcription factors 31	-	-	-	-	SIGNAL_PEPTIDE_C_REGION (PHOBIUS); TRANSMEMBRANE (PHOBIUS); SIGNAL_PEPTIDE (PHOBIUS); SIGNAL_PEPTIDE_H_REGION (PHOBIUS); CYTOPLASMIC_DOMAIN (PHOBIUS); SIGNAL_PEPTIDE_N_REGION (PHOBIUS); NON_CYTOPLASMIC_DOMAIN (PHOBIUS); TMhelix (TMHMM)
	Contig2391_25644_27143_plus	NAC transcription factors 37	2	F:DNA binding; P:regulation of transcription, DNA-templated	GO:0003677|GO:0006355	-	IPR003441 (PFAM); PTHR31989:SF37 (PANTHER); PTHR31989 (PANTHER); IPR003441 (PROSITE_PROFILES); IPR003441 (SUPERFAMILY)
	Contig2391_25874_27143_plus	NAC transcription factors 37	2	F:DNA binding; P:regulation of transcription, DNA-templated	GO:0003677|GO:0006355	-	IPR003441 (PFAM); PTHR31989:SF37 (PANTHER); PTHR31989 (PANTHER); IPR003441 (PROSITE_PROFILES); IPR003441 (SUPERFAMILY)
	Contig24074_23669_24545_plus	conserved hypothetical protein	1	P:xylan biosynthetic process	GO:0045492	-	IPR006514 (TIGRFAM); IPR021148 (PFAM); PTHR31444 (PANTHER); PTHR31444:SF4 (PANTHER); SIGNAL_PEPTIDE_C_REGION (PHOBIUS); SIGNAL_PEPTIDE (PHOBIUS); SIGNAL_PEPTIDE_H_REGION (PHOBIUS); NON_CYTOPLASMIC_DOMAIN (PHOBIUS); SIGNAL_PEPTIDE_N_REGION (PHOBIUS); SignalP-TM (SIGNALP_GRAM_POSITIVE); TMhelix (TMHMM)
	Contig244_294700_297070_plus	hypothetical protein JCGZ_25411	6	F:enzyme inhibitor activity; C:cell wall; P:starch metabolic process; P:cell wall modification; P:sucrose metabolic process; F:pectinesterase activity	GO:0005618|GO:0004857|GO:0030599|GO:0042545|GO:0005982|GO:0005985	EC:3.1.1.11; EC:3.1.1.1	IPR006501 (SMART); IPR012334 (G3DSA:2.160.20.GENE3D); IPR000070 (PFAM); IPR006501 (TIGRFAM); IPR006501 (G3DSA:1.20.140.GENE3D); IPR006501 (PFAM); PTHR31707 (PANTHER); PTHR31707:SF24 (PANTHER); SIGNAL_PEPTIDE_C_REGION (PHOBIUS); SIGNAL_PEPTIDE_H_REGION (PHOBIUS); SIGNAL_PEPTIDE (PHOBIUS); NON_CYTOPLASMIC_DOMAIN (PHOBIUS); SIGNAL_PEPTIDE_N_REGION (PHOBIUS); IPR011050 (SUPERFAMILY); IPR006501 (SUPER…
	Contig2447_33401_38133_plus	Cycloartenol-C-24-methyltransferase -like protein	2	F:methyltransferase activity; P:steroid biosynthetic process	GO:0008168|GO:0006694	-	IPR029063 (G3DSA:3.40.50.GENE3D); IPR013705 (PFAM); IPR029063 (PFAM); PTHR10108 (PANTHER); PTHR10108:SF908 (PANTHER); IPR030384 (PROSITE_PROFILES); IPR030384 (PROSITE_PROFILES); IPR029063 (SUPERFAMILY)
	Contig24505_42301_43571_plus	Protein PPLZ02, putative	6	C:nucleus; F:DNA binding; C:transcription factor complex; F:transcription factor activity, sequence-specific DNA binding; P:regulation of transcription, DNA-templated; P:regulation of transcription, DNA-templated	GO:0005634|GO:0003677|GO:0003700|GO:0006355|GO:0005667|GO:0045449	-	no IPS match
	Contig2498_170170_172813_plus	ankyrin repeat domain-containing 13C	-	-	-	-	no IPS match
	Contig2498_170260_172813_plus	ankyrin repeat domain-containing 13C	-	-	-	-	TRANSMEMBRANE (PHOBIUS); SIGNAL_PEPTIDE (PHOBIUS); TRANSMEMBRANE (PHOBIUS); CYTOPLASMIC_DOMAIN (PHOBIUS); SIGNAL_PEPTIDE_C_REGION (PHOBIUS); NON_CYTOPLASMIC_DOMAIN (PHOBIUS); SIGNAL_PEPTIDE_N_REGION (PHOBIUS); SIGNAL_PEPTIDE_H_REGION (PHOBIUS); NON_CYTOPLASMIC_DOMAIN (PHOBIUS); TMhelix (TMHMM); TMhelix (TMHMM); TMhelix (TMHMM)
	Contig2498_170306_172685_plus	ankyrin repeat domain-containing 13C	-	-	-	-	NON_CYTOPLASMIC_DOMAIN (PHOBIUS); SIGNAL_PEPTIDE_N_REGION (PHOBIUS); TRANSMEMBRANE (PHOBIUS); TRANSMEMBRANE (PHOBIUS); SIGNAL_PEPTIDE (PHOBIUS); CYTOPLASMIC_DOMAIN (PHOBIUS); NON_CYTOPLASMIC_DOMAIN (PHOBIUS); SIGNAL_PEPTIDE_C_REGION (PHOBIUS); SIGNAL_PEPTIDE_H_REGION (PHOBIUS); TMhelix (TMHMM); TMhelix (TMHMM); TMhelix (TMHMM)
	Contig2498_24381_26703_plus	WRKY super family	5	C:transcription factor complex; F:transcription factor activity, sequence-specific DNA binding; P:regulation of transcription, DNA-templated; F:sequence-specific DNA binding; P:regulation of transcription, DNA-templated	GO:0003700|GO:0043565|GO:0006355|GO:0005667|GO:0045449	-	Coil (COILS); IPR003657 (SMART); IPR003657 (PFAM); IPR003657 (G3DSA:2.20.25.GENE3D); PTHR31429:SF16 (PANTHER); PTHR31429 (PANTHER); IPR003657 (PROSITE_PROFILES); IPR003657 (SUPERFAMILY)
	Contig25_213666_216042_plus	flavonoid 3 ,5 -hydroxylase 2-like	4	F:iron ion binding; F:oxidoreductase activity, acting on paired donors, with incorporation or reduction of molecular oxygen; P:oxidation-reduction process; F:heme binding	GO:0005506|GO:0016705|GO:0020037|GO:0055114	-	Coil (COILS); IPR002401 (PRINTS); IPR001128 (PRINTS); IPR001128 (PFAM); IPR001128 (G3DSA:1.10.630.GENE3D); PTHR24298 (PANTHER); PTHR24298:SF177 (PANTHER); IPR017972 (PROSITE_PATTERNS); NON_CYTOPLASMIC_DOMAIN (PHOBIUS); TRANSMEMBRANE (PHOBIUS); CYTOPLASMIC_DOMAIN (PHOBIUS); IPR001128 (SUPERFAMILY); TMhelix (TMHMM)
	Contig25_406412_412341_plus	LATERAL ROOT PRIMORDIUM 1	-	-	-	-	IPR006510 (TIGRFAM); IPR007818 (PFAM); PTHR31604:SF2 (PANTHER); PTHR31604 (PANTHER)
	Contig251_131635_133728_plus	WRKY super family	5	C:transcription factor complex; F:transcription factor activity, sequence-specific DNA binding; P:regulation of transcription, DNA-templated; F:sequence-specific DNA binding; P:regulation of transcription, DNA-templated	GO:0003700|GO:0043565|GO:0006355|GO:0005667|GO:0045449	-	IPR003657 (SMART); IPR003657 (PFAM); IPR003657 (G3DSA:2.20.25.GENE3D); PTHR31221:SF19 (PANTHER); PTHR31221 (PANTHER); IPR003657 (PROSITE_PROFILES); IPR003657 (SUPERFAMILY)
	Contig252_195914_233910_plus	TRANSPARENT TESTA 12-like	4	P:drug transmembrane transport; F:antiporter activity; C:membrane; F:drug transmembrane transporter activity	GO:0016020|GO:0015238|GO:0015297|GO:0006855	-	IPR002528 (PFAM); IPR002528 (TIGRFAM); PTHR11206:SF79 (PANTHER); PTHR11206 (PANTHER); CYTOPLASMIC_DOMAIN (PHOBIUS); TRANSMEMBRANE (PHOBIUS); NON_CYTOPLASMIC_DOMAIN (PHOBIUS); CYTOPLASMIC_DOMAIN (PHOBIUS); NON_CYTOPLASMIC_DOMAIN (PHOBIUS); CYTOPLASMIC_DOMAIN (PHOBIUS); TRANSMEMBRANE (PHOBIUS); CYTOPLASMIC_DOMAIN (PHOBIUS); NON_CYTOPLASMIC_DOMAIN (PHOBIUS); TRANSMEMBRANE (PHOBIUS); CYTOPLASMIC_DOMA…
	Contig252_195917_233910_plus	TRANSPARENT TESTA 12-like	4	P:drug transmembrane transport; F:antiporter activity; C:membrane; F:drug transmembrane transporter activity	GO:0016020|GO:0015238|GO:0015297|GO:0006855	-	IPR002528 (TIGRFAM); IPR002528 (PFAM); PTHR11206:SF79 (PANTHER); PTHR11206 (PANTHER); TRANSMEMBRANE (PHOBIUS); NON_CYTOPLASMIC_DOMAIN (PHOBIUS); NON_CYTOPLASMIC_DOMAIN (PHOBIUS); TRANSMEMBRANE (PHOBIUS); CYTOPLASMIC_DOMAIN (PHOBIUS); TRANSMEMBRANE (PHOBIUS); TRANSMEMBRANE (PHOBIUS); TRANSMEMBRANE (PHOBIUS); CYTOPLASMIC_DOMAIN (PHOBIUS); NON_CYTOPLASMIC_DOMAIN (PHOBIUS); TRANSMEMBRANE (PHOBIUS); T…
	Contig252_195932_208513_plus	TRANSPARENT TESTA 12-like	4	P:drug transmembrane transport; F:antiporter activity; C:membrane; F:drug transmembrane transporter activity	GO:0016020|GO:0015238|GO:0015297|GO:0006855	-	IPR002528 (PFAM); PTHR11206:SF79 (PANTHER); PTHR11206 (PANTHER); TRANSMEMBRANE (PHOBIUS); NON_CYTOPLASMIC_DOMAIN (PHOBIUS); TRANSMEMBRANE (PHOBIUS); NON_CYTOPLASMIC_DOMAIN (PHOBIUS); TRANSMEMBRANE (PHOBIUS); NON_CYTOPLASMIC_DOMAIN (PHOBIUS); TRANSMEMBRANE (PHOBIUS); TRANSMEMBRANE (PHOBIUS); NON_CYTOPLASMIC_DOMAIN (PHOBIUS); NON_CYTOPLASMIC_DOMAIN (PHOBIUS); TRANSMEMBRANE (PHOBIUS); TRANSMEMBRANE …
	Contig252_195932_208535_plus	TRANSPARENT TESTA 12-like	4	P:drug transmembrane transport; F:antiporter activity; C:membrane; F:drug transmembrane transporter activity	GO:0016020|GO:0015238|GO:0015297|GO:0006855	-	IPR002528 (PFAM); PTHR11206 (PANTHER); PTHR11206:SF79 (PANTHER); TRANSMEMBRANE (PHOBIUS); CYTOPLASMIC_DOMAIN (PHOBIUS); CYTOPLASMIC_DOMAIN (PHOBIUS); TRANSMEMBRANE (PHOBIUS); NON_CYTOPLASMIC_DOMAIN (PHOBIUS); TRANSMEMBRANE (PHOBIUS); TRANSMEMBRANE (PHOBIUS); NON_CYTOPLASMIC_DOMAIN (PHOBIUS); CYTOPLASMIC_DOMAIN (PHOBIUS); NON_CYTOPLASMIC_DOMAIN (PHOBIUS); TRANSMEMBRANE (PHOBIUS); NON_CYTOPLASMIC_D…
	Contig252_195932_233910_plus	TRANSPARENT TESTA 12-like	4	P:drug transmembrane transport; F:antiporter activity; C:membrane; F:drug transmembrane transporter activity	GO:0016020|GO:0015238|GO:0015297|GO:0006855	-	IPR002528 (PFAM); PTHR11206:SF79 (PANTHER); PTHR11206 (PANTHER); CYTOPLASMIC_DOMAIN (PHOBIUS); CYTOPLASMIC_DOMAIN (PHOBIUS); TRANSMEMBRANE (PHOBIUS); NON_CYTOPLASMIC_DOMAIN (PHOBIUS); CYTOPLASMIC_DOMAIN (PHOBIUS); TRANSMEMBRANE (PHOBIUS); TRANSMEMBRANE (PHOBIUS); TRANSMEMBRANE (PHOBIUS); CYTOPLASMIC_DOMAIN (PHOBIUS); TRANSMEMBRANE (PHOBIUS); NON_CYTOPLASMIC_DOMAIN (PHOBIUS); TRANSMEMBRANE (PHOBIU…
	Contig252_229621_233910_plus	TRANSPARENT TESTA 12-like	4	P:drug transmembrane transport; F:antiporter activity; C:membrane; F:drug transmembrane transporter activity	GO:0016020|GO:0015238|GO:0015297|GO:0006855	-	IPR002528 (TIGRFAM); IPR002528 (PFAM); PTHR11206 (PANTHER); PTHR11206:SF79 (PANTHER); CYTOPLASMIC_DOMAIN (PHOBIUS); CYTOPLASMIC_DOMAIN (PHOBIUS); TRANSMEMBRANE (PHOBIUS); CYTOPLASMIC_DOMAIN (PHOBIUS); TRANSMEMBRANE (PHOBIUS); NON_CYTOPLASMIC_DOMAIN (PHOBIUS); CYTOPLASMIC_DOMAIN (PHOBIUS); TRANSMEMBRANE (PHOBIUS); CYTOPLASMIC_DOMAIN (PHOBIUS); NON_CYTOPLASMIC_DOMAIN (PHOBIUS); TRANSMEMBRANE (PHOBI…
	Contig2521_46082_48132_plus	cinnamate 4-hydroxylase,	4	F:iron ion binding; F:oxidoreductase activity, acting on paired donors, with incorporation or reduction of molecular oxygen; P:oxidation-reduction process; F:heme binding	GO:0005506|GO:0016705|GO:0020037|GO:0055114	-	IPR001128 (PRINTS); IPR002401 (PRINTS); IPR001128 (PFAM); IPR001128 (G3DSA:1.10.630.GENE3D); PTHR24298 (PANTHER); PTHR24298:SF149 (PANTHER); IPR017972 (PROSITE_PATTERNS); NON_CYTOPLASMIC_DOMAIN (PHOBIUS); NON_CYTOPLASMIC_DOMAIN (PHOBIUS); CYTOPLASMIC_DOMAIN (PHOBIUS); TRANSMEMBRANE (PHOBIUS); TRANSMEMBRANE (PHOBIUS); IPR001128 (SUPERFAMILY); TMhelix (TMHMM)
	Contig2572_54047_54659_plus	conserved hypothetical protein	-	-	-	-	IPR025322 (PFAM); PTHR33052 (PANTHER); PTHR33052:SF15 (PANTHER); SignalP-TM (SIGNALP_GRAM_POSITIVE)
	Contig261_375609_378636_plus	receptor like kinase	3	F:ATP binding; F:protein kinase activity; P:protein phosphorylation	GO:0004672|GO:0005524|GO:0006468	-	IPR002290 (SMART); G3DSA:3.30.200.20 (GENE3D); IPR013320 (G3DSA:2.60.120.GENE3D); IPR001245 (PFAM); IPR000719 (PFAM); G3DSA:1.10.510.10 (GENE3D); PTHR27007:SF61 (PANTHER); PTHR27007:SF61 (PANTHER); PTHR27007 (PANTHER); IPR008271 (PROSITE_PATTERNS); IPR017441 (PROSITE_PATTERNS); IPR000719 (PROSITE_PROFILES); IPR000719 (PROSITE_PROFILES); IPR011009 (SUPERFAMILY); IPR011009 (SUPERFAMILY)
	Contig261_375929_378431_plus	receptor like kinase	3	F:ATP binding; F:protein kinase activity; P:protein phosphorylation	GO:0004672|GO:0005524|GO:0006468	-	IPR002290 (SMART); G3DSA:1.10.510.10 (GENE3D); IPR000719 (PFAM); IPR001245 (PFAM); IPR013320 (G3DSA:2.60.120.GENE3D); G3DSA:3.30.200.20 (GENE3D); PTHR27007:SF61 (PANTHER); PTHR27007 (PANTHER); PTHR27007 (PANTHER); IPR008271 (PROSITE_PATTERNS); IPR017441 (PROSITE_PATTERNS); IPR000719 (PROSITE_PROFILES); IPR000719 (PROSITE_PROFILES); IPR011009 (SUPERFAMILY); IPR011009 (SUPERFAMILY)
	Contig2648_41649_43218_plus	myb-related 330-like	1	F:DNA binding	GO:0003677	-	Coil (COILS); IPR001005 (SMART); IPR009057 (G3DSA:1.10.10.GENE3D); IPR001005 (PFAM); IPR009057 (G3DSA:1.10.10.GENE3D); PTHR10641:SF487 (PANTHER); PTHR10641 (PANTHER); IPR017930 (PROSITE_PROFILES); IPR017930 (PROSITE_PROFILES); IPR009057 (SUPERFAMILY)
	Contig265_101032_106667_plus	Vacuolar cation proton exchanger,	5	P:transmembrane transport; P:calcium ion transport; C:integral component of membrane; F:calcium:proton antiporter activity; P:regulation of pH	GO:0016021|GO:0015369|GO:0006816|GO:0055085|GO:0006885	-	IPR004798 (TIGRFAM); IPR004713 (TIGRFAM); IPR004837 (PFAM); PTHR31503:SF16 (PANTHER); PTHR31503 (PANTHER); NON_CYTOPLASMIC_DOMAIN (PHOBIUS); TRANSMEMBRANE (PHOBIUS); NON_CYTOPLASMIC_DOMAIN (PHOBIUS); NON_CYTOPLASMIC_DOMAIN (PHOBIUS); CYTOPLASMIC_DOMAIN (PHOBIUS); NON_CYTOPLASMIC_DOMAIN (PHOBIUS); NON_CYTOPLASMIC_DOMAIN (PHOBIUS); CYTOPLASMIC_DOMAIN (PHOBIUS); TRANSMEMBRANE (PHOBIUS); CYTOPLASMIC_…
	Contig265_101032_106667_plus_variant_1	Vacuolar cation proton exchanger,	5	P:transmembrane transport; P:calcium ion transport; C:integral component of membrane; F:calcium:proton antiporter activity; P:regulation of pH	GO:0016021|GO:0015369|GO:0006816|GO:0055085|GO:0006885	-	IPR004713 (TIGRFAM); IPR004798 (TIGRFAM); IPR004837 (PFAM); PTHR31503 (PANTHER); PTHR31503:SF16 (PANTHER); TRANSMEMBRANE (PHOBIUS); NON_CYTOPLASMIC_DOMAIN (PHOBIUS); CYTOPLASMIC_DOMAIN (PHOBIUS); TRANSMEMBRANE (PHOBIUS); TRANSMEMBRANE (PHOBIUS); TRANSMEMBRANE (PHOBIUS); NON_CYTOPLASMIC_DOMAIN (PHOBIUS); TRANSMEMBRANE (PHOBIUS); CYTOPLASMIC_DOMAIN (PHOBIUS); CYTOPLASMIC_DOMAIN (PHOBIUS); CYTOPLASM…
	Contig265_101042_106667_plus	Vacuolar cation proton exchanger,	2	P:transmembrane transport; C:integral component of membrane	GO:0016021|GO:0055085	-	IPR004837 (PFAM); PTHR31503 (PANTHER); PTHR31503:SF16 (PANTHER); SIGNAL_PEPTIDE_N_REGION (PHOBIUS); TRANSMEMBRANE (PHOBIUS); CYTOPLASMIC_DOMAIN (PHOBIUS); CYTOPLASMIC_DOMAIN (PHOBIUS); NON_CYTOPLASMIC_DOMAIN (PHOBIUS); CYTOPLASMIC_DOMAIN (PHOBIUS); NON_CYTOPLASMIC_DOMAIN (PHOBIUS); SIGNAL_PEPTIDE_C_REGION (PHOBIUS); TRANSMEMBRANE (PHOBIUS); SIGNAL_PEPTIDE (PHOBIUS); NON_CYTOPLASMIC_DOMAIN (PHOBIU…
	Contig265_101437_106536_plus	Vacuolar cation proton exchanger,	5	P:transmembrane transport; P:calcium ion transport; C:integral component of membrane; F:calcium:proton antiporter activity; P:regulation of pH	GO:0016021|GO:0015369|GO:0006816|GO:0055085|GO:0006885	-	IPR004713 (TIGRFAM); IPR004798 (TIGRFAM); IPR004837 (PFAM); PTHR31503:SF16 (PANTHER); PTHR31503 (PANTHER); TRANSMEMBRANE (PHOBIUS); CYTOPLASMIC_DOMAIN (PHOBIUS); CYTOPLASMIC_DOMAIN (PHOBIUS); TRANSMEMBRANE (PHOBIUS); TRANSMEMBRANE (PHOBIUS); NON_CYTOPLASMIC_DOMAIN (PHOBIUS); TRANSMEMBRANE (PHOBIUS); NON_CYTOPLASMIC_DOMAIN (PHOBIUS); TRANSMEMBRANE (PHOBIUS); CYTOPLASMIC_DOMAIN (PHOBIUS); TRANSMEMB…
	Contig26549_36710_48444_plus_variant_1	PREDICTED: uncharacterized protein LOC105636246 isoform X1	-	-	-	-	Coil (COILS); IPR025486 (PFAM); IPR022212 (PFAM); IPR032795 (PFAM); PTHR21726:SF49 (PANTHER); PTHR21726 (PANTHER)
	Contig26549_36710_48444_plus_variant_2	PREDICTED: uncharacterized protein LOC105636246 isoform X1	-	-	-	-	Coil (COILS); IPR032795 (PFAM); IPR025486 (PFAM); IPR022212 (PFAM); PTHR21726 (PANTHER); PTHR21726:SF49 (PANTHER)
	Contig26549_41080_48444_plus	PREDICTED: uncharacterized protein LOC105636246 isoform X2	-	-	-	-	Coil (COILS); IPR032795 (PFAM); IPR025486 (PFAM); IPR022212 (PFAM); PTHR21726 (PANTHER); PTHR21726:SF49 (PANTHER)
	Contig26549_41081_48444_plus	PREDICTED: uncharacterized protein LOC105636246 isoform X1	-	-	-	-	Coil (COILS); IPR025486 (PFAM); IPR032795 (PFAM); IPR022212 (PFAM); PTHR21726 (PANTHER); PTHR21726:SF49 (PANTHER)
	Contig2660_151970_152690_plus	fasciclin-like arabinogalactan 11	-	-	-	-	IPR000782 (SMART); IPR000782 (PFAM); IPR000782 (G3DSA:2.30.180.GENE3D); PTHR32077:SF7 (PANTHER); PTHR32077 (PANTHER); SIGNAL_PEPTIDE_H_REGION (PHOBIUS); SIGNAL_PEPTIDE_C_REGION (PHOBIUS); SIGNAL_PEPTIDE_N_REGION (PHOBIUS); NON_CYTOPLASMIC_DOMAIN (PHOBIUS); SIGNAL_PEPTIDE (PHOBIUS); IPR000782 (PROSITE_PROFILES); SignalP-TM (SIGNALP_GRAM_POSITIVE); SignalP-noTM (SIGNALP_EUK); SignalP-noTM (SIGNALP_…
	Contig2676_155803_158148_plus	hypothetical protein JCGZ_13603	6	C:cell wall; C:apoplast; F:hydrolase activity, hydrolyzing O-glycosyl compounds; F:xyloglucan:xyloglucosyl transferase activity; P:xyloglucan metabolic process; P:cell wall biogenesis	GO:0005618|GO:0048046|GO:0004553|GO:0016762|GO:0010411|GO:0042546	EC:2.4.1.207	IPR008264 (PRINTS); IPR013320 (G3DSA:2.60.120.GENE3D); IPR000757 (PFAM); IPR010713 (PFAM); IPR016455 (PIRSF); PTHR31062 (PANTHER); PTHR31062:SF34 (PANTHER); IPR008263 (PROSITE_PATTERNS); TRANSMEMBRANE (PHOBIUS); CYTOPLASMIC_DOMAIN (PHOBIUS); NON_CYTOPLASMIC_DOMAIN (PHOBIUS); PS51257 (PROSITE_PROFILES); SignalP-noTM (SIGNALP_GRAM_NEGATIVE); SignalP-TM (SIGNALP_GRAM_POSITIVE); IPR013320 (SUPERFAMIL…
	Contig2676_155803_158331_plus	brassinosteroid-regulated BRU1-like	6	C:cell wall; C:apoplast; F:hydrolase activity, hydrolyzing O-glycosyl compounds; F:xyloglucan:xyloglucosyl transferase activity; P:xyloglucan metabolic process; P:cell wall biogenesis	GO:0005618|GO:0048046|GO:0004553|GO:0016762|GO:0010411|GO:0042546	EC:2.4.1.207	IPR008264 (PRINTS); IPR010713 (PFAM); IPR013320 (G3DSA:2.60.120.GENE3D); IPR000757 (PFAM); IPR016455 (PIRSF); PTHR31062:SF34 (PANTHER); PTHR31062 (PANTHER); IPR008263 (PROSITE_PATTERNS); CYTOPLASMIC_DOMAIN (PHOBIUS); NON_CYTOPLASMIC_DOMAIN (PHOBIUS); TRANSMEMBRANE (PHOBIUS); PS51257 (PROSITE_PROFILES); SignalP-noTM (SIGNALP_GRAM_NEGATIVE); SignalP-TM (SIGNALP_GRAM_POSITIVE); IPR013320 (SUPERFAMIL…
*	Contig2677_76618_78896_plus	transcription factor RAX2	1	F:DNA binding	GO:0003677	-	no IPS match
	Contig2681_39344_42537_plus_variant_1	NAC transcription factors 58	2	F:DNA binding; P:regulation of transcription, DNA-templated	GO:0003677|GO:0006355	-	PTHR31079 (PANTHER); PTHR31079:SF2 (PANTHER); IPR003441 (PROSITE_PROFILES); IPR003441 (SUPERFAMILY)
	Contig2685_142431_147046_plus	2-aminoethanethiol dioxygenase-like	2	F:oxidoreductase activity, acting on single donors with incorporation of molecular oxygen, incorporation of two atoms of oxygen; P:oxidation-reduction process	GO:0016702|GO:0055114	EC:1.13.11	IPR012864 (PFAM); IPR014710 (G3DSA:2.60.120.GENE3D); PTHR22966 (PANTHER); PTHR22966:SF13 (PANTHER); IPR011051 (SUPERFAMILY)
	Contig2685_142525_147012_plus	2-aminoethanethiol dioxygenase-like	2	F:oxidoreductase activity, acting on single donors with incorporation of molecular oxygen, incorporation of two atoms of oxygen; P:oxidation-reduction process	GO:0016702|GO:0055114	EC:1.13.11	IPR012864 (PFAM); IPR014710 (G3DSA:2.60.120.GENE3D); PTHR22966:SF13 (PANTHER); PTHR22966 (PANTHER); IPR011051 (SUPERFAMILY)
	Contig2686_241291_242840_plus	Syntaxin-related KNOLLE	6	P:membrane fusion; P:vesicle-mediated transport; C:membrane; F:SNAP receptor activity; P:intracellular protein transport; C:intracellular	GO:0005622|GO:0016020|GO:0005484|GO:0006886|GO:0016192|GO:0061025	-	TRANSMEMBRANE (PHOBIUS); CYTOPLASMIC_DOMAIN (PHOBIUS); NON_CYTOPLASMIC_DOMAIN (PHOBIUS); TMhelix (TMHMM)
	Contig2686_241721_242654_plus	syntaxin-related KNOLLE	5	P:vesicle-mediated transport; C:membrane; F:SNAP receptor activity; P:intracellular protein transport; C:intracellular	GO:0016020|GO:0005484|GO:0006886|GO:0016192|GO:0005622	-	Coil (COILS); IPR000727 (SMART); IPR006011 (SMART); IPR006011 (PFAM); G3DSA:1.20.58.70 (GENE3D); IPR000727 (PFAM); G3DSA:1.20.5.110 (GENE3D); PTHR19957 (PANTHER); PTHR19957:SF91 (PANTHER); IPR006012 (PROSITE_PATTERNS); TRANSMEMBRANE (PHOBIUS); NON_CYTOPLASMIC_DOMAIN (PHOBIUS); CYTOPLASMIC_DOMAIN (PHOBIUS); IPR000727 (PROSITE_PROFILES); IPR010989 (SUPERFAMILY); TMhelix (TMHMM)
	Contig272_12059_17513_plus	hypothetical protein POPTR_0018s12080g	11	C:replication fork; C:nucleus; F:DNA replication origin binding; F:ATP binding; P:DNA replication initiation; F:DNA helicase activity; P:DNA duplex unwinding; C:replication compartment; F:chromatin binding; C:MCM complex; C:chromatin	GO:0005634|GO:0042555|GO:0003678|GO:0003682|GO:0003688|GO:0005524|GO:0006270|GO:0032508|GO:0005657|GO:0000785|GO:0046809	EC:3.6.1; EC:3.6.1.15	no IPS match
	Contig272_139023_143714_plus	PREDICTED: uncharacterized protein LOC105633479 isoform X1	2	F:calmodulin binding; P:response to stress	GO:0005516|GO:0006950	-	IPR012416 (PFAM); PTHR31713 (PANTHER); PTHR31713:SF11 (PANTHER)
	Contig272_139023_143727_plus	PREDICTED: uncharacterized protein LOC105633479 isoform X1	2	F:calmodulin binding; P:response to stress	GO:0005516|GO:0006950	-	IPR012416 (PFAM); PTHR31713:SF11 (PANTHER); PTHR31713 (PANTHER)
*	Contig272_5898_17428_plus	DNA replication licensing factor MCM5	10	C:replication fork; C:nucleus; F:DNA replication origin binding; F:ATP binding; P:DNA replication initiation; F:DNA helicase activity; C:replication compartment; F:chromatin binding; C:MCM complex; C:chromatin	GO:0005634|GO:0042555|GO:0003678|GO:0003682|GO:0003688|GO:0005524|GO:0006270|GO:0005657|GO:0000785|GO:0046809	EC:3.6.1; EC:3.6.1.15	IPR008048 (PRINTS); IPR001208 (PRINTS); IPR031327 (SMART); IPR012340 (G3DSA:2.40.50.GENE3D); G3DSA:3.30.1640.10 (GENE3D); IPR027417 (G3DSA:3.40.50.GENE3D); IPR027925 (PFAM); IPR001208 (PFAM); PTHR11630 (PANTHER); PTHR11630:SF42 (PANTHER); IPR018525 (PROSITE_PATTERNS); CYTOPLASMIC_DOMAIN (PHOBIUS); NON_CYTOPLASMIC_DOMAIN (PHOBIUS); TRANSMEMBRANE (PHOBIUS); IPR001208 (PROSITE_PROFILES); IPR012340 (…
	Contig27298_11621_14013_plus	WVD2-like 1	-	-	-	-	Coil (COILS); IPR027329 (PFAM); PTHR31358 (PANTHER); PTHR31358:SF4 (PANTHER)
	Contig27298_9044_14013_plus	conserved hypothetical protein	-	-	-	-	Coil (COILS); IPR027329 (PFAM); PTHR31358:SF4 (PANTHER); PTHR31358 (PANTHER); NON_CYTOPLASMIC_DOMAIN (PHOBIUS); CYTOPLASMIC_DOMAIN (PHOBIUS); TRANSMEMBRANE (PHOBIUS)
	Contig27298_9112_14013_plus	conserved hypothetical protein	-	-	-	-	Coil (COILS); IPR027329 (PFAM); PTHR31358:SF4 (PANTHER); PTHR31358 (PANTHER)
	Contig27298_9265_14013_plus	conserved hypothetical protein	-	-	-	-	Coil (COILS); IPR027329 (PFAM); PTHR31358 (PANTHER); PTHR31358:SF4 (PANTHER)
*	Contig27402_21085_22876_plus	Thioredoxin II,	4	P:obsolete electron transport; F:protein disulfide oxidoreductase activity; P:glycerol ether metabolic process; P:cell redox homeostasis	GO:0015035|GO:0006662|GO:0045454|GO:0006118	-	IPR012336 (G3DSA:3.40.30.GENE3D); IPR013766 (PFAM); PTHR10438:SF263 (PANTHER); IPR005746 (PANTHER); IPR012336 (PROSITE_PROFILES); IPR012336 (SUPERFAMILY)
	Contig2759_245043_246204_plus	probable galacturonosyltransferase-like 9	1	F:transferase activity, transferring glycosyl groups	GO:0016757	-	IPR002495 (PFAM); IPR029044 (G3DSA:3.90.550.GENE3D); PTHR13778 (PANTHER); PTHR13778:SF9 (PANTHER); SIGNAL_PEPTIDE_C_REGION (PHOBIUS); SIGNAL_PEPTIDE (PHOBIUS); SIGNAL_PEPTIDE_H_REGION (PHOBIUS); NON_CYTOPLASMIC_DOMAIN (PHOBIUS); SIGNAL_PEPTIDE_N_REGION (PHOBIUS); SignalP-TM (SIGNALP_EUK); IPR029044 (SUPERFAMILY); TMhelix (TMHMM)
	Contig2759_250224_255435_plus	hypothetical protein JCGZ_21753	-	-	-	-	IPR027329 (PFAM); PTHR31358 (PANTHER); PTHR31358:SF6 (PANTHER); PTHR31358 (PANTHER)
	Contig2759_250246_255435_plus	PREDICTED: uncharacterized protein LOC105649824	-	-	-	-	IPR027329 (PFAM); PTHR31358 (PANTHER); PTHR31358 (PANTHER); PTHR31358:SF6 (PANTHER)
	Contig2759_250276_255435_plus	PREDICTED: uncharacterized protein LOC105649824	-	-	-	-	IPR027329 (PFAM); PTHR31358:SF6 (PANTHER); PTHR31358 (PANTHER); PTHR31358:SF6 (PANTHER)
	Contig2759_250278_255435_plus	hypothetical protein JCGZ_21753	-	-	-	-	IPR027329 (PFAM); PTHR31358 (PANTHER); PTHR31358:SF6 (PANTHER); PTHR31358 (PANTHER)
	Contig2759_250440_255435_plus	PREDICTED: uncharacterized protein LOC105649824	-	-	-	-	IPR027329 (PFAM); PTHR31358:SF6 (PANTHER); PTHR31358 (PANTHER)
	Contig2759_250441_255435_plus	PREDICTED: uncharacterized protein LOC105649824	-	-	-	-	IPR027329 (PFAM); PTHR31358:SF6 (PANTHER); PTHR31358 (PANTHER)
	Contig2759_250472_255136_plus	PREDICTED: uncharacterized protein LOC105649824	-	-	-	-	IPR027329 (PFAM); PTHR31358 (PANTHER); PTHR31358 (PANTHER); PTHR31358:SF6 (PANTHER); PTHR31358:SF6 (PANTHER)
	Contig2759_250472_255435_plus	PREDICTED: uncharacterized protein LOC105649824	-	-	-	-	NON_CYTOPLASMIC_DOMAIN (PHOBIUS); SIGNAL_PEPTIDE (PHOBIUS); SIGNAL_PEPTIDE_C_REGION (PHOBIUS); SIGNAL_PEPTIDE_H_REGION (PHOBIUS); SIGNAL_PEPTIDE_N_REGION (PHOBIUS); PS51257 (PROSITE_PROFILES)
	Contig2759_250472_255435_plus_variant_1	PREDICTED: uncharacterized protein LOC105649824	-	-	-	-	IPR027329 (PFAM); PTHR31358 (PANTHER); PTHR31358:SF6 (PANTHER)
	Contig2759_250472_255435_plus_variant_2	PREDICTED: uncharacterized protein LOC105649824	-	-	-	-	IPR027329 (PFAM); PTHR31358:SF6 (PANTHER); PTHR31358 (PANTHER); PTHR31358 (PANTHER); PTHR31358:SF6 (PANTHER)
	Contig2760_84077_85402_plus	PREDICTED: uncharacterized protein LOC105641235	-	-	-	-	PTHR33132:SF12 (PANTHER); PTHR33132 (PANTHER); SignalP-TM (SIGNALP_GRAM_POSITIVE)
	Contig2760_84193_84811_plus	PREDICTED: uncharacterized protein LOC105641235	-	-	-	-	PTHR33132 (PANTHER); PTHR33132:SF12 (PANTHER); SignalP-TM (SIGNALP_GRAM_POSITIVE)
	Contig2783_189220_193874_plus	tubulin beta chain-like	5	F:GTP binding; F:GTPase activity; F:structural constituent of cytoskeleton; C:microtubule; P:microtubule-based process	GO:0005874|GO:0003924|GO:0005200|GO:0005525|GO:0007017	EC:3.6.1; EC:3.6.1.15	Coil (COILS); IPR000217 (PRINTS); IPR002453 (PRINTS); IPR018316 (SMART); IPR003008 (SMART); IPR003008 (PFAM); IPR003008 (G3DSA:3.40.50.GENE3D); IPR018316 (PFAM); IPR018316 (G3DSA:3.30.1330.GENE3D); IPR023123 (G3DSA:1.10.287.GENE3D); IPR000217 (PANTHER); PTHR11588:SF109 (PANTHER); IPR013838 (PROSITE_PATTERNS); IPR017975 (PROSITE_PATTERNS); IPR003008 (SUPERFAMILY); IPR008280 (SUPERFAMILY)
	Contig2783_189259_193374_plus	tubulin beta-1 chain isoform X4	5	F:GTP binding; F:GTPase activity; F:structural constituent of cytoskeleton; C:microtubule; P:microtubule-based process	GO:0005874|GO:0003924|GO:0005200|GO:0005525|GO:0007017	EC:3.6.1; EC:3.6.1.15	Coil (COILS); IPR000217 (PRINTS); IPR002453 (PRINTS); IPR003008 (SMART); IPR003008 (G3DSA:3.40.50.GENE3D); IPR023123 (G3DSA:1.10.287.GENE3D); IPR003008 (PFAM); IPR000217 (PANTHER); PTHR11588:SF135 (PANTHER); IPR013838 (PROSITE_PATTERNS); IPR017975 (PROSITE_PATTERNS); IPR008280 (SUPERFAMILY); IPR003008 (SUPERFAMILY)
	Contig2783_189318_193874_plus	tubulin beta chain-like	5	F:GTP binding; F:GTPase activity; F:structural constituent of cytoskeleton; C:microtubule; P:microtubule-based process	GO:0005874|GO:0003924|GO:0005200|GO:0005525|GO:0007017	EC:3.6.1; EC:3.6.1.15	Coil (COILS); IPR000217 (PRINTS); IPR002453 (PRINTS); IPR003008 (SMART); IPR018316 (SMART); IPR023123 (G3DSA:1.10.287.GENE3D); IPR018316 (G3DSA:3.30.1330.GENE3D); IPR003008 (PFAM); IPR003008 (G3DSA:3.40.50.GENE3D); IPR018316 (PFAM); PTHR11588:SF109 (PANTHER); IPR000217 (PANTHER); IPR017975 (PROSITE_PATTERNS); IPR003008 (SUPERFAMILY); IPR008280 (SUPERFAMILY)
	Contig27905_3696_4800_plus	probable galacturonosyltransferase-like 9	1	F:transferase activity, transferring glycosyl groups	GO:0016757	-	IPR002495 (PFAM); IPR029044 (G3DSA:3.90.550.GENE3D); PTHR13778 (PANTHER); PTHR13778:SF7 (PANTHER); NON_CYTOPLASMIC_DOMAIN (PHOBIUS); SIGNAL_PEPTIDE (PHOBIUS); SIGNAL_PEPTIDE_N_REGION (PHOBIUS); SIGNAL_PEPTIDE_C_REGION (PHOBIUS); SIGNAL_PEPTIDE_H_REGION (PHOBIUS); SignalP-noTM (SIGNALP_EUK); IPR029044 (SUPERFAMILY); TMhelix (TMHMM)
	Contig28_301673_302645_plus	mitogen-activated kinase kinase 9-like	3	F:ATP binding; F:protein kinase activity; P:protein phosphorylation	GO:0004672|GO:0005524|GO:0006468	-	IPR002290 (SMART); G3DSA:1.10.510.10 (GENE3D); PIRSF000654 (PIRSF); G3DSA:3.30.200.20 (GENE3D); IPR000719 (PFAM); PTHR24361 (PANTHER); PTHR24361:SF344 (PANTHER); IPR008271 (PROSITE_PATTERNS); IPR017441 (PROSITE_PATTERNS); IPR000719 (PROSITE_PROFILES); IPR011009 (SUPERFAMILY)
	Contig28001_28927_35441_plus	BRASSINOSTEROID INSENSITIVE 1-associated receptor kinase 1 precursor,	3	F:ATP binding; F:protein kinase activity; P:protein phosphorylation	GO:0004672|GO:0005524|GO:0006468	-	IPR002290 (SMART); IPR013320 (G3DSA:2.60.120.GENE3D); G3DSA:1.10.510.10 (GENE3D); IPR000719 (PFAM); G3DSA:3.30.200.20 (GENE3D); IPR018392 (PFAM); PTHR27001:SF174 (PANTHER); PTHR27001 (PANTHER); TRANSMEMBRANE (PHOBIUS); CYTOPLASMIC_DOMAIN (PHOBIUS); NON_CYTOPLASMIC_DOMAIN (PHOBIUS); IPR000719 (PROSITE_PROFILES); IPR011009 (SUPERFAMILY); TMhelix (TMHMM)
	Contig28001_31356_35441_plus	lysM domain receptor-like kinase 4	3	F:ATP binding; F:protein kinase activity; P:protein phosphorylation	GO:0004672|GO:0005524|GO:0006468	-	IPR002290 (SMART); G3DSA:3.30.200.20 (GENE3D); G3DSA:1.10.510.10 (GENE3D); IPR000719 (PFAM); PIRSF000654 (PIRSF); PTHR27001 (PANTHER); PTHR27001:SF174 (PANTHER); IPR000719 (PROSITE_PROFILES); IPR011009 (SUPERFAMILY)
	Contig28001_31699_33625_plus	lysM domain receptor-like kinase 4	3	F:ATP binding; F:protein kinase activity; P:protein phosphorylation	GO:0004672|GO:0005524|GO:0006468	-	IPR002290 (SMART); IPR018392 (SMART); IPR000719 (PFAM); G3DSA:3.30.200.20 (GENE3D); IPR018392 (G3DSA:3.10.350.GENE3D); IPR013320 (G3DSA:2.60.120.GENE3D); IPR018392 (PFAM); G3DSA:1.10.510.10 (GENE3D); PTHR27001:SF174 (PANTHER); PTHR27001 (PANTHER); CYTOPLASMIC_DOMAIN (PHOBIUS); TRANSMEMBRANE (PHOBIUS); SIGNAL_PEPTIDE_H_REGION (PHOBIUS); SIGNAL_PEPTIDE_N_REGION (PHOBIUS); NON_CYTOPLASMIC_DOMAIN (PH…
	Contig28008_3054_4459_plus	probable xyloglucan endotransglucosylase hydrolase 23	6	C:cell wall; C:apoplast; F:hydrolase activity, hydrolyzing O-glycosyl compounds; F:xyloglucan:xyloglucosyl transferase activity; P:xyloglucan metabolic process; P:cell wall biogenesis	GO:0005618|GO:0048046|GO:0004553|GO:0016762|GO:0010411|GO:0042546	EC:2.4.1.207	IPR008264 (PRINTS); IPR016455 (PIRSF); IPR010713 (PFAM); IPR000757 (PFAM); IPR013320 (G3DSA:2.60.120.GENE3D); PTHR31062:SF20 (PANTHER); PTHR31062 (PANTHER); IPR008263 (PROSITE_PATTERNS); CYTOPLASMIC_DOMAIN (PHOBIUS); NON_CYTOPLASMIC_DOMAIN (PHOBIUS); TRANSMEMBRANE (PHOBIUS); SignalP-noTM (SIGNALP_EUK); IPR013320 (SUPERFAMILY); TMhelix (TMHMM)
	Contig28008_3054_71233_plus	xyloglucan endotransglucosylase hydrolase 23	6	C:cell wall; C:apoplast; F:hydrolase activity, hydrolyzing O-glycosyl compounds; F:xyloglucan:xyloglucosyl transferase activity; P:xyloglucan metabolic process; P:cell wall biogenesis	GO:0005618|GO:0048046|GO:0004553|GO:0016762|GO:0010411|GO:0042546	EC:2.4.1.207	IPR008264 (PRINTS); IPR013320 (G3DSA:2.60.120.GENE3D); IPR000757 (PFAM); IPR016455 (PIRSF); IPR010713 (PFAM); PTHR31062:SF20 (PANTHER); PTHR31062 (PANTHER); IPR008263 (PROSITE_PATTERNS); CYTOPLASMIC_DOMAIN (PHOBIUS); NON_CYTOPLASMIC_DOMAIN (PHOBIUS); TRANSMEMBRANE (PHOBIUS); SignalP-noTM (SIGNALP_EUK); IPR013320 (SUPERFAMILY); TMhelix (TMHMM)
	Contig28008_69293_71198_plus	probable xyloglucan endotransglucosylase hydrolase 23	6	C:cell wall; C:apoplast; F:hydrolase activity, hydrolyzing O-glycosyl compounds; F:xyloglucan:xyloglucosyl transferase activity; P:xyloglucan metabolic process; P:cell wall biogenesis	GO:0005618|GO:0048046|GO:0004553|GO:0016762|GO:0010411|GO:0042546	EC:2.4.1.207	IPR008264 (PRINTS); IPR000757 (PFAM); IPR013320 (G3DSA:2.60.120.GENE3D); IPR010713 (PFAM); IPR016455 (PIRSF); PTHR31062 (PANTHER); PTHR31062:SF20 (PANTHER); IPR008263 (PROSITE_PATTERNS); SIGNAL_PEPTIDE (PHOBIUS); SIGNAL_PEPTIDE_N_REGION (PHOBIUS); SIGNAL_PEPTIDE_H_REGION (PHOBIUS); NON_CYTOPLASMIC_DOMAIN (PHOBIUS); SIGNAL_PEPTIDE_C_REGION (PHOBIUS); SignalP-TM (SIGNALP_GRAM_POSITIVE); SignalP-noT…
	Contig2831_68973_86356_plus	fatty acid amide hydrolase-like	1	F:carbon-nitrogen ligase activity, with glutamine as amido-N-donor	GO:0016884	-	IPR023631 (G3DSA:3.90.1300.GENE3D); IPR023631 (PFAM); PTHR11895:SF67 (PANTHER); IPR000120 (PANTHER); IPR020556 (PROSITE_PATTERNS); IPR023631 (SUPERFAMILY)
	Contig2835_36456_42268_plus	quinolinate synthase, chloroplastic	4	C:obsolete quinolinate synthetase complex; P:NAD biosynthetic process; F:4 iron, 4 sulfur cluster binding; F:quinolinate synthetase A activity	GO:0008987|GO:0051539|GO:0009435|GO:0019804	-	IPR003473 (PFAM); IPR003808 (PFAM); G3DSA:3.90.1010.10 (GENE3D); PTHR30573:SF3 (PANTHER); PTHR30573 (PANTHER); SSF82649 (SUPERFAMILY); SSF142754 (SUPERFAMILY)
	Contig2837_60589_61030_plus	PREDICTED: uncharacterized protein LOC105633368	-	-	-	-	Coil (COILS); PTHR37707 (PANTHER)
	Contig286_166387_168364_plus	probable receptor kinase At1g11050	3	F:ATP binding; F:protein kinase activity; P:protein phosphorylation	GO:0004672|GO:0005524|GO:0006468	-	IPR002290 (SMART); G3DSA:1.10.510.10 (GENE3D); G3DSA:3.30.200.20 (GENE3D); IPR000719 (PFAM); IPR013320 (G3DSA:2.60.120.GENE3D); PTHR27006:SF29 (PANTHER); PTHR27006 (PANTHER); IPR008271 (PROSITE_PATTERNS); IPR017441 (PROSITE_PATTERNS); TRANSMEMBRANE (PHOBIUS); SIGNAL_PEPTIDE_H_REGION (PHOBIUS); NON_CYTOPLASMIC_DOMAIN (PHOBIUS); TRANSMEMBRANE (PHOBIUS); NON_CYTOPLASMIC_DOMAIN (PHOBIUS); SIGNAL_PEPT…
	Contig2869_113155_123169_plus	dirigent 22-like	-	-	-	-	IPR004265 (PFAM); PTHR21495 (PANTHER); PTHR21495:SF71 (PANTHER); NON_CYTOPLASMIC_DOMAIN (PHOBIUS); CYTOPLASMIC_DOMAIN (PHOBIUS); TRANSMEMBRANE (PHOBIUS); TMhelix (TMHMM)
	Contig2874_18095_23627_plus	pentatricopeptide repeat-containing ,	-	-	-	-	no IPS match
	Contig2874_18099_23627_plus	pentatricopeptide repeat-containing At5g24830	-	-	-	-	PTHR24015 (PANTHER); PTHR24015:SF586 (PANTHER); IPR002885 (PROSITE_PROFILES); IPR002885 (PROSITE_PROFILES)
	Contig2874_18099_23627_plus_variant_1	hypothetical protein JCGZ_07001	-	-	-	-	IPR002885 (TIGRFAM); IPR002885 (PFAM); PTHR24015:SF586 (PANTHER); PTHR24015 (PANTHER)
	Contig2874_18182_23627_plus	pentatricopeptide repeat-containing ,	-	-	-	-	no IPS match
	Contig2874_56023_58255_plus	CUP-SHAPED COTYLEDON 1 isoform X3	2	F:DNA binding; P:regulation of transcription, DNA-templated	GO:0003677|GO:0006355	-	IPR003441 (PFAM); PTHR31744:SF6 (PANTHER); PTHR31744 (PANTHER); IPR003441 (PROSITE_PROFILES); IPR003441 (SUPERFAMILY)
	Contig2874_56115_58255_plus	CUP-SHAPED COTYLEDON 1 isoform X1	2	F:DNA binding; P:regulation of transcription, DNA-templated	GO:0003677|GO:0006355	-	IPR003441 (PFAM); PTHR31744:SF6 (PANTHER); PTHR31744 (PANTHER); IPR003441 (PROSITE_PROFILES); IPR003441 (SUPERFAMILY)
	Contig2874_56166_58255_plus	CUP-SHAPED COTYLEDON 1 isoform X1	2	F:DNA binding; P:regulation of transcription, DNA-templated	GO:0003677|GO:0006355	-	IPR003441 (PFAM); PTHR31744 (PANTHER); PTHR31744:SF6 (PANTHER); IPR003441 (PROSITE_PROFILES); IPR003441 (SUPERFAMILY)
	Contig2874_56175_58255_plus	unnamed protein product	2	F:DNA binding; P:regulation of transcription, DNA-templated	GO:0003677|GO:0006355	-	IPR003441 (PFAM); PTHR31744:SF6 (PANTHER); PTHR31744 (PANTHER); IPR003441 (PROSITE_PROFILES); IPR003441 (SUPERFAMILY)
	Contig2874_56180_58255_plus	CUP-SHAPED COTYLEDON 1 isoform X1	2	F:DNA binding; P:regulation of transcription, DNA-templated	GO:0003677|GO:0006355	-	IPR003441 (PFAM); PTHR31744:SF6 (PANTHER); PTHR31744 (PANTHER); IPR003441 (PROSITE_PROFILES); IPR003441 (SUPERFAMILY)
	Contig2876_149722_152992_plus	sucrose transporter 1	3	C:integral component of plasma membrane; P:sucrose transport; F:sucrose transmembrane transporter activity	GO:0005887|GO:0008515|GO:0015770	-	G3DSA:1.20.1250.20 (GENE3D); PF13347 (PFAM); IPR005989 (TIGRFAM); PTHR19432:SF38 (PANTHER); PTHR19432 (PANTHER); PTHR19432:SF38 (PANTHER); NON_CYTOPLASMIC_DOMAIN (PHOBIUS); CYTOPLASMIC_DOMAIN (PHOBIUS); TRANSMEMBRANE (PHOBIUS); TRANSMEMBRANE (PHOBIUS); NON_CYTOPLASMIC_DOMAIN (PHOBIUS); CYTOPLASMIC_DOMAIN (PHOBIUS); TRANSMEMBRANE (PHOBIUS); NON_CYTOPLASMIC_DOMAIN (PHOBIUS); NON_CYTOPLASMIC_DOMAIN …
	Contig2876_47740_50515_plus	probable WRKY transcription factor 33	5	C:transcription factor complex; F:transcription factor activity, sequence-specific DNA binding; P:regulation of transcription, DNA-templated; F:sequence-specific DNA binding; P:regulation of transcription, DNA-templated	GO:0003700|GO:0043565|GO:0006355|GO:0005667|GO:0045449	-	IPR003657 (SMART); IPR003657 (G3DSA:2.20.25.GENE3D); IPR003657 (PFAM); PTHR31221:SF12 (PANTHER); PTHR31221 (PANTHER); IPR003657 (PROSITE_PROFILES); IPR003657 (PROSITE_PROFILES); IPR003657 (SUPERFAMILY); IPR003657 (SUPERFAMILY)
	Contig2894_76555_78873_plus	probable xyloglucan endotransglucosylase hydrolase B isoform X1	6	C:cell wall; C:apoplast; F:hydrolase activity, hydrolyzing O-glycosyl compounds; F:xyloglucan:xyloglucosyl transferase activity; P:xyloglucan metabolic process; P:cell wall biogenesis	GO:0005618|GO:0048046|GO:0004553|GO:0016762|GO:0010411|GO:0042546	EC:2.4.1.207	IPR016455 (PIRSF); IPR000757 (PFAM); IPR010713 (PFAM); IPR013320 (G3DSA:2.60.120.GENE3D); PTHR31062:SF15 (PANTHER); PTHR31062 (PANTHER); IPR008263 (PROSITE_PATTERNS); SIGNAL_PEPTIDE_N_REGION (PHOBIUS); SIGNAL_PEPTIDE (PHOBIUS); SIGNAL_PEPTIDE_H_REGION (PHOBIUS); SIGNAL_PEPTIDE_C_REGION (PHOBIUS); NON_CYTOPLASMIC_DOMAIN (PHOBIUS); SignalP-noTM (SIGNALP_EUK); IPR013320 (SUPERFAMILY); TMhelix (TMHMM)
	Contig2894_76713_78873_plus	probable xyloglucan endotransglucosylase hydrolase B isoform X1	6	C:cell wall; C:apoplast; F:hydrolase activity, hydrolyzing O-glycosyl compounds; F:xyloglucan:xyloglucosyl transferase activity; P:xyloglucan metabolic process; P:cell wall biogenesis	GO:0005618|GO:0048046|GO:0004553|GO:0016762|GO:0010411|GO:0042546	EC:2.4.1.207	IPR000757 (PFAM); IPR010713 (PFAM); IPR013320 (G3DSA:2.60.120.GENE3D); IPR016455 (PIRSF); PTHR31062:SF15 (PANTHER); PTHR31062 (PANTHER); IPR008263 (PROSITE_PATTERNS); SIGNAL_PEPTIDE_N_REGION (PHOBIUS); SIGNAL_PEPTIDE_C_REGION (PHOBIUS); SIGNAL_PEPTIDE (PHOBIUS); NON_CYTOPLASMIC_DOMAIN (PHOBIUS); SIGNAL_PEPTIDE_H_REGION (PHOBIUS); SignalP-noTM (SIGNALP_EUK); SignalP-TM (SIGNALP_GRAM_POSITIVE); Sig…
	Contig2917_33945_37351_plus	serine-threonine kinase, plant-type,	1	F:protein binding	GO:0005515	-	IPR003591 (SMART); IPR013210 (PFAM); IPR001611 (PFAM); IPR001611 (PFAM); IPR032675 (G3DSA:3.80.10.GENE3D); PTHR27000 (PANTHER); PTHR27000:SF78 (PANTHER); CYTOPLASMIC_DOMAIN (PHOBIUS); SIGNAL_PEPTIDE_C_REGION (PHOBIUS); NON_CYTOPLASMIC_DOMAIN (PHOBIUS); SIGNAL_PEPTIDE_N_REGION (PHOBIUS); NON_CYTOPLASMIC_DOMAIN (PHOBIUS); TRANSMEMBRANE (PHOBIUS); SIGNAL_PEPTIDE_H_REGION (PHOBIUS); TRANSMEMBRANE (PH…
	Contig2917_53861_55326_plus	serine-threonine kinase, plant-type,	3	F:ATP binding; F:protein kinase activity; P:protein phosphorylation	GO:0004672|GO:0005524|GO:0006468	-	IPR002290 (SMART); PIRSF000654 (PIRSF); G3DSA:3.30.200.20 (GENE3D); IPR000719 (PFAM); G3DSA:1.10.510.10 (GENE3D); PTHR27000 (PANTHER); PTHR27000:SF155 (PANTHER); IPR017441 (PROSITE_PATTERNS); IPR008271 (PROSITE_PATTERNS); IPR000719 (PROSITE_PROFILES); IPR011009 (SUPERFAMILY)
	Contig2918_123524_124007_plus	ethylene-responsive transcription factor 12	5	F:DNA binding; C:transcription factor complex; F:transcription factor activity, sequence-specific DNA binding; P:regulation of transcription, DNA-templated; P:regulation of transcription, DNA-templated	GO:0003677|GO:0003700|GO:0006355|GO:0005667|GO:0045449	-	IPR001471 (PRINTS); IPR001471 (SMART); IPR001471 (PFAM); IPR001471 (G3DSA:3.30.730.GENE3D); PTHR31677 (PANTHER); PTHR31677:SF25 (PANTHER); IPR001471 (PROSITE_PROFILES); IPR016177 (SUPERFAMILY)
	Contig2918_176712_183696_plus	MACPF domain-containing NSL1	-	-	-	-	IPR020864 (SMART); IPR020864 (PFAM); PTHR33199:SF8 (PANTHER); PTHR33199 (PANTHER); IPR020864 (PROSITE_PROFILES)
	Contig2918_176724_183696_plus	hypothetical protein POPTR_0004s04730g	-	-	-	-	PTHR33199:SF8 (PANTHER); PTHR33199 (PANTHER)
	Contig2918_176727_182185_plus	MACPF domain-containing NSL1	-	-	-	-	SignalP-TM (SIGNALP_GRAM_POSITIVE)
	Contig2918_176741_183696_plus	MACPF domain-containing NSL1	-	-	-	-	IPR020864 (SMART); IPR020864 (PFAM); PTHR33199:SF8 (PANTHER); PTHR33199 (PANTHER); IPR020864 (PROSITE_PROFILES); SignalP-TM (SIGNALP_GRAM_POSITIVE)
	Contig2918_179540_183696_plus	MACPF domain-containing NSL1	-	-	-	-	IPR020864 (PFAM); PTHR33199:SF8 (PANTHER); PTHR33199 (PANTHER)
	Contig2960_5596_7830_plus	Zeamatin precursor,	-	-	-	-	IPR001938 (PRINTS); IPR001938 (SMART); IPR001938 (PIRSF); IPR001938 (G3DSA:2.60.110.GENE3D); IPR001938 (PFAM); PTHR31048:SF27 (PANTHER); IPR001938 (PANTHER); IPR017949 (PROSITE_PATTERNS); SIGNAL_PEPTIDE_C_REGION (PHOBIUS); SIGNAL_PEPTIDE_H_REGION (PHOBIUS); SIGNAL_PEPTIDE (PHOBIUS); NON_CYTOPLASMIC_DOMAIN (PHOBIUS); SIGNAL_PEPTIDE_N_REGION (PHOBIUS); IPR001938 (PROSITE_PROFILES); SignalP-noTM (SI…
	Contig2973_94093_95987_plus	probable WRKY transcription factor 40	5	C:transcription factor complex; F:transcription factor activity, sequence-specific DNA binding; P:regulation of transcription, DNA-templated; F:sequence-specific DNA binding; P:regulation of transcription, DNA-templated	GO:0003700|GO:0043565|GO:0006355|GO:0005667|GO:0045449	-	TRANSMEMBRANE (PHOBIUS); CYTOPLASMIC_DOMAIN (PHOBIUS); TRANSMEMBRANE (PHOBIUS); NON_CYTOPLASMIC_DOMAIN (PHOBIUS); NON_CYTOPLASMIC_DOMAIN (PHOBIUS); TMhelix (TMHMM)
	Contig2973_94232_95954_plus	probable WRKY transcription factor 40	5	C:transcription factor complex; F:transcription factor activity, sequence-specific DNA binding; P:regulation of transcription, DNA-templated; F:sequence-specific DNA binding; P:regulation of transcription, DNA-templated	GO:0003700|GO:0043565|GO:0006355|GO:0005667|GO:0045449	-	IPR003657 (SMART); IPR003657 (G3DSA:2.20.25.GENE3D); IPR003657 (PFAM); PTHR31429 (PANTHER); PTHR31429:SF13 (PANTHER); IPR003657 (PROSITE_PROFILES); IPR003657 (SUPERFAMILY)
	Contig29866_101179_102067_plus	gi|20981684|sp|P23472.2|CHLY_HEVBR|P23472	2	P:carbohydrate metabolic process; F:hydrolase activity, hydrolyzing O-glycosyl compounds	GO:0004553|GO:0005975	-	IPR001223 (PFAM); IPR013781 (G3DSA:3.20.20.GENE3D); PTHR11177 (PANTHER); IPR001579 (PROSITE_PATTERNS); SIGNAL_PEPTIDE (PHOBIUS); SIGNAL_PEPTIDE_H_REGION (PHOBIUS); NON_CYTOPLASMIC_DOMAIN (PHOBIUS); SIGNAL_PEPTIDE_N_REGION (PHOBIUS); SIGNAL_PEPTIDE_C_REGION (PHOBIUS); SignalP-TM (SIGNALP_GRAM_NEGATIVE); SignalP-TM (SIGNALP_GRAM_POSITIVE); SignalP-noTM (SIGNALP_EUK); IPR017853 (SUPERFAMILY); TMheli…
	Contig300_368987_374671_plus	5-methyltetrahydropteroyltriglutamate--homocysteine methyltransferase,	4	P:methionine biosynthetic process; F:zinc ion binding; F:5-methyltetrahydropteroyltriglutamate-homocysteine S-methyltransferase activity; P:methylation	GO:0003871|GO:0008270|GO:0009086|GO:0032259	EC:2.1.1.14; EC:2.1.1	NON_CYTOPLASMIC_DOMAIN (PHOBIUS); CYTOPLASMIC_DOMAIN (PHOBIUS); TRANSMEMBRANE (PHOBIUS); TMhelix (TMHMM)
	Contig300_370636_374671_plus	5-methyltetrahydropteroyltriglutamate--homocysteine methyltransferase,	4	P:methionine biosynthetic process; F:zinc ion binding; F:5-methyltetrahydropteroyltriglutamate-homocysteine S-methyltransferase activity; P:methylation	GO:0003871|GO:0008270|GO:0009086|GO:0032259	EC:2.1.1.14; EC:2.1.1	SIGNAL_PEPTIDE_H_REGION (PHOBIUS); SIGNAL_PEPTIDE_N_REGION (PHOBIUS); SIGNAL_PEPTIDE_C_REGION (PHOBIUS); SIGNAL_PEPTIDE (PHOBIUS); NON_CYTOPLASMIC_DOMAIN (PHOBIUS); SignalP-noTM (SIGNALP_EUK)
	Contig3031_32631_40750_plus	hypothetical protein POPTR_0004s02560g	3	F:ATP binding; F:protein kinase activity; P:protein phosphorylation	GO:0004672|GO:0005524|GO:0006468	-	IPR002290 (SMART); IPR013320 (G3DSA:2.60.120.GENE3D); G3DSA:3.30.200.20 (GENE3D); G3DSA:1.10.510.10 (GENE3D); IPR001245 (PFAM); PTHR27002 (PANTHER); PTHR27002:SF122 (PANTHER); IPR008271 (PROSITE_PATTERNS); IPR017441 (PROSITE_PATTERNS); IPR000719 (PROSITE_PROFILES); IPR011009 (SUPERFAMILY)
	Contig3031_32631_43165_plus_variant_1	hypothetical protein POPTR_0004s02560g	3	F:ATP binding; F:protein kinase activity; P:protein phosphorylation	GO:0004672|GO:0005524|GO:0006468	-	IPR002290 (SMART); IPR013320 (G3DSA:2.60.120.GENE3D); G3DSA:3.30.200.20 (GENE3D); IPR001245 (PFAM); G3DSA:1.10.510.10 (GENE3D); PTHR27002:SF122 (PANTHER); PTHR27002 (PANTHER); IPR017441 (PROSITE_PATTERNS); IPR008271 (PROSITE_PATTERNS); IPR000719 (PROSITE_PROFILES); IPR011009 (SUPERFAMILY)
	Contig3031_32631_47283_plus	serine-threonine kinase, plant-type,	3	F:ATP binding; F:protein kinase activity; P:protein phosphorylation	GO:0004672|GO:0005524|GO:0006468	-	IPR002290 (SMART); G3DSA:1.10.510.10 (GENE3D); IPR002902 (PFAM); G3DSA:3.30.200.20 (GENE3D); G3DSA:1.10.510.10 (GENE3D); IPR001245 (PFAM); G3DSA:1.10.510.10 (GENE3D); IPR013320 (G3DSA:2.60.120.GENE3D); PTHR27002:SF122 (PANTHER); PTHR27002 (PANTHER); IPR008271 (PROSITE_PATTERNS); IPR008271 (PROSITE_PATTERNS); IPR017441 (PROSITE_PATTERNS); IPR017441 (PROSITE_PATTERNS); CYTOPLASMIC_DOMAIN (PHOBIUS);…
	Contig3031_32631_47283_plus_variant_1	hypothetical protein JCGZ_21288	3	F:ATP binding; F:protein kinase activity; P:protein phosphorylation	GO:0004672|GO:0005524|GO:0006468	-	IPR002290 (SMART); IPR013320 (G3DSA:2.60.120.GENE3D); IPR001245 (PFAM); G3DSA:1.10.510.10 (GENE3D); G3DSA:3.30.200.20 (GENE3D); PTHR27002 (PANTHER); IPR008271 (PROSITE_PATTERNS); IPR017441 (PROSITE_PATTERNS); IPR000719 (PROSITE_PROFILES); IPR011009 (SUPERFAMILY)
	Contig3031_37244_47283_plus	hypothetical protein JCGZ_21288	3	F:ATP binding; F:protein kinase activity; P:protein phosphorylation	GO:0004672|GO:0005524|GO:0006468	-	IPR001245 (PFAM); IPR002902 (PFAM); G3DSA:1.10.510.10 (GENE3D); PTHR27002:SF122 (PANTHER); PTHR27002 (PANTHER); NON_CYTOPLASMIC_DOMAIN (PHOBIUS); CYTOPLASMIC_DOMAIN (PHOBIUS); TRANSMEMBRANE (PHOBIUS); IPR000719 (PROSITE_PROFILES); IPR002902 (PROSITE_PROFILES); IPR002902 (PROSITE_PROFILES); IPR011009 (SUPERFAMILY)
	Contig3031_40418_47283_plus	serine-threonine kinase, plant-type,	3	F:ATP binding; F:protein kinase activity; P:protein phosphorylation	GO:0004672|GO:0005524|GO:0006468	-	IPR002290 (SMART); IPR002902 (PFAM); IPR001245 (PFAM); IPR013320 (G3DSA:2.60.120.GENE3D); G3DSA:1.10.510.10 (GENE3D); G3DSA:3.30.200.20 (GENE3D); G3DSA:1.10.510.10 (GENE3D); PTHR27002 (PANTHER); IPR008271 (PROSITE_PATTERNS); NON_CYTOPLASMIC_DOMAIN (PHOBIUS); CYTOPLASMIC_DOMAIN (PHOBIUS); TRANSMEMBRANE (PHOBIUS); IPR000719 (PROSITE_PROFILES); IPR002902 (PROSITE_PROFILES); IPR000719 (PROSITE_PROFIL…
	Contig3031_41949_47283_plus	hypothetical protein JCGZ_21288	3	F:ATP binding; F:protein kinase activity; P:protein phosphorylation	GO:0004672|GO:0005524|GO:0006468	-	IPR002290 (SMART); G3DSA:1.10.510.10 (GENE3D); IPR002902 (PFAM); G3DSA:3.30.200.20 (GENE3D); IPR013320 (G3DSA:2.60.120.GENE3D); G3DSA:1.10.510.10 (GENE3D); IPR001245 (PFAM); PTHR27002 (PANTHER); IPR008271 (PROSITE_PATTERNS); TRANSMEMBRANE (PHOBIUS); NON_CYTOPLASMIC_DOMAIN (PHOBIUS); CYTOPLASMIC_DOMAIN (PHOBIUS); IPR000719 (PROSITE_PROFILES); IPR002902 (PROSITE_PROFILES); IPR002902 (PROSITE_PROFIL…
	Contig3031_43965_47283_plus	serine-threonine kinase, plant-type,	3	F:ATP binding; F:protein kinase activity; P:protein phosphorylation	GO:0004672|GO:0005524|GO:0006468	-	IPR002290 (SMART); IPR013320 (G3DSA:2.60.120.GENE3D); IPR002902 (PFAM); G3DSA:3.30.200.20 (GENE3D); IPR001245 (PFAM); G3DSA:1.10.510.10 (GENE3D); PTHR27002 (PANTHER); IPR008271 (PROSITE_PATTERNS); NON_CYTOPLASMIC_DOMAIN (PHOBIUS); TRANSMEMBRANE (PHOBIUS); TRANSMEMBRANE (PHOBIUS); CYTOPLASMIC_DOMAIN (PHOBIUS); TRANSMEMBRANE (PHOBIUS); NON_CYTOPLASMIC_DOMAIN (PHOBIUS); CYTOPLASMIC_DOMAIN (PHOBIUS);…
	Contig3052_187225_188933_plus	hypothetical protein POPTR_0010s14360g	-	-	-	-	PTHR34197:SF3 (PANTHER); PTHR34197 (PANTHER); PTHR34197:SF3 (PANTHER); PTHR34197 (PANTHER)
	Contig3052_187378_188933_plus	hypothetical protein POPTR_0010s14360g	-	-	-	-	PTHR34197 (PANTHER); PTHR34197 (PANTHER); PTHR34197:SF3 (PANTHER)
	Contig3052_187790_188933_plus	hypothetical protein POPTR_0010s14360g	-	-	-	-	PTHR34197 (PANTHER); PTHR34197:SF3 (PANTHER); PTHR34197:SF3 (PANTHER)
	Contig3052_190267_192141_plus	conserved hypothetical protein	-	-	-	-	no IPS match
	Contig3071_50347_50971_plus	ethylene-responsive transcription factor ERF017	5	F:DNA binding; C:transcription factor complex; F:transcription factor activity, sequence-specific DNA binding; P:regulation of transcription, DNA-templated; P:regulation of transcription, DNA-templated	GO:0003677|GO:0003700|GO:0006355|GO:0005667|GO:0045449	-	IPR001471 (PRINTS); IPR001471 (SMART); IPR001471 (PFAM); IPR001471 (G3DSA:3.30.730.GENE3D); PTHR31985:SF19 (PANTHER); PTHR31985 (PANTHER); IPR001471 (PROSITE_PROFILES); IPR016177 (SUPERFAMILY)
	Contig3077_89609_92678_plus	phosphatase 2c,	4	F:protein serine/threonine phosphatase activity; C:protein serine/threonine phosphatase complex; P:protein dephosphorylation; F:cation binding	GO:0004722|GO:0043169|GO:0006470|GO:0008287	EC:3.1.3.16; EC:3.1; EC:3.1.3.41	IPR001932 (G3DSA:3.60.40.GENE3D); IPR015655 (PANTHER); PTHR13832:SF362 (PANTHER); IPR000222 (PROSITE_PATTERNS); NON_CYTOPLASMIC_DOMAIN (PHOBIUS); CYTOPLASMIC_DOMAIN (PHOBIUS); TRANSMEMBRANE (PHOBIUS); IPR001932 (SUPERFAMILY)
	Contig3077_89609_92678_plus_variant_1	probable phosphatase 2C 63	4	F:protein serine/threonine phosphatase activity; C:protein serine/threonine phosphatase complex; P:protein dephosphorylation; F:cation binding	GO:0004722|GO:0043169|GO:0006470|GO:0008287	EC:3.1.3.16; EC:3.1; EC:3.1.3.41	IPR001932 (SMART); IPR001932 (G3DSA:3.60.40.GENE3D); IPR001932 (PFAM); PTHR13832:SF362 (PANTHER); IPR015655 (PANTHER); IPR000222 (PROSITE_PATTERNS); IPR001932 (PROSITE_PROFILES); IPR001932 (SUPERFAMILY)
	Contig3077_89609_92678_plus_variant_2	phosphatase 2c,	4	F:protein serine/threonine phosphatase activity; C:protein serine/threonine phosphatase complex; F:metal ion binding; P:protein dephosphorylation	GO:0004722|GO:0046872|GO:0006470|GO:0008287	EC:3.1.3.16; EC:3.1; EC:3.1.3.41	SIGNAL_PEPTIDE (PHOBIUS); SIGNAL_PEPTIDE_H_REGION (PHOBIUS); SIGNAL_PEPTIDE_C_REGION (PHOBIUS); NON_CYTOPLASMIC_DOMAIN (PHOBIUS); SIGNAL_PEPTIDE_N_REGION (PHOBIUS); SignalP-TM (SIGNALP_EUK); TMhelix (TMHMM)
	Contig3077_89609_92678_plus_variant_3	phosphatase 2c,	4	F:protein serine/threonine phosphatase activity; C:protein serine/threonine phosphatase complex; P:protein dephosphorylation; F:cation binding	GO:0004722|GO:0043169|GO:0006470|GO:0008287	EC:3.1.3.16; EC:3.1; EC:3.1.3.41	IPR001932 (G3DSA:3.60.40.GENE3D); PTHR13832:SF362 (PANTHER); IPR015655 (PANTHER); IPR000222 (PROSITE_PATTERNS); CYTOPLASMIC_DOMAIN (PHOBIUS); NON_CYTOPLASMIC_DOMAIN (PHOBIUS); TRANSMEMBRANE (PHOBIUS); IPR001932 (SUPERFAMILY)
	Contig3077_89609_92678_plus_variant_4	probable phosphatase 2C 63	4	F:protein serine/threonine phosphatase activity; C:protein serine/threonine phosphatase complex; P:protein dephosphorylation; F:cation binding	GO:0004722|GO:0043169|GO:0006470|GO:0008287	EC:3.1.3.16; EC:3.1; EC:3.1.3.41	IPR001932 (SMART); IPR001932 (G3DSA:3.60.40.GENE3D); IPR001932 (PFAM); IPR015655 (PANTHER); PTHR13832:SF362 (PANTHER); IPR000222 (PROSITE_PATTERNS); IPR001932 (PROSITE_PROFILES); IPR001932 (SUPERFAMILY)
	Contig3077_89639_92678_plus	probable phosphatase 2C 63	-	-	-	-	NON_CYTOPLASMIC_DOMAIN (PHOBIUS); SIGNAL_PEPTIDE_C_REGION (PHOBIUS); SIGNAL_PEPTIDE_N_REGION (PHOBIUS); SIGNAL_PEPTIDE (PHOBIUS); SIGNAL_PEPTIDE_H_REGION (PHOBIUS); SignalP-noTM (SIGNALP_EUK)
	Contig3086_200915_202348_plus	secoisolariciresinol dehydrogenase-like	2	F:oxidoreductase activity; P:metabolic process	GO:0016491|GO:0008152	-	IPR002347 (PRINTS); IPR002198 (PRINTS); IPR013968 (SMART); IPR002198 (PFAM); IPR016040 (G3DSA:3.40.50.GENE3D); PTHR24322 (PANTHER); PTHR24322:SF601 (PANTHER); IPR016040 (SUPERFAMILY)
	Contig3090_226233_227050_plus	conserved hypothetical protein	1	P:response to stress	GO:0006950	-	IPR006015 (PRINTS); IPR014729 (G3DSA:3.40.50.GENE3D); IPR006016 (PFAM); PTHR31964:SF23 (PANTHER); PTHR31964 (PANTHER); SSF52402 (SUPERFAMILY)
	Contig3106_151993_153815_plus	UDP-glycosyltransferase 74B1-like	2	F:transferase activity, transferring hexosyl groups; P:metabolic process	GO:0016758|GO:0008152	-	no IPS match
	Contig3119_74812_80516_plus	Leucoanthocyanidin dioxygenase,	2	F:oxidoreductase activity; P:oxidation-reduction process	GO:0016491|GO:0055114	-	IPR005123 (PFAM); IPR027443 (G3DSA:2.60.120.GENE3D); IPR026992 (PFAM); PTHR10209 (PANTHER); PTHR10209:SF96 (PANTHER); IPR005123 (PROSITE_PROFILES); IPR005123 (PROSITE_PROFILES); SSF51197 (SUPERFAMILY); SSF51197 (SUPERFAMILY)
	Contig313_273308_273842_plus	PREDICTED: uncharacterized protein LOC105636896	-	-	-	-	IPR025322 (PFAM); PTHR33052:SF23 (PANTHER); PTHR33052 (PANTHER)
	Contig3159_157113_157813_plus	PREDICTED: uncharacterized protein LOC106795224	-	-	-	-	IPR012552 (PFAM); PTHR33102:SF12 (PANTHER); PTHR33102 (PANTHER)
	Contig31685_2627_7176_plus	WRKY super family	5	C:transcription factor complex; F:transcription factor activity, sequence-specific DNA binding; P:regulation of transcription, DNA-templated; F:sequence-specific DNA binding; P:regulation of transcription, DNA-templated	GO:0003700|GO:0043565|GO:0006355|GO:0005667|GO:0045449	-	IPR003657 (SMART); IPR003657 (G3DSA:2.20.25.GENE3D); IPR003657 (PFAM); PTHR31282:SF9 (PANTHER); PTHR31282 (PANTHER); IPR003657 (PROSITE_PROFILES); IPR003657 (SUPERFAMILY)
	Contig3177_93596_95070_plus	hypothetical protein L484_016032	1	P:response to auxin	GO:0009733	-	IPR003676 (PFAM); PTHR31374 (PANTHER); PTHR31374:SF41 (PANTHER)
	Contig3177_94004_94319_plus	hypothetical protein L484_016032	1	P:response to auxin	GO:0009733	-	IPR003676 (PFAM); PTHR31374 (PANTHER); PTHR31374:SF41 (PANTHER)
	Contig31822_3679_4384_plus	PREDICTED: uncharacterized protein LOC105646888	-	-	-	-	PTHR33834 (PANTHER); TRANSMEMBRANE (PHOBIUS); TRANSMEMBRANE (PHOBIUS); CYTOPLASMIC_DOMAIN (PHOBIUS); NON_CYTOPLASMIC_DOMAIN (PHOBIUS); NON_CYTOPLASMIC_DOMAIN (PHOBIUS); TRANSMEMBRANE (PHOBIUS); CYTOPLASMIC_DOMAIN (PHOBIUS); TMhelix (TMHMM); TMhelix (TMHMM)
	Contig320_32688_35339_plus	WRKY super family	5	C:transcription factor complex; F:transcription factor activity, sequence-specific DNA binding; P:regulation of transcription, DNA-templated; F:sequence-specific DNA binding; P:regulation of transcription, DNA-templated	GO:0003700|GO:0043565|GO:0006355|GO:0005667|GO:0045449	-	Coil (COILS); IPR003657 (SMART); IPR003657 (G3DSA:2.20.25.GENE3D); IPR003657 (PFAM); PTHR31429:SF16 (PANTHER); PTHR31429 (PANTHER); IPR003657 (PROSITE_PROFILES); IPR003657 (SUPERFAMILY)
	Contig320_32827_35339_plus	WRKY super family	5	C:transcription factor complex; F:transcription factor activity, sequence-specific DNA binding; P:regulation of transcription, DNA-templated; F:sequence-specific DNA binding; P:regulation of transcription, DNA-templated	GO:0003700|GO:0043565|GO:0006355|GO:0005667|GO:0045449	-	Coil (COILS); IPR003657 (SMART); IPR003657 (PFAM); IPR003657 (G3DSA:2.20.25.GENE3D); PTHR31429:SF16 (PANTHER); PTHR31429 (PANTHER); IPR003657 (PROSITE_PROFILES); IPR003657 (SUPERFAMILY)
	Contig32050_37002_39636_plus	peroxidase 12-like	5	F:peroxidase activity; P:response to oxidative stress; P:obsolete peroxidase reaction; P:oxidation-reduction process; F:heme binding	GO:0004601|GO:0020037|GO:0006979|GO:0055114|GO:0006804	EC:1.11.1.7	IPR002016 (PRINTS); IPR000823 (PRINTS); IPR002016 (PFAM); G3DSA:1.10.520.10 (GENE3D); G3DSA:1.10.420.10 (GENE3D); PTHR31235 (PANTHER); PTHR31235:SF77 (PANTHER); IPR019793 (PROSITE_PATTERNS); IPR019794 (PROSITE_PATTERNS); NON_CYTOPLASMIC_DOMAIN (PHOBIUS); SIGNAL_PEPTIDE_N_REGION (PHOBIUS); SIGNAL_PEPTIDE_C_REGION (PHOBIUS); SIGNAL_PEPTIDE_H_REGION (PHOBIUS); SIGNAL_PEPTIDE (PHOBIUS); IPR002016 (PR…
	Contig3207_2680_10238_plus	phospholipase D beta 1-like	6	F:protein binding; P:phosphatidylcholine metabolic process; F:calcium ion binding; C:membrane; P:phospholipid catabolic process; F:phospholipase D activity	GO:0016020|GO:0004630|GO:0005509|GO:0005515|GO:0046470|GO:0009395	EC:3.1; EC:3.1.4.4; EC:3.1.1	IPR001736 (SMART); IPR000008 (SMART); IPR011402 (PIRSF); IPR000008 (G3DSA:2.60.40.GENE3D); IPR001736 (PFAM); IPR000008 (PFAM); IPR025202 (PFAM); IPR024632 (PFAM); G3DSA:3.30.870.10 (GENE3D); IPR015679 (PANTHER); PTHR18896:SF15 (PANTHER); IPR000008 (PROSITE_PROFILES); IPR001736 (PROSITE_PROFILES); IPR001736 (PROSITE_PROFILES); SSF56024 (SUPERFAMILY); IPR000008 (SUPERFAMILY); SSF56024 (SUPERFAMILY)
	Contig3207_2904_10119_plus	phospholipase D beta 1-like	6	C:nucleus; F:DNA binding; F:catalytic activity; F:protein heterodimerization activity; C:nucleosome; P:nucleosome assembly	GO:0000786|GO:0005634|GO:0003677|GO:0003824|GO:0046982|GO:0006334	-	IPR001951 (PRINTS); IPR000008 (SMART); IPR001951 (SMART); IPR000008 (G3DSA:2.60.40.GENE3D); G3DSA:3.30.870.10 (GENE3D); IPR024632 (PFAM); IPR001736 (PFAM); PF15511 (PFAM); IPR000008 (PFAM); IPR009072 (G3DSA:1.10.20.GENE3D); IPR015679 (PANTHER); PTHR18896:SF15 (PANTHER); IPR019809 (PROSITE_PATTERNS); IPR001736 (PROSITE_PROFILES); IPR000008 (PROSITE_PROFILES); IPR000008 (SUPERFAMILY); SSF56024 (SUP…
	Contig3207_4266_10238_plus	phospholipase D beta 1-like	1	F:catalytic activity	GO:0003824	-	IPR001736 (SMART); IPR024632 (PFAM); IPR001736 (PFAM); IPR025202 (PFAM); G3DSA:3.30.870.10 (GENE3D); PTHR18896:SF15 (PANTHER); IPR015679 (PANTHER); IPR001736 (PROSITE_PROFILES); IPR001736 (PROSITE_PROFILES); SSF56024 (SUPERFAMILY); SSF56024 (SUPERFAMILY)
	Contig3226_24943_31307_plus	sucrose synthase 5	3	F:sucrose synthase activity; P:starch metabolic process; P:sucrose metabolic process	GO:0016157|GO:0005985|GO:0005982	EC:2.4.1.13; EC:2.4.1	IPR012820 (TIGRFAM); IPR001296 (PFAM); G3DSA:3.40.50.2000 (GENE3D); IPR000368 (PFAM); PTHR12526 (PANTHER); PTHR12526:SF348 (PANTHER); SSF53756 (SUPERFAMILY)
	Contig3226_24943_31388_plus	sucrose synthase 5	3	F:sucrose synthase activity; P:starch metabolic process; P:sucrose metabolic process	GO:0016157|GO:0005985|GO:0005982	EC:2.4.1.13; EC:2.4.1	G3DSA:3.40.50.2000 (GENE3D); IPR012820 (TIGRFAM); IPR001296 (PFAM); IPR000368 (PFAM); PTHR12526:SF348 (PANTHER); PTHR12526 (PANTHER); SSF53756 (SUPERFAMILY)
	Contig3226_25910_31388_plus	sucrose synthase 5	3	F:sucrose synthase activity; P:starch metabolic process; P:sucrose metabolic process	GO:0016157|GO:0005985|GO:0005982	EC:2.4.1.13; EC:2.4.1	IPR000368 (PFAM); IPR012820 (TIGRFAM); G3DSA:3.40.50.2000 (GENE3D); IPR001296 (PFAM); PTHR12526 (PANTHER); PTHR12526:SF348 (PANTHER); SSF53756 (SUPERFAMILY)
	Contig32260_83904_85985_plus	WRKY super family	5	C:transcription factor complex; F:transcription factor activity, sequence-specific DNA binding; P:regulation of transcription, DNA-templated; F:sequence-specific DNA binding; P:regulation of transcription, DNA-templated	GO:0003700|GO:0043565|GO:0006355|GO:0005667|GO:0045449	-	IPR003657 (SMART); IPR003657 (G3DSA:2.20.25.GENE3D); IPR003657 (PFAM); PTHR32096:SF20 (PANTHER); PTHR32096 (PANTHER); IPR003657 (PROSITE_PROFILES); IPR003657 (SUPERFAMILY)
	Contig32260_84090_85541_plus	WRKY super family	-	-	-	-	SignalP-noTM (SIGNALP_EUK)
	Contig32443_17152_19271_plus	PREDICTED: protein SRG1-like	2	F:oxidoreductase activity; P:oxidation-reduction process	GO:0016491|GO:0055114	-	IPR005123 (PFAM); IPR027443 (G3DSA:2.60.120.GENE3D); IPR026992 (PFAM); PTHR10209:SF168 (PANTHER); PTHR10209 (PANTHER); IPR005123 (PROSITE_PROFILES); SSF51197 (SUPERFAMILY)
	Contig32443_17190_19189_plus	PREDICTED: protein SRG1-like	2	F:oxidoreductase activity; P:oxidation-reduction process	GO:0016491|GO:0055114	-	IPR027443 (G3DSA:2.60.120.GENE3D); IPR026992 (PFAM); IPR005123 (PFAM); PTHR10209 (PANTHER); PTHR10209:SF168 (PANTHER); IPR005123 (PROSITE_PROFILES); SSF51197 (SUPERFAMILY)
	Contig32631_56538_62905_plus	L-Ala-D L-amino acid epimerase-like isoform X2	2	F:catalytic activity; P:metabolic process	GO:0003824|GO:0008152	-	IPR013342 (SMART); IPR029017 (G3DSA:3.30.390.GENE3D); IPR029065 (PFAM); IPR029065 (G3DSA:3.20.20.GENE3D); IPR001354 (PANTHER); PTHR13794:SF13 (PANTHER); IPR029017 (SUPERFAMILY); IPR029065 (SUPERFAMILY)
	Contig32631_56538_62905_plus_variant_1	L-Ala-D L-amino acid epimerase-like isoform X2	2	F:catalytic activity; P:metabolic process	GO:0003824|GO:0008152	-	SIGNAL_PEPTIDE_N_REGION (PHOBIUS); SIGNAL_PEPTIDE (PHOBIUS); NON_CYTOPLASMIC_DOMAIN (PHOBIUS); SIGNAL_PEPTIDE_H_REGION (PHOBIUS); SIGNAL_PEPTIDE_C_REGION (PHOBIUS); SignalP-noTM (SIGNALP_EUK)
	Contig32631_56566_62905_plus	L-Ala-D L-amino acid epimerase-like isoform X2	2	F:catalytic activity; P:metabolic process	GO:0003824|GO:0008152	-	SIGNAL_PEPTIDE_H_REGION (PHOBIUS); SIGNAL_PEPTIDE_N_REGION (PHOBIUS); NON_CYTOPLASMIC_DOMAIN (PHOBIUS); SIGNAL_PEPTIDE (PHOBIUS); SIGNAL_PEPTIDE_C_REGION (PHOBIUS); SignalP-noTM (SIGNALP_EUK)
	Contig32631_56566_62905_plus_variant_1	L-Ala-D L-amino acid epimerase-like isoform X2	2	F:catalytic activity; P:metabolic process	GO:0003824|GO:0008152	-	IPR029017 (G3DSA:3.30.390.GENE3D); PTHR13794:SF13 (PANTHER); IPR001354 (PANTHER); IPR029017 (SUPERFAMILY)
	Contig33363_65416_66511_plus	allene oxide cyclase 3, chloroplastic-like	2	C:chloroplast; F:isomerase activity	GO:0009507|GO:0016853	-	IPR009410 (PFAM); PTHR31843 (PANTHER); PTHR31843:SF2 (PANTHER); IPR009410 (PRODOM); SignalP-TM (SIGNALP_GRAM_POSITIVE); SSF141493 (SUPERFAMILY)
*	Contig339_130796_134980_plus	nucleobase-ascorbate transporter 2	3	P:transmembrane transport; C:membrane; F:transporter activity	GO:0016020|GO:0005215|GO:0055085	-	no IPS match
*	Contig3398_121770_124720_plus	B-type cell cycle switch ccs52B	-	-	-	-	no IPS match
*	Contig3398_122424_124720_plus	FIZZY-RELATED 3	1	F:protein binding	GO:0005515	-	IPR001680 (SMART); IPR001680 (PFAM); IPR015943 (G3DSA:2.130.10.GENE3D); PTHR19918 (PANTHER); PTHR19918:SF7 (PANTHER); IPR019775 (PROSITE_PATTERNS); IPR017986 (PROSITE_PROFILES); IPR001680 (PROSITE_PROFILES); IPR017986 (SUPERFAMILY)
	Contig3435_89677_93875_plus	probable pectate lyase 12 isoform X3	-	-	-	-	IPR018082 (PRINTS); IPR002022 (SMART); IPR002022 (PFAM); IPR012334 (G3DSA:2.160.20.GENE3D); PTHR31683:SF21 (PANTHER); PTHR31683 (PANTHER); SIGNAL_PEPTIDE_H_REGION (PHOBIUS); TRANSMEMBRANE (PHOBIUS); CYTOPLASMIC_DOMAIN (PHOBIUS); NON_CYTOPLASMIC_DOMAIN (PHOBIUS); SIGNAL_PEPTIDE (PHOBIUS); SIGNAL_PEPTIDE_N_REGION (PHOBIUS); SIGNAL_PEPTIDE_C_REGION (PHOBIUS); SignalP-TM (SIGNALP_GRAM_POSITIVE); Sign…
	Contig3442_64210_81289_plus	G-type lectin S-receptor-like serine threonine- kinase At4g27290	6	F:ATP binding; F:protein binding; P:recognition of pollen; P:serine family amino acid metabolic process; F:protein serine/threonine kinase activity; P:protein phosphorylation	GO:0004674|GO:0005515|GO:0005524|GO:0006468|GO:0048544|GO:0009069	EC:2.7.11	IPR002290 (SMART); IPR003609 (SMART); IPR001480 (SMART); G3DSA:3.30.200.20 (GENE3D); IPR001480 (PFAM); IPR024171 (PIRSF); IPR003609 (PFAM); IPR001245 (PFAM); IPR000858 (PFAM); IPR021820 (PFAM); IPR013320 (G3DSA:2.60.120.GENE3D); G3DSA:1.10.510.10 (GENE3D); IPR001480 (G3DSA:2.90.10.GENE3D); PTHR27002 (PANTHER); PTHR27002:SF97 (PANTHER); IPR008271 (PROSITE_PATTERNS); SIGNAL_PEPTIDE_H_REGION (PHOBIU…
	Contig3442_64210_81289_plus_variant_1	receptor-like serine threonine- kinase SD1-8	2	F:protein binding; P:recognition of pollen	GO:0005515|GO:0048544	-	IPR003609 (SMART); IPR001480 (SMART); IPR003609 (PFAM); IPR000858 (PFAM); IPR001480 (G3DSA:2.90.10.GENE3D); G3DSA:3.30.200.20 (GENE3D); IPR001480 (PFAM); PTHR27002:SF97 (PANTHER); PTHR27002 (PANTHER); SIGNAL_PEPTIDE_H_REGION (PHOBIUS); SIGNAL_PEPTIDE_C_REGION (PHOBIUS); SIGNAL_PEPTIDE_N_REGION (PHOBIUS); TRANSMEMBRANE (PHOBIUS); CYTOPLASMIC_DOMAIN (PHOBIUS); SIGNAL_PEPTIDE (PHOBIUS); NON_CYTOPLAS…
	Contig3442_88832_91176_plus	S-locus-specific glyco S13 precursor,	5	F:ATP binding; P:recognition of pollen; P:serine family amino acid metabolic process; F:protein serine/threonine kinase activity; P:protein phosphorylation	GO:0004674|GO:0005524|GO:0006468|GO:0048544|GO:0009069	EC:2.7.11	G3DSA:3.30.200.20 (GENE3D); PTHR27002:SF84 (PANTHER); PTHR27002 (PANTHER); NON_CYTOPLASMIC_DOMAIN (PHOBIUS); TRANSMEMBRANE (PHOBIUS); CYTOPLASMIC_DOMAIN (PHOBIUS); IPR011009 (SUPERFAMILY); TMhelix (TMHMM)
	Contig345_148408_149434_plus	PREDICTED: histone H2A.1	4	C:nucleus; F:DNA binding; F:protein heterodimerization activity; C:nucleosome	GO:0000786|GO:0005634|GO:0003677|GO:0046982	-	IPR002119 (PRINTS); IPR002119 (SMART); IPR009072 (G3DSA:1.10.20.GENE3D); IPR007125 (PFAM); IPR032454 (PFAM); PTHR23430 (PANTHER); IPR032458 (PROSITE_PATTERNS); IPR009072 (SUPERFAMILY)
	Contig345_370013_371791_plus	microtubule-binding TANGLED	-	-	-	-	PTHR35728 (PANTHER)
	Contig345_395914_399616_plus	peroxisomal adenine nucleotide carrier 1	1	P:transmembrane transport	GO:0055085	-	IPR002067 (PRINTS); IPR018108 (PFAM); IPR023395 (G3DSA:1.50.40.GENE3D); PTHR24089 (PANTHER); PTHR24089:SF282 (PANTHER); IPR018108 (PROSITE_PROFILES); IPR018108 (PROSITE_PROFILES); IPR018108 (PROSITE_PROFILES); IPR023395 (SUPERFAMILY)
	Contig345_395995_399408_plus	peroxisomal adenine nucleotide carrier 1	2	P:transmembrane transport; C:integral component of membrane	GO:0016021|GO:0055085	-	IPR023395 (G3DSA:1.50.40.GENE3D); IPR018108 (PFAM); PTHR24089:SF282 (PANTHER); PTHR24089 (PANTHER); PTHR24089 (PANTHER); TRANSMEMBRANE (PHOBIUS); TRANSMEMBRANE (PHOBIUS); NON_CYTOPLASMIC_DOMAIN (PHOBIUS); CYTOPLASMIC_DOMAIN (PHOBIUS); TRANSMEMBRANE (PHOBIUS); TRANSMEMBRANE (PHOBIUS); NON_CYTOPLASMIC_DOMAIN (PHOBIUS); CYTOPLASMIC_DOMAIN (PHOBIUS); NON_CYTOPLASMIC_DOMAIN (PHOBIUS); IPR018108 (PROSI…
	Contig34585_22963_24801_plus	zinc finger ,	2	F:hydrolase activity, acting on ester bonds; P:metabolic process	GO:0016788|GO:0008152	-	TRANSMEMBRANE (PHOBIUS); CYTOPLASMIC_DOMAIN (PHOBIUS); NON_CYTOPLASMIC_DOMAIN (PHOBIUS)
	Contig3464_57822_59959_plus	stress response NST1	-	-	-	-	SIGNAL_PEPTIDE_N_REGION (PHOBIUS); SIGNAL_PEPTIDE_C_REGION (PHOBIUS); NON_CYTOPLASMIC_DOMAIN (PHOBIUS); CYTOPLASMIC_DOMAIN (PHOBIUS); SIGNAL_PEPTIDE_H_REGION (PHOBIUS); SIGNAL_PEPTIDE (PHOBIUS); TRANSMEMBRANE (PHOBIUS); SignalP-TM (SIGNALP_GRAM_POSITIVE); SignalP-TM (SIGNALP_EUK); SignalP-TM (SIGNALP_GRAM_NEGATIVE)
	Contig3464_58394_59846_plus	conserved hypothetical protein	-	-	-	-	Coil (COILS); Coil (COILS); PF13837 (PFAM); PTHR21654:SF18 (PANTHER); PTHR21654:SF18 (PANTHER); PTHR21654 (PANTHER); PTHR21654 (PANTHER); PTHR21654 (PANTHER)
	Contig347_383273_385244_plus	cytochrome P450 71A1-like	4	F:iron ion binding; F:oxidoreductase activity, acting on paired donors, with incorporation or reduction of molecular oxygen; P:oxidation-reduction process; F:heme binding	GO:0005506|GO:0016705|GO:0020037|GO:0055114	-	IPR002401 (PRINTS); IPR001128 (PRINTS); IPR001128 (PFAM); IPR001128 (G3DSA:1.10.630.GENE3D); PTHR24298:SF51 (PANTHER); PTHR24298 (PANTHER); IPR017972 (PROSITE_PATTERNS); TRANSMEMBRANE (PHOBIUS); NON_CYTOPLASMIC_DOMAIN (PHOBIUS); CYTOPLASMIC_DOMAIN (PHOBIUS); IPR001128 (SUPERFAMILY); TMhelix (TMHMM)
	Contig347_49347_50346_plus	Dormancy auxin associated family ,	-	-	-	-	IPR008406 (PFAM); PTHR33565 (PANTHER); PTHR33565:SF3 (PANTHER)
*	Contig352_201497_203000_plus	xyloglucan endotransglucosylase hydrolase 1	6	C:cell wall; C:apoplast; F:hydrolase activity, hydrolyzing O-glycosyl compounds; F:xyloglucan:xyloglucosyl transferase activity; P:xyloglucan metabolic process; P:cell wall biogenesis	GO:0005618|GO:0048046|GO:0004553|GO:0016762|GO:0010411|GO:0042546	EC:2.4.1.207	IPR016455 (PIRSF); IPR000757 (PFAM); IPR010713 (PFAM); IPR013320 (G3DSA:2.60.120.GENE3D); PTHR31062:SF15 (PANTHER); PTHR31062 (PANTHER); IPR008263 (PROSITE_PATTERNS); SIGNAL_PEPTIDE (PHOBIUS); SIGNAL_PEPTIDE_N_REGION (PHOBIUS); SIGNAL_PEPTIDE_C_REGION (PHOBIUS); SIGNAL_PEPTIDE_H_REGION (PHOBIUS); NON_CYTOPLASMIC_DOMAIN (PHOBIUS); SignalP-noTM (SIGNALP_EUK); IPR013320 (SUPERFAMILY)
	Contig3536_28204_30301_plus	C2 domain-containing At1g63220	-	-	-	-	no IPS match
	Contig3536_28204_30301_plus_variant_1	hypothetical protein F383_00967	-	-	-	-	no IPS match
	Contig3536_28204_30301_plus_variant_2	hypothetical protein F383_00967	-	-	-	-	no IPS match
	Contig3536_28204_30301_plus_variant_3	C2 domain-containing At1g63220	-	-	-	-	no IPS match
	Contig3580_16707_18836_plus	conserved hypothetical protein	-	-	-	-	IPR000782 (SMART); IPR000782 (G3DSA:2.30.180.GENE3D); IPR000782 (PFAM); PTHR32077:SF3 (PANTHER); PTHR32077 (PANTHER); SIGNAL_PEPTIDE_C_REGION (PHOBIUS); SIGNAL_PEPTIDE_N_REGION (PHOBIUS); SIGNAL_PEPTIDE_H_REGION (PHOBIUS); NON_CYTOPLASMIC_DOMAIN (PHOBIUS); CYTOPLASMIC_DOMAIN (PHOBIUS); TRANSMEMBRANE (PHOBIUS); SIGNAL_PEPTIDE (PHOBIUS); IPR000782 (PROSITE_PROFILES); SignalP-noTM (SIGNALP_GRAM_NEGA…
	Contig3580_17967_18747_plus	conserved hypothetical protein	-	-	-	-	IPR000782 (SMART); IPR000782 (PFAM); IPR000782 (G3DSA:2.30.180.GENE3D); PTHR32077:SF3 (PANTHER); PTHR32077 (PANTHER); SIGNAL_PEPTIDE_C_REGION (PHOBIUS); SIGNAL_PEPTIDE (PHOBIUS); SIGNAL_PEPTIDE_H_REGION (PHOBIUS); SIGNAL_PEPTIDE_N_REGION (PHOBIUS); NON_CYTOPLASMIC_DOMAIN (PHOBIUS); TRANSMEMBRANE (PHOBIUS); CYTOPLASMIC_DOMAIN (PHOBIUS); IPR000782 (PROSITE_PROFILES); SignalP-noTM (SIGNALP_EUK); Sig…
	Contig3580_8893_12031_plus	Rho GDP-dissociation inhibitor,	3	C:cytoplasm; F:Rho GDP-dissociation inhibitor activity; P:regulation of catalytic activity	GO:0005737|GO:0005094|GO:0050790	-	NON_CYTOPLASMIC_DOMAIN (PHOBIUS); CYTOPLASMIC_DOMAIN (PHOBIUS); TRANSMEMBRANE (PHOBIUS)
	Contig3580_9170_11740_plus	Rho GDP-dissociation inhibitor,	3	C:cytoplasm; F:Rho GDP-dissociation inhibitor activity; P:regulation of catalytic activity	GO:0005737|GO:0005094|GO:0050790	-	SIGNAL_PEPTIDE (PHOBIUS); NON_CYTOPLASMIC_DOMAIN (PHOBIUS); SIGNAL_PEPTIDE_N_REGION (PHOBIUS); SIGNAL_PEPTIDE_H_REGION (PHOBIUS); SIGNAL_PEPTIDE_C_REGION (PHOBIUS); SignalP-TM (SIGNALP_GRAM_POSITIVE)
	Contig3581_60401_66297_plus	nitrate transporter,	3	C:membrane; P:transport; F:transporter activity	GO:0016020|GO:0005215|GO:0006810	-	IPR000109 (PFAM); PTHR11654:SF98 (PANTHER); IPR000109 (PANTHER); TRANSMEMBRANE (PHOBIUS); TRANSMEMBRANE (PHOBIUS); TRANSMEMBRANE (PHOBIUS); TRANSMEMBRANE (PHOBIUS); TRANSMEMBRANE (PHOBIUS); NON_CYTOPLASMIC_DOMAIN (PHOBIUS); CYTOPLASMIC_DOMAIN (PHOBIUS); CYTOPLASMIC_DOMAIN (PHOBIUS); NON_CYTOPLASMIC_DOMAIN (PHOBIUS); NON_CYTOPLASMIC_DOMAIN (PHOBIUS); NON_CYTOPLASMIC_DOMAIN (PHOBIUS); CYTOPLASMIC_D…
	Contig3581_60403_66297_plus	NRT1 PTR FAMILY	3	C:membrane; P:transport; F:transporter activity	GO:0016020|GO:0005215|GO:0006810	-	IPR000109 (PFAM); G3DSA:1.20.1250.20 (GENE3D); IPR000109 (PANTHER); PTHR11654:SF98 (PANTHER); NON_CYTOPLASMIC_DOMAIN (PHOBIUS); CYTOPLASMIC_DOMAIN (PHOBIUS); NON_CYTOPLASMIC_DOMAIN (PHOBIUS); NON_CYTOPLASMIC_DOMAIN (PHOBIUS); TRANSMEMBRANE (PHOBIUS); TRANSMEMBRANE (PHOBIUS); CYTOPLASMIC_DOMAIN (PHOBIUS); CYTOPLASMIC_DOMAIN (PHOBIUS); TRANSMEMBRANE (PHOBIUS); TRANSMEMBRANE (PHOBIUS); TRANSMEMBRANE…
	Contig3581_60540_66297_plus	NRT1 PTR FAMILY	3	C:membrane; P:transport; F:transporter activity	GO:0016020|GO:0005215|GO:0006810	-	IPR000109 (PFAM); IPR000109 (PANTHER); PTHR11654:SF98 (PANTHER); TRANSMEMBRANE (PHOBIUS); NON_CYTOPLASMIC_DOMAIN (PHOBIUS); TRANSMEMBRANE (PHOBIUS); CYTOPLASMIC_DOMAIN (PHOBIUS); TRANSMEMBRANE (PHOBIUS); CYTOPLASMIC_DOMAIN (PHOBIUS); CYTOPLASMIC_DOMAIN (PHOBIUS); NON_CYTOPLASMIC_DOMAIN (PHOBIUS); CYTOPLASMIC_DOMAIN (PHOBIUS); NON_CYTOPLASMIC_DOMAIN (PHOBIUS); NON_CYTOPLASMIC_DOMAIN (PHOBIUS); TRA…
*	Contig3599_93203_96800_plus	calmodulin binding ,	-	-	-	-	PTHR31250 (PANTHER); PTHR31250:SF4 (PANTHER)
*	Contig3599_93203_96800_plus_variant_1	calmodulin binding ,	-	-	-	-	PTHR31250:SF4 (PANTHER); PTHR31250 (PANTHER)
*	Contig3599_93217_96800_plus	calmodulin binding ,	-	-	-	-	PTHR31250 (PANTHER); PTHR31250 (PANTHER); PTHR31250:SF4 (PANTHER)
*	Contig3599_93222_96800_plus	calmodulin binding ,	-	-	-	-	PTHR31250:SF4 (PANTHER); PTHR31250 (PANTHER); PTHR31250 (PANTHER); PTHR31250:SF4 (PANTHER)
*	Contig3599_93376_96800_plus	calmodulin binding ,	-	-	-	-	PTHR31250:SF4 (PANTHER); PTHR31250 (PANTHER); PTHR31250 (PANTHER); PTHR31250:SF4 (PANTHER)
	Contig3602_58075_59836_plus	DNA binding ,	1	F:protein dimerization activity	GO:0046983	-	Coil (COILS); IPR011598 (SMART); IPR011598 (PFAM); IPR011598 (G3DSA:4.10.280.GENE3D); PTHR31945:SF15 (PANTHER); PTHR31945 (PANTHER); IPR011598 (PROSITE_PROFILES); IPR011598 (SUPERFAMILY)
	Contig3623_57773_62728_plus	ubiquitin- ligase,	1	F:protein binding	GO:0005515	-	IPR001810 (SMART); IPR015915 (G3DSA:2.120.10.GENE3D); G3DSA:1.20.1280.50 (GENE3D); PF13418 (PFAM); PF13415 (PFAM); IPR001810 (PFAM); PTHR23244:SF324 (PANTHER); PTHR23244 (PANTHER); IPR001810 (PROSITE_PROFILES); IPR001810 (SUPERFAMILY); SSF117281 (SUPERFAMILY); SSF117281 (SUPERFAMILY)
	Contig365_194752_197206_plus	gi|152013423|sp|Q2V419.2|CKB12_ARATH|Q2V419	3	F:ATP binding; F:protein kinase activity; P:protein phosphorylation	GO:0004672|GO:0005524|GO:0006468	-	no IPS match
*	Contig3656_118877_124089_plus	nuclear transcription factor Y subunit A-3-like	5	C:CCAAT-binding factor complex; F:DNA binding; F:transcription factor activity, sequence-specific DNA binding; P:regulation of transcription, DNA-templated; P:regulation of transcription, DNA-templated	GO:0016602|GO:0003677|GO:0003700|GO:0006355|GO:0045449	-	IPR001289 (PRINTS); IPR001289 (SMART); IPR001289 (PFAM); PTHR12632:SF8 (PANTHER); IPR001289 (PANTHER); IPR018362 (PROSITE_PATTERNS); IPR001289 (PROSITE_PROFILES)
*	Contig3656_119015_124089_plus	nuclear transcription factor Y subunit A-3-like	5	C:CCAAT-binding factor complex; F:DNA binding; F:transcription factor activity, sequence-specific DNA binding; P:regulation of transcription, DNA-templated; P:regulation of transcription, DNA-templated	GO:0016602|GO:0003677|GO:0003700|GO:0006355|GO:0045449	-	IPR001289 (PRINTS); IPR001289 (SMART); IPR001289 (PFAM); PTHR12632:SF8 (PANTHER); IPR001289 (PANTHER); IPR018362 (PROSITE_PATTERNS); IPR001289 (PROSITE_PROFILES)
*	Contig3656_119720_124089_plus	nuclear transcription factor Y subunit A-3-like	5	C:CCAAT-binding factor complex; F:DNA binding; F:transcription factor activity, sequence-specific DNA binding; P:regulation of transcription, DNA-templated; P:regulation of transcription, DNA-templated	GO:0016602|GO:0003677|GO:0003700|GO:0006355|GO:0045449	-	IPR001289 (PRINTS); IPR001289 (SMART); IPR001289 (PFAM); IPR001289 (PANTHER); PTHR12632:SF8 (PANTHER); IPR018362 (PROSITE_PATTERNS); IPR001289 (PROSITE_PROFILES)
	Contig367_147788_152027_plus	SNAP25 homologous SNAP33	1	F:protein binding	GO:0005515	-	IPR000727 (SMART); G3DSA:1.20.5.110 (GENE3D); G3DSA:1.20.5.110 (GENE3D); PTHR19305 (PANTHER); PTHR19305:SF7 (PANTHER); IPR000727 (PROSITE_PROFILES); SSF58038 (SUPERFAMILY); SSF58038 (SUPERFAMILY)
	Contig367_147818_152027_plus	synaptosomal associated ,	1	F:protein binding	GO:0005515	-	IPR000727 (SMART); G3DSA:1.20.5.110 (GENE3D); G3DSA:1.20.5.110 (GENE3D); PTHR19305 (PANTHER); PTHR19305:SF7 (PANTHER); IPR000727 (PROSITE_PROFILES); SSF58038 (SUPERFAMILY); SSF58038 (SUPERFAMILY)
	Contig367_148013_152027_plus	synaptosomal associated ,	1	F:protein binding	GO:0005515	-	IPR000727 (SMART); G3DSA:1.20.5.110 (GENE3D); G3DSA:1.20.5.110 (GENE3D); PTHR19305 (PANTHER); PTHR19305:SF7 (PANTHER); IPR000727 (PROSITE_PROFILES); SSF58038 (SUPERFAMILY); SSF58038 (SUPERFAMILY)
	Contig3680_228409_230662_plus	stress response NST1	-	-	-	-	Coil (COILS); Coil (COILS); PF13837 (PFAM); PTHR21654 (PANTHER); PTHR21654:SF18 (PANTHER); PTHR21654:SF18 (PANTHER); PTHR21654:SF18 (PANTHER); PTHR21654 (PANTHER)
	Contig3680_228470_230645_plus	stress response NST1	-	-	-	-	Coil (COILS); Coil (COILS); PF13837 (PFAM); PTHR21654:SF18 (PANTHER); PTHR21654 (PANTHER); PTHR21654:SF18 (PANTHER); PTHR21654 (PANTHER); PTHR21654:SF18 (PANTHER)
	Contig373_355456_356626_plus	PREDICTED: uncharacterized protein LOC105640939	-	-	-	-	IPR008511 (PFAM); PTHR31509:SF0 (PANTHER); PTHR31509 (PANTHER); PTHR31509 (PANTHER); NON_CYTOPLASMIC_DOMAIN (PHOBIUS); CYTOPLASMIC_DOMAIN (PHOBIUS); TRANSMEMBRANE (PHOBIUS); TMhelix (TMHMM)
	Contig3747_137913_138534_plus	conserved hypothetical protein	-	-	-	-	IPR008480 (PFAM); PTHR33265 (PANTHER); PTHR33265:SF6 (PANTHER)
*	Contig3776_73628_75610_plus	PREDICTED: uncharacterized protein LOC105641219	-	-	-	-	Coil (COILS); PTHR37392:SF1 (PANTHER); PTHR37392 (PANTHER)
	Contig38_53659_57354_plus	conserved hypothetical protein	-	-	-	-	TRANSMEMBRANE (PHOBIUS); CYTOPLASMIC_DOMAIN (PHOBIUS); NON_CYTOPLASMIC_DOMAIN (PHOBIUS); TMhelix (TMHMM)
	Contig380_203997_216679_plus	cyclic nucleotide-gated ion channel 15	4	F:ion channel activity; P:ion transport; P:transmembrane transport; C:membrane	GO:0016020|GO:0005216|GO:0006811|GO:0055085	-	IPR000595 (SMART); IPR014710 (G3DSA:2.60.120.GENE3D); IPR005821 (PFAM); G3DSA:1.10.287.630 (GENE3D); IPR000595 (PFAM); G3DSA:1.10.287.70 (GENE3D); PTHR10217 (PANTHER); PTHR10217 (PANTHER); PTHR10217:SF538 (PANTHER); CYTOPLASMIC_DOMAIN (PHOBIUS); TRANSMEMBRANE (PHOBIUS); NON_CYTOPLASMIC_DOMAIN (PHOBIUS); NON_CYTOPLASMIC_DOMAIN (PHOBIUS); CYTOPLASMIC_DOMAIN (PHOBIUS); TRANSMEMBRANE (PHOBIUS); TRANS…
	Contig384_65379_71808_plus	leucine-rich repeat-containing ,	1	F:ADP binding	GO:0043531	-	PR00364 (PRINTS); IPR002182 (PFAM); IPR027417 (G3DSA:3.40.50.GENE3D); PTHR11017:SF163 (PANTHER); PTHR11017 (PANTHER); IPR027417 (SUPERFAMILY); IPR011991 (SUPERFAMILY); TMhelix (TMHMM)
	Contig3847_40518_42031_plus	syntaxin-related KNOLLE-like	5	P:vesicle-mediated transport; C:membrane; F:SNAP receptor activity; P:intracellular protein transport; C:intracellular	GO:0016020|GO:0005484|GO:0006886|GO:0016192|GO:0005622	-	IPR000727 (SMART); IPR006011 (SMART); G3DSA:1.20.58.70 (GENE3D); G3DSA:1.20.5.110 (GENE3D); IPR006011 (PFAM); IPR000727 (PFAM); PTHR19957:SF91 (PANTHER); PTHR19957 (PANTHER); IPR006012 (PROSITE_PATTERNS); CYTOPLASMIC_DOMAIN (PHOBIUS); NON_CYTOPLASMIC_DOMAIN (PHOBIUS); TRANSMEMBRANE (PHOBIUS); IPR000727 (PROSITE_PROFILES); IPR010989 (SUPERFAMILY); TMhelix (TMHMM)
	Contig3847_40889_41828_plus	syntaxin, putative	5	P:vesicle-mediated transport; C:membrane; F:SNAP receptor activity; P:intracellular protein transport; C:intracellular	GO:0016020|GO:0005484|GO:0006886|GO:0016192|GO:0005622	-	IPR006011 (SMART); IPR000727 (SMART); IPR000727 (PFAM); IPR006011 (PFAM); G3DSA:1.20.58.70 (GENE3D); G3DSA:1.20.5.110 (GENE3D); PTHR19957 (PANTHER); PTHR19957:SF91 (PANTHER); IPR006012 (PROSITE_PATTERNS); CYTOPLASMIC_DOMAIN (PHOBIUS); TRANSMEMBRANE (PHOBIUS); NON_CYTOPLASMIC_DOMAIN (PHOBIUS); IPR000727 (PROSITE_PROFILES); IPR010989 (SUPERFAMILY); TMhelix (TMHMM)
	Contig3855_113981_115412_plus	hypothetical protein POPTR_0001s30980g	2	F:transferase activity, transferring hexosyl groups; P:metabolic process	GO:0016758|GO:0008152	-	Coil (COILS); Coil (COILS); G3DSA:3.40.50.2000 (GENE3D); IPR002213 (PFAM); IPR002213 (PANTHER); PTHR11926:SF246 (PANTHER); IPR002213 (PROSITE_PATTERNS); SSF53756 (SUPERFAMILY)
	Contig389_293579_297882_plus	phenylalanine ammonia-lyase 1	3	P:L-phenylalanine catabolic process; C:cytoplasm; F:ammonia-lyase activity	GO:0005737|GO:0016841|GO:0006559	-	IPR023144 (G3DSA:1.10.274.GENE3D); IPR024083 (G3DSA:1.10.275.GENE3D); G3DSA:1.20.200.10 (GENE3D); IPR001106 (PFAM); IPR005922 (TIGRFAM); PTHR10362:SF19 (PANTHER); PTHR10362 (PANTHER); IPR022313 (PROSITE_PATTERNS); IPR008948 (SUPERFAMILY)
*	Contig389_300447_305909_plus	Adenosine kinase 2	3	F:adenosine kinase activity; P:purine ribonucleoside salvage; P:purine nucleobase metabolic process	GO:0004001|GO:0006166|GO:0006144	EC:2.7.1.20	IPR001805 (PRINTS); G3DSA:3.30.1110.10 (GENE3D); IPR029056 (G3DSA:3.40.1190.GENE3D); IPR011611 (PFAM); IPR001805 (PTHR10584:PANTHER); PTHR10584 (PANTHER); IPR002173 (PROSITE_PATTERNS); IPR029056 (SUPERFAMILY)
*	Contig389_300450_305909_plus	adenosine kinase,	3	F:adenosine kinase activity; P:purine ribonucleoside salvage; P:purine nucleobase metabolic process	GO:0004001|GO:0006166|GO:0006144	EC:2.7.1.20	IPR001805 (PRINTS); G3DSA:3.30.1110.10 (GENE3D); IPR011611 (PFAM); IPR029056 (G3DSA:3.40.1190.GENE3D); IPR001805 (PTHR10584:PANTHER); PTHR10584 (PANTHER); IPR029056 (SUPERFAMILY)
*	Contig389_300450_305909_plus_variant_1	adenosine kinase,	3	F:adenosine kinase activity; P:purine ribonucleoside salvage; P:purine nucleobase metabolic process	GO:0004001|GO:0006166|GO:0006144	EC:2.7.1.20	IPR001805 (PRINTS); IPR011611 (PFAM); G3DSA:3.30.1110.10 (GENE3D); IPR029056 (G3DSA:3.40.1190.GENE3D); IPR001805 (PTHR10584:PANTHER); PTHR10584 (PANTHER); IPR029056 (SUPERFAMILY)
	Contig39096_3_813_plus	Aspartic ase nepenthesin-1 precursor,	2	F:aspartic-type endopeptidase activity; P:proteolysis	GO:0004190|GO:0006508	EC:3.4.23	IPR032799 (PFAM); IPR021109 (G3DSA:2.40.70.GENE3D); IPR032861 (PFAM); IPR021109 (G3DSA:2.40.70.GENE3D); IPR001461 (PANTHER); PTHR13683:SF259 (PANTHER); IPR021109 (SUPERFAMILY)
	Contig3925_26096_28298_plus	Zinc finger AN1 and C2H2 domain-containing stress-associated 16	1	F:zinc ion binding	GO:0008270	-	IPR015880 (SMART); IPR000058 (SMART); IPR000058 (PFAM); IPR000058 (G3DSA:4.10.1110.GENE3D); PTHR14677:SF14 (PANTHER); PTHR14677 (PANTHER); IPR007087 (PROSITE_PATTERNS); IPR007087 (PROSITE_PATTERNS); IPR000058 (PROSITE_PROFILES); IPR007087 (PROSITE_PROFILES); IPR000058 (PROSITE_PROFILES); IPR007087 (PROSITE_PROFILES); SSF57667 (SUPERFAMILY); SSF118310 (SUPERFAMILY); SSF118310 (SUPERFAMILY)
	Contig3929_109559_113695_plus	probable receptor kinase At5g18500	3	F:ATP binding; F:protein kinase activity; P:protein phosphorylation	GO:0004672|GO:0005524|GO:0006468	-	IPR002290 (SMART); G3DSA:3.30.200.20 (GENE3D); IPR000719 (PFAM); G3DSA:1.10.510.10 (GENE3D); PTHR27001:SF162 (PANTHER); PTHR27001 (PANTHER); IPR017441 (PROSITE_PATTERNS); IPR008271 (PROSITE_PATTERNS); NON_CYTOPLASMIC_DOMAIN (PHOBIUS); CYTOPLASMIC_DOMAIN (PHOBIUS); TRANSMEMBRANE (PHOBIUS); IPR000719 (PROSITE_PROFILES); IPR011009 (SUPERFAMILY); TMhelix (TMHMM)
	Contig3935_36246_42940_plus	MADS-box SVP	7	C:nucleus; F:DNA binding; C:transcription factor complex; F:transcription factor activity, sequence-specific DNA binding; P:regulation of transcription, DNA-templated; F:protein dimerization activity; P:regulation of transcription, DNA-templated	GO:0005634|GO:0003677|GO:0003700|GO:0046983|GO:0006355|GO:0005667|GO:0045449	-	Coil (COILS); Coil (COILS); IPR002100 (PRINTS); IPR002100 (SMART); IPR002100 (PFAM); IPR002487 (PFAM); PTHR11945 (PANTHER); PTHR11945:SF179 (PANTHER); IPR002100 (PROSITE_PATTERNS); NON_CYTOPLASMIC_DOMAIN (PHOBIUS); TRANSMEMBRANE (PHOBIUS); CYTOPLASMIC_DOMAIN (PHOBIUS); IPR002100 (PROSITE_PROFILES); IPR002487 (PROSITE_PROFILES); IPR002100 (SUPERFAMILY); TMhelix (TMHMM)
	Contig3935_36617_42940_plus	MADS-box SVP	7	C:nucleus; F:DNA binding; C:transcription factor complex; F:transcription factor activity, sequence-specific DNA binding; P:regulation of transcription, DNA-templated; F:protein dimerization activity; P:regulation of transcription, DNA-templated	GO:0005634|GO:0003677|GO:0003700|GO:0046983|GO:0006355|GO:0005667|GO:0045449	-	Coil (COILS); Coil (COILS); Coil (COILS); IPR002100 (PRINTS); IPR002100 (SMART); IPR002100 (PFAM); IPR002487 (PFAM); PTHR11945:SF179 (PANTHER); PTHR11945 (PANTHER); IPR002100 (PROSITE_PATTERNS); IPR002100 (PROSITE_PROFILES); IPR002487 (PROSITE_PROFILES); IPR002100 (SUPERFAMILY)
*	Contig3967_8057_10393_plus	cytochrome P450,	4	F:iron ion binding; F:oxidoreductase activity, acting on paired donors, with incorporation or reduction of molecular oxygen; P:oxidation-reduction process; F:heme binding	GO:0005506|GO:0016705|GO:0020037|GO:0055114	-	IPR001128 (PRINTS); IPR002401 (PRINTS); IPR001128 (PFAM); IPR001128 (G3DSA:1.10.630.GENE3D); PTHR24286 (PANTHER); PTHR24286:SF10 (PANTHER); IPR017972 (PROSITE_PATTERNS); SIGNAL_PEPTIDE_H_REGION (PHOBIUS); NON_CYTOPLASMIC_DOMAIN (PHOBIUS); SIGNAL_PEPTIDE (PHOBIUS); SIGNAL_PEPTIDE_N_REGION (PHOBIUS); SIGNAL_PEPTIDE_C_REGION (PHOBIUS); IPR001128 (SUPERFAMILY); TMhelix (TMHMM)
	Contig3992_67268_68776_plus	LURP-one-related 5	-	-	-	-	no IPS match
	Contig39946_23197_25730_plus	sugar transport 14-like	3	F:substrate-specific transmembrane transporter activity; P:transmembrane transport; C:integral component of membrane	GO:0016021|GO:0022891|GO:0055085	-	IPR003663 (PRINTS); IPR005828 (PFAM); G3DSA:1.20.1250.20 (GENE3D); IPR003663 (TIGRFAM); PTHR23500 (PANTHER); PTHR23500:SF14 (PANTHER); IPR005829 (PROSITE_PATTERNS); NON_CYTOPLASMIC_DOMAIN (PHOBIUS); TRANSMEMBRANE (PHOBIUS); TRANSMEMBRANE (PHOBIUS); CYTOPLASMIC_DOMAIN (PHOBIUS); TRANSMEMBRANE (PHOBIUS); CYTOPLASMIC_DOMAIN (PHOBIUS); TRANSMEMBRANE (PHOBIUS); CYTOPLASMIC_DOMAIN (PHOBIUS); NON_CYTOPL…
	Contig39946_23658_25582_plus	sugar transport 14-like	3	F:substrate-specific transmembrane transporter activity; P:transmembrane transport; C:integral component of membrane	GO:0016021|GO:0022891|GO:0055085	-	IPR003663 (PRINTS); IPR005828 (PFAM); IPR003663 (TIGRFAM); G3DSA:1.20.1250.20 (GENE3D); PTHR23500:SF14 (PANTHER); PTHR23500 (PANTHER); IPR005829 (PROSITE_PATTERNS); NON_CYTOPLASMIC_DOMAIN (PHOBIUS); NON_CYTOPLASMIC_DOMAIN (PHOBIUS); TRANSMEMBRANE (PHOBIUS); CYTOPLASMIC_DOMAIN (PHOBIUS); TRANSMEMBRANE (PHOBIUS); TRANSMEMBRANE (PHOBIUS); CYTOPLASMIC_DOMAIN (PHOBIUS); CYTOPLASMIC_DOMAIN (PHOBIUS); T…
	Contig402_216364_218304_plus	TRANSPARENT TESTA 12-like	4	P:drug transmembrane transport; F:antiporter activity; C:membrane; F:drug transmembrane transporter activity	GO:0016020|GO:0015238|GO:0015297|GO:0006855	-	IPR002528 (PFAM); PTHR11206 (PANTHER); PTHR11206:SF79 (PANTHER); TRANSMEMBRANE (PHOBIUS); NON_CYTOPLASMIC_DOMAIN (PHOBIUS); CYTOPLASMIC_DOMAIN (PHOBIUS); NON_CYTOPLASMIC_DOMAIN (PHOBIUS); NON_CYTOPLASMIC_DOMAIN (PHOBIUS); TRANSMEMBRANE (PHOBIUS); TRANSMEMBRANE (PHOBIUS); TRANSMEMBRANE (PHOBIUS); CYTOPLASMIC_DOMAIN (PHOBIUS); TMhelix (TMHMM); TMhelix (TMHMM); TMhelix (TMHMM); TMhelix (TMHMM)
	Contig402_216427_218251_plus	TRANSPARENT TESTA 12-like	4	P:drug transmembrane transport; F:antiporter activity; C:membrane; F:drug transmembrane transporter activity	GO:0016020|GO:0015238|GO:0015297|GO:0006855	-	IPR002528 (PFAM); PTHR11206:SF79 (PANTHER); PTHR11206 (PANTHER); NON_CYTOPLASMIC_DOMAIN (PHOBIUS); TRANSMEMBRANE (PHOBIUS); TRANSMEMBRANE (PHOBIUS); CYTOPLASMIC_DOMAIN (PHOBIUS); CYTOPLASMIC_DOMAIN (PHOBIUS); CYTOPLASMIC_DOMAIN (PHOBIUS); NON_CYTOPLASMIC_DOMAIN (PHOBIUS); NON_CYTOPLASMIC_DOMAIN (PHOBIUS); TRANSMEMBRANE (PHOBIUS); TRANSMEMBRANE (PHOBIUS); TRANSMEMBRANE (PHOBIUS); TMhelix (TMHMM); …
	Contig402_216427_218304_plus	TRANSPARENT TESTA 12-like	4	P:drug transmembrane transport; F:antiporter activity; C:membrane; F:drug transmembrane transporter activity	GO:0016020|GO:0015238|GO:0015297|GO:0006855	-	IPR002528 (PFAM); PTHR11206:SF79 (PANTHER); PTHR11206 (PANTHER); CYTOPLASMIC_DOMAIN (PHOBIUS); TRANSMEMBRANE (PHOBIUS); CYTOPLASMIC_DOMAIN (PHOBIUS); TRANSMEMBRANE (PHOBIUS); CYTOPLASMIC_DOMAIN (PHOBIUS); TRANSMEMBRANE (PHOBIUS); TRANSMEMBRANE (PHOBIUS); NON_CYTOPLASMIC_DOMAIN (PHOBIUS); NON_CYTOPLASMIC_DOMAIN (PHOBIUS); TRANSMEMBRANE (PHOBIUS); NON_CYTOPLASMIC_DOMAIN (PHOBIUS); TMhelix (TMHMM); …
	Contig403_231698_235325_plus	probable WRKY transcription factor 51	5	C:transcription factor complex; F:transcription factor activity, sequence-specific DNA binding; P:regulation of transcription, DNA-templated; F:sequence-specific DNA binding; P:regulation of transcription, DNA-templated	GO:0003700|GO:0043565|GO:0006355|GO:0005667|GO:0045449	-	IPR003657 (SMART); IPR003657 (G3DSA:2.20.25.GENE3D); IPR003657 (PFAM); PTHR31221 (PANTHER); PTHR31221:SF5 (PANTHER); IPR003657 (PROSITE_PROFILES); IPR003657 (SUPERFAMILY)
	Contig4032_178176_180987_plus	hypothetical protein LR48_Vigan303s007400	2	F:nucleotide-sugar transmembrane transporter activity; P:nucleotide-sugar transport	GO:0005338|GO:0015780	-	IPR004853 (PFAM); IPR031089 (PTHR11132:PANTHER); PTHR11132 (PANTHER); TRANSMEMBRANE (PHOBIUS); CYTOPLASMIC_DOMAIN (PHOBIUS); TRANSMEMBRANE (PHOBIUS); TRANSMEMBRANE (PHOBIUS); TRANSMEMBRANE (PHOBIUS); TRANSMEMBRANE (PHOBIUS); NON_CYTOPLASMIC_DOMAIN (PHOBIUS); TRANSMEMBRANE (PHOBIUS); CYTOPLASMIC_DOMAIN (PHOBIUS); NON_CYTOPLASMIC_DOMAIN (PHOBIUS); TRANSMEMBRANE (PHOBIUS); CYTOPLASMIC_DOMAIN (PHOBIU…
	Contig4032_221364_221919_plus	calcium-binding CML38-like	1	F:calcium ion binding	GO:0005509	-	IPR002048 (SMART); IPR011992 (G3DSA:1.10.238.GENE3D); IPR002048 (PFAM); IPR011992 (G3DSA:1.10.238.GENE3D); IPR002048 (PFAM); PTHR10891 (PANTHER); PTHR10891:SF621 (PANTHER); IPR018247 (PROSITE_PATTERNS); IPR018247 (PROSITE_PATTERNS); IPR018247 (PROSITE_PATTERNS); IPR002048 (PROSITE_PROFILES); IPR002048 (PROSITE_PROFILES); IPR002048 (PROSITE_PROFILES); IPR002048 (PROSITE_PROFILES); SignalP-TM (SIGN…
	Contig4055_62021_64713_plus	IQ-DOMAIN 1	1	F:protein binding	GO:0005515	-	IPR000048 (SMART); IPR000048 (PFAM); PTHR32295 (PANTHER); PTHR32295:SF6 (PANTHER); IPR000048 (PROSITE_PROFILES); IPR000048 (PROSITE_PROFILES); IPR027417 (SUPERFAMILY)
	Contig4055_63186_65148_plus	IQ-DOMAIN 1	-	-	-	-	SIGNAL_PEPTIDE_N_REGION (PHOBIUS); NON_CYTOPLASMIC_DOMAIN (PHOBIUS); SIGNAL_PEPTIDE_C_REGION (PHOBIUS); SIGNAL_PEPTIDE (PHOBIUS); SIGNAL_PEPTIDE_H_REGION (PHOBIUS)
*	Contig4055_73953_76146_plus	transcription factor MYB86	1	F:DNA binding	GO:0003677	-	IPR001005 (SMART); IPR001005 (PFAM); IPR009057 (G3DSA:1.10.10.GENE3D); IPR009057 (G3DSA:1.10.10.GENE3D); PTHR10641:SF656 (PANTHER); PTHR10641 (PANTHER); IPR017930 (PROSITE_PROFILES); IPR017930 (PROSITE_PROFILES); IPR009057 (SUPERFAMILY)
*	Contig4055_74284_76044_plus	transcription factor MYB86	1	F:DNA binding	GO:0003677	-	IPR001005 (SMART); IPR001005 (PFAM); IPR009057 (G3DSA:1.10.10.GENE3D); IPR009057 (G3DSA:1.10.10.GENE3D); PTHR10641 (PANTHER); PTHR10641:SF656 (PANTHER); IPR017930 (PROSITE_PROFILES); IPR017930 (PROSITE_PROFILES); IPR009057 (SUPERFAMILY)
	Contig407_292509_294072_plus	BnaC05g03040D	2	F:oxidoreductase activity; P:oxidation-reduction process	GO:0016491|GO:0055114	-	Coil (COILS); IPR027443 (G3DSA:2.60.120.GENE3D); IPR026992 (PFAM); IPR005123 (PFAM); PTHR10209 (PANTHER); PTHR10209:SF193 (PANTHER); IPR005123 (PROSITE_PROFILES); SSF51197 (SUPERFAMILY)
	Contig4096_5587_7068_plus	LOB domain-containing 40	-	-	-	-	no IPS match
	Contig4109_286417_291530_plus	hypothetical protein PRUPE_ppa023462mg	3	C:membrane; P:transport; F:transporter activity	GO:0016020|GO:0005215|GO:0006810	-	IPR000109 (PFAM); PTHR11654:SF146 (PANTHER); IPR000109 (PANTHER); TRANSMEMBRANE (PHOBIUS); TRANSMEMBRANE (PHOBIUS); CYTOPLASMIC_DOMAIN (PHOBIUS); CYTOPLASMIC_DOMAIN (PHOBIUS); TRANSMEMBRANE (PHOBIUS); TRANSMEMBRANE (PHOBIUS); TRANSMEMBRANE (PHOBIUS); NON_CYTOPLASMIC_DOMAIN (PHOBIUS); TRANSMEMBRANE (PHOBIUS); TRANSMEMBRANE (PHOBIUS); TRANSMEMBRANE (PHOBIUS); NON_CYTOPLASMIC_DOMAIN (PHOBIUS); CYTOP…
	Contig4109_287218_291530_plus	hypothetical protein PRUPE_ppa023462mg	3	C:membrane; P:transport; F:transporter activity	GO:0016020|GO:0005215|GO:0006810	-	IPR000109 (PFAM); IPR000109 (PANTHER); PTHR11654:SF146 (PANTHER); TRANSMEMBRANE (PHOBIUS); NON_CYTOPLASMIC_DOMAIN (PHOBIUS); CYTOPLASMIC_DOMAIN (PHOBIUS); TRANSMEMBRANE (PHOBIUS); TRANSMEMBRANE (PHOBIUS); TRANSMEMBRANE (PHOBIUS); CYTOPLASMIC_DOMAIN (PHOBIUS); TRANSMEMBRANE (PHOBIUS); TRANSMEMBRANE (PHOBIUS); NON_CYTOPLASMIC_DOMAIN (PHOBIUS); NON_CYTOPLASMIC_DOMAIN (PHOBIUS); TRANSMEMBRANE (PHOBIU…
	Contig4109_287238_291530_plus	NRT1 PTR FAMILY	3	C:membrane; P:transport; F:transporter activity	GO:0016020|GO:0005215|GO:0006810	-	IPR000109 (PFAM); PTHR11654:SF146 (PANTHER); IPR000109 (PANTHER); CYTOPLASMIC_DOMAIN (PHOBIUS); NON_CYTOPLASMIC_DOMAIN (PHOBIUS); TRANSMEMBRANE (PHOBIUS); NON_CYTOPLASMIC_DOMAIN (PHOBIUS); TRANSMEMBRANE (PHOBIUS); TRANSMEMBRANE (PHOBIUS); NON_CYTOPLASMIC_DOMAIN (PHOBIUS); CYTOPLASMIC_DOMAIN (PHOBIUS); CYTOPLASMIC_DOMAIN (PHOBIUS); CYTOPLASMIC_DOMAIN (PHOBIUS); TRANSMEMBRANE (PHOBIUS); TRANSMEMBRA…
	Contig4116_86007_91820_plus	gi|5915851|sp|Q42569.1|C90A1_ARATH|Q42569	4	F:iron ion binding; F:oxidoreductase activity, acting on paired donors, with incorporation or reduction of molecular oxygen; P:oxidation-reduction process; F:heme binding	GO:0005506|GO:0016705|GO:0020037|GO:0055114	-	IPR001128 (PFAM); IPR001128 (G3DSA:1.10.630.GENE3D); PTHR24286:SF44 (PANTHER); PTHR24286 (PANTHER); TRANSMEMBRANE (PHOBIUS); NON_CYTOPLASMIC_DOMAIN (PHOBIUS); CYTOPLASMIC_DOMAIN (PHOBIUS); IPR001128 (SUPERFAMILY); TMhelix (TMHMM)
	Contig4116_90164_91820_plus	cytochrome P450,	4	F:iron ion binding; F:oxidoreductase activity, acting on paired donors, with incorporation or reduction of molecular oxygen; P:oxidation-reduction process; F:heme binding	GO:0005506|GO:0016705|GO:0020037|GO:0055114	-	IPR001128 (PRINTS); IPR002401 (PRINTS); IPR001128 (PFAM); IPR001128 (G3DSA:1.10.630.GENE3D); PTHR24286:SF44 (PANTHER); PTHR24286 (PANTHER); IPR017972 (PROSITE_PATTERNS); IPR001128 (SUPERFAMILY)
	Contig4117_169066_169850_plus	lipid transfer precursor	2	P:lipid transport; F:lipid binding	GO:0008289|GO:0006869	-	no IPS match
	Contig4122_35601_37371_plus	WOX4a	2	C:nucleus; F:DNA binding	GO:0005634|GO:0003677	-	PTHR24326:SF263 (PANTHER); PTHR24326 (PANTHER)
	Contig413_3187_6645_plus	G-type lectin S-receptor-like serine threonine- kinase RKS1	5	F:ATP binding; P:recognition of pollen; P:serine family amino acid metabolic process; F:protein serine/threonine kinase activity; P:protein phosphorylation	GO:0004674|GO:0005524|GO:0006468|GO:0048544|GO:0009069	EC:2.7.11	IPR001480 (SMART); IPR003609 (SMART); IPR002290 (SMART); IPR001480 (G3DSA:2.90.10.GENE3D); IPR013320 (G3DSA:2.60.120.GENE3D); G3DSA:3.30.200.20 (GENE3D); IPR024171 (PIRSF); IPR003609 (PFAM); IPR001245 (PFAM); IPR000858 (PFAM); IPR001480 (PFAM); G3DSA:1.10.510.10 (GENE3D); PTHR27002:SF84 (PANTHER); PTHR27002 (PANTHER); IPR008271 (PROSITE_PATTERNS); IPR017441 (PROSITE_PATTERNS); NON_CYTOPLASMIC_DOM…
	Contig416_80076_82359_plus	Aquaporin ,	3	C:membrane; P:transport; F:transporter activity	GO:0016020|GO:0005215|GO:0006810	-	IPR000425 (PRINTS); IPR023271 (G3DSA:1.20.1080.GENE3D); IPR000425 (TIGRFAM); IPR000425 (PFAM); PTHR19139:SF144 (PANTHER); IPR000425 (PANTHER); IPR022357 (PROSITE_PATTERNS); NON_CYTOPLASMIC_DOMAIN (PHOBIUS); TRANSMEMBRANE (PHOBIUS); NON_CYTOPLASMIC_DOMAIN (PHOBIUS); CYTOPLASMIC_DOMAIN (PHOBIUS); CYTOPLASMIC_DOMAIN (PHOBIUS); CYTOPLASMIC_DOMAIN (PHOBIUS); NON_CYTOPLASMIC_DOMAIN (PHOBIUS); TRANSMEMB…
	Contig417_110136_116385_plus	hypothetical protein JCGZ_21586	4	F:ATP binding; F:protein binding; F:protein kinase activity; P:protein phosphorylation	GO:0004672|GO:0005515|GO:0005524|GO:0006468	-	SM00365 (SMART); IPR003591 (SMART); IPR002290 (SMART); IPR013210 (PFAM); IPR032675 (G3DSA:3.80.10.GENE3D); G3DSA:3.30.200.20 (GENE3D); IPR000719 (PFAM); IPR032675 (G3DSA:3.80.10.GENE3D); IPR001611 (PFAM); IPR013320 (G3DSA:2.60.120.GENE3D); G3DSA:1.10.510.10 (GENE3D); PTHR27000 (PANTHER); PTHR27000:SF31 (PANTHER); PTHR27000:SF31 (PANTHER); PTHR27000 (PANTHER); IPR008271 (PROSITE_PATTERNS); IPR0174…
	Contig417_110136_116611_plus	hypothetical protein JCGZ_21586	4	F:ATP binding; F:protein binding; F:protein kinase activity; P:protein phosphorylation	GO:0004672|GO:0005515|GO:0005524|GO:0006468	-	IPR002290 (SMART); IPR003591 (SMART); IPR013320 (G3DSA:2.60.120.GENE3D); IPR032675 (G3DSA:3.80.10.GENE3D); G3DSA:3.30.200.20 (GENE3D); IPR000719 (PFAM); IPR001611 (PFAM); G3DSA:1.10.510.10 (GENE3D); IPR032675 (G3DSA:3.80.10.GENE3D); PTHR27000 (PANTHER); PTHR27000:SF31 (PANTHER); IPR008271 (PROSITE_PATTERNS); IPR017441 (PROSITE_PATTERNS); CYTOPLASMIC_DOMAIN (PHOBIUS); TRANSMEMBRANE (PHOBIUS); NON_…
	Contig4190_47779_49304_plus	secoisolariciresinol dehydrogenase-like	2	F:oxidoreductase activity; P:metabolic process	GO:0016491|GO:0008152	-	IPR002347 (PRINTS); IPR002198 (PRINTS); IPR002198 (PFAM); IPR016040 (G3DSA:3.40.50.GENE3D); PTHR24322 (PANTHER); PTHR24322 (PANTHER); PTHR24322:SF601 (PANTHER); PTHR24322:SF601 (PANTHER); IPR020904 (PROSITE_PATTERNS); IPR016040 (SUPERFAMILY)
	Contig4190_60333_61571_plus	secoisolariciresinol dehydrogenase-like	2	F:oxidoreductase activity; P:oxidation-reduction process	GO:0016491|GO:0055114	-	SIGNAL_PEPTIDE_C_REGION (PHOBIUS); SIGNAL_PEPTIDE (PHOBIUS); SIGNAL_PEPTIDE_N_REGION (PHOBIUS); SIGNAL_PEPTIDE_H_REGION (PHOBIUS); NON_CYTOPLASMIC_DOMAIN (PHOBIUS)
	Contig42_285579_287207_plus	conserved hypothetical protein	-	-	-	-	IPR010634 (PFAM); PTHR36057 (PANTHER); PTHR36057:SF1 (PANTHER); IPR012336 (SUPERFAMILY)
	Contig42_285717_287207_plus	conserved hypothetical protein	-	-	-	-	IPR010634 (PFAM); PTHR36057:SF1 (PANTHER); PTHR36057 (PANTHER); IPR012336 (SUPERFAMILY)
	Contig42083_22552_29979_plus	cellulose synthase A catalytic subunit 8 [UDP-forming]	9	F:metal ion binding; C:integral component of membrane; F:cellulose synthase (UDP-forming) activity; P:cellulose biosynthetic process; P:UDP-glucose metabolic process; P:cell wall organization; P:starch metabolic process; C:plasma membrane; P:sucrose metabolic process	GO:0005886|GO:0016021|GO:0016760|GO:0046872|GO:0030244|GO:0071555|GO:0005982|GO:0005985|GO:0006011	EC:2.4.1.12; EC:2.4.1	SIGNAL_PEPTIDE_H_REGION (PHOBIUS); NON_CYTOPLASMIC_DOMAIN (PHOBIUS); SIGNAL_PEPTIDE_C_REGION (PHOBIUS); SIGNAL_PEPTIDE_N_REGION (PHOBIUS); SIGNAL_PEPTIDE (PHOBIUS); SignalP-noTM (SIGNALP_EUK)
	Contig42083_22617_29683_plus	cellulose synthase A catalytic subunit 8 [UDP-forming]	6	C:membrane; F:cellulose synthase (UDP-forming) activity; P:cellulose biosynthetic process; P:UDP-glucose metabolic process; P:starch metabolic process; P:sucrose metabolic process	GO:0016020|GO:0016760|GO:0030244|GO:0005982|GO:0005985|GO:0006011	EC:2.4.1.12; EC:2.4.1	Coil (COILS); IPR027934 (PFAM); IPR013083 (G3DSA:3.30.40.GENE3D); IPR005150 (PFAM); PTHR13301:SF31 (PANTHER); PTHR13301 (PANTHER); TRANSMEMBRANE (PHOBIUS); NON_CYTOPLASMIC_DOMAIN (PHOBIUS); TRANSMEMBRANE (PHOBIUS); TRANSMEMBRANE (PHOBIUS); TRANSMEMBRANE (PHOBIUS); TRANSMEMBRANE (PHOBIUS); NON_CYTOPLASMIC_DOMAIN (PHOBIUS); CYTOPLASMIC_DOMAIN (PHOBIUS); NON_CYTOPLASMIC_DOMAIN (PHOBIUS); TRANSMEMBRA…
	Contig42083_22617_29979_plus	cellulose synthase A catalytic subunit 8 [UDP-forming]-like isoform X1	6	C:membrane; F:cellulose synthase (UDP-forming) activity; P:cellulose biosynthetic process; P:UDP-glucose metabolic process; P:starch metabolic process; P:sucrose metabolic process	GO:0016020|GO:0016760|GO:0030244|GO:0005982|GO:0005985|GO:0006011	EC:2.4.1.12; EC:2.4.1	Coil (COILS); IPR005150 (PFAM); IPR013083 (G3DSA:3.30.40.GENE3D); IPR027934 (PFAM); PTHR13301:SF31 (PANTHER); PTHR13301 (PANTHER); TRANSMEMBRANE (PHOBIUS); CYTOPLASMIC_DOMAIN (PHOBIUS); NON_CYTOPLASMIC_DOMAIN (PHOBIUS); TRANSMEMBRANE (PHOBIUS); CYTOPLASMIC_DOMAIN (PHOBIUS); SSF57850 (SUPERFAMILY)
*	Contig421_200284_201722_plus	LOB domain-containing 1	-	-	-	-	Coil (COILS); IPR004883 (PFAM); PTHR31301 (PANTHER); PTHR31301:SF6 (PANTHER); IPR004883 (PROSITE_PROFILES)
	Contig422_53140_59140_plus	probable CCR4-associated factor 1 homolog 9	2	F:nucleic acid binding; C:nucleus	GO:0005634|GO:0003676	-	IPR012337 (G3DSA:3.30.420.GENE3D); IPR006941 (PFAM); PTHR10797 (PANTHER); PTHR10797:SF3 (PANTHER); IPR012337 (SUPERFAMILY)
	Contig422_56974_61043_plus	hypothetical protein PHAVU_008G026400g	1	P:spindle assembly	GO:0051225	-	NON_CYTOPLASMIC_DOMAIN (PHOBIUS); CYTOPLASMIC_DOMAIN (PHOBIUS); TRANSMEMBRANE (PHOBIUS)
	Contig422_56974_61043_plus_variant_3	PREDICTED: uncharacterized protein LOC105123267	-	-	-	-	NON_CYTOPLASMIC_DOMAIN (PHOBIUS); CYTOPLASMIC_DOMAIN (PHOBIUS); TRANSMEMBRANE (PHOBIUS)
	Contig422_56974_61043_plus_variant_4	gi|765684345|sp|F4IZR5.1|XPO1B_ARATH|F4IZR5	1	P:spindle assembly	GO:0051225	-	NON_CYTOPLASMIC_DOMAIN (PHOBIUS); TRANSMEMBRANE (PHOBIUS); CYTOPLASMIC_DOMAIN (PHOBIUS)
	Contig422_57048_61043_plus	PREDICTED: uncharacterized protein LOC105123267	-	-	-	-	no IPS match
	Contig422_57048_61043_plus_variant_1	PREDICTED: uncharacterized protein LOC105123267	-	-	-	-	no IPS match
	Contig422_57048_61043_plus_variant_2	PREDICTED: uncharacterized protein LOC105123267	-	-	-	-	CYTOPLASMIC_DOMAIN (PHOBIUS); TRANSMEMBRANE (PHOBIUS); NON_CYTOPLASMIC_DOMAIN (PHOBIUS)
	Contig422_57049_61043_plus_variant_1	PREDICTED: uncharacterized protein LOC105123267	-	-	-	-	no IPS match
	Contig422_57049_61043_plus_variant_2	PREDICTED: uncharacterized protein LOC105123267	-	-	-	-	no IPS match
	Contig422_57051_61043_plus	PREDICTED: uncharacterized protein LOC105123267	-	-	-	-	no IPS match
	Contig422_57051_61043_plus_variant_1	PREDICTED: uncharacterized protein LOC105123267	-	-	-	-	no IPS match
	Contig422_57051_61043_plus_variant_3	PREDICTED: uncharacterized protein LOC105123267	-	-	-	-	no IPS match
	Contig422_57051_61043_plus_variant_4	PREDICTED: uncharacterized protein LOC105123267	-	-	-	-	CYTOPLASMIC_DOMAIN (PHOBIUS); TRANSMEMBRANE (PHOBIUS); NON_CYTOPLASMIC_DOMAIN (PHOBIUS)
	Contig4242_163121_165659_plus	Leucoanthocyanidin dioxygenase,	4	P:flavonol biosynthetic process; F:flavonol synthase activity; F:metal ion binding; P:oxidation-reduction process	GO:0045431|GO:0046872|GO:0051555|GO:0055114	EC:1.14.11; EC:1.14.11.23	no IPS match
	Contig4242_163248_165659_plus	Leucoanthocyanidin dioxygenase,	4	P:flavonol biosynthetic process; F:flavonol synthase activity; F:metal ion binding; P:oxidation-reduction process	GO:0045431|GO:0046872|GO:0051555|GO:0055114	EC:1.14.11; EC:1.14.11.23	no IPS match
	Contig4242_163875_165659_plus	Leucoanthocyanidin dioxygenase,	4	P:flavonol biosynthetic process; F:flavonol synthase activity; F:metal ion binding; P:oxidation-reduction process	GO:0045431|GO:0046872|GO:0051555|GO:0055114	EC:1.14.11; EC:1.14.11.23	no IPS match
	Contig4254_63040_66371_plus	NAC transcription factors 76	-	-	-	-	no IPS match
	Contig4254_63067_66033_plus	NAC transcription factors 76	2	F:DNA binding; P:regulation of transcription, DNA-templated	GO:0003677|GO:0006355	-	IPR003441 (PFAM); PTHR31744 (PANTHER); PTHR31744:SF3 (PANTHER); IPR003441 (PROSITE_PROFILES); IPR003441 (SUPERFAMILY)
	Contig4282_25485_29211_plus	Leucine-rich repeat kinase family	4	F:ATP binding; F:protein binding; F:protein kinase activity; P:protein phosphorylation	GO:0004672|GO:0005515|GO:0005524|GO:0006468	-	PR00019 (PRINTS); IPR003591 (SMART); IPR001611 (PFAM); G3DSA:1.10.510.10 (GENE3D); IPR013320 (G3DSA:2.60.120.GENE3D); IPR032675 (G3DSA:3.80.10.GENE3D); IPR001245 (PFAM); G3DSA:3.30.200.20 (GENE3D); IPR001611 (PFAM); PTHR27000 (PANTHER); PTHR27000:SF35 (PANTHER); TRANSMEMBRANE (PHOBIUS); SIGNAL_PEPTIDE_C_REGION (PHOBIUS); NON_CYTOPLASMIC_DOMAIN (PHOBIUS); SIGNAL_PEPTIDE_N_REGION (PHOBIUS); SIGNAL_…
*	Contig4286_43418_48023_plus	gi|82592621|sp|Q38914.2|ANT_ARATH|Q38914	7	C:nucleus; F:DNA binding; C:transcription factor complex; F:transcription factor activity, sequence-specific DNA binding; P:multicellular organismal development; P:regulation of transcription, DNA-templated; P:regulation of transcription, DNA-templated	GO:0005634|GO:0003677|GO:0003700|GO:0006355|GO:0007275|GO:0005667|GO:0045449	-	NON_CYTOPLASMIC_DOMAIN (PHOBIUS); CYTOPLASMIC_DOMAIN (PHOBIUS); TRANSMEMBRANE (PHOBIUS); TMhelix (TMHMM)
*	Contig4286_44297_47865_plus	AP2-like ethylene-responsive transcription factor ANT	-	-	-	-	TRANSMEMBRANE (PHOBIUS); TRANSMEMBRANE (PHOBIUS); NON_CYTOPLASMIC_DOMAIN (PHOBIUS); CYTOPLASMIC_DOMAIN (PHOBIUS); NON_CYTOPLASMIC_DOMAIN (PHOBIUS); TMhelix (TMHMM); TMhelix (TMHMM)
	Contig43_144184_144499_plus	lipid binding ,	-	-	-	-	IPR016140 (SMART); IPR016140 (PFAM); G3DSA:1.10.110.10 (GENE3D); PTHR33122:SF5 (PANTHER); PTHR33122 (PANTHER); SIGNAL_PEPTIDE_C_REGION (PHOBIUS); SIGNAL_PEPTIDE_H_REGION (PHOBIUS); SIGNAL_PEPTIDE_N_REGION (PHOBIUS); NON_CYTOPLASMIC_DOMAIN (PHOBIUS); SIGNAL_PEPTIDE (PHOBIUS); SignalP-TM (SIGNALP_GRAM_POSITIVE); SignalP-noTM (SIGNALP_EUK); IPR016140 (SUPERFAMILY); TMhelix (TMHMM)
	Contig431_138605_139592_plus	ribonucleoside-diphosphate reductase subunit M2	3	F:oxidoreductase activity; P:deoxyribonucleoside diphosphate metabolic process; P:oxidation-reduction process	GO:0016491|GO:0009186|GO:0055114	-	IPR012348 (G3DSA:1.10.620.GENE3D); IPR000358 (PFAM); IPR000358 (PANTHER); IPR030475 (PROSITE_PATTERNS); NON_CYTOPLASMIC_DOMAIN (PHOBIUS); CYTOPLASMIC_DOMAIN (PHOBIUS); TRANSMEMBRANE (PHOBIUS); IPR009078 (SUPERFAMILY)
	Contig4324_243337_244370_plus	chitinase family	2	P:carbohydrate metabolic process; F:hydrolase activity, hydrolyzing O-glycosyl compounds	GO:0004553|GO:0005975	-	no IPS match
	Contig4374_51220_55173_plus	mitogen-activated kinase homolog MMK2-like	5	F:ATP binding; F:MAP kinase activity; P:transmembrane receptor protein serine/threonine kinase signaling pathway; P:serine family amino acid metabolic process; P:protein phosphorylation	GO:0004707|GO:0005524|GO:0006468|GO:0007178|GO:0009069	EC:2.7.11; EC:2.7.11.24	IPR002290 (SMART); G3DSA:1.10.510.10 (GENE3D); G3DSA:3.30.200.20 (GENE3D); IPR000719 (PFAM); PTHR24055 (PANTHER); PTHR24055:SF224 (PANTHER); IPR003527 (PROSITE_PATTERNS); IPR017441 (PROSITE_PATTERNS); IPR008271 (PROSITE_PATTERNS); IPR000719 (PROSITE_PROFILES); IPR011009 (SUPERFAMILY)
	Contig4374_54170_55173_plus	mitogen-activated kinase homolog MMK2-like	6	F:ATP binding; P:MAPK cascade; F:MAP kinase activity; P:transmembrane receptor protein serine/threonine kinase signaling pathway; P:serine family amino acid metabolic process; C:intracellular	GO:0005622|GO:0004707|GO:0005524|GO:0000165|GO:0007178|GO:0009069	EC:2.7.11; EC:2.7.11.24	CYTOPLASMIC_DOMAIN (PHOBIUS); CYTOPLASMIC_DOMAIN (PHOBIUS); TRANSMEMBRANE (PHOBIUS); TRANSMEMBRANE (PHOBIUS); NON_CYTOPLASMIC_DOMAIN (PHOBIUS); TMhelix (TMHMM)
	Contig43987_693_1699_plus	glutathione s-transferase,	4	P:carbohydrate metabolic process; F:lactoylglutathione lyase activity; F:transferase activity; P:pyruvate metabolic process	GO:0004462|GO:0016740|GO:0005975|GO:0006090	EC:4.4.1.5	SIGNAL_PEPTIDE_N_REGION (PHOBIUS); NON_CYTOPLASMIC_DOMAIN (PHOBIUS); SIGNAL_PEPTIDE_C_REGION (PHOBIUS); SIGNAL_PEPTIDE (PHOBIUS); SIGNAL_PEPTIDE_H_REGION (PHOBIUS); SignalP-noTM (SIGNALP_EUK)
	Contig43987_693_1836_plus	glutathione s-transferase,	4	P:carbohydrate metabolic process; F:lactoylglutathione lyase activity; F:transferase activity; P:pyruvate metabolic process	GO:0004462|GO:0016740|GO:0005975|GO:0006090	EC:4.4.1.5	SignalP-TM (SIGNALP_GRAM_POSITIVE)
	Contig45_110636_112070_plus	nematode resistance -like HSPRO2	1	P:defense response	GO:0006952	-	IPR009743 (PFAM); IPR009869 (PFAM); PTHR34795 (PANTHER); SSF140959 (SUPERFAMILY)
	Contig4525_72391_76630_plus	hypothetical protein POPTR_0007s12850g	6	F:copper ion binding; F:oxidoreductase activity; C:mitochondrion; P:isopentenyl diphosphate biosynthetic process, methylerythritol 4-phosphate pathway; P:oxidation-reduction process; P:hydrogen peroxide catabolic process	GO:0005739|GO:0005507|GO:0016491|GO:0019288|GO:0042744|GO:0055114	-	PTHR10668:SF83 (PANTHER); PTHR10668 (PANTHER)
	Contig4525_72391_76630_plus_variant_2	pyridine nucleotide-disulfide oxidoreductase domain-containing 2	-	-	-	-	PTHR10668 (PANTHER); PTHR10668:SF83 (PANTHER)
	Contig4525_72391_76630_plus_variant_5	phytoene dehydrogenase,	-	-	-	-	PTHR10668:SF83 (PANTHER); PTHR10668 (PANTHER)
	Contig4525_72391_76630_plus_variant_6	hypothetical protein POPTR_0007s12850g	6	F:copper ion binding; F:oxidoreductase activity; C:mitochondrion; P:isopentenyl diphosphate biosynthetic process, methylerythritol 4-phosphate pathway; P:oxidation-reduction process; P:hydrogen peroxide catabolic process	GO:0005739|GO:0005507|GO:0016491|GO:0019288|GO:0042744|GO:0055114	-	no IPS match
	Contig4525_72443_76630_plus	hypothetical protein POPTR_0007s12850g	6	F:copper ion binding; F:oxidoreductase activity; C:mitochondrion; P:isopentenyl diphosphate biosynthetic process, methylerythritol 4-phosphate pathway; P:oxidation-reduction process; P:hydrogen peroxide catabolic process	GO:0005739|GO:0005507|GO:0016491|GO:0019288|GO:0042744|GO:0055114	-	PTHR10668:SF83 (PANTHER); PTHR10668 (PANTHER)
	Contig4525_72454_76630_plus	phytoene dehydrogenase,	-	-	-	-	NON_CYTOPLASMIC_DOMAIN (PHOBIUS); CYTOPLASMIC_DOMAIN (PHOBIUS); TRANSMEMBRANE (PHOBIUS)
	Contig4525_72837_76630_plus	hypothetical protein POPTR_0007s12850g	6	F:copper ion binding; F:oxidoreductase activity; C:mitochondrion; P:isopentenyl diphosphate biosynthetic process, methylerythritol 4-phosphate pathway; P:oxidation-reduction process; P:hydrogen peroxide catabolic process	GO:0005739|GO:0005507|GO:0016491|GO:0019288|GO:0042744|GO:0055114	-	PTHR10668 (PANTHER); PTHR10668:SF83 (PANTHER)
*	Contig4531_41633_49083_plus_variant_1	hypothetical protein RCOM_1491960	-	-	-	-	PTHR14009:SF14 (PANTHER); PTHR14009 (PANTHER); CYTOPLASMIC_DOMAIN (PHOBIUS); NON_CYTOPLASMIC_DOMAIN (PHOBIUS); TRANSMEMBRANE (PHOBIUS)
	Contig455_142685_145132_plus	probable WRKY transcription factor 31	5	C:transcription factor complex; F:transcription factor activity, sequence-specific DNA binding; P:regulation of transcription, DNA-templated; F:sequence-specific DNA binding; P:regulation of transcription, DNA-templated	GO:0003700|GO:0043565|GO:0006355|GO:0005667|GO:0045449	-	Coil (COILS); IPR003657 (SMART); IPR003657 (G3DSA:2.20.25.GENE3D); IPR003657 (PFAM); PTHR31429 (PANTHER); PTHR31429:SF10 (PANTHER); IPR003657 (PROSITE_PROFILES); IPR003657 (SUPERFAMILY)
	Contig455_142794_145184_plus	probable WRKY transcription factor 31	5	C:transcription factor complex; F:transcription factor activity, sequence-specific DNA binding; P:regulation of transcription, DNA-templated; F:sequence-specific DNA binding; P:regulation of transcription, DNA-templated	GO:0003700|GO:0043565|GO:0006355|GO:0005667|GO:0045449	-	Coil (COILS); IPR003657 (SMART); IPR003657 (G3DSA:2.20.25.GENE3D); IPR003657 (PFAM); PTHR31429:SF10 (PANTHER); PTHR31429 (PANTHER); IPR003657 (PROSITE_PROFILES); IPR003657 (SUPERFAMILY)
	Contig45810_1759_5123_plus	laccase, putative	5	P:lignin catabolic process; F:copper ion binding; C:apoplast; P:oxidation-reduction process; F:hydroquinone:oxygen oxidoreductase activity	GO:0048046|GO:0005507|GO:0052716|GO:0046274|GO:0055114	EC:1.10.3; EC:1.10.3.2	IPR008972 (G3DSA:2.60.40.GENE3D); IPR001117 (PFAM); IPR008972 (G3DSA:2.60.40.GENE3D); IPR017761 (TIGRFAM); IPR011707 (PFAM); IPR011706 (PFAM); PTHR11709 (PANTHER); PTHR11709:SF22 (PANTHER); SIGNAL_PEPTIDE (PHOBIUS); SIGNAL_PEPTIDE_H_REGION (PHOBIUS); NON_CYTOPLASMIC_DOMAIN (PHOBIUS); SIGNAL_PEPTIDE_C_REGION (PHOBIUS); SIGNAL_PEPTIDE_N_REGION (PHOBIUS); SignalP-noTM (SIGNALP_EUK); IPR008972 (SUPER…
	Contig45810_2127_5123_plus	laccase, putative	5	P:lignin catabolic process; F:copper ion binding; C:apoplast; P:oxidation-reduction process; F:hydroquinone:oxygen oxidoreductase activity	GO:0048046|GO:0005507|GO:0052716|GO:0046274|GO:0055114	EC:1.10.3; EC:1.10.3.2	IPR017761 (TIGRFAM); IPR011707 (PFAM); IPR001117 (PFAM); IPR008972 (G3DSA:2.60.40.GENE3D); IPR008972 (G3DSA:2.60.40.GENE3D); IPR011706 (PFAM); PTHR11709 (PANTHER); PTHR11709:SF22 (PANTHER); NON_CYTOPLASMIC_DOMAIN (PHOBIUS); SIGNAL_PEPTIDE (PHOBIUS); SIGNAL_PEPTIDE_N_REGION (PHOBIUS); SIGNAL_PEPTIDE_H_REGION (PHOBIUS); SIGNAL_PEPTIDE_C_REGION (PHOBIUS); SignalP-noTM (SIGNALP_EUK); IPR008972 (SUPER…
	Contig4586_120132_121443_plus	Aspartic ase nepenthesin-1 precursor,	2	F:aspartic-type endopeptidase activity; P:proteolysis	GO:0004190|GO:0006508	EC:3.4.23	IPR021109 (G3DSA:2.40.70.GENE3D); IPR021109 (G3DSA:2.40.70.GENE3D); IPR032861 (PFAM); IPR032799 (PFAM); PTHR13683:SF259 (PANTHER); IPR001461 (PANTHER); SIGNAL_PEPTIDE_N_REGION (PHOBIUS); NON_CYTOPLASMIC_DOMAIN (PHOBIUS); SIGNAL_PEPTIDE_C_REGION (PHOBIUS); SIGNAL_PEPTIDE (PHOBIUS); SIGNAL_PEPTIDE_H_REGION (PHOBIUS); SignalP-noTM (SIGNALP_EUK); SignalP-TM (SIGNALP_GRAM_POSITIVE); SignalP-noTM (SIGN…
	Contig4586_132581_133562_plus	mitochondrial uncoupling 5-like	2	C:mitochondrial membrane; P:mitochondrial transport	GO:0031966|GO:0006839	-	IPR002030 (PRINTS); IPR018108 (PFAM); IPR023395 (G3DSA:1.50.40.GENE3D); PTHR24089 (PANTHER); PTHR24089 (PANTHER); PTHR24089:SF392 (PANTHER); PTHR24089:SF392 (PANTHER); IPR018108 (PROSITE_PROFILES); IPR018108 (PROSITE_PROFILES); IPR018108 (PROSITE_PROFILES); IPR023395 (SUPERFAMILY)
*	Contig46_205144_212738_plus	PREDICTED: uncharacterized protein LOC105631837	3	F:ATP binding; F:protein kinase activity; P:protein phosphorylation	GO:0004672|GO:0005524|GO:0006468	-	SIGNAL_PEPTIDE_N_REGION (PHOBIUS); SIGNAL_PEPTIDE_C_REGION (PHOBIUS); SIGNAL_PEPTIDE_H_REGION (PHOBIUS); NON_CYTOPLASMIC_DOMAIN (PHOBIUS); SIGNAL_PEPTIDE (PHOBIUS)
*	Contig46_205177_211917_plus	PREDICTED: uncharacterized protein LOC105631837	3	F:ATP binding; F:protein kinase activity; P:protein phosphorylation	GO:0004672|GO:0005524|GO:0006468	-	IPR002290 (SMART); IPR011989 (G3DSA:1.25.10.GENE3D); IPR000719 (PFAM); G3DSA:1.10.510.10 (GENE3D); G3DSA:3.30.200.20 (GENE3D); PTHR22983 (PANTHER); PTHR22983:SF15 (PANTHER); IPR008271 (PROSITE_PATTERNS); IPR017441 (PROSITE_PATTERNS); IPR000719 (PROSITE_PROFILES); IPR011009 (SUPERFAMILY); IPR016024 (SUPERFAMILY)
*	Contig46_205177_211917_plus_variant_1	PREDICTED: uncharacterized protein LOC105631837	3	F:ATP binding; F:protein kinase activity; P:protein phosphorylation	GO:0004672|GO:0005524|GO:0006468	-	IPR002290 (SMART); IPR011989 (G3DSA:1.25.10.GENE3D); G3DSA:3.30.200.20 (GENE3D); IPR000719 (PFAM); G3DSA:1.10.510.10 (GENE3D); PTHR22983 (PANTHER); PTHR22983:SF15 (PANTHER); IPR008271 (PROSITE_PATTERNS); IPR017441 (PROSITE_PATTERNS); IPR000719 (PROSITE_PROFILES); IPR011009 (SUPERFAMILY); IPR016024 (SUPERFAMILY)
*	Contig46_205538_212738_plus	PREDICTED: uncharacterized protein LOC105631837	3	F:ATP binding; F:protein kinase activity; P:protein phosphorylation	GO:0004672|GO:0005524|GO:0006468	-	SIGNAL_PEPTIDE (PHOBIUS); SIGNAL_PEPTIDE_C_REGION (PHOBIUS); NON_CYTOPLASMIC_DOMAIN (PHOBIUS); SIGNAL_PEPTIDE_H_REGION (PHOBIUS); SIGNAL_PEPTIDE_N_REGION (PHOBIUS)
*	Contig46_207076_212738_plus	PREDICTED: uncharacterized protein LOC105631837	3	F:ATP binding; F:protein kinase activity; P:protein phosphorylation	GO:0004672|GO:0005524|GO:0006468	-	IPR002290 (SMART); IPR000719 (PFAM); G3DSA:1.10.510.10 (GENE3D); IPR011989 (G3DSA:1.25.10.GENE3D); PTHR22983:SF15 (PANTHER); PTHR22983 (PANTHER); IPR000719 (PROSITE_PROFILES); IPR016024 (SUPERFAMILY); IPR011009 (SUPERFAMILY)
*	Contig46_207387_211917_plus	PREDICTED: uncharacterized protein LOC105631837	3	F:ATP binding; F:protein kinase activity; P:protein phosphorylation	GO:0004672|GO:0005524|GO:0006468	-	IPR000719 (PFAM); G3DSA:1.10.510.10 (GENE3D); IPR011989 (G3DSA:1.25.10.GENE3D); PTHR22983:SF15 (PANTHER); PTHR22983 (PANTHER); IPR000719 (PROSITE_PROFILES); IPR011009 (SUPERFAMILY); IPR016024 (SUPERFAMILY)
	Contig46_457653_460293_plus	Flavonol synthase flavanone 3-hydroxylase,	2	F:oxidoreductase activity; P:oxidation-reduction process	GO:0016491|GO:0055114	-	IPR026992 (PFAM); IPR027443 (G3DSA:2.60.120.GENE3D); IPR005123 (PFAM); PTHR10209 (PANTHER); PTHR10209:SF169 (PANTHER); IPR005123 (PROSITE_PROFILES); SSF51197 (SUPERFAMILY)
	Contig46_457677_460293_plus	Flavonol synthase flavanone 3-hydroxylase,	2	F:oxidoreductase activity; P:oxidation-reduction process	GO:0016491|GO:0055114	-	IPR026992 (PFAM); IPR005123 (PFAM); IPR027443 (G3DSA:2.60.120.GENE3D); PTHR10209 (PANTHER); PTHR10209:SF169 (PANTHER); IPR005123 (PROSITE_PROFILES); SSF51197 (SUPERFAMILY)
	Contig46_458600_460285_plus	Flavonol synthase flavanone 3-hydroxylase,	2	F:oxidoreductase activity; P:oxidation-reduction process	GO:0016491|GO:0055114	-	IPR005123 (PFAM); IPR026992 (PFAM); IPR027443 (G3DSA:2.60.120.GENE3D); PTHR10209 (PANTHER); PTHR10209:SF169 (PANTHER); IPR005123 (PROSITE_PROFILES); SSF51197 (SUPERFAMILY)
	Contig46117_1139_2712_plus	zinc finger A20 and AN1 domain-containing stress-associated 3	2	F:DNA binding; F:zinc ion binding	GO:0003677|GO:0008270	-	IPR000058 (SMART); IPR002653 (SMART); IPR000058 (PFAM); IPR000058 (G3DSA:4.10.1110.GENE3D); IPR002653 (PFAM); PTHR10634 (PANTHER); IPR000058 (PROSITE_PROFILES); IPR002653 (PROSITE_PROFILES); SSF57716 (SUPERFAMILY); SSF118310 (SUPERFAMILY)
	Contig46117_1187_2712_plus	zinc finger A20 and AN1 domain-containing stress-associated 3	2	F:DNA binding; F:zinc ion binding	GO:0003677|GO:0008270	-	IPR000058 (SMART); IPR002653 (SMART); IPR000058 (PFAM); IPR000058 (G3DSA:4.10.1110.GENE3D); IPR002653 (PFAM); PTHR10634 (PANTHER); IPR000058 (PROSITE_PROFILES); IPR002653 (PROSITE_PROFILES); SSF57716 (SUPERFAMILY); SSF118310 (SUPERFAMILY)
	Contig4612_29109_31001_plus	conserved hypothetical protein	1	C:integral component of membrane	GO:0016021	-	IPR018499 (PFAM); PTHR32191:SF2 (PANTHER); PTHR32191 (PANTHER); IPR018503 (PROSITE_PATTERNS); NON_CYTOPLASMIC_DOMAIN (PHOBIUS); CYTOPLASMIC_DOMAIN (PHOBIUS); TRANSMEMBRANE (PHOBIUS); TRANSMEMBRANE (PHOBIUS); NON_CYTOPLASMIC_DOMAIN (PHOBIUS); TRANSMEMBRANE (PHOBIUS); TRANSMEMBRANE (PHOBIUS); CYTOPLASMIC_DOMAIN (PHOBIUS); NON_CYTOPLASMIC_DOMAIN (PHOBIUS); TMhelix (TMHMM); TMhelix (TMHMM); TMhelix (…
	Contig4627_29989_33668_plus	MLO 6	2	C:integral component of membrane; P:defense response	GO:0016021|GO:0006952	-	IPR004326 (PFAM); PTHR31942:SF29 (PANTHER); PTHR31942 (PANTHER); NON_CYTOPLASMIC_DOMAIN (PHOBIUS); NON_CYTOPLASMIC_DOMAIN (PHOBIUS); CYTOPLASMIC_DOMAIN (PHOBIUS); TRANSMEMBRANE (PHOBIUS); TRANSMEMBRANE (PHOBIUS); TMhelix (TMHMM)
	Contig4627_30007_33612_plus	MLO 12	4	P:response to biotic stimulus; F:calmodulin binding; C:integral component of membrane; P:defense response	GO:0016021|GO:0005516|GO:0006952|GO:0009607	-	no IPS match
	Contig4631_35437_35845_plus	histone -like	3	F:DNA binding; F:protein heterodimerization activity; C:nucleosome	GO:0000786|GO:0003677|GO:0046982	-	IPR000164 (PRINTS); IPR000164 (SMART); IPR009072 (G3DSA:1.10.20.GENE3D); IPR007125 (PFAM); IPR000164 (PANTHER); IPR000164 (PROSITE_PATTERNS); IPR000164 (PROSITE_PATTERNS); IPR009072 (SUPERFAMILY)
	Contig4631_5164_5611_plus	Early nodulin 20 precursor,	-	-	-	-	PTHR36321 (PANTHER); PTHR36321:SF1 (PANTHER); SIGNAL_PEPTIDE_N_REGION (PHOBIUS); SIGNAL_PEPTIDE_H_REGION (PHOBIUS); NON_CYTOPLASMIC_DOMAIN (PHOBIUS); SIGNAL_PEPTIDE_C_REGION (PHOBIUS); SIGNAL_PEPTIDE (PHOBIUS); PS51257 (PROSITE_PROFILES); SignalP-noTM (SIGNALP_GRAM_NEGATIVE); SignalP-noTM (SIGNALP_EUK); SignalP-TM (SIGNALP_GRAM_POSITIVE); TMhelix (TMHMM); TMhelix (TMHMM)
	Contig465_124235_128198_plus	PREDICTED: uncharacterized protein LOC105632300 isoform X1	-	-	-	-	Coil (COILS); IPR007942 (PFAM)
	Contig465_124340_128051_plus	PREDICTED: uncharacterized protein LOC105632300 isoform X1	5	F:zinc ion binding; F:protein binding; F:protein-disulfide reductase activity; P:oxidation-reduction process; P:intracellular signal transduction	GO:0005515|GO:0008270|GO:0047134|GO:0035556|GO:0055114	EC:1.8.1.8	Coil (COILS); IPR002219 (SMART); IPR001965 (SMART); IPR000433 (SMART); IPR007942 (PFAM); IPR011424 (PFAM); G3DSA:3.30.60.20 (GENE3D); PTHR32410 (PANTHER); IPR002219 (PROSITE_PROFILES); SSF57889 (SUPERFAMILY); SSF57889 (SUPERFAMILY); SSF57889 (SUPERFAMILY); SSF57889 (SUPERFAMILY); SSF57889 (SUPERFAMILY); SSF57889 (SUPERFAMILY); SSF57889 (SUPERFAMILY); SSF57889 (SUPERFAMILY)
	Contig465_345189_346041_plus	ethylene-responsive transcription factor 2	5	F:DNA binding; C:transcription factor complex; F:transcription factor activity, sequence-specific DNA binding; P:regulation of transcription, DNA-templated; P:regulation of transcription, DNA-templated	GO:0003677|GO:0003700|GO:0006355|GO:0005667|GO:0045449	-	IPR001471 (PRINTS); IPR001471 (SMART); IPR001471 (PFAM); IPR001471 (G3DSA:3.30.730.GENE3D); PTHR31190 (PANTHER); PTHR31190:SF30 (PANTHER); IPR001471 (PROSITE_PROFILES); IPR016177 (SUPERFAMILY)
	Contig466_341153_344326_plus	hypothetical protein JCGZ_02123	4	F:ATP binding; P:signal transduction; F:transmembrane receptor protein kinase activity; P:protein phosphorylation	GO:0005524|GO:0019199|GO:0006468|GO:0007165	EC:2.7.11	IPR002290 (SMART); G3DSA:3.30.200.20 (GENE3D); IPR000719 (PFAM); G3DSA:1.10.510.10 (GENE3D); IPR031048 (PTHR27001:PANTHER); PTHR27001 (PANTHER); IPR008271 (PROSITE_PATTERNS); IPR000719 (PROSITE_PROFILES); IPR011009 (SUPERFAMILY)
	Contig466_341172_344326_plus	hypothetical protein JCGZ_02123	4	F:ATP binding; P:signal transduction; F:transmembrane receptor protein kinase activity; P:protein phosphorylation	GO:0005524|GO:0019199|GO:0006468|GO:0007165	EC:2.7.11	IPR002290 (SMART); G3DSA:1.10.510.10 (GENE3D); PIRSF000654 (PIRSF); IPR000719 (PFAM); G3DSA:3.30.200.20 (GENE3D); IPR031048 (PTHR27001:PANTHER); PTHR27001 (PANTHER); IPR008271 (PROSITE_PATTERNS); IPR000719 (PROSITE_PROFILES); IPR011009 (SUPERFAMILY)
	Contig466_341172_344326_plus_variant_1	hypothetical protein JCGZ_02123	4	F:ATP binding; P:signal transduction; F:transmembrane receptor protein kinase activity; P:protein phosphorylation	GO:0005524|GO:0019199|GO:0006468|GO:0007165	EC:2.7.11	IPR002290 (SMART); G3DSA:3.30.200.20 (GENE3D); G3DSA:1.10.510.10 (GENE3D); IPR000719 (PFAM); IPR031048 (PTHR27001:PANTHER); PTHR27001 (PANTHER); IPR008271 (PROSITE_PATTERNS); IPR000719 (PROSITE_PROFILES); IPR011009 (SUPERFAMILY)
	Contig466_341175_344326_plus	hypothetical protein JCGZ_02123	4	F:ATP binding; P:signal transduction; F:transmembrane receptor protein kinase activity; P:protein phosphorylation	GO:0005524|GO:0019199|GO:0006468|GO:0007165	EC:2.7.11	IPR002290 (SMART); IPR000719 (PFAM); PIRSF000654 (PIRSF); G3DSA:3.30.200.20 (GENE3D); G3DSA:1.10.510.10 (GENE3D); PTHR27001 (PANTHER); IPR031048 (PTHR27001:PANTHER); IPR008271 (PROSITE_PATTERNS); IPR000719 (PROSITE_PROFILES); IPR011009 (SUPERFAMILY)
	Contig466_341207_343362_plus	hypothetical protein JCGZ_02123	3	F:ATP binding; F:protein kinase activity; P:protein phosphorylation	GO:0004672|GO:0005524|GO:0006468	-	IPR002290 (SMART); G3DSA:1.10.510.10 (GENE3D); IPR013320 (G3DSA:2.60.120.GENE3D); G3DSA:3.30.200.20 (GENE3D); IPR000719 (PFAM); PTHR27001 (PANTHER); PTHR27001:SF70 (PANTHER); IPR008271 (PROSITE_PATTERNS); IPR000719 (PROSITE_PROFILES); IPR011009 (SUPERFAMILY)
	Contig466_341365_344326_plus	hypothetical protein JCGZ_02123	3	F:ATP binding; F:protein kinase activity; P:protein phosphorylation	GO:0004672|GO:0005524|GO:0006468	-	IPR002290 (SMART); G3DSA:1.10.510.10 (GENE3D); IPR000719 (PFAM); G3DSA:3.30.200.20 (GENE3D); IPR013320 (G3DSA:2.60.120.GENE3D); PTHR27001:SF70 (PANTHER); PTHR27001 (PANTHER); IPR008271 (PROSITE_PATTERNS); IPR000719 (PROSITE_PROFILES); IPR011009 (SUPERFAMILY)
	Contig466_341647_344205_plus	hypothetical protein JCGZ_02123	4	F:ATP binding; P:signal transduction; F:transmembrane receptor protein kinase activity; P:protein phosphorylation	GO:0005524|GO:0019199|GO:0006468|GO:0007165	EC:2.7.11	IPR002290 (SMART); IPR013320 (G3DSA:2.60.120.GENE3D); G3DSA:1.10.510.10 (GENE3D); IPR000719 (PFAM); G3DSA:3.30.200.20 (GENE3D); IPR031048 (PTHR27001:PANTHER); PTHR27001 (PANTHER); IPR008271 (PROSITE_PATTERNS); IPR000719 (PROSITE_PROFILES); IPR011009 (SUPERFAMILY)
	Contig466_341647_344326_plus	hypothetical protein JCGZ_02123	3	F:ATP binding; F:protein kinase activity; P:protein phosphorylation	GO:0004672|GO:0005524|GO:0006468	-	IPR002290 (SMART); IPR013320 (G3DSA:2.60.120.GENE3D); IPR000719 (PFAM); G3DSA:1.10.510.10 (GENE3D); G3DSA:3.30.200.20 (GENE3D); PTHR27001 (PANTHER); PTHR27001:SF70 (PANTHER); IPR008271 (PROSITE_PATTERNS); IPR000719 (PROSITE_PROFILES); IPR011009 (SUPERFAMILY)
	Contig4703_4220_6309_plus	cytochrome P450 81E8-like	5	F:iron ion binding; F:oxidoreductase activity, acting on paired donors, with incorporation or reduction of molecular oxygen; P:oxidation-reduction process; F:monooxygenase activity; F:heme binding	GO:0004497|GO:0005506|GO:0016705|GO:0020037|GO:0055114	-	no IPS match
	Contig471_54_1952_plus	hypothetical protein JCGZ_09697	1	F:ATP binding	GO:0005524	-	Coil (COILS); IPR003593 (SMART); IPR003959 (PFAM); IPR027417 (G3DSA:3.40.50.GENE3D); IPR025753 (PFAM); PTHR23070 (PANTHER); PTHR23070:SF5 (PANTHER); IPR003960 (PROSITE_PATTERNS); IPR027417 (SUPERFAMILY)
	Contig471_54_9757_plus	ATP binding ,	1	F:ATP binding	GO:0005524	-	Coil (COILS); Coil (COILS); IPR003593 (SMART); IPR025753 (PFAM); IPR027417 (G3DSA:3.40.50.GENE3D); IPR003959 (PFAM); PTHR23070 (PANTHER); PTHR23070:SF5 (PANTHER); IPR003960 (PROSITE_PATTERNS); IPR003960 (PROSITE_PATTERNS); TRANSMEMBRANE (PHOBIUS); NON_CYTOPLASMIC_DOMAIN (PHOBIUS); CYTOPLASMIC_DOMAIN (PHOBIUS); IPR027417 (SUPERFAMILY); IPR027417 (SUPERFAMILY); IPR027417 (SUPERFAMILY)
	Contig4718_55753_61657_plus	potassium channel KAT3 isoform X2	-	-	-	-	no IPS match
	Contig4718_55784_61657_plus	hypothetical protein CICLE_v10007893mg	3	F:voltage-gated potassium channel activity; P:potassium ion transmembrane transport; C:voltage-gated potassium channel complex	GO:0005249|GO:0071805|GO:0008076	-	IPR000595 (SMART); IPR014710 (G3DSA:2.60.120.GENE3D); IPR000595 (PFAM); G3DSA:1.10.287.630 (GENE3D); PTHR10217 (PANTHER); PTHR10217:SF537 (PANTHER); CYTOPLASMIC_DOMAIN (PHOBIUS); NON_CYTOPLASMIC_DOMAIN (PHOBIUS); TRANSMEMBRANE (PHOBIUS); IPR000595 (PROSITE_PROFILES); IPR018490 (SUPERFAMILY); TMhelix (TMHMM)
	Contig4718_55786_61657_plus	Potassium channel KAT3,	3	F:voltage-gated potassium channel activity; P:potassium ion transmembrane transport; C:voltage-gated potassium channel complex	GO:0005249|GO:0071805|GO:0008076	-	SignalP-TM (SIGNALP_GRAM_POSITIVE)
	Contig4718_55786_61657_plus_variant_1	Potassium channel KAT3,	3	F:voltage-gated potassium channel activity; P:potassium ion transmembrane transport; C:voltage-gated potassium channel complex	GO:0005249|GO:0071805|GO:0008076	-	IPR000595 (SMART); IPR014710 (G3DSA:2.60.120.GENE3D); IPR000595 (PFAM); PTHR10217:SF537 (PANTHER); PTHR10217 (PANTHER); IPR000595 (PROSITE_PROFILES); IPR018490 (SUPERFAMILY)
	Contig4718_56993_61657_plus	Potassium channel KAT3,	3	F:voltage-gated potassium channel activity; P:potassium ion transmembrane transport; C:voltage-gated potassium channel complex	GO:0005249|GO:0071805|GO:0008076	-	no IPS match
	Contig4718_57018_61657_plus	Potassium channel KAT3,	3	F:voltage-gated potassium channel activity; P:potassium ion transmembrane transport; C:voltage-gated potassium channel complex	GO:0005249|GO:0071805|GO:0008076	-	IPR000595 (SMART); G3DSA:1.10.287.630 (GENE3D); IPR000595 (PFAM); IPR014710 (G3DSA:2.60.120.GENE3D); PTHR10217:SF537 (PANTHER); PTHR10217 (PANTHER); NON_CYTOPLASMIC_DOMAIN (PHOBIUS); TRANSMEMBRANE (PHOBIUS); CYTOPLASMIC_DOMAIN (PHOBIUS); IPR000595 (PROSITE_PROFILES); IPR018490 (SUPERFAMILY); TMhelix (TMHMM)
	Contig4770_115669_120220_plus	serine carboxypeptidase-like 35	2	P:proteolysis; F:serine-type carboxypeptidase activity	GO:0004185|GO:0006508	EC:3.4.21; EC:3.4.16	IPR001563 (PFAM); IPR029058 (G3DSA:3.40.50.GENE3D); PTHR11802:SF15 (PANTHER); IPR001563 (PANTHER); IPR018202 (PROSITE_PATTERNS); IPR029058 (SUPERFAMILY)
	Contig4770_119937_121761_plus	Serine carboxypeptidase-like 35	2	P:proteolysis; F:serine-type carboxypeptidase activity	GO:0004185|GO:0006508	EC:3.4.21; EC:3.4.16	IPR001563 (PFAM); IPR029058 (G3DSA:3.40.50.GENE3D); PTHR11802:SF15 (PANTHER); IPR001563 (PANTHER); IPR029058 (SUPERFAMILY); TMhelix (TMHMM)
	Contig4770_81930_105358_plus	serine carboxypeptidase-like 35	2	P:proteolysis; F:serine-type carboxypeptidase activity	GO:0004185|GO:0006508	EC:3.4.21; EC:3.4.16	IPR001563 (PFAM); IPR029058 (G3DSA:3.40.50.GENE3D); PTHR11802:SF15 (PANTHER); IPR001563 (PANTHER); IPR029058 (SUPERFAMILY)
	Contig4770_86197_105358_plus	serine carboxypeptidase-like 35	2	P:proteolysis; F:serine-type carboxypeptidase activity	GO:0004185|GO:0006508	EC:3.4.21; EC:3.4.16	IPR001563 (PRINTS); IPR001563 (PFAM); IPR029058 (G3DSA:3.40.50.GENE3D); IPR001563 (PANTHER); PTHR11802:SF15 (PANTHER); IPR018202 (PROSITE_PATTERNS); IPR029058 (SUPERFAMILY)
	Contig4770_99223_105358_plus	hypothetical protein POPTR_0007s07690g	2	P:proteolysis; F:serine-type carboxypeptidase activity	GO:0004185|GO:0006508	EC:3.4.21; EC:3.4.16	IPR001563 (PRINTS); IPR029058 (G3DSA:3.40.50.GENE3D); IPR001563 (PFAM); PTHR11802:SF15 (PANTHER); IPR001563 (PANTHER); IPR018202 (PROSITE_PATTERNS); NON_CYTOPLASMIC_DOMAIN (PHOBIUS); SIGNAL_PEPTIDE (PHOBIUS); SIGNAL_PEPTIDE_H_REGION (PHOBIUS); SIGNAL_PEPTIDE_N_REGION (PHOBIUS); SIGNAL_PEPTIDE_C_REGION (PHOBIUS); SignalP-noTM (SIGNALP_EUK); SignalP-TM (SIGNALP_GRAM_POSITIVE); IPR029058 (SUPERFAMIL…
	Contig4785_223296_224631_plus	U-box domain-containing 28-like	3	F:ubiquitin-protein transferase activity; F:binding; P:protein ubiquitination	GO:0004842|GO:0005488|GO:0016567	-	IPR003613 (SMART); IPR013083 (G3DSA:3.30.40.GENE3D); IPR011989 (G3DSA:1.25.10.GENE3D); IPR003613 (PFAM); PTHR22849:SF12 (PANTHER); PTHR22849 (PANTHER); IPR003613 (PROSITE_PROFILES); IPR016024 (SUPERFAMILY); SSF57850 (SUPERFAMILY)
	Contig479_47496_50429_plus	UDP-glucose 6-dehydrogenase 1	6	F:NAD binding; F:UDP-glucose 6-dehydrogenase activity; P:oxidation-reduction process; P:starch metabolic process; P:sucrose metabolic process; P:nucleotide metabolic process	GO:0003979|GO:0051287|GO:0055114|GO:0005982|GO:0005985|GO:0009117	EC:1.1.1.22	no IPS match
	Contig479_48662_50102_plus	UDP-glucose 6-dehydrogenase 1	6	F:NAD binding; F:UDP-glucose 6-dehydrogenase activity; P:oxidation-reduction process; P:starch metabolic process; P:sucrose metabolic process; P:nucleotide metabolic process	GO:0003979|GO:0051287|GO:0055114|GO:0005982|GO:0005985|GO:0009117	EC:1.1.1.22	IPR014027 (SMART); IPR017476 (TIGRFAM); IPR001732 (PFAM); IPR014027 (PFAM); IPR016040 (G3DSA:3.40.50.GENE3D); IPR017476 (PIRSF); G3DSA:1.20.5.100 (GENE3D); IPR014026 (PFAM); IPR016040 (G3DSA:3.40.50.GENE3D); IPR028356 (PIRSF); IPR017476 (PANTHER); PTHR11374:SF28 (PANTHER); IPR008927 (SUPERFAMILY); IPR016040 (SUPERFAMILY); IPR014027 (SUPERFAMILY)
	Contig4800_106816_110279_plus	hypothetical protein LR48_Vigan06g044300	1	C:integral component of membrane	GO:0016021	-	IPR002781 (PFAM); PTHR14255 (PANTHER); PTHR14255:SF11 (PANTHER); TRANSMEMBRANE (PHOBIUS); TRANSMEMBRANE (PHOBIUS); NON_CYTOPLASMIC_DOMAIN (PHOBIUS); CYTOPLASMIC_DOMAIN (PHOBIUS); TRANSMEMBRANE (PHOBIUS); SIGNAL_PEPTIDE_H_REGION (PHOBIUS); TRANSMEMBRANE (PHOBIUS); SIGNAL_PEPTIDE (PHOBIUS); SIGNAL_PEPTIDE_N_REGION (PHOBIUS); NON_CYTOPLASMIC_DOMAIN (PHOBIUS); CYTOPLASMIC_DOMAIN (PHOBIUS); CYTOPLASMI…
	Contig4800_134678_139004_plus	cytochrome P450 90B1	4	F:iron ion binding; F:oxidoreductase activity, acting on paired donors, with incorporation or reduction of molecular oxygen; P:oxidation-reduction process; F:heme binding	GO:0005506|GO:0016705|GO:0020037|GO:0055114	-	IPR002401 (PRINTS); IPR001128 (PRINTS); IPR001128 (G3DSA:1.10.630.GENE3D); IPR001128 (PFAM); PTHR24286:SF37 (PANTHER); PTHR24286 (PANTHER); IPR017972 (PROSITE_PATTERNS); TRANSMEMBRANE (PHOBIUS); NON_CYTOPLASMIC_DOMAIN (PHOBIUS); CYTOPLASMIC_DOMAIN (PHOBIUS); TRANSMEMBRANE (PHOBIUS); NON_CYTOPLASMIC_DOMAIN (PHOBIUS); IPR001128 (SUPERFAMILY); TMhelix (TMHMM)
	Contig4800_134737_139004_plus	cytochrome P450 90B1	4	F:iron ion binding; F:oxidoreductase activity, acting on paired donors, with incorporation or reduction of molecular oxygen; P:oxidation-reduction process; F:heme binding	GO:0005506|GO:0016705|GO:0020037|GO:0055114	-	Coil (COILS); IPR001128 (PRINTS); IPR002401 (PRINTS); IPR001128 (PFAM); IPR001128 (G3DSA:1.10.630.GENE3D); PTHR24286 (PANTHER); PTHR24286:SF37 (PANTHER); IPR017972 (PROSITE_PATTERNS); CYTOPLASMIC_DOMAIN (PHOBIUS); TRANSMEMBRANE (PHOBIUS); NON_CYTOPLASMIC_DOMAIN (PHOBIUS); NON_CYTOPLASMIC_DOMAIN (PHOBIUS); TRANSMEMBRANE (PHOBIUS); IPR001128 (SUPERFAMILY); TMhelix (TMHMM)
	Contig4800_134754_139004_plus	cytochrome P450 90B1	4	F:iron ion binding; F:oxidoreductase activity, acting on paired donors, with incorporation or reduction of molecular oxygen; P:oxidation-reduction process; F:heme binding	GO:0005506|GO:0016705|GO:0020037|GO:0055114	-	Coil (COILS); IPR002401 (PRINTS); IPR001128 (PRINTS); IPR001128 (G3DSA:1.10.630.GENE3D); IPR001128 (PFAM); PTHR24286 (PANTHER); PTHR24286:SF37 (PANTHER); IPR017972 (PROSITE_PATTERNS); TRANSMEMBRANE (PHOBIUS); TRANSMEMBRANE (PHOBIUS); NON_CYTOPLASMIC_DOMAIN (PHOBIUS); NON_CYTOPLASMIC_DOMAIN (PHOBIUS); CYTOPLASMIC_DOMAIN (PHOBIUS); IPR001128 (SUPERFAMILY); TMhelix (TMHMM)
	Contig4800_134798_138904_plus	cytochrome P450 90B1	4	F:iron ion binding; F:oxidoreductase activity, acting on paired donors, with incorporation or reduction of molecular oxygen; P:oxidation-reduction process; F:heme binding	GO:0005506|GO:0016705|GO:0020037|GO:0055114	-	IPR001128 (PRINTS); IPR002401 (PRINTS); IPR001128 (PFAM); IPR001128 (G3DSA:1.10.630.GENE3D); PTHR24286 (PANTHER); PTHR24286:SF37 (PANTHER); IPR017972 (PROSITE_PATTERNS); CYTOPLASMIC_DOMAIN (PHOBIUS); NON_CYTOPLASMIC_DOMAIN (PHOBIUS); TRANSMEMBRANE (PHOBIUS); TRANSMEMBRANE (PHOBIUS); NON_CYTOPLASMIC_DOMAIN (PHOBIUS); IPR001128 (SUPERFAMILY); TMhelix (TMHMM)
	Contig4800_172087_175830_plus	random slug 5-like	3	P:transport; C:intracellular; F:transporter activity	GO:0005622|GO:0005215|GO:0006810	-	Coil (COILS); IPR001071 (PRINTS); IPR001251 (SMART); IPR011074 (SMART); IPR011074 (PFAM); IPR001251 (G3DSA:3.40.525.GENE3D); G3DSA:1.10.8.20 (GENE3D); IPR001251 (PFAM); PTHR10174 (PANTHER); PTHR10174:SF149 (PANTHER); SIGNAL_PEPTIDE_N_REGION (PHOBIUS); SIGNAL_PEPTIDE_H_REGION (PHOBIUS); SIGNAL_PEPTIDE (PHOBIUS); SIGNAL_PEPTIDE_C_REGION (PHOBIUS); NON_CYTOPLASMIC_DOMAIN (PHOBIUS); IPR001251 (PROSIT…
	Contig4800_172087_175831_plus	hypothetical protein VIGAN_01334600	3	P:transport; C:intracellular; F:transporter activity	GO:0005622|GO:0005215|GO:0006810	-	Coil (COILS); IPR001071 (PRINTS); IPR011074 (SMART); IPR001251 (SMART); G3DSA:1.10.8.20 (GENE3D); IPR001251 (PFAM); IPR011074 (PFAM); IPR001251 (G3DSA:3.40.525.GENE3D); PTHR10174 (PANTHER); PTHR10174:SF149 (PANTHER); IPR001251 (PROSITE_PROFILES); IPR011074 (SUPERFAMILY); IPR001251 (SUPERFAMILY)
	Contig4800_173120_175831_plus	random slug 5 isoform X1	3	P:transport; C:intracellular; F:transporter activity	GO:0005622|GO:0005215|GO:0006810	-	Coil (COILS); IPR001071 (PRINTS); IPR001251 (SMART); IPR011074 (SMART); G3DSA:1.10.8.20 (GENE3D); IPR001251 (PFAM); IPR011074 (PFAM); IPR001251 (G3DSA:3.40.525.GENE3D); PTHR10174 (PANTHER); PTHR10174:SF149 (PANTHER); IPR001251 (PROSITE_PROFILES); IPR011074 (SUPERFAMILY); IPR001251 (SUPERFAMILY)
*	Contig4800_32389_36254_plus	TPR repeat-containing thioredoxin TTL4-like	2	F:protein binding; P:cell redox homeostasis	GO:0005515|GO:0045454	-	Coil (COILS); IPR019734 (SMART); IPR011990 (PFAM); IPR019734 (PFAM); IPR011990 (G3DSA:1.25.40.GENE3D); IPR013766 (PFAM); IPR012336 (G3DSA:3.40.30.GENE3D); PTHR22904:SF374 (PANTHER); PTHR22904 (PANTHER); SIGNAL_PEPTIDE_H_REGION (PHOBIUS); SIGNAL_PEPTIDE (PHOBIUS); SIGNAL_PEPTIDE_C_REGION (PHOBIUS); NON_CYTOPLASMIC_DOMAIN (PHOBIUS); SIGNAL_PEPTIDE_N_REGION (PHOBIUS); IPR019734 (PROSITE_PROFILES); I…
	Contig4837_188474_193230_plus	ferredoxin-sulfite reductase	5	F:sulfite reductase (ferredoxin) activity; P:sulfur compound metabolic process; P:oxidation-reduction process; F:4 iron, 4 sulfur cluster binding; F:heme binding	GO:0020037|GO:0050311|GO:0051539|GO:0055114|GO:0006790	EC:1.8.7.1	IPR006066 (PRINTS); IPR005117 (PFAM); IPR011787 (TIGRFAM); G3DSA:3.30.413.10 (GENE3D); IPR005117 (G3DSA:3.90.480.GENE3D); IPR006067 (PFAM); PTHR11493 (PANTHER); PTHR11493:SF48 (PANTHER); IPR006066 (PROSITE_PATTERNS); IPR005117 (SUPERFAMILY); SSF56014 (SUPERFAMILY); IPR005117 (SUPERFAMILY); SSF56014 (SUPERFAMILY)
	Contig4837_188610_192927_plus	ferredoxin-sulfite reductase	5	F:sulfite reductase (ferredoxin) activity; P:sulfur compound metabolic process; P:oxidation-reduction process; F:4 iron, 4 sulfur cluster binding; F:heme binding	GO:0020037|GO:0050311|GO:0051539|GO:0055114|GO:0006790	EC:1.8.7.1	IPR006066 (PRINTS); IPR005117 (G3DSA:3.90.480.GENE3D); G3DSA:3.30.413.10 (GENE3D); IPR005117 (PFAM); IPR006067 (PFAM); IPR011787 (TIGRFAM); PTHR11493:SF48 (PANTHER); PTHR11493 (PANTHER); IPR006066 (PROSITE_PATTERNS); IPR005117 (SUPERFAMILY); SSF56014 (SUPERFAMILY); IPR005117 (SUPERFAMILY); SSF56014 (SUPERFAMILY)
	Contig4880_167316_168238_plus	calcium-binding PBP1	1	F:calcium ion binding	GO:0005509	-	IPR002048 (PFAM); IPR011992 (G3DSA:1.10.238.GENE3D); PTHR10891:SF585 (PANTHER); PTHR10891 (PANTHER); IPR018247 (PROSITE_PATTERNS); IPR002048 (PROSITE_PROFILES); IPR011992 (SUPERFAMILY)
	Contig4880_167526_167874_plus	calcium-binding PBP1	1	F:calcium ion binding	GO:0005509	-	IPR011992 (G3DSA:1.10.238.GENE3D); IPR002048 (PFAM); PTHR10891:SF585 (PANTHER); PTHR10891 (PANTHER); IPR018247 (PROSITE_PATTERNS); IPR002048 (PROSITE_PROFILES); IPR011992 (SUPERFAMILY)
*	Contig48937_30606_37649_plus	probable rhamnogalacturonate lyase B isoform X1	3	P:carbohydrate metabolic process; F:catalytic activity; F:carbohydrate binding	GO:0003824|GO:0030246|GO:0005975	-	IPR008979 (G3DSA:2.60.120.GENE3D); IPR029411 (PFAM); IPR010325 (PFAM); IPR014766 (G3DSA:2.60.40.GENE3D); IPR029413 (PFAM); IPR014718 (G3DSA:2.70.98.GENE3D); PTHR32018:SF7 (PANTHER); PTHR32018 (PANTHER); SIGNAL_PEPTIDE_H_REGION (PHOBIUS); SIGNAL_PEPTIDE_N_REGION (PHOBIUS); NON_CYTOPLASMIC_DOMAIN (PHOBIUS); SIGNAL_PEPTIDE_C_REGION (PHOBIUS); SIGNAL_PEPTIDE (PHOBIUS); IPR008979 (SUPERFAMILY); IPR013…
*	Contig48937_32547_37649_plus	probable rhamnogalacturonate lyase B isoform X1	3	P:carbohydrate metabolic process; F:catalytic activity; F:carbohydrate binding	GO:0003824|GO:0030246|GO:0005975	-	IPR014718 (G3DSA:2.70.98.GENE3D); IPR029411 (PFAM); IPR014766 (G3DSA:2.60.40.GENE3D); IPR029413 (PFAM); IPR010325 (PFAM); IPR008979 (G3DSA:2.60.120.GENE3D); PTHR32018 (PANTHER); PTHR32018:SF7 (PANTHER); SIGNAL_PEPTIDE_N_REGION (PHOBIUS); SIGNAL_PEPTIDE_H_REGION (PHOBIUS); SIGNAL_PEPTIDE_C_REGION (PHOBIUS); SIGNAL_PEPTIDE (PHOBIUS); NON_CYTOPLASMIC_DOMAIN (PHOBIUS); IPR013784 (SUPERFAMILY); IPR008…
*	Contig48937_32547_37649_plus_variant_1	probable rhamnogalacturonate lyase B isoform X1	3	P:carbohydrate metabolic process; F:catalytic activity; F:carbohydrate binding	GO:0003824|GO:0030246|GO:0005975	-	IPR014718 (G3DSA:2.70.98.GENE3D); IPR029411 (PFAM); IPR008979 (G3DSA:2.60.120.GENE3D); IPR014766 (G3DSA:2.60.40.GENE3D); IPR010325 (PFAM); IPR029413 (PFAM); PTHR32018:SF7 (PANTHER); PTHR32018 (PANTHER); IPR011013 (SUPERFAMILY); IPR013784 (SUPERFAMILY); IPR008979 (SUPERFAMILY)
*	Contig48937_32602_37649_plus	probable rhamnogalacturonate lyase B isoform X1	3	P:carbohydrate metabolic process; F:catalytic activity; F:carbohydrate binding	GO:0003824|GO:0030246|GO:0005975	-	IPR029411 (PFAM); IPR010325 (PFAM); IPR014718 (G3DSA:2.70.98.GENE3D); IPR029413 (PFAM); IPR014766 (G3DSA:2.60.40.GENE3D); IPR008979 (G3DSA:2.60.120.GENE3D); PTHR32018 (PANTHER); PTHR32018:SF7 (PANTHER); SIGNAL_PEPTIDE_C_REGION (PHOBIUS); SIGNAL_PEPTIDE_H_REGION (PHOBIUS); NON_CYTOPLASMIC_DOMAIN (PHOBIUS); SIGNAL_PEPTIDE (PHOBIUS); SIGNAL_PEPTIDE_N_REGION (PHOBIUS); IPR013784 (SUPERFAMILY); IPR011…
	Contig4920_16475_19024_plus	PREDICTED: uncharacterized protein LOC105642613	1	F:zinc ion binding	GO:0008270	-	no IPS match
	Contig4920_16475_19024_plus_variant_2	PREDICTED: uncharacterized protein LOC105642613	1	F:zinc ion binding	GO:0008270	-	IPR011016 (SMART); IPR013083 (G3DSA:3.30.40.GENE3D); IPR022143 (PFAM); IPR011016 (PFAM); PTHR23012 (PANTHER); PTHR23012:SF93 (PANTHER); IPR011016 (PROSITE_PROFILES); SSF57850 (SUPERFAMILY)
	Contig4920_16475_19024_plus_variant_3	PREDICTED: uncharacterized protein LOC105642613	1	F:zinc ion binding	GO:0008270	-	IPR011016 (SMART); IPR013083 (G3DSA:3.30.40.GENE3D); IPR011016 (PFAM); PTHR23012 (PANTHER); PTHR23012:SF93 (PANTHER); IPR011016 (PROSITE_PROFILES); SSF57850 (SUPERFAMILY)
	Contig4920_16475_19024_plus_variant_4	PREDICTED: uncharacterized protein LOC105642613	1	F:zinc ion binding	GO:0008270	-	IPR011016 (SMART); IPR013083 (G3DSA:3.30.40.GENE3D); IPR011016 (PFAM); IPR022143 (PFAM); PTHR23012:SF93 (PANTHER); PTHR23012 (PANTHER); IPR011016 (PROSITE_PROFILES); SSF57850 (SUPERFAMILY)
	Contig49562_96_942_plus	hypothetical protein JCGZ_25442	2	F:magnesium ion binding; F:terpene synthase activity	GO:0000287|GO:0010333	-	IPR008949 (G3DSA:1.10.600.GENE3D); IPR005630 (PFAM); PTHR31225 (PANTHER); PTHR31225:SF15 (PANTHER); IPR008949 (SUPERFAMILY)
	Contig4965_75863_82344_plus	PREDICTED: uncharacterized protein LOC105645055	-	-	-	-	PTHR34567 (PANTHER); PTHR34567:SF2 (PANTHER)
	Contig4965_79413_82559_plus	PREDICTED: uncharacterized protein LOC105645055	-	-	-	-	PTHR34567:SF2 (PANTHER); PTHR34567 (PANTHER); TRANSMEMBRANE (PHOBIUS); NON_CYTOPLASMIC_DOMAIN (PHOBIUS); CYTOPLASMIC_DOMAIN (PHOBIUS); TMhelix (TMHMM)
	Contig4968_57983_61250_plus	Rop guanine nucleotide exchange factor,	2	P:regulation of GTPase activity; F:Rho guanyl-nucleotide exchange factor activity	GO:0005089|GO:0043087	-	IPR005512 (PFAM); PTHR33101 (PANTHER); PTHR33101:SF4 (PANTHER); IPR005512 (PROSITE_PROFILES)
	Contig4968_58320_61121_plus	rop guanine nucleotide exchange factor 5	2	P:regulation of GTPase activity; F:Rho guanyl-nucleotide exchange factor activity	GO:0005089|GO:0043087	-	IPR005512 (PFAM); PTHR33101:SF4 (PANTHER); PTHR33101 (PANTHER); IPR005512 (PROSITE_PROFILES)
	Contig497_99155_103386_plus	respiratory burst oxidase D	7	F:peroxidase activity; F:oxidoreductase activity, acting on NAD(P)H, oxygen as acceptor; P:response to oxidative stress; F:calcium ion binding; P:obsolete peroxidase reaction; C:membrane; P:oxidation-reduction process	GO:0016020|GO:0004601|GO:0005509|GO:0050664|GO:0055114|GO:0006804|GO:0006979	EC:1.11.1.7	IPR000778 (PRINTS); G3DSA:2.40.30.10 (GENE3D); IPR013130 (PFAM); IPR013121 (PFAM); IPR013623 (PFAM); G3DSA:3.40.50.80 (GENE3D); IPR011992 (G3DSA:1.10.238.GENE3D); IPR013112 (PFAM); PTHR11972:SF73 (PANTHER); PTHR11972:SF73 (PANTHER); PTHR11972 (PANTHER); PTHR11972 (PANTHER); IPR018247 (PROSITE_PATTERNS); TRANSMEMBRANE (PHOBIUS); NON_CYTOPLASMIC_DOMAIN (PHOBIUS); CYTOPLASMIC_DOMAIN (PHOBIUS); TRANS…
	Contig4970_28679_55049_plus	Xylem serine ase 1 precursor,	2	P:proteolysis; F:serine-type endopeptidase activity	GO:0004252|GO:0006508	EC:3.4.21	IPR015500 (PRINTS); IPR000209 (G3DSA:3.40.50.GENE3D); IPR000209 (PFAM); IPR010259 (PFAM); PTHR10795:SF394 (PANTHER); IPR015500 (PANTHER); IPR015500 (PANTHER); PTHR10795:SF394 (PANTHER); IPR023828 (PROSITE_PATTERNS); IPR023828 (PROSITE_PATTERNS); IPR023828 (PROSITE_PATTERNS); IPR000209 (SUPERFAMILY); IPR000209 (SUPERFAMILY); IPR000209 (SUPERFAMILY)
	Contig4970_28679_55656_plus	Xylem serine ase 1 precursor,	2	P:proteolysis; F:serine-type endopeptidase activity	GO:0004252|GO:0006508	EC:3.4.21	IPR015500 (PRINTS); IPR000209 (PFAM); IPR000209 (G3DSA:3.40.50.GENE3D); IPR010259 (PFAM); PTHR10795:SF394 (PANTHER); PTHR10795:SF394 (PANTHER); IPR015500 (PANTHER); IPR023828 (PROSITE_PATTERNS); IPR023828 (PROSITE_PATTERNS); IPR023828 (PROSITE_PATTERNS); IPR000209 (SUPERFAMILY); IPR000209 (SUPERFAMILY); IPR000209 (SUPERFAMILY)
	Contig4970_56327_57939_plus	PREDICTED: uncharacterized protein LOC105630941	-	-	-	-	PTHR31852 (PANTHER); PTHR31852:SF44 (PANTHER); TRANSMEMBRANE (PHOBIUS); CYTOPLASMIC_DOMAIN (PHOBIUS); NON_CYTOPLASMIC_DOMAIN (PHOBIUS); TMhelix (TMHMM)
	Contig4984_17560_22634_plus	PREDICTED: uncharacterized protein LOC105647814	-	-	-	-	PTHR34064:SF5 (PANTHER); PTHR34064 (PANTHER); TRANSMEMBRANE (PHOBIUS); NON_CYTOPLASMIC_DOMAIN (PHOBIUS); CYTOPLASMIC_DOMAIN (PHOBIUS); TMhelix (TMHMM)
	Contig4984_17560_22634_plus_variant_1	PREDICTED: uncharacterized protein LOC105647814	-	-	-	-	PTHR34064 (PANTHER); PTHR34064:SF5 (PANTHER)
	Contig4984_17992_21846_plus	PREDICTED: uncharacterized protein LOC105647814	-	-	-	-	PTHR34064:SF5 (PANTHER); PTHR34064 (PANTHER)
	Contig4994_142382_146692_plus	phosphomannomutase isoform X1	5	C:cytoplasm; F:phosphomannomutase activity; P:GDP-mannose biosynthetic process; P:mannose metabolic process; P:fructose metabolic process	GO:0005737|GO:0004615|GO:0009298|GO:0006000|GO:0006013	EC:5.4.2.8	IPR023214 (G3DSA:3.40.50.GENE3D); IPR006379 (TIGRFAM); IPR005002 (PFAM); IPR005002 (PANTHER); IPR023214 (SUPERFAMILY)
	Contig4994_142382_146692_plus_variant_1	PREDICTED: phosphomannomutase	5	C:cytoplasm; F:phosphomannomutase activity; P:GDP-mannose biosynthetic process; P:mannose metabolic process; P:fructose metabolic process	GO:0005737|GO:0004615|GO:0009298|GO:0006000|GO:0006013	EC:5.4.2.8	IPR006379 (TIGRFAM); IPR023214 (G3DSA:3.40.50.GENE3D); IPR005002 (PFAM); IPR005002 (PANTHER); IPR023214 (SUPERFAMILY)
	Contig4994_142473_146511_plus	PREDICTED: phosphomannomutase	5	C:cytoplasm; F:phosphomannomutase activity; P:GDP-mannose biosynthetic process; P:mannose metabolic process; P:fructose metabolic process	GO:0005737|GO:0004615|GO:0009298|GO:0006000|GO:0006013	EC:5.4.2.8	IPR023214 (G3DSA:3.40.50.GENE3D); IPR006379 (TIGRFAM); IPR005002 (PFAM); IPR005002 (PANTHER); CYTOPLASMIC_DOMAIN (PHOBIUS); TRANSMEMBRANE (PHOBIUS); NON_CYTOPLASMIC_DOMAIN (PHOBIUS); IPR023214 (SUPERFAMILY)
	Contig4994_142473_146692_plus	PREDICTED: phosphomannomutase	5	C:cytoplasm; F:phosphomannomutase activity; P:GDP-mannose biosynthetic process; P:mannose metabolic process; P:fructose metabolic process	GO:0005737|GO:0004615|GO:0009298|GO:0006000|GO:0006013	EC:5.4.2.8	IPR005002 (PFAM); IPR006379 (TIGRFAM); IPR005002 (PANTHER); IPR023214 (SUPERFAMILY)
	Contig4994_142473_146692_plus_variant_1	gi|122194124|sp|Q1W374.1|PMM_WHEAT|Q1W374_variant_1	5	C:cytoplasm; F:phosphomannomutase activity; P:GDP-mannose biosynthetic process; P:mannose metabolic process; P:fructose metabolic process	GO:0005737|GO:0004615|GO:0009298|GO:0006000|GO:0006013	EC:5.4.2.8	IPR023214 (G3DSA:3.40.50.GENE3D); IPR006379 (TIGRFAM); IPR005002 (PFAM); IPR005002 (PANTHER); IPR023214 (SUPERFAMILY)
	Contig500_140115_143588_plus	hypothetical protein JCGZ_21655	3	F:metal ion binding; F:oxidoreductase activity, acting on paired donors, with incorporation or reduction of molecular oxygen, 2-oxoglutarate as one donor, and incorporation of one atom each of oxygen into both donors; P:oxidation-reduction process	GO:0016706|GO:0046872|GO:0055114	EC:1.14.11	no IPS match
	Contig500_140115_143588_plus_variant_1	hypothetical protein JCGZ_21655	3	F:metal ion binding; F:oxidoreductase activity, acting on paired donors, with incorporation or reduction of molecular oxygen, 2-oxoglutarate as one donor, and incorporation of one atom each of oxygen into both donors; P:oxidation-reduction process	GO:0016706|GO:0046872|GO:0055114	EC:1.14.11	no IPS match
	Contig500_140115_144492_plus	hypothetical protein JCGZ_21655	2	F:oxidoreductase activity; P:oxidation-reduction process	GO:0016491|GO:0055114	-	IPR005123 (PFAM); IPR027443 (G3DSA:2.60.120.GENE3D); IPR026992 (PFAM); PTHR10209 (PANTHER); PTHR10209:SF168 (PANTHER); IPR005123 (PROSITE_PROFILES); SSF51197 (SUPERFAMILY)
	Contig5000_49544_50864_plus	1-aminocyclopropane-1-carboxylate oxidase	2	F:oxidoreductase activity; P:oxidation-reduction process	GO:0016491|GO:0055114	-	Coil (COILS); IPR027443 (G3DSA:2.60.120.GENE3D); IPR026992 (PFAM); IPR005123 (PFAM); PTHR10209:SF103 (PANTHER); PTHR10209 (PANTHER); IPR005123 (PROSITE_PROFILES); SSF51197 (SUPERFAMILY)
	Contig51_123695_133691_plus	DNA (cytosine-5)-methyltransferase CMT3	3	F:methyltransferase activity; F:chromatin binding; C:chromatin	GO:0003682|GO:0008168|GO:0000785	-	IPR001525 (PRINTS); IPR000953 (SMART); IPR001025 (SMART); IPR029063 (PFAM); IPR029063 (G3DSA:3.40.50.GENE3D); IPR023780 (PFAM); G3DSA:3.90.120.10 (GENE3D); IPR001025 (PFAM); G3DSA:2.40.50.40 (GENE3D); PTHR10629 (PANTHER); PTHR10629:SF28 (PANTHER); PTHR10629 (PANTHER); IPR018117 (PROSITE_PATTERNS); IPR001525 (PROSITE_PROFILES); IPR001025 (PROSITE_PROFILES); IPR000953 (PROSITE_PROFILES); IPR016197 …
	Contig51_123793_133691_plus	DNA (cytosine-5)-methyltransferase CMT3	1	F:methyltransferase activity	GO:0008168	-	IPR001525 (PRINTS); IPR000953 (SMART); IPR029063 (G3DSA:3.40.50.GENE3D); IPR023780 (PFAM); IPR029063 (PFAM); G3DSA:2.40.50.40 (GENE3D); G3DSA:3.90.120.10 (GENE3D); PTHR10629:SF28 (PANTHER); PTHR10629 (PANTHER); IPR018117 (PROSITE_PATTERNS); IPR000953 (PROSITE_PROFILES); IPR001525 (PROSITE_PROFILES); IPR029063 (SUPERFAMILY); IPR016197 (SUPERFAMILY)
	Contig51_123940_133691_plus	DNA (cytosine-5)-methyltransferase CMT3	3	F:methyltransferase activity; F:chromatin binding; C:chromatin	GO:0003682|GO:0008168|GO:0000785	-	IPR001525 (PRINTS); IPR001025 (SMART); IPR000953 (SMART); IPR001025 (PFAM); IPR023780 (PFAM); IPR029063 (G3DSA:3.40.50.GENE3D); G3DSA:2.40.50.40 (GENE3D); G3DSA:3.90.120.10 (GENE3D); IPR029063 (PFAM); PTHR10629:SF28 (PANTHER); PTHR10629:SF28 (PANTHER); PTHR10629 (PANTHER); PTHR10629 (PANTHER); IPR018117 (PROSITE_PATTERNS); NON_CYTOPLASMIC_DOMAIN (PHOBIUS); TRANSMEMBRANE (PHOBIUS); TRANSMEMBRANE (…
	Contig5147_103114_111281_plus	KH domain-containing At1g09660 At1g09670 isoform X2	1	F:RNA binding	GO:0003723	-	IPR004087 (SMART); IPR004088 (G3DSA:3.30.1370.GENE3D); IPR032377 (PFAM); PTHR11208:SF48 (PANTHER); PTHR11208 (PANTHER); IPR004088 (SUPERFAMILY)
	Contig5147_103135_111281_plus	KH domain-containing At1g09660 At1g09670 isoform X1	1	F:RNA binding	GO:0003723	-	IPR004087 (SMART); IPR032377 (PFAM); IPR004088 (G3DSA:3.30.1370.GENE3D); PTHR11208 (PANTHER); PTHR11208:SF48 (PANTHER); IPR004088 (SUPERFAMILY)
	Contig5147_103136_111281_plus	KH domain-containing At1g09660 At1g09670 isoform X1	1	F:RNA binding	GO:0003723	-	IPR004087 (SMART); IPR032377 (PFAM); IPR004088 (G3DSA:3.30.1370.GENE3D); PTHR11208:SF48 (PANTHER); PTHR11208 (PANTHER); IPR004088 (SUPERFAMILY)
	Contig5147_94275_111281_plus	KH domain-containing At1g09660 At1g09670 isoform X2	1	F:RNA binding	GO:0003723	-	IPR004087 (SMART); IPR004088 (G3DSA:3.30.1370.GENE3D); IPR032377 (PFAM); PTHR11208:SF48 (PANTHER); PTHR11208 (PANTHER); IPR004088 (SUPERFAMILY)
	Contig5157_10624_15207_plus	G-type lectin S-receptor-like serine threonine- kinase At1g61370	5	F:ATP binding; P:recognition of pollen; P:serine family amino acid metabolic process; F:protein serine/threonine kinase activity; P:protein phosphorylation	GO:0004674|GO:0005524|GO:0006468|GO:0048544|GO:0009069	EC:2.7.11	IPR002290 (SMART); IPR003609 (SMART); IPR001480 (SMART); IPR013320 (G3DSA:2.60.120.GENE3D); IPR024171 (PIRSF); IPR021820 (PFAM); IPR000858 (PFAM); IPR001480 (G3DSA:2.90.10.GENE3D); G3DSA:3.30.200.20 (GENE3D); IPR001245 (PFAM); IPR001480 (PFAM); G3DSA:1.10.510.10 (GENE3D); IPR003609 (PFAM); PTHR27002 (PANTHER); PTHR27002:SF84 (PANTHER); IPR008271 (PROSITE_PATTERNS); TRANSMEMBRANE (PHOBIUS); CYTOPL…
	Contig5157_10624_15207_plus_variant_1	G-type lectin S-receptor-like serine threonine- kinase At1g61370	5	F:ATP binding; P:recognition of pollen; P:serine family amino acid metabolic process; F:protein serine/threonine kinase activity; P:protein phosphorylation	GO:0004674|GO:0005524|GO:0006468|GO:0048544|GO:0009069	EC:2.7.11	IPR003609 (SMART); IPR001480 (SMART); IPR002290 (SMART); G3DSA:3.30.200.20 (GENE3D); IPR001480 (G3DSA:2.90.10.GENE3D); IPR001480 (PFAM); IPR013320 (G3DSA:2.60.120.GENE3D); IPR000858 (PFAM); G3DSA:1.10.510.10 (GENE3D); IPR003609 (PFAM); IPR024171 (PIRSF); IPR001245 (PFAM); IPR021820 (PFAM); PTHR27002:SF84 (PANTHER); PTHR27002 (PANTHER); IPR008271 (PROSITE_PATTERNS); SIGNAL_PEPTIDE_C_REGION (PHOBIU…
	Contig5157_10919_26074_plus	G-type lectin S-receptor-like serine threonine- kinase At1g61370	5	F:ATP binding; P:recognition of pollen; P:serine family amino acid metabolic process; F:protein serine/threonine kinase activity; P:protein phosphorylation	GO:0004674|GO:0005524|GO:0006468|GO:0048544|GO:0009069	EC:2.7.11	IPR001480 (SMART); IPR003609 (SMART); IPR002290 (SMART); G3DSA:3.30.200.20 (GENE3D); IPR013320 (G3DSA:2.60.120.GENE3D); IPR024171 (PIRSF); IPR001480 (PFAM); IPR003609 (PFAM); IPR000858 (PFAM); G3DSA:1.10.510.10 (GENE3D); IPR001480 (G3DSA:2.90.10.GENE3D); IPR001245 (PFAM); PTHR27002 (PANTHER); PTHR27002:SF84 (PANTHER); IPR008271 (PROSITE_PATTERNS); TRANSMEMBRANE (PHOBIUS); SIGNAL_PEPTIDE (PHOBIUS)…
	Contig5157_19740_26074_plus	S-locus-specific glyco S6 precursor,	4	F:ATP binding; P:recognition of pollen; F:protein kinase activity; P:protein phosphorylation	GO:0004672|GO:0005524|GO:0006468|GO:0048544	-	IPR003609 (SMART); IPR001480 (SMART); IPR002290 (SMART); IPR001480 (PFAM); IPR000858 (PFAM); IPR001245 (PFAM); IPR003609 (PFAM); G3DSA:3.30.200.20 (GENE3D); G3DSA:1.10.510.10 (GENE3D); IPR001480 (G3DSA:2.90.10.GENE3D); PTHR27002 (PANTHER); IPR008271 (PROSITE_PATTERNS); NON_CYTOPLASMIC_DOMAIN (PHOBIUS); SIGNAL_PEPTIDE (PHOBIUS); SIGNAL_PEPTIDE_H_REGION (PHOBIUS); SIGNAL_PEPTIDE_C_REGION (PHOBIUS);…
	Contig5194_70447_71894_plus	LOB domain-containing ,	-	-	-	-	IPR004883 (PFAM); PTHR31304 (PANTHER); PTHR31304:SF6 (PANTHER); IPR004883 (PROSITE_PROFILES)
	Contig521_254072_264370_plus	beta-glucosidase 13-like	2	P:carbohydrate metabolic process; F:hydrolase activity, hydrolyzing O-glycosyl compounds	GO:0004553|GO:0005975	-	IPR001360 (PRINTS); IPR013781 (G3DSA:3.20.20.GENE3D); IPR001360 (PFAM); PTHR10353:SF81 (PANTHER); IPR001360 (PANTHER); IPR018120 (PROSITE_PATTERNS); IPR018120 (PROSITE_PATTERNS); SIGNAL_PEPTIDE_H_REGION (PHOBIUS); SIGNAL_PEPTIDE (PHOBIUS); NON_CYTOPLASMIC_DOMAIN (PHOBIUS); SIGNAL_PEPTIDE_N_REGION (PHOBIUS); SIGNAL_PEPTIDE_C_REGION (PHOBIUS); IPR017853 (SUPERFAMILY)
	Contig521_254072_264370_plus_variant_1	beta-glucosidase 13-like	2	P:carbohydrate metabolic process; F:hydrolase activity, hydrolyzing O-glycosyl compounds	GO:0004553|GO:0005975	-	IPR001360 (PRINTS); IPR013781 (G3DSA:3.20.20.GENE3D); IPR001360 (PFAM); PTHR10353:SF81 (PANTHER); IPR001360 (PANTHER); IPR018120 (PROSITE_PATTERNS); IPR018120 (PROSITE_PATTERNS); NON_CYTOPLASMIC_DOMAIN (PHOBIUS); SIGNAL_PEPTIDE_H_REGION (PHOBIUS); SIGNAL_PEPTIDE_C_REGION (PHOBIUS); SIGNAL_PEPTIDE (PHOBIUS); SIGNAL_PEPTIDE_N_REGION (PHOBIUS); SignalP-TM (SIGNALP_EUK); IPR017853 (SUPERFAMILY); TMhe…
	Contig521_254072_279927_plus	beta-glucosidase 12	2	P:carbohydrate metabolic process; F:hydrolase activity, hydrolyzing O-glycosyl compounds	GO:0004553|GO:0005975	-	IPR001360 (PRINTS); IPR013781 (G3DSA:3.20.20.GENE3D); IPR013781 (G3DSA:3.20.20.GENE3D); IPR001360 (PFAM); IPR001360 (PANTHER); PTHR10353:SF81 (PANTHER); IPR018120 (PROSITE_PATTERNS); IPR018120 (PROSITE_PATTERNS); IPR018120 (PROSITE_PATTERNS); IPR018120 (PROSITE_PATTERNS); IPR018120 (PROSITE_PATTERNS); SIGNAL_PEPTIDE_C_REGION (PHOBIUS); SIGNAL_PEPTIDE_H_REGION (PHOBIUS); NON_CYTOPLASMIC_DOMAIN (PH…
	Contig521_254073_264370_plus	beta-glucosidase 12-like	2	P:carbohydrate metabolic process; F:hydrolase activity, hydrolyzing O-glycosyl compounds	GO:0004553|GO:0005975	-	IPR001360 (PRINTS); IPR001360 (PFAM); IPR013781 (G3DSA:3.20.20.GENE3D); IPR001360 (PANTHER); PTHR10353:SF81 (PANTHER); IPR018120 (PROSITE_PATTERNS); IPR018120 (PROSITE_PATTERNS); SIGNAL_PEPTIDE (PHOBIUS); SIGNAL_PEPTIDE_C_REGION (PHOBIUS); SIGNAL_PEPTIDE_H_REGION (PHOBIUS); NON_CYTOPLASMIC_DOMAIN (PHOBIUS); SIGNAL_PEPTIDE_N_REGION (PHOBIUS); IPR017853 (SUPERFAMILY)
	Contig521_260813_264370_plus	beta-glucosidase 13-like	2	P:carbohydrate metabolic process; F:hydrolase activity, hydrolyzing O-glycosyl compounds	GO:0004553|GO:0005975	-	IPR001360 (PRINTS); IPR013781 (G3DSA:3.20.20.GENE3D); IPR001360 (PFAM); IPR001360 (PANTHER); PTHR10353:SF81 (PANTHER); IPR018120 (PROSITE_PATTERNS); IPR018120 (PROSITE_PATTERNS); NON_CYTOPLASMIC_DOMAIN (PHOBIUS); SIGNAL_PEPTIDE (PHOBIUS); SIGNAL_PEPTIDE_C_REGION (PHOBIUS); SIGNAL_PEPTIDE_H_REGION (PHOBIUS); SIGNAL_PEPTIDE_N_REGION (PHOBIUS); SignalP-noTM (SIGNALP_EUK); IPR017853 (SUPERFAMILY)
	Contig521_291311_298360_plus	beta-glucosidase 17-like	2	P:carbohydrate metabolic process; F:hydrolase activity, hydrolyzing O-glycosyl compounds	GO:0004553|GO:0005975	-	IPR001360 (PRINTS); IPR013781 (G3DSA:3.20.20.GENE3D); IPR001360 (PFAM); PTHR10353:SF37 (PANTHER); IPR001360 (PANTHER); IPR018120 (PROSITE_PATTERNS); IPR017853 (SUPERFAMILY); IPR017853 (SUPERFAMILY)
	Contig521_291311_300277_plus	beta-glucosidase 17-like	2	P:carbohydrate metabolic process; F:hydrolase activity, hydrolyzing O-glycosyl compounds	GO:0004553|GO:0005975	-	IPR013781 (G3DSA:3.20.20.GENE3D); IPR001360 (PFAM); IPR001360 (PANTHER); TRANSMEMBRANE (PHOBIUS); CYTOPLASMIC_DOMAIN (PHOBIUS); NON_CYTOPLASMIC_DOMAIN (PHOBIUS); IPR017853 (SUPERFAMILY); TMhelix (TMHMM)
	Contig521_307633_310478_plus	beta-glucosidase, putative	2	P:carbohydrate metabolic process; F:hydrolase activity, hydrolyzing O-glycosyl compounds	GO:0004553|GO:0005975	-	IPR001360 (PFAM); IPR013781 (G3DSA:3.20.20.GENE3D); IPR001360 (PANTHER); IPR017853 (SUPERFAMILY)
	Contig521_307633_310478_plus_variant_1	beta-glucosidase, putative	2	P:carbohydrate metabolic process; F:hydrolase activity, hydrolyzing O-glycosyl compounds	GO:0004553|GO:0005975	-	IPR013781 (G3DSA:3.20.20.GENE3D); IPR001360 (PFAM); IPR001360 (PANTHER); IPR017853 (SUPERFAMILY)
	Contig521_307649_310478_plus	beta-glucosidase, putative	2	P:carbohydrate metabolic process; F:hydrolase activity, hydrolyzing O-glycosyl compounds	GO:0004553|GO:0005975	-	IPR001360 (PRINTS); IPR001360 (PFAM); IPR013781 (G3DSA:3.20.20.GENE3D); IPR001360 (PANTHER); IPR017853 (SUPERFAMILY)
	Contig521_307666_310478_plus	beta-glucosidase, putative	2	P:carbohydrate metabolic process; F:hydrolase activity, hydrolyzing O-glycosyl compounds	GO:0004553|GO:0005975	-	IPR013781 (G3DSA:3.20.20.GENE3D); IPR001360 (PFAM); IPR001360 (PANTHER); NON_CYTOPLASMIC_DOMAIN (PHOBIUS); CYTOPLASMIC_DOMAIN (PHOBIUS); TRANSMEMBRANE (PHOBIUS); IPR017853 (SUPERFAMILY)
	Contig521_307666_310478_plus_variant_1	hypothetical protein JCGZ_16703	2	P:carbohydrate metabolic process; F:hydrolase activity, hydrolyzing O-glycosyl compounds	GO:0004553|GO:0005975	-	IPR013781 (G3DSA:3.20.20.GENE3D); IPR001360 (PFAM); IPR001360 (PANTHER); PTHR10353:SF37 (PANTHER); IPR017853 (SUPERFAMILY)
	Contig521_307688_309877_plus	beta-glucosidase, putative	2	P:carbohydrate metabolic process; F:hydrolase activity, hydrolyzing O-glycosyl compounds	GO:0004553|GO:0005975	-	IPR013781 (G3DSA:3.20.20.GENE3D); IPR001360 (PFAM); IPR001360 (PANTHER); IPR017853 (SUPERFAMILY)
	Contig521_307688_310478_plus	beta-glucosidase, putative	2	P:carbohydrate metabolic process; F:hydrolase activity, hydrolyzing O-glycosyl compounds	GO:0004553|GO:0005975	-	IPR001360 (PFAM); IPR013781 (G3DSA:3.20.20.GENE3D); IPR001360 (PANTHER); IPR017853 (SUPERFAMILY)
	Contig5237_107892_109615_plus	WUSCHEL-related homeobox 4-like	1	F:DNA binding	GO:0003677	-	IPR001356 (PFAM); IPR009057 (G3DSA:1.10.10.GENE3D); PTHR24326:SF263 (PANTHER); PTHR24326 (PANTHER); IPR001356 (PROSITE_PROFILES); IPR009057 (SUPERFAMILY)
	Contig5237_108200_109615_plus	WUSCHEL-related homeobox 4-like	1	F:DNA binding	GO:0003677	-	IPR001356 (PFAM); IPR009057 (G3DSA:1.10.10.GENE3D); PTHR24326:SF263 (PANTHER); PTHR24326 (PANTHER); IPR001356 (PROSITE_PROFILES); IPR009057 (SUPERFAMILY)
*	Contig5282_12330_13810_plus	probable xyloglucan glycosyltransferase 12	-	-	-	-	no IPS match
	Contig5288_5047_9502_plus	ubiquitin- ligase,	2	P:metabolic process; F:ligase activity	GO:0016874|GO:0008152	-	IPR006456 (PFAM); IPR006456 (TIGRFAM); PTHR31948 (PANTHER); IPR006456 (PRODOM); IPR006456 (PROSITE_PROFILES)
	Contig5288_5163_8164_plus	ubiquitin- ligase,	1	F:protein binding	GO:0005515	-	IPR006566 (PFAM); IPR001810 (PFAM); IPR032675 (G3DSA:3.80.10.GENE3D); PTHR32212 (PANTHER); PTHR32212:SF132 (PANTHER); IPR001810 (PROSITE_PROFILES); IPR001810 (SUPERFAMILY); IPR032675 (SUPERFAMILY)
	Contig5288_5320_9502_plus	ubiquitin- ligase,	2	P:metabolic process; F:ligase activity	GO:0016874|GO:0008152	-	IPR006456 (PFAM); IPR006456 (TIGRFAM); PTHR31948 (PANTHER); IPR006456 (PRODOM); IPR006456 (PROSITE_PROFILES)
	Contig532_76490_81046_plus	copper-transporting atpase p-type,	5	F:nucleotide binding; F:copper ion binding; F:cation-transporting ATPase activity; C:integral component of membrane; P:metal ion transport	GO:0016021|GO:0000166|GO:0005507|GO:0019829|GO:0030001	EC:3.6.1; EC:3.6.1.3; EC:3.6.1.15	IPR001757 (PRINTS); PR00942 (PRINTS); PF00702 (PFAM); IPR008250 (G3DSA:2.70.150.GENE3D); IPR006122 (TIGRFAM); G3DSA:3.30.70.100 (GENE3D); IPR001757 (TIGRFAM); IPR023214 (G3DSA:3.40.50.GENE3D); IPR006121 (PFAM); IPR008250 (PFAM); G3DSA:3.30.70.100 (GENE3D); IPR023299 (G3DSA:3.40.1110.GENE3D); IPR027256 (TIGRFAM); PTHR24093:SF315 (PANTHER); PTHR24093 (PANTHER); IPR017969 (PROSITE_PATTERNS); IPR0179…
	Contig535_43196_45966_plus	PREDICTED: uncharacterized protein LOC105642104	-	-	-	-	Coil (COILS); Coil (COILS); PTHR35493 (PANTHER); PTHR35493:SF1 (PANTHER)
*	Contig5357_138354_141733_plus	CRIB domain-containing RIC10-like	-	-	-	-	IPR000095 (SMART); IPR000095 (PFAM); IPR000095 (G3DSA:3.90.810.GENE3D); PTHR23177 (PANTHER); PTHR23177:SF8 (PANTHER); IPR000095 (PROSITE_PROFILES)
*	Contig5357_138430_141733_plus	CRIB domain-containing RIC10-like	-	-	-	-	IPR000095 (SMART); IPR000095 (PFAM); IPR000095 (G3DSA:3.90.810.GENE3D); PTHR23177 (PANTHER); PTHR23177:SF8 (PANTHER); IPR000095 (PROSITE_PROFILES)
*	Contig5357_138945_141733_plus	CRIB domain-containing RIC10-like	-	-	-	-	IPR000095 (SMART); IPR000095 (PFAM); IPR000095 (G3DSA:3.90.810.GENE3D); PTHR23177 (PANTHER); PTHR23177:SF8 (PANTHER); IPR000095 (PROSITE_PROFILES)
*	Contig5357_139170_141583_plus	CRIB domain-containing RIC10-like	-	-	-	-	IPR000095 (SMART); IPR000095 (PFAM); IPR000095 (G3DSA:3.90.810.GENE3D); PTHR23177 (PANTHER); PTHR23177:SF8 (PANTHER); IPR000095 (PROSITE_PROFILES)
	Contig5380_22966_26874_plus	G-type lectin S-receptor-like serine threonine- kinase B120 isoform X2	6	F:ATP binding; F:protein binding; P:recognition of pollen; P:serine family amino acid metabolic process; F:protein serine/threonine kinase activity; P:protein phosphorylation	GO:0004674|GO:0005515|GO:0005524|GO:0006468|GO:0048544|GO:0009069	EC:2.7.11	IPR001480 (SMART); IPR002290 (SMART); IPR001245 (PFAM); IPR000858 (PFAM); IPR013320 (G3DSA:2.60.120.GENE3D); G3DSA:1.10.510.10 (GENE3D); IPR001480 (PFAM); IPR003609 (PFAM); IPR001480 (G3DSA:2.90.10.GENE3D); IPR021820 (PFAM); G3DSA:3.30.200.20 (GENE3D); IPR024171 (PIRSF); PTHR27002:SF66 (PANTHER); PTHR27002:SF66 (PANTHER); PTHR27002 (PANTHER); PTHR27002 (PANTHER); IPR017441 (PROSITE_PATTERNS); IPR…
	Contig5380_22966_27254_plus	G-type lectin S-receptor-like serine threonine- kinase B120 isoform X1	-	-	-	-	CYTOPLASMIC_DOMAIN (PHOBIUS); NON_CYTOPLASMIC_DOMAIN (PHOBIUS); TRANSMEMBRANE (PHOBIUS); TMhelix (TMHMM)
	Contig5380_22966_27254_plus_variant_1	G-type lectin S-receptor-like serine threonine- kinase B120 isoform X2	6	F:ATP binding; F:protein binding; P:recognition of pollen; P:serine family amino acid metabolic process; F:protein serine/threonine kinase activity; P:protein phosphorylation	GO:0004674|GO:0005515|GO:0005524|GO:0006468|GO:0048544|GO:0009069	EC:2.7.11	IPR002290 (SMART); IPR001480 (SMART); IPR000858 (PFAM); IPR001480 (PFAM); IPR001480 (G3DSA:2.90.10.GENE3D); IPR001245 (PFAM); IPR013320 (G3DSA:2.60.120.GENE3D); IPR024171 (PIRSF); IPR003609 (PFAM); G3DSA:1.10.510.10 (GENE3D); G3DSA:3.30.200.20 (GENE3D); PTHR27002 (PANTHER); PTHR27002 (PANTHER); PTHR27002:SF66 (PANTHER); IPR008271 (PROSITE_PATTERNS); IPR017441 (PROSITE_PATTERNS); TRANSMEMBRANE (PH…
	Contig5380_22966_27254_plus_variant_2	G-type lectin S-receptor-like serine threonine- kinase B120 isoform X1	-	-	-	-	CYTOPLASMIC_DOMAIN (PHOBIUS); TRANSMEMBRANE (PHOBIUS); NON_CYTOPLASMIC_DOMAIN (PHOBIUS); TMhelix (TMHMM)
	Contig5380_22966_27254_plus_variant_3	G-type lectin S-receptor-like serine threonine- kinase B120 isoform X1	-	-	-	-	NON_CYTOPLASMIC_DOMAIN (PHOBIUS); CYTOPLASMIC_DOMAIN (PHOBIUS); TRANSMEMBRANE (PHOBIUS); TMhelix (TMHMM)
	Contig5433_21053_22528_plus	unnamed protein product	1	F:DNA binding	GO:0003677	-	IPR001005 (SMART); IPR001005 (PFAM); IPR009057 (G3DSA:1.10.10.GENE3D); IPR009057 (G3DSA:1.10.10.GENE3D); PTHR10641 (PANTHER); PTHR10641:SF507 (PANTHER); IPR017930 (PROSITE_PROFILES); IPR017930 (PROSITE_PROFILES); IPR009057 (SUPERFAMILY)
*	Contig5436_31342_100393_plus	UDP-glycosyltransferase 74E2-like	2	F:transferase activity, transferring hexosyl groups; P:metabolic process	GO:0016758|GO:0008152	-	IPR002213 (PFAM); G3DSA:3.40.50.2000 (GENE3D); PTHR11926:SF271 (PANTHER); IPR002213 (PANTHER); IPR002213 (PROSITE_PATTERNS); SSF53756 (SUPERFAMILY)
*	Contig5436_87037_100129_plus	UDP-glycosyltransferase 74E1-like	2	F:transferase activity, transferring hexosyl groups; P:metabolic process	GO:0016758|GO:0008152	-	IPR002213 (PFAM); G3DSA:3.40.50.2000 (GENE3D); IPR002213 (PANTHER); PTHR11926:SF271 (PANTHER); IPR002213 (PROSITE_PATTERNS); NON_CYTOPLASMIC_DOMAIN (PHOBIUS); TRANSMEMBRANE (PHOBIUS); CYTOPLASMIC_DOMAIN (PHOBIUS); SSF53756 (SUPERFAMILY); SSF53756 (SUPERFAMILY)
*	Contig5436_87037_100393_plus	UDP-glycosyltransferase 74E1-like	2	F:transferase activity, transferring hexosyl groups; P:metabolic process	GO:0016758|GO:0008152	-	IPR002213 (PFAM); G3DSA:3.40.50.2000 (GENE3D); PTHR11926:SF271 (PANTHER); IPR002213 (PANTHER); CYTOPLASMIC_DOMAIN (PHOBIUS); TRANSMEMBRANE (PHOBIUS); NON_CYTOPLASMIC_DOMAIN (PHOBIUS); SSF53756 (SUPERFAMILY)
	Contig5460_55977_61995_plus	acyl synthetase,	2	F:catalytic activity; P:metabolic process	GO:0003824|GO:0008152	-	G3DSA:3.40.50.980 (GENE3D); IPR000873 (PFAM); G3DSA:3.40.50.980 (GENE3D); PTHR24096:SF134 (PANTHER); PTHR24096 (PANTHER); IPR020845 (PROSITE_PATTERNS); SSF56801 (SUPERFAMILY)
	Contig5460_55981_61901_plus	long chain acyl- synthetase 2	2	F:catalytic activity; P:metabolic process	GO:0003824|GO:0008152	-	G3DSA:2.30.38.10 (GENE3D); G3DSA:3.40.50.980 (GENE3D); G3DSA:3.40.50.980 (GENE3D); IPR000873 (PFAM); PTHR24096 (PANTHER); PTHR24096:SF134 (PANTHER); IPR020845 (PROSITE_PATTERNS); SSF56801 (SUPERFAMILY)
	Contig5460_76367_78267_plus	F-box and wd40 domain ,	1	F:protein binding	GO:0005515	-	IPR020472 (PRINTS); IPR001680 (SMART); IPR015943 (G3DSA:2.130.10.GENE3D); IPR015943 (G3DSA:2.130.10.GENE3D); IPR001680 (PFAM); PTHR22844 (PANTHER); PTHR22844:SF145 (PANTHER); IPR001680 (PROSITE_PROFILES); IPR001680 (PROSITE_PROFILES); IPR001680 (PROSITE_PROFILES); IPR017986 (PROSITE_PROFILES); IPR001680 (PROSITE_PROFILES); IPR017986 (SUPERFAMILY)
	Contig5496_156516_158069_plus	sigma factor sigb regulation rsbq,	2	P:strigolactone biosynthetic process; P:secondary shoot formation	GO:0010223|GO:1901601	-	IPR000073 (PFAM); IPR029058 (G3DSA:3.40.50.GENE3D); PTHR10992 (PANTHER); IPR031143 (PTHR10992:PANTHER); IPR029058 (SUPERFAMILY)
	Contig5511_39855_43317_plus	hypothetical protein POPTR_0008s04130g	2	P:proteolysis; F:serine-type carboxypeptidase activity	GO:0004185|GO:0006508	EC:3.4.21; EC:3.4.16	IPR001563 (PRINTS); IPR001563 (PFAM); IPR029058 (G3DSA:3.40.50.GENE3D); PTHR11802:SF44 (PANTHER); IPR001563 (PANTHER); IPR018202 (PROSITE_PATTERNS); IPR018202 (PROSITE_PATTERNS); NON_CYTOPLASMIC_DOMAIN (PHOBIUS); SIGNAL_PEPTIDE_N_REGION (PHOBIUS); SIGNAL_PEPTIDE (PHOBIUS); SIGNAL_PEPTIDE_C_REGION (PHOBIUS); SIGNAL_PEPTIDE_H_REGION (PHOBIUS); SignalP-noTM (SIGNALP_GRAM_NEGATIVE); SignalP-TM (SIGNA…
	Contig5550_11502_13047_plus	3-ketoacyl- synthase 4-like	3	F:transferase activity, transferring acyl groups other than amino-acyl groups; C:membrane; P:fatty acid biosynthetic process	GO:0016020|GO:0016747|GO:0006633	-	IPR012392 (PIRSF); IPR013601 (PFAM); IPR016039 (G3DSA:3.40.47.GENE3D); IPR013747 (PFAM); IPR016039 (G3DSA:3.40.47.GENE3D); IPR012392 (PANTHER); PTHR31561:SF15 (PANTHER); TRANSMEMBRANE (PHOBIUS); CYTOPLASMIC_DOMAIN (PHOBIUS); NON_CYTOPLASMIC_DOMAIN (PHOBIUS); TRANSMEMBRANE (PHOBIUS); CYTOPLASMIC_DOMAIN (PHOBIUS); IPR016039 (SUPERFAMILY); IPR016039 (SUPERFAMILY); TMhelix (TMHMM); TMhelix (TMHMM); T…
	Contig5550_90061_92600_plus	probable WRKY transcription factor 75	-	-	-	-	CYTOPLASMIC_DOMAIN (PHOBIUS); TRANSMEMBRANE (PHOBIUS); NON_CYTOPLASMIC_DOMAIN (PHOBIUS); TMhelix (TMHMM)
	Contig5550_90370_92600_plus	probable WRKY transcription factor 75	-	-	-	-	TRANSMEMBRANE (PHOBIUS); NON_CYTOPLASMIC_DOMAIN (PHOBIUS); CYTOPLASMIC_DOMAIN (PHOBIUS); TMhelix (TMHMM)
	Contig5588_77817_82982_plus	phosphatase 2C family	3	F:protein serine/threonine phosphatase activity; C:protein serine/threonine phosphatase complex; P:protein dephosphorylation	GO:0004722|GO:0006470|GO:0008287	EC:3.1.3.16; EC:3.1; EC:3.1.3.41	no IPS match
	Contig5588_77817_82982_plus_variant_1	protein phosphatase, putative	3	F:protein serine/threonine phosphatase activity; C:protein serine/threonine phosphatase complex; P:protein dephosphorylation	GO:0004722|GO:0006470|GO:0008287	EC:3.1.3.16; EC:3.1; EC:3.1.3.41	PTHR13832:SF25 (PANTHER); IPR015655 (PANTHER)
	Contig5588_77817_83391_plus	protein phosphatase, putative	3	F:protein serine/threonine phosphatase activity; C:protein serine/threonine phosphatase complex; P:protein dephosphorylation	GO:0004722|GO:0006470|GO:0008287	EC:3.1.3.16; EC:3.1; EC:3.1.3.41	IPR001932 (SMART); IPR001932 (G3DSA:3.60.40.GENE3D); IPR001932 (PFAM); IPR015655 (PANTHER); PTHR13832:SF25 (PANTHER); IPR001932 (PROSITE_PROFILES); IPR001932 (SUPERFAMILY)
	Contig5588_81137_82982_plus	probable phosphatase 2C 12	-	-	-	-	no IPS match
	Contig56_270998_274954_plus	F-box kelch-repeat SKIP11-like	1	F:protein binding	GO:0005515	-	IPR006652 (SMART); IPR006652 (PFAM); IPR015916 (G3DSA:2.130.10.GENE3D); PTHR24413:SF138 (PANTHER); PTHR24413 (PANTHER); SIGNAL_PEPTIDE_C_REGION (PHOBIUS); SIGNAL_PEPTIDE_N_REGION (PHOBIUS); SIGNAL_PEPTIDE_H_REGION (PHOBIUS); SIGNAL_PEPTIDE (PHOBIUS); NON_CYTOPLASMIC_DOMAIN (PHOBIUS); PS51257 (PROSITE_PROFILES); SSF117281 (SUPERFAMILY)
	Contig56_271066_274079_plus	F-box kelch-repeat SKIP11-like	-	-	-	-	no IPS match
	Contig5618_84719_87750_plus	probable WRKY transcription factor 47	5	C:transcription factor complex; F:transcription factor activity, sequence-specific DNA binding; P:regulation of transcription, DNA-templated; F:sequence-specific DNA binding; P:regulation of transcription, DNA-templated	GO:0003700|GO:0043565|GO:0006355|GO:0005667|GO:0045449	-	Coil (COILS); IPR003657 (SMART); IPR003657 (G3DSA:2.20.25.GENE3D); IPR003657 (PFAM); PTHR31429:SF6 (PANTHER); PTHR31429 (PANTHER); IPR003657 (PROSITE_PROFILES); IPR003657 (SUPERFAMILY)
	Contig563_470067_471349_plus	PREDICTED: uncharacterized protein LOC105643442	-	-	-	-	PTHR33306:SF1 (PANTHER); PTHR33306 (PANTHER); TRANSMEMBRANE (PHOBIUS); NON_CYTOPLASMIC_DOMAIN (PHOBIUS); NON_CYTOPLASMIC_DOMAIN (PHOBIUS); CYTOPLASMIC_DOMAIN (PHOBIUS); TRANSMEMBRANE (PHOBIUS); TRANSMEMBRANE (PHOBIUS); CYTOPLASMIC_DOMAIN (PHOBIUS); TMhelix (TMHMM); TMhelix (TMHMM); TMhelix (TMHMM)
	Contig563_470181_470541_plus	PREDICTED: uncharacterized protein LOC105643442	-	-	-	-	PTHR33306:SF1 (PANTHER); PTHR33306 (PANTHER); CYTOPLASMIC_DOMAIN (PHOBIUS); TRANSMEMBRANE (PHOBIUS); NON_CYTOPLASMIC_DOMAIN (PHOBIUS); CYTOPLASMIC_DOMAIN (PHOBIUS); NON_CYTOPLASMIC_DOMAIN (PHOBIUS); TRANSMEMBRANE (PHOBIUS); TRANSMEMBRANE (PHOBIUS); TMhelix (TMHMM); TMhelix (TMHMM); TMhelix (TMHMM)
	Contig5653_106971_109257_plus	oxidoreductase, putative	1	F:fatty-acyl-CoA reductase (alcohol-forming) activity	GO:0080019	-	IPR013120 (PFAM); IPR026055 (PFAM); PTHR11011:SF25 (PANTHER); IPR026055 (PANTHER)
	Contig5653_97728_109204_plus	hypothetical protein POPTR_0004s19580g	1	F:fatty-acyl-CoA reductase (alcohol-forming) activity	GO:0080019	-	IPR013120 (PFAM); IPR016040 (G3DSA:3.40.50.GENE3D); IPR026055 (PFAM); IPR026055 (PANTHER); PTHR11011:SF40 (PANTHER); IPR016040 (SUPERFAMILY)
	Contig566_89465_90949_plus	WRKY super family	5	C:transcription factor complex; F:transcription factor activity, sequence-specific DNA binding; P:regulation of transcription, DNA-templated; F:sequence-specific DNA binding; P:regulation of transcription, DNA-templated	GO:0003700|GO:0043565|GO:0006355|GO:0005667|GO:0045449	-	IPR003657 (SMART); IPR003657 (PFAM); IPR003657 (G3DSA:2.20.25.GENE3D); PTHR31221 (PANTHER); PTHR31221:SF25 (PANTHER); SIGNAL_PEPTIDE_C_REGION (PHOBIUS); SIGNAL_PEPTIDE (PHOBIUS); SIGNAL_PEPTIDE_H_REGION (PHOBIUS); NON_CYTOPLASMIC_DOMAIN (PHOBIUS); SIGNAL_PEPTIDE_N_REGION (PHOBIUS); IPR003657 (PROSITE_PROFILES); IPR003657 (SUPERFAMILY)
	Contig5686_62369_64745_plus	probable tyrosine- phosphatase At1g05000	3	P:tyrosine metabolic process; F:protein tyrosine phosphatase activity; P:peptidyl-tyrosine dephosphorylation	GO:0004725|GO:0035335|GO:0006570	EC:3.1.3.16; EC:3.1; EC:3.1.3.48; EC:3.1.3.41	no IPS match
	Contig5686_62439_64745_plus	probable tyrosine- phosphatase At1g05000	3	P:tyrosine metabolic process; F:protein tyrosine phosphatase activity; P:peptidyl-tyrosine dephosphorylation	GO:0004725|GO:0035335|GO:0006570	EC:3.1.3.16; EC:3.1; EC:3.1.3.48; EC:3.1.3.41	no IPS match
	Contig5686_63374_64745_plus	Tyrosine- phosphatase SIW14,	3	P:tyrosine metabolic process; F:protein tyrosine phosphatase activity; P:peptidyl-tyrosine dephosphorylation	GO:0004725|GO:0035335|GO:0006570	EC:3.1.3.16; EC:3.1; EC:3.1.3.48; EC:3.1.3.41	no IPS match
	Contig5687_62591_68561_plus	cinnamoyl- reductase 1-like isoform X1	3	F:coenzyme binding; F:catalytic activity; P:metabolic process	GO:0003824|GO:0050662|GO:0008152	-	no IPS match
	Contig5687_64475_68561_plus	cinnamoyl- reductase 1-like isoform X2	-	-	-	-	IPR016040 (G3DSA:3.40.50.GENE3D); PTHR10366:SF407 (PANTHER); PTHR10366 (PANTHER); IPR016040 (SUPERFAMILY)
	Contig5687_64577_68561_plus	cinnamoyl- reductase 1-like isoform X1	3	F:coenzyme binding; F:catalytic activity; P:metabolic process	GO:0003824|GO:0050662|GO:0008152	-	TRANSMEMBRANE (PHOBIUS); NON_CYTOPLASMIC_DOMAIN (PHOBIUS); TRANSMEMBRANE (PHOBIUS); CYTOPLASMIC_DOMAIN (PHOBIUS); TRANSMEMBRANE (PHOBIUS); TRANSMEMBRANE (PHOBIUS); NON_CYTOPLASMIC_DOMAIN (PHOBIUS); CYTOPLASMIC_DOMAIN (PHOBIUS); NON_CYTOPLASMIC_DOMAIN (PHOBIUS); TMhelix (TMHMM); TMhelix (TMHMM)
	Contig57_30747_45194_plus	probable phosphatase 2C 59	7	F:protein serine/threonine phosphatase activity; F:ATP binding; C:protein serine/threonine phosphatase complex; P:protein dephosphorylation; F:protein kinase activity; F:cation binding; P:protein phosphorylation	GO:0004672|GO:0004722|GO:0005524|GO:0043169|GO:0006468|GO:0006470|GO:0008287	EC:3.1.3.16; EC:3.1; EC:3.1.3.41	IPR002290 (SMART); IPR001932 (SMART); IPR000719 (PFAM); G3DSA:3.30.200.20 (GENE3D); IPR001932 (G3DSA:3.60.40.GENE3D); G3DSA:1.10.510.10 (GENE3D); IPR001245 (PFAM); IPR013320 (G3DSA:2.60.120.GENE3D); G3DSA:1.10.510.10 (GENE3D); IPR001932 (PFAM); PTHR13832:SF352 (PANTHER); IPR015655 (PANTHER); IPR000222 (PROSITE_PATTERNS); IPR008271 (PROSITE_PATTERNS); IPR017441 (PROSITE_PATTERNS); IPR000719 (PROSI…
	Contig57_30747_45194_plus_variant_1	probable phosphatase 2C 59	7	F:protein serine/threonine phosphatase activity; F:ATP binding; C:protein serine/threonine phosphatase complex; P:protein dephosphorylation; F:protein kinase activity; F:cation binding; P:protein phosphorylation	GO:0004672|GO:0004722|GO:0005524|GO:0043169|GO:0006468|GO:0006470|GO:0008287	EC:3.1.3.16; EC:3.1; EC:3.1.3.41	IPR001932 (SMART); IPR002290 (SMART); G3DSA:3.30.200.20 (GENE3D); G3DSA:1.10.510.10 (GENE3D); IPR000719 (PFAM); IPR001245 (PFAM); IPR001932 (G3DSA:3.60.40.GENE3D); G3DSA:1.10.510.10 (GENE3D); IPR013320 (G3DSA:2.60.120.GENE3D); IPR001932 (PFAM); IPR015655 (PANTHER); PTHR13832:SF352 (PANTHER); IPR000222 (PROSITE_PATTERNS); IPR008271 (PROSITE_PATTERNS); IPR017441 (PROSITE_PATTERNS); IPR000719 (PROSI…
	Contig57_30747_71518_plus	probable phosphatase 2C 59 isoform X2	7	F:protein serine/threonine phosphatase activity; F:ATP binding; C:protein serine/threonine phosphatase complex; P:protein dephosphorylation; F:protein kinase activity; F:cation binding; P:protein phosphorylation	GO:0004672|GO:0004722|GO:0005524|GO:0043169|GO:0006468|GO:0006470|GO:0008287	EC:3.1.3.16; EC:3.1; EC:3.1.3.41	IPR002290 (SMART); IPR001932 (SMART); IPR001932 (PFAM); G3DSA:3.30.200.20 (GENE3D); IPR000719 (PFAM); G3DSA:1.10.510.10 (GENE3D); G3DSA:3.30.200.20 (GENE3D); IPR012340 (G3DSA:2.40.50.GENE3D); G3DSA:1.10.510.10 (GENE3D); IPR001245 (PFAM); IPR013320 (G3DSA:2.60.120.GENE3D); IPR001932 (G3DSA:3.60.40.GENE3D); IPR015655 (PANTHER); PTHR13832:SF352 (PANTHER); IPR000222 (PROSITE_PATTERNS); IPR017441 (PRO…
	Contig57_30747_71518_plus_variant_1	probable phosphatase 2C 59 isoform X2	7	F:protein serine/threonine phosphatase activity; F:ATP binding; C:protein serine/threonine phosphatase complex; P:protein dephosphorylation; F:protein kinase activity; F:cation binding; P:protein phosphorylation	GO:0004672|GO:0004722|GO:0005524|GO:0043169|GO:0006468|GO:0006470|GO:0008287	EC:3.1.3.16; EC:3.1; EC:3.1.3.41	IPR001932 (SMART); IPR002290 (SMART); IPR001932 (G3DSA:3.60.40.GENE3D); G3DSA:3.30.200.20 (GENE3D); G3DSA:3.30.200.20 (GENE3D); IPR013320 (G3DSA:2.60.120.GENE3D); IPR012340 (G3DSA:2.40.50.GENE3D); IPR001932 (PFAM); G3DSA:1.10.510.10 (GENE3D); IPR000719 (PFAM); IPR001245 (PFAM); IPR015655 (PANTHER); PTHR13832:SF352 (PANTHER); IPR008271 (PROSITE_PATTERNS); IPR000222 (PROSITE_PATTERNS); TRANSMEMBRAN…
	Contig57_41488_45194_plus	phosphatase 2C 59	4	F:protein serine/threonine phosphatase activity; C:protein serine/threonine phosphatase complex; P:protein dephosphorylation; F:cation binding	GO:0004722|GO:0043169|GO:0006470|GO:0008287	EC:3.1.3.16; EC:3.1; EC:3.1.3.41	IPR001932 (SMART); IPR001932 (G3DSA:3.60.40.GENE3D); IPR001932 (PFAM); IPR015655 (PANTHER); PTHR13832:SF352 (PANTHER); IPR000222 (PROSITE_PATTERNS); IPR001932 (PROSITE_PROFILES); IPR001932 (SUPERFAMILY)
	Contig57_42125_45194_plus	probable phosphatase 2C 59	4	F:protein serine/threonine phosphatase activity; C:protein serine/threonine phosphatase complex; P:protein dephosphorylation; F:cation binding	GO:0004722|GO:0043169|GO:0006470|GO:0008287	EC:3.1.3.16; EC:3.1; EC:3.1.3.41	IPR001932 (SMART); IPR001932 (PFAM); IPR001932 (G3DSA:3.60.40.GENE3D); IPR015655 (PANTHER); PTHR13832:SF352 (PANTHER); IPR000222 (PROSITE_PATTERNS); IPR001932 (PROSITE_PROFILES); IPR001932 (SUPERFAMILY)
	Contig57_42553_45194_plus	phosphatase 2C 59	4	F:protein serine/threonine phosphatase activity; C:protein serine/threonine phosphatase complex; P:protein dephosphorylation; F:cation binding	GO:0004722|GO:0043169|GO:0006470|GO:0008287	EC:3.1.3.16; EC:3.1; EC:3.1.3.41	IPR001932 (SMART); IPR001932 (G3DSA:3.60.40.GENE3D); IPR001932 (PFAM); PTHR13832:SF352 (PANTHER); IPR015655 (PANTHER); IPR000222 (PROSITE_PATTERNS); IPR001932 (PROSITE_PROFILES); IPR001932 (SUPERFAMILY)
*	Contig5725_141080_145519_plus	AP2-like ethylene-responsive transcription factor ANT	6	F:DNA binding; C:transcription factor complex; F:transcription factor activity, sequence-specific DNA binding; P:multicellular organismal development; P:regulation of transcription, DNA-templated; P:regulation of transcription, DNA-templated	GO:0003677|GO:0003700|GO:0006355|GO:0007275|GO:0005667|GO:0045449	-	Coil (COILS); IPR001471 (SMART); IPR001471 (G3DSA:3.30.730.GENE3D); IPR001471 (PFAM); IPR031112 (PANTHER); PTHR32467:SF11 (PANTHER); IPR001471 (PROSITE_PROFILES); IPR001471 (PROSITE_PROFILES); IPR016177 (SUPERFAMILY); IPR016177 (SUPERFAMILY)
*	Contig5725_141894_145428_plus	AP2-like ethylene-responsive transcription factor ANT	-	-	-	-	TRANSMEMBRANE (PHOBIUS); CYTOPLASMIC_DOMAIN (PHOBIUS); NON_CYTOPLASMIC_DOMAIN (PHOBIUS); NON_CYTOPLASMIC_DOMAIN (PHOBIUS); TRANSMEMBRANE (PHOBIUS); TMhelix (TMHMM); TMhelix (TMHMM)
*	Contig5731_78310_80246_plus	conserved hypothetical protein	-	-	-	-	SIGNAL_PEPTIDE (PHOBIUS); SIGNAL_PEPTIDE_N_REGION (PHOBIUS); SIGNAL_PEPTIDE_H_REGION (PHOBIUS); NON_CYTOPLASMIC_DOMAIN (PHOBIUS); SIGNAL_PEPTIDE_C_REGION (PHOBIUS)
*	Contig5731_78345_80246_plus	conserved hypothetical protein	-	-	-	-	no IPS match
*	Contig5731_78459_80246_plus	conserved hypothetical protein	-	-	-	-	SIGNAL_PEPTIDE_C_REGION (PHOBIUS); NON_CYTOPLASMIC_DOMAIN (PHOBIUS); SIGNAL_PEPTIDE_H_REGION (PHOBIUS); SIGNAL_PEPTIDE_N_REGION (PHOBIUS); SIGNAL_PEPTIDE (PHOBIUS)
*	Contig5731_78469_80246_plus	conserved hypothetical protein	-	-	-	-	SIGNAL_PEPTIDE_H_REGION (PHOBIUS); SIGNAL_PEPTIDE (PHOBIUS); SIGNAL_PEPTIDE_C_REGION (PHOBIUS); NON_CYTOPLASMIC_DOMAIN (PHOBIUS); SIGNAL_PEPTIDE_N_REGION (PHOBIUS)
*	Contig5731_79160_80182_plus	conserved hypothetical protein	-	-	-	-	PF01190 (PFAM); PTHR31614 (PANTHER); PTHR31614:SF3 (PANTHER); SIGNAL_PEPTIDE_H_REGION (PHOBIUS); SIGNAL_PEPTIDE_C_REGION (PHOBIUS); SIGNAL_PEPTIDE_N_REGION (PHOBIUS); SIGNAL_PEPTIDE (PHOBIUS); NON_CYTOPLASMIC_DOMAIN (PHOBIUS); SignalP-TM (SIGNALP_GRAM_POSITIVE); SignalP-noTM (SIGNALP_EUK)
	Contig5736_113802_115416_plus	MYB transcriptional factor	1	F:DNA binding	GO:0003677	-	IPR001005 (SMART); PF13921 (PFAM); IPR009057 (G3DSA:1.10.10.GENE3D); IPR009057 (G3DSA:1.10.10.GENE3D); PTHR10641 (PANTHER); PTHR10641 (PANTHER); PTHR10641:SF496 (PANTHER); NON_CYTOPLASMIC_DOMAIN (PHOBIUS); TRANSMEMBRANE (PHOBIUS); CYTOPLASMIC_DOMAIN (PHOBIUS); IPR017930 (PROSITE_PROFILES); IPR017930 (PROSITE_PROFILES); IPR009057 (SUPERFAMILY); TMhelix (TMHMM)
	Contig575_90179_105206_plus	probable LRR receptor-like serine threonine- kinase At4g08850 isoform X1	-	-	-	-	no IPS match
	Contig575_90179_91163_plus	probable LRR receptor-like serine threonine- kinase At4g08850 isoform X1	1	F:protein binding	GO:0005515	-	IPR001611 (PFAM); IPR032675 (G3DSA:3.80.10.GENE3D); PTHR27000 (PANTHER); IPR032675 (SUPERFAMILY)
*	Contig5814_995_2790_plus	PREDICTED: uncharacterized protein LOC105650163	3	F:ATP binding; F:protein kinase activity; P:protein phosphorylation	GO:0004672|GO:0005524|GO:0006468	-	IPR001245 (PFAM); G3DSA:1.10.510.10 (GENE3D); IPR013320 (G3DSA:2.60.120.GENE3D); G3DSA:3.30.200.20 (GENE3D); PTHR27006 (PANTHER); PTHR27006:SF45 (PANTHER); IPR017441 (PROSITE_PATTERNS); IPR000719 (PROSITE_PROFILES); IPR011009 (SUPERFAMILY)
	Contig58620_28913_30799_plus_variant_1	cytochrome P450,	4	F:iron ion binding; F:oxidoreductase activity, acting on paired donors, with incorporation or reduction of molecular oxygen; P:oxidation-reduction process; F:heme binding	GO:0005506|GO:0016705|GO:0020037|GO:0055114	-	IPR002401 (PRINTS); IPR001128 (PFAM); IPR001128 (G3DSA:1.10.630.GENE3D); PTHR24298:SF178 (PANTHER); PTHR24298 (PANTHER); CYTOPLASMIC_DOMAIN (PHOBIUS); NON_CYTOPLASMIC_DOMAIN (PHOBIUS); TRANSMEMBRANE (PHOBIUS); IPR001128 (SUPERFAMILY); TMhelix (TMHMM)
	Contig5882_31509_39086_plus	Auxin-induced in root cultures 12 precursor,	2	C:integral component of membrane; P:oxidation-reduction process	GO:0016021|GO:0055114	-	no IPS match
*	Contig6018_149589_152953_plus	phosphatase 2c,	4	F:protein serine/threonine phosphatase activity; C:protein serine/threonine phosphatase complex; P:protein dephosphorylation; F:cation binding	GO:0004722|GO:0043169|GO:0006470|GO:0008287	EC:3.1.3.16; EC:3.1; EC:3.1.3.41	IPR001932 (SMART); IPR001932 (PFAM); IPR001932 (G3DSA:3.60.40.GENE3D); IPR015655 (PANTHER); PTHR13832:SF362 (PANTHER); IPR015655 (PANTHER); PTHR13832:SF362 (PANTHER); IPR000222 (PROSITE_PATTERNS); TRANSMEMBRANE (PHOBIUS); CYTOPLASMIC_DOMAIN (PHOBIUS); NON_CYTOPLASMIC_DOMAIN (PHOBIUS); IPR001932 (PROSITE_PROFILES); IPR001932 (SUPERFAMILY); TMhelix (TMHMM); TMhelix (TMHMM)
*	Contig6018_149589_152977_plus	probable phosphatase 2C 63	4	F:protein serine/threonine phosphatase activity; C:protein serine/threonine phosphatase complex; P:protein dephosphorylation; F:cation binding	GO:0004722|GO:0043169|GO:0006470|GO:0008287	EC:3.1.3.16; EC:3.1; EC:3.1.3.41	IPR001932 (SMART); IPR001932 (G3DSA:3.60.40.GENE3D); IPR001932 (PFAM); IPR015655 (PANTHER); PTHR13832:SF362 (PANTHER); IPR000222 (PROSITE_PATTERNS); NON_CYTOPLASMIC_DOMAIN (PHOBIUS); CYTOPLASMIC_DOMAIN (PHOBIUS); TRANSMEMBRANE (PHOBIUS); IPR001932 (PROSITE_PROFILES); IPR001932 (SUPERFAMILY); TMhelix (TMHMM)
	Contig60237_7242_9732_plus	conserved hypothetical protein	3	F:ATP binding; F:protein kinase activity; P:protein phosphorylation	GO:0004672|GO:0005524|GO:0006468	-	IPR002290 (SMART); G3DSA:1.10.510.10 (GENE3D); IPR024788 (PFAM); IPR013320 (G3DSA:2.60.120.GENE3D); G3DSA:3.30.200.20 (GENE3D); IPR000719 (PFAM); PTHR27003:SF104 (PANTHER); PTHR27003 (PANTHER); IPR017441 (PROSITE_PATTERNS); IPR008271 (PROSITE_PATTERNS); SIGNAL_PEPTIDE_H_REGION (PHOBIUS); SIGNAL_PEPTIDE_C_REGION (PHOBIUS); CYTOPLASMIC_DOMAIN (PHOBIUS); NON_CYTOPLASMIC_DOMAIN (PHOBIUS); SIGNAL_PEPT…
	Contig6053_26782_27370_plus	CAP	1	C:extracellular region	GO:0005576	-	IPR001283 (PRINTS); IPR002413 (PRINTS); IPR014044 (SMART); IPR014044 (G3DSA:3.40.33.GENE3D); IPR014044 (PFAM); IPR001283 (PANTHER); PTHR10334:SF229 (PANTHER); IPR018244 (PROSITE_PATTERNS); IPR018244 (PROSITE_PATTERNS); SIGNAL_PEPTIDE_N_REGION (PHOBIUS); SIGNAL_PEPTIDE (PHOBIUS); SIGNAL_PEPTIDE_C_REGION (PHOBIUS); SIGNAL_PEPTIDE_H_REGION (PHOBIUS); NON_CYTOPLASMIC_DOMAIN (PHOBIUS); SignalP-TM (SIG…
	Contig61_24633_25615_plus	NAC transcription factors 17	-	-	-	-	PTHR31744 (PANTHER); PTHR31744:SF7 (PANTHER)
	Contig61195_15277_16783_plus	Galactose oxidase precursor,	3	F:galactose oxidase activity; P:oxidation-reduction process; P:galactose metabolic process	GO:0045480|GO:0055114|GO:0006012	EC:1.1.3.9	IPR015202 (PFAM); IPR013783 (G3DSA:2.60.40.GENE3D); IPR015916 (G3DSA:2.130.10.GENE3D); IPR009880 (PFAM); PTHR32208:SF19 (PANTHER); PTHR32208 (PANTHER); IPR014756 (SUPERFAMILY); IPR011043 (SUPERFAMILY)
	Contig614_105691_106950_plus	hypothetical protein POPTR_0010s06550g	-	-	-	-	NON_CYTOPLASMIC_DOMAIN (PHOBIUS); TRANSMEMBRANE (PHOBIUS); TRANSMEMBRANE (PHOBIUS); TRANSMEMBRANE (PHOBIUS); NON_CYTOPLASMIC_DOMAIN (PHOBIUS); CYTOPLASMIC_DOMAIN (PHOBIUS); CYTOPLASMIC_DOMAIN (PHOBIUS); TMhelix (TMHMM); TMhelix (TMHMM); TMhelix (TMHMM)
*	Contig6153_153436_162425_plus	oxysterol-binding -related 2A isoform X4	-	-	-	-	Coil (COILS); Coil (COILS); IPR001849 (SMART); IPR000648 (PFAM); PF15413 (PFAM); IPR011993 (G3DSA:2.30.29.GENE3D); IPR000648 (PANTHER); IPR000648 (PANTHER); PTHR10972:SF91 (PANTHER); PTHR10972:SF91 (PANTHER); SIGNAL_PEPTIDE_H_REGION (PHOBIUS); SIGNAL_PEPTIDE (PHOBIUS); SIGNAL_PEPTIDE_N_REGION (PHOBIUS); SIGNAL_PEPTIDE_C_REGION (PHOBIUS); NON_CYTOPLASMIC_DOMAIN (PHOBIUS); IPR001849 (PROSITE_PROFIL…
*	Contig6153_153436_162425_plus_variant_1	oxysterol-binding -related 2A isoform X4	-	-	-	-	TRANSMEMBRANE (PHOBIUS); CYTOPLASMIC_DOMAIN (PHOBIUS); TRANSMEMBRANE (PHOBIUS); NON_CYTOPLASMIC_DOMAIN (PHOBIUS); CYTOPLASMIC_DOMAIN (PHOBIUS)
*	Contig6153_153436_162425_plus_variant_2	oxysterol-binding -related 2A isoform X2	-	-	-	-	Coil (COILS); IPR001849 (SMART); IPR000648 (PFAM); PF15413 (PFAM); IPR011993 (G3DSA:2.30.29.GENE3D); IPR000648 (PANTHER); PTHR10972:SF91 (PANTHER); PTHR10972:SF91 (PANTHER); IPR000648 (PANTHER); SIGNAL_PEPTIDE_C_REGION (PHOBIUS); SIGNAL_PEPTIDE_H_REGION (PHOBIUS); SIGNAL_PEPTIDE (PHOBIUS); NON_CYTOPLASMIC_DOMAIN (PHOBIUS); SIGNAL_PEPTIDE_N_REGION (PHOBIUS); IPR001849 (PROSITE_PROFILES); SSF144000…
*	Contig6153_153436_162425_plus_variant_3	oxysterol-binding -related 2A isoform X2	-	-	-	-	Coil (COILS); IPR001849 (SMART); PF15413 (PFAM); IPR011993 (G3DSA:2.30.29.GENE3D); IPR000648 (PFAM); IPR000648 (PANTHER); PTHR10972:SF91 (PANTHER); SIGNAL_PEPTIDE_C_REGION (PHOBIUS); NON_CYTOPLASMIC_DOMAIN (PHOBIUS); SIGNAL_PEPTIDE_H_REGION (PHOBIUS); SIGNAL_PEPTIDE (PHOBIUS); SIGNAL_PEPTIDE_N_REGION (PHOBIUS); IPR001849 (PROSITE_PROFILES); SSF144000 (SUPERFAMILY); IPR011993 (SUPERFAMILY)
*	Contig6153_153436_162425_plus_variant_4	oxysterol-binding -related 2A isoform X2	-	-	-	-	IPR000648 (PFAM); IPR000648 (PANTHER); PTHR10972:SF91 (PANTHER); NON_CYTOPLASMIC_DOMAIN (PHOBIUS); SIGNAL_PEPTIDE_H_REGION (PHOBIUS); SIGNAL_PEPTIDE_C_REGION (PHOBIUS); SIGNAL_PEPTIDE_N_REGION (PHOBIUS); SIGNAL_PEPTIDE (PHOBIUS); SignalP-noTM (SIGNALP_EUK); SSF144000 (SUPERFAMILY)
*	Contig6153_153535_162425_plus	oxysterol-binding -related 2A isoform X4	-	-	-	-	SIGNAL_PEPTIDE_N_REGION (PHOBIUS); SIGNAL_PEPTIDE (PHOBIUS); SIGNAL_PEPTIDE_H_REGION (PHOBIUS); NON_CYTOPLASMIC_DOMAIN (PHOBIUS); SIGNAL_PEPTIDE_C_REGION (PHOBIUS); SignalP-noTM (SIGNALP_EUK)
*	Contig6153_153535_162425_plus_variant_1	oxysterol-binding -related 2A isoform X4	-	-	-	-	Coil (COILS); IPR001849 (SMART); PF15413 (PFAM); IPR011993 (G3DSA:2.30.29.GENE3D); IPR000648 (PFAM); IPR000648 (PANTHER); PTHR10972:SF91 (PANTHER); SIGNAL_PEPTIDE_N_REGION (PHOBIUS); SIGNAL_PEPTIDE_C_REGION (PHOBIUS); SIGNAL_PEPTIDE_H_REGION (PHOBIUS); NON_CYTOPLASMIC_DOMAIN (PHOBIUS); SIGNAL_PEPTIDE (PHOBIUS); IPR001849 (PROSITE_PROFILES); SSF144000 (SUPERFAMILY); IPR011993 (SUPERFAMILY)
*	Contig6153_153535_162425_plus_variant_2	oxysterol-binding -related 2A isoform X4	-	-	-	-	Coil (COILS); Coil (COILS); IPR001849 (SMART); IPR011993 (G3DSA:2.30.29.GENE3D); IPR000648 (PFAM); PF15413 (PFAM); PTHR10972:SF91 (PANTHER); IPR000648 (PANTHER); IPR000648 (PANTHER); SIGNAL_PEPTIDE_C_REGION (PHOBIUS); NON_CYTOPLASMIC_DOMAIN (PHOBIUS); SIGNAL_PEPTIDE (PHOBIUS); SIGNAL_PEPTIDE_N_REGION (PHOBIUS); SIGNAL_PEPTIDE_H_REGION (PHOBIUS); IPR001849 (PROSITE_PROFILES); SSF144000 (SUPERFAMIL…
*	Contig6153_153744_162425_plus	oxysterol-binding -related 2A isoform X2	-	-	-	-	Coil (COILS); IPR001849 (SMART); IPR000648 (PFAM); IPR011993 (G3DSA:2.30.29.GENE3D); PF15413 (PFAM); IPR000648 (PANTHER); PTHR10972:SF91 (PANTHER); IPR000648 (PANTHER); IPR001849 (PROSITE_PROFILES); IPR011993 (SUPERFAMILY); SSF144000 (SUPERFAMILY)
*	Contig6153_153744_162425_plus_variant_1	oxysterol-binding -related 2A isoform X2	-	-	-	-	Coil (COILS); IPR001849 (SMART); IPR011993 (G3DSA:2.30.29.GENE3D); IPR000648 (PFAM); PF15413 (PFAM); PTHR10972:SF91 (PANTHER); IPR000648 (PANTHER); IPR000648 (PANTHER); NON_CYTOPLASMIC_DOMAIN (PHOBIUS); SIGNAL_PEPTIDE_C_REGION (PHOBIUS); SIGNAL_PEPTIDE_N_REGION (PHOBIUS); SIGNAL_PEPTIDE (PHOBIUS); SIGNAL_PEPTIDE_H_REGION (PHOBIUS); IPR001849 (PROSITE_PROFILES); SSF144000 (SUPERFAMILY); IPR011993 …
*	Contig6153_156827_162425_plus	hypothetical protein POPTR_0001s00390g	-	-	-	-	IPR000648 (PFAM); PTHR10972:SF91 (PANTHER); IPR000648 (PANTHER); SSF144000 (SUPERFAMILY)
	Contig6153_197854_198241_plus	14 kDa proline-rich precursor,	-	-	-	-	IPR016140 (SMART); G3DSA:1.10.110.10 (GENE3D); IPR027923 (PFAM); PTHR31731 (PANTHER); NON_CYTOPLASMIC_DOMAIN (PHOBIUS); SIGNAL_PEPTIDE_C_REGION (PHOBIUS); SIGNAL_PEPTIDE_N_REGION (PHOBIUS); SIGNAL_PEPTIDE (PHOBIUS); SIGNAL_PEPTIDE_H_REGION (PHOBIUS); PS51257 (PROSITE_PROFILES); SignalP-noTM (SIGNALP_EUK); SignalP-TM (SIGNALP_GRAM_NEGATIVE); SignalP-TM (SIGNALP_GRAM_POSITIVE); IPR016140 (SUPERFAMI…
	Contig621_94954_97495_plus	conserved hypothetical protein 12	-	-	-	-	PTHR33384 (PANTHER); PTHR33384:SF2 (PANTHER)
	Contig6267_76366_88185_plus	ABC transporter G family member 32 isoform X2	3	F:ATPase activity; F:ATP binding; C:membrane	GO:0016020|GO:0005524|GO:0016887	EC:3.6.1; EC:3.6.1.3; EC:3.6.1.15	IPR003593 (SMART); IPR027417 (G3DSA:3.40.50.GENE3D); IPR003439 (PFAM); IPR013581 (PFAM); IPR013525 (PFAM); IPR027417 (G3DSA:3.40.50.GENE3D); PTHR19241 (PANTHER); PTHR19241:SF280 (PANTHER); TRANSMEMBRANE (PHOBIUS); NON_CYTOPLASMIC_DOMAIN (PHOBIUS); TRANSMEMBRANE (PHOBIUS); TRANSMEMBRANE (PHOBIUS); TRANSMEMBRANE (PHOBIUS); TRANSMEMBRANE (PHOBIUS); CYTOPLASMIC_DOMAIN (PHOBIUS); NON_CYTOPLASMIC_DOMAI…
	Contig6267_76366_88185_plus_variant_1	ABC transporter G family member 32 isoform X2	3	F:ATPase activity; F:ATP binding; C:membrane	GO:0016020|GO:0005524|GO:0016887	EC:3.6.1; EC:3.6.1.3; EC:3.6.1.15	IPR003593 (SMART); IPR013525 (PFAM); IPR013581 (PFAM); IPR003439 (PFAM); IPR027417 (G3DSA:3.40.50.GENE3D); PTHR19241 (PANTHER); PTHR19241:SF280 (PANTHER); TRANSMEMBRANE (PHOBIUS); TRANSMEMBRANE (PHOBIUS); NON_CYTOPLASMIC_DOMAIN (PHOBIUS); CYTOPLASMIC_DOMAIN (PHOBIUS); CYTOPLASMIC_DOMAIN (PHOBIUS); NON_CYTOPLASMIC_DOMAIN (PHOBIUS); CYTOPLASMIC_DOMAIN (PHOBIUS); CYTOPLASMIC_DOMAIN (PHOBIUS); TRANSM…
	Contig6267_76367_88185_plus	ABC transporter G family member 32 isoform X1	3	F:ATPase activity; F:ATP binding; C:membrane	GO:0016020|GO:0005524|GO:0016887	EC:3.6.1; EC:3.6.1.3; EC:3.6.1.15	IPR003593 (SMART); IPR027417 (G3DSA:3.40.50.GENE3D); IPR013581 (PFAM); IPR013525 (PFAM); IPR027417 (G3DSA:3.40.50.GENE3D); IPR003439 (PFAM); IPR029481 (PFAM); PTHR19241 (PANTHER); PTHR19241:SF280 (PANTHER); TRANSMEMBRANE (PHOBIUS); CYTOPLASMIC_DOMAIN (PHOBIUS); TRANSMEMBRANE (PHOBIUS); TRANSMEMBRANE (PHOBIUS); NON_CYTOPLASMIC_DOMAIN (PHOBIUS); TRANSMEMBRANE (PHOBIUS); TRANSMEMBRANE (PHOBIUS); TRA…
	Contig6267_76368_87390_plus	hypothetical protein OsI_00628	3	F:ATPase activity; F:ATP binding; C:membrane	GO:0016020|GO:0005524|GO:0016887	EC:3.6.1; EC:3.6.1.3; EC:3.6.1.15	IPR003593 (SMART); IPR027417 (G3DSA:3.40.50.GENE3D); IPR013525 (PFAM); IPR003439 (PFAM); IPR029481 (PFAM); IPR013581 (PFAM); IPR027417 (G3DSA:3.40.50.GENE3D); PTHR19241:SF280 (PANTHER); PTHR19241 (PANTHER); PTHR19241 (PANTHER); PTHR19241:SF280 (PANTHER); PTHR19241 (PANTHER); CYTOPLASMIC_DOMAIN (PHOBIUS); TRANSMEMBRANE (PHOBIUS); TRANSMEMBRANE (PHOBIUS); TRANSMEMBRANE (PHOBIUS); CYTOPLASMIC_DOMAIN…
	Contig6316_132826_142408_plus	hydrolase, hydrolyzing O-glycosyl compounds,	2	P:carbohydrate metabolic process; F:hydrolase activity, hydrolyzing O-glycosyl compounds	GO:0004553|GO:0005975	-	IPR001764 (PRINTS); IPR002772 (G3DSA:3.40.50.GENE3D); IPR001764 (G3DSA:3.20.20.GENE3D); IPR001764 (PFAM); IPR002772 (PFAM); PTHR30620:SF51 (PANTHER); IPR026892 (PANTHER); IPR026892 (PANTHER); NON_CYTOPLASMIC_DOMAIN (PHOBIUS); SIGNAL_PEPTIDE_H_REGION (PHOBIUS); SIGNAL_PEPTIDE_C_REGION (PHOBIUS); SIGNAL_PEPTIDE_N_REGION (PHOBIUS); SIGNAL_PEPTIDE (PHOBIUS); SignalP-noTM (SIGNALP_EUK); IPR002772 (SUP…
	Contig6316_132826_142408_plus_variant_1	hydrolase, hydrolyzing O-glycosyl compounds,	2	P:carbohydrate metabolic process; F:hydrolase activity, hydrolyzing O-glycosyl compounds	GO:0004553|GO:0005975	-	IPR001764 (PRINTS); IPR001764 (G3DSA:3.20.20.GENE3D); IPR001764 (PFAM); IPR002772 (G3DSA:3.40.50.GENE3D); IPR002772 (PFAM); IPR026892 (PANTHER); PTHR30620:SF51 (PANTHER); PTHR30620:SF51 (PANTHER); SIGNAL_PEPTIDE_C_REGION (PHOBIUS); NON_CYTOPLASMIC_DOMAIN (PHOBIUS); SIGNAL_PEPTIDE (PHOBIUS); SIGNAL_PEPTIDE_H_REGION (PHOBIUS); SIGNAL_PEPTIDE_N_REGION (PHOBIUS); SignalP-noTM (SIGNALP_EUK); IPR002772…
	Contig6316_132826_142408_plus_variant_2	hydrolase, hydrolyzing O-glycosyl compounds,	2	P:carbohydrate metabolic process; F:hydrolase activity, hydrolyzing O-glycosyl compounds	GO:0004553|GO:0005975	-	IPR001764 (PRINTS); IPR001764 (G3DSA:3.20.20.GENE3D); IPR001764 (PFAM); IPR002772 (G3DSA:3.40.50.GENE3D); IPR002772 (PFAM); IPR026892 (PANTHER); PTHR30620:SF51 (PANTHER); PTHR30620:SF51 (PANTHER); IPR026892 (PANTHER); SIGNAL_PEPTIDE_N_REGION (PHOBIUS); SIGNAL_PEPTIDE_C_REGION (PHOBIUS); SIGNAL_PEPTIDE_H_REGION (PHOBIUS); SIGNAL_PEPTIDE (PHOBIUS); NON_CYTOPLASMIC_DOMAIN (PHOBIUS); SignalP-noTM (SI…
	Contig6316_132826_142408_plus_variant_3	hydrolase, hydrolyzing O-glycosyl compounds,	2	P:carbohydrate metabolic process; F:hydrolase activity, hydrolyzing O-glycosyl compounds	GO:0004553|GO:0005975	-	IPR001764 (PRINTS); IPR002772 (G3DSA:3.40.50.GENE3D); IPR001764 (G3DSA:3.20.20.GENE3D); IPR001764 (PFAM); IPR002772 (PFAM); PTHR30620:SF51 (PANTHER); PTHR30620:SF51 (PANTHER); IPR026892 (PANTHER); IPR026892 (PANTHER); NON_CYTOPLASMIC_DOMAIN (PHOBIUS); SIGNAL_PEPTIDE_N_REGION (PHOBIUS); SIGNAL_PEPTIDE_H_REGION (PHOBIUS); SIGNAL_PEPTIDE (PHOBIUS); SIGNAL_PEPTIDE_C_REGION (PHOBIUS); SignalP-noTM (SI…
	Contig6316_132826_142408_plus_variant_4	hydrolase, hydrolyzing O-glycosyl compounds,	2	P:carbohydrate metabolic process; F:hydrolase activity, hydrolyzing O-glycosyl compounds	GO:0004553|GO:0005975	-	IPR001764 (PRINTS); IPR001764 (G3DSA:3.20.20.GENE3D); IPR002772 (G3DSA:3.40.50.GENE3D); IPR002772 (PFAM); IPR001764 (PFAM); IPR026892 (PANTHER); IPR026892 (PANTHER); PTHR30620:SF51 (PANTHER); NON_CYTOPLASMIC_DOMAIN (PHOBIUS); SIGNAL_PEPTIDE_C_REGION (PHOBIUS); SIGNAL_PEPTIDE_H_REGION (PHOBIUS); SIGNAL_PEPTIDE_N_REGION (PHOBIUS); SIGNAL_PEPTIDE (PHOBIUS); SignalP-noTM (SIGNALP_EUK); IPR002772 (SUP…
	Contig6316_132827_142345_plus	hydrolase, hydrolyzing O-glycosyl compounds,	2	P:carbohydrate metabolic process; F:beta-glucosidase activity	GO:0008422|GO:0005975	EC:3.2.1.21; EC:3.2.1	CYTOPLASMIC_DOMAIN (PHOBIUS); TRANSMEMBRANE (PHOBIUS); TRANSMEMBRANE (PHOBIUS); NON_CYTOPLASMIC_DOMAIN (PHOBIUS); NON_CYTOPLASMIC_DOMAIN (PHOBIUS)
	Contig6326_9181_10216_plus	CSPL9_RICCO ame: Full=CASP 1E1 Short= 1E1	2	C:integral component of membrane; C:plasma membrane	GO:0005886|GO:0016021	-	IPR006459 (TIGRFAM); IPR006702 (PFAM); PTHR11615 (PANTHER); PTHR11615:SF150 (PANTHER); CYTOPLASMIC_DOMAIN (PHOBIUS); TRANSMEMBRANE (PHOBIUS); NON_CYTOPLASMIC_DOMAIN (PHOBIUS); TRANSMEMBRANE (PHOBIUS); TRANSMEMBRANE (PHOBIUS); CYTOPLASMIC_DOMAIN (PHOBIUS); NON_CYTOPLASMIC_DOMAIN (PHOBIUS); TRANSMEMBRANE (PHOBIUS); CYTOPLASMIC_DOMAIN (PHOBIUS); TMhelix (TMHMM); TMhelix (TMHMM); TMhelix (TMHMM); TMh…
*	Contig6351_85420_87467_plus	hypothetical protein POPTR_0008s06280g	-	-	-	-	IPR006873 (PFAM); PTHR31300 (PANTHER); PTHR31300:SF2 (PANTHER)
	Contig6353_2082_2763_plus	hypothetical protein POPTR_0001s146001g, partial	-	-	-	-	no IPS match
	Contig6353_2082_2763_plus_variant_1	hypothetical protein POPTR_0001s146001g, partial	-	-	-	-	IPR008930 (G3DSA:1.50.10.GENE3D); PTHR11764 (PANTHER); IPR008930 (SUPERFAMILY)
	Contig6353_26888_31807_plus	gi|122210891|sp|Q2XPU7.1|LUPS_RICCO|Q2XPU7	1	F:intramolecular transferase activity	GO:0016866	-	IPR008930 (G3DSA:1.50.10.GENE3D); IPR018333 (TIGRFAM); IPR008930 (G3DSA:1.50.10.GENE3D); IPR032697 (PFAM); IPR032696 (PFAM); PTHR11764:SF18 (PANTHER); PTHR11764 (PANTHER); SIGNAL_PEPTIDE_N_REGION (PHOBIUS); SIGNAL_PEPTIDE_C_REGION (PHOBIUS); SIGNAL_PEPTIDE (PHOBIUS); NON_CYTOPLASMIC_DOMAIN (PHOBIUS); SIGNAL_PEPTIDE_H_REGION (PHOBIUS); IPR008930 (SUPERFAMILY); IPR008930 (SUPERFAMILY)
	Contig6353_26942_33194_plus	hypothetical protein JCGZ_06063	1	F:intramolecular transferase activity	GO:0016866	-	IPR008930 (G3DSA:1.50.10.GENE3D); IPR018333 (TIGRFAM); IPR032697 (PFAM); IPR032696 (PFAM); IPR008930 (G3DSA:1.50.10.GENE3D); IPR008930 (G3DSA:1.50.10.GENE3D); PTHR11764 (PANTHER); PTHR11764:SF18 (PANTHER); IPR008930 (SUPERFAMILY); IPR008930 (SUPERFAMILY)
	Contig64398_1552_4247_plus	cytochrome P450,	4	F:iron ion binding; F:oxidoreductase activity, acting on paired donors, with incorporation or reduction of molecular oxygen; P:oxidation-reduction process; F:heme binding	GO:0005506|GO:0016705|GO:0020037|GO:0055114	-	IPR001128 (PRINTS); IPR002401 (PRINTS); IPR001128 (PFAM); IPR001128 (G3DSA:1.10.630.GENE3D); PTHR24298:SF136 (PANTHER); PTHR24298 (PANTHER); IPR017972 (PROSITE_PATTERNS); IPR001128 (SUPERFAMILY)
	Contig6446_1467_3914_plus	serine-threonine kinase, plant-type,	4	F:ATP binding; F:protein binding; F:protein kinase activity; P:protein phosphorylation	GO:0004672|GO:0005515|GO:0005524|GO:0006468	-	IPR001245 (PFAM); IPR013210 (PFAM); G3DSA:1.10.510.10 (GENE3D); IPR001611 (PFAM); G3DSA:3.30.200.20 (GENE3D); IPR032675 (G3DSA:3.80.10.GENE3D); IPR013320 (G3DSA:2.60.120.GENE3D); PTHR27000:SF10 (PANTHER); PTHR27000 (PANTHER); PTHR27000:SF10 (PANTHER); PTHR27000 (PANTHER); SIGNAL_PEPTIDE (PHOBIUS); TRANSMEMBRANE (PHOBIUS); NON_CYTOPLASMIC_DOMAIN (PHOBIUS); SIGNAL_PEPTIDE_C_REGION (PHOBIUS); SIGNAL…
	Contig6446_1480_3914_plus	serine-threonine kinase, plant-type,	4	F:ATP binding; F:protein binding; F:protein kinase activity; P:protein phosphorylation	GO:0004672|GO:0005515|GO:0005524|GO:0006468	-	IPR001245 (PFAM); IPR013210 (PFAM); G3DSA:1.10.510.10 (GENE3D); IPR001611 (PFAM); G3DSA:3.30.200.20 (GENE3D); IPR032675 (G3DSA:3.80.10.GENE3D); IPR013320 (G3DSA:2.60.120.GENE3D); PTHR27000:SF10 (PANTHER); PTHR27000 (PANTHER); PTHR27000:SF10 (PANTHER); PTHR27000 (PANTHER); SIGNAL_PEPTIDE (PHOBIUS); SIGNAL_PEPTIDE_C_REGION (PHOBIUS); NON_CYTOPLASMIC_DOMAIN (PHOBIUS); CYTOPLASMIC_DOMAIN (PHOBIUS); S…
	Contig6446_1580_3853_plus	serine-threonine kinase, plant-type,	4	F:ATP binding; C:integral component of membrane; F:protein kinase activity; P:protein phosphorylation	GO:0016021|GO:0004672|GO:0005524|GO:0006468	-	NON_CYTOPLASMIC_DOMAIN (PHOBIUS); TRANSMEMBRANE (PHOBIUS); TRANSMEMBRANE (PHOBIUS); NON_CYTOPLASMIC_DOMAIN (PHOBIUS); CYTOPLASMIC_DOMAIN (PHOBIUS); TMhelix (TMHMM); TMhelix (TMHMM)
	Contig645_163494_164692_plus	gi|3334323|sp|O04834.1|SAR1A_ARATH|O04834	3	F:GTP binding; P:intracellular protein transport; C:intracellular	GO:0005622|GO:0005525|GO:0006886	-	no IPS match
	Contig645_163499_165878_plus	GTP-binding SAR1A	4	F:GTP binding; P:small GTPase mediated signal transduction; P:intracellular protein transport; C:intracellular	GO:0005622|GO:0005525|GO:0006886|GO:0007264	-	IPR006689 (PRINTS); SM00178 (SMART); IPR024156 (SMART); IPR027417 (G3DSA:3.40.50.GENE3D); IPR006689 (PFAM); IPR005225 (TIGRFAM); PTHR11711 (PANTHER); PTHR11711:SF170 (PANTHER); IPR006687 (PROSITE_PROFILES); IPR027417 (SUPERFAMILY)
	Contig64546_13177_14561_plus	peroxidase 3-like	5	F:peroxidase activity; P:response to oxidative stress; P:obsolete peroxidase reaction; P:oxidation-reduction process; F:heme binding	GO:0004601|GO:0020037|GO:0006979|GO:0055114|GO:0006804	EC:1.11.1.7	IPR002016 (PRINTS); IPR000823 (PRINTS); IPR002016 (PFAM); G3DSA:1.10.420.10 (GENE3D); G3DSA:1.10.520.10 (GENE3D); PTHR31235 (PANTHER); PTHR31235:SF39 (PANTHER); IPR019793 (PROSITE_PATTERNS); IPR019794 (PROSITE_PATTERNS); NON_CYTOPLASMIC_DOMAIN (PHOBIUS); SIGNAL_PEPTIDE_C_REGION (PHOBIUS); SIGNAL_PEPTIDE_H_REGION (PHOBIUS); SIGNAL_PEPTIDE (PHOBIUS); SIGNAL_PEPTIDE_N_REGION (PHOBIUS); IPR002016 (PR…
	Contig6478_129697_130658_plus	non-specific lipid-transfer At2g13820 isoform X1	2	P:lipid transport; F:lipid binding	GO:0008289|GO:0006869	-	IPR000528 (PRINTS); IPR016140 (SMART); G3DSA:1.10.110.10 (GENE3D); IPR016140 (PFAM); PTHR33044 (PANTHER); PTHR33044:SF36 (PANTHER); SIGNAL_PEPTIDE_N_REGION (PHOBIUS); SIGNAL_PEPTIDE (PHOBIUS); NON_CYTOPLASMIC_DOMAIN (PHOBIUS); SIGNAL_PEPTIDE_C_REGION (PHOBIUS); SIGNAL_PEPTIDE_H_REGION (PHOBIUS); SignalP-noTM (SIGNALP_EUK); IPR016140 (SUPERFAMILY)
	Contig6478_130279_133967_plus	lipid binding ,	2	P:lipid transport; F:lipid binding	GO:0008289|GO:0006869	-	IPR016140 (SMART); IPR016140 (PFAM); G3DSA:1.10.110.10 (GENE3D); PTHR33044:SF36 (PANTHER); PTHR33044 (PANTHER); NON_CYTOPLASMIC_DOMAIN (PHOBIUS); TRANSMEMBRANE (PHOBIUS); CYTOPLASMIC_DOMAIN (PHOBIUS); IPR016140 (SUPERFAMILY); TMhelix (TMHMM)
	Contig6478_132660_133967_plus	lipid binding ,	2	P:lipid transport; F:lipid binding	GO:0008289|GO:0006869	-	IPR000528 (PRINTS); IPR016140 (SMART); IPR016140 (PFAM); G3DSA:1.10.110.10 (GENE3D); PTHR33044 (PANTHER); PTHR33044:SF36 (PANTHER); SIGNAL_PEPTIDE_C_REGION (PHOBIUS); CYTOPLASMIC_DOMAIN (PHOBIUS); SIGNAL_PEPTIDE (PHOBIUS); NON_CYTOPLASMIC_DOMAIN (PHOBIUS); SIGNAL_PEPTIDE_N_REGION (PHOBIUS); SIGNAL_PEPTIDE_H_REGION (PHOBIUS); TRANSMEMBRANE (PHOBIUS); SignalP-TM (SIGNALP_GRAM_NEGATIVE); SignalP-TM …
	Contig6501_72101_79972_plus	NADP-dependent malic enzyme	6	P:malate metabolic process; F:NAD binding; F:malate dehydrogenase (decarboxylating) (NAD+) activity; P:tricarboxylic acid cycle; P:pyruvate metabolic process; P:carbon utilization	GO:0004471|GO:0051287|GO:0006108|GO:0006090|GO:0006099|GO:0015976	EC:1.1.1.38; EC:1.1.1.39	IPR001891 (PRINTS); IPR012302 (SMART); IPR012302 (PFAM); IPR016040 (G3DSA:3.40.50.GENE3D); IPR012301 (PFAM); IPR012301 (G3DSA:3.40.50.GENE3D); PTHR23406:SF11 (PANTHER); PTHR23406 (PANTHER); SSF53223 (SUPERFAMILY); IPR016040 (SUPERFAMILY)
	Contig6501_75457_79972_plus	malic enzyme,	6	P:malate metabolic process; F:NAD binding; F:malate dehydrogenase (decarboxylating) (NAD+) activity; P:tricarboxylic acid cycle; P:pyruvate metabolic process; P:carbon utilization	GO:0004471|GO:0051287|GO:0006108|GO:0006090|GO:0006099|GO:0015976	EC:1.1.1.38; EC:1.1.1.39	IPR001891 (PRINTS); IPR012302 (SMART); IPR012302 (PFAM); IPR001891 (PIRSF); IPR016040 (G3DSA:3.40.50.GENE3D); IPR012301 (PFAM); IPR012301 (G3DSA:3.40.50.GENE3D); PTHR23406 (PANTHER); PTHR23406:SF11 (PANTHER); IPR015884 (PROSITE_PATTERNS); IPR016040 (SUPERFAMILY); SSF53223 (SUPERFAMILY)
*	Contig6545_40426_52635_plus	multicopper oxidase,	3	F:copper ion binding; F:oxidoreductase activity; P:oxidation-reduction process	GO:0005507|GO:0016491|GO:0055114	-	IPR008972 (G3DSA:2.60.40.GENE3D); IPR008972 (G3DSA:2.60.40.GENE3D); IPR008972 (G3DSA:2.60.40.GENE3D); IPR001117 (PFAM); IPR011707 (PFAM); IPR011706 (PFAM); PTHR11709 (PANTHER); PTHR11709:SF64 (PANTHER); IPR008972 (SUPERFAMILY); IPR008972 (SUPERFAMILY); IPR008972 (SUPERFAMILY)
*	Contig6545_40426_52653_plus	multicopper oxidase,	3	F:copper ion binding; F:oxidoreductase activity; P:oxidation-reduction process	GO:0005507|GO:0016491|GO:0055114	-	IPR011706 (PFAM); IPR001117 (PFAM); IPR008972 (G3DSA:2.60.40.GENE3D); IPR011707 (PFAM); IPR008972 (G3DSA:2.60.40.GENE3D); IPR008972 (G3DSA:2.60.40.GENE3D); PTHR11709 (PANTHER); PTHR11709:SF64 (PANTHER); IPR008972 (SUPERFAMILY); IPR008972 (SUPERFAMILY); IPR008972 (SUPERFAMILY)
*	Contig6545_40426_52653_plus_variant_1	multicopper oxidase,	3	F:copper ion binding; F:oxidoreductase activity; P:oxidation-reduction process	GO:0005507|GO:0016491|GO:0055114	-	IPR011707 (PFAM); IPR008972 (G3DSA:2.60.40.GENE3D); IPR008972 (G3DSA:2.60.40.GENE3D); IPR001117 (PFAM); IPR011706 (PFAM); IPR008972 (G3DSA:2.60.40.GENE3D); PTHR11709 (PANTHER); PTHR11709:SF64 (PANTHER); IPR008972 (SUPERFAMILY); IPR008972 (SUPERFAMILY); IPR008972 (SUPERFAMILY)
[truncated: 1,535 more rows]

## Sheet: JALADO
Supplementary Table 8. Gene prediction on the JALA dataset against the GO and Interpro database
	Sense strand transcription (Note: Asterisk indicates FDO dataset)
	SeqName	Description	#GO	GO Names list	GO ID	Enzyme Codes list	InterPro IDs
[truncated: 1,820 more rows]

## Sheet: Article info
Article title:	Identification and characterization of jasmonic acid- and linolenic acid-mediated transcriptional regulation of secondary laticifer differentiation in Hevea brasiliensis
[truncated: 6 more rows]
