# Supplementary material for: Identification and characterization of jasmonic acid- and linolenic acid-mediated transcriptional regulation of secondary laticifer differentiation in Hevea brasiliensis
Source: Sci Rep. 2019 Oct 4;9:14296. doi: 10.1038/s41598-019-50800-1 (PMC6778104; doi:10.1038/s41598-019-50800-1)
Supplement: Supplementary file 7 — Supplementary Table 9 [file 41598_2019_50800_MOESM7_ESM.xlsx]

## Sheet: JALAUP
Supplementary Table 9. KOG assignment on the JALAUP dataset
FUP dataset*	Query acc.	Subject id	Subject acc.	KOG id	Subject title
	Contig0_471915_472995_-	gnl|CDD|228384	CDD:228384	KOG0435	Leucyl-tRNA synthetase [Translation, ribosomal structure and biogenesis].
	Contig100395_1128_3783_-	gnl|CDD|228458	CDD:228458	KOG0510	Ankyrin repeat protein [General function prediction only].
	Contig100395_1159_3783_-	gnl|CDD|228458	CDD:228458	KOG0510	Ankyrin repeat protein [General function prediction only].
	Contig1006_364468_365652_+	gnl|CDD|232524	CDD:232524	KOG4596	Uncharacterized conserved protein [Function unknown].
	Contig1006_252544_255621_-	gnl|CDD|228566	CDD:228566	KOG0618	Serine/threonine phosphatase 2C containing leucine-rich repeats, similar to SCN circadian oscillatory protein (SCOP) [Signal transduction mechanisms].
	Contig1006_252544_256761_-	gnl|CDD|228566	CDD:228566	KOG0618	Serine/threonine phosphatase 2C containing leucine-rich repeats, similar to SCN circadian oscillatory protein (SCOP) [Signal transduction mechanisms].
	Contig1006_252544_256772_-	gnl|CDD|228566	CDD:228566	KOG0618	Serine/threonine phosphatase 2C containing leucine-rich repeats, similar to SCN circadian oscillatory protein (SCOP) [Signal transduction mechanisms].
	Contig1006_252549_256631_-	gnl|CDD|228566	CDD:228566	KOG0618	Serine/threonine phosphatase 2C containing leucine-rich repeats, similar to SCN circadian oscillatory protein (SCOP) [Signal transduction mechanisms].
	Contig1007_153954_155296_+	gnl|CDD|230345	CDD:230345	KOG2406	MADS box transcription factor [Transcription].
	Contig101133_38877_42217_-	gnl|CDD|229941	CDD:229941	KOG2002	TPR-containing nuclear phosphoprotein that regulates K(+) uptake [Inorganic ion transport and metabolism].
	Contig1013_31869_35426_-	gnl|CDD|228234	CDD:228234	KOG0285	Pleiotropic regulator 1 [RNA processing and modification].
	Contig1013_31941_35426_-	gnl|CDD|228234	CDD:228234	KOG0285	Pleiotropic regulator 1 [RNA processing and modification].
	Contig1014_112122_115414_+	gnl|CDD|227971	CDD:227971	KOG0020	Endoplasmic reticulum glucose-regulated protein (GRP94/endoplasmin), HSP90 family [Posttranslational modification, protein turnover, chaperones].
	Contig1014_112125_115414_+	gnl|CDD|227971	CDD:227971	KOG0020	Endoplasmic reticulum glucose-regulated protein (GRP94/endoplasmin), HSP90 family [Posttranslational modification, protein turnover, chaperones].
	Contig1014_112154_115414_+	gnl|CDD|228382	CDD:228382	KOG0433	Isoleucyl-tRNA synthetase [Translation, ribosomal structure and biogenesis].
	Contig10142_34736_36320_+	gnl|CDD|232293	CDD:232293	KOG4364	Chromatin assembly factor-I [Chromatin structure and dynamics].
	Contig10142_34834_35266_+	gnl|CDD|232603	CDD:232603	KOG4676	Splicing factor, arginine/serine-rich [RNA processing and modification].
	Contig10142_43164_44350_-	gnl|CDD|228424	CDD:228424	KOG0475	Cl- channel CLC-3 and related proteins (CLC superfamily) [Inorganic ion transport and metabolism].
	Contig1019_277355_278556_+	gnl|CDD|232218	CDD:232218	KOG4289	Cadherin EGF LAG seven-pass G-type receptor [Signal transduction mechanisms].
	Contig1019_277417_278556_+	gnl|CDD|232218	CDD:232218	KOG4289	Cadherin EGF LAG seven-pass G-type receptor [Signal transduction mechanisms].
	Contig1021_111755_116948_+	gnl|CDD|229234	CDD:229234	KOG1292	Xanthine/uracil transporters [Nucleotide transport and metabolism].
	Contig1021_111834_116948_+	gnl|CDD|229234	CDD:229234	KOG1292	Xanthine/uracil transporters [Nucleotide transport and metabolism].
	Contig1021_113897_116948_+	gnl|CDD|229229	CDD:229229	KOG1287	Amino acid transporters [Amino acid transport and metabolism].
	Contig1021_45518_54699_-	gnl|CDD|228813	CDD:228813	KOG0867	Glutathione S-transferase [Posttranslational modification, protein turnover, chaperones].
	Contig1031_189780_192128_+	gnl|CDD|229157	CDD:229157	KOG1215	Low-density lipoprotein receptors containing Ca2+-binding EGF-like domains [Signal transduction mechanisms].
	Contig1031_189855_194950_+	gnl|CDD|230369	CDD:230369	KOG2430	Glycosyl hydrolase, family 47 [Carbohydrate transport and metabolism].
	Contig10327_13994_19215_+	gnl|CDD|227978	CDD:227978	KOG0027	Calmodulin and related proteins (EF-Hand superfamily) [Signal transduction mechanisms].
	Contig103865_1025_1553_+	gnl|CDD|230747	CDD:230747	KOG2808	U5 snRNP-associated RNA splicing factor [RNA processing and modification].
	Contig1040_159237_162081_-	gnl|CDD|231813	CDD:231813	KOG3882	Tetraspanin family integral membrane protein [General function prediction only].
	Contig1040_159942_161886_-	gnl|CDD|231813	CDD:231813	KOG3882	Tetraspanin family integral membrane protein [General function prediction only].
	Contig10417_85478_86117_+	gnl|CDD|228862	CDD:228862	KOG0916	1,3-beta-glucan synthase/callose synthase catalytic subunit [Cell wall/membrane/envelope biogenesis].
	Contig10417_88300_88963_+	gnl|CDD|232461	CDD:232461	KOG4533	Uncharacterized conserved protein [Function unknown].
	Contig10519_50695_51220_+	gnl|CDD|228348	CDD:228348	KOG0399	Glutamate synthase [Amino acid transport and metabolism].
*	Contig10519_51825_56926_-	gnl|CDD|230076	CDD:230076	KOG2137	Protein kinase [Signal transduction mechanisms].
*	Contig10519_53947_56797_-	gnl|CDD|230076	CDD:230076	KOG2137	Protein kinase [Signal transduction mechanisms].
	Contig10531_36811_37498_-	gnl|CDD|231878	CDD:231878	KOG3947	Phosphoesterases [General function prediction only].
	Contig10573_40535_40796_-	gnl|CDD|229777	CDD:229777	KOG1838	Alpha/beta hydrolase [General function prediction only].
	Contig10578_26250_31228_+	gnl|CDD|228438	CDD:228438	KOG0489	Transcription factor zerknullt and related HOX domain proteins [General function prediction only].
	Contig10578_44822_45293_+	gnl|CDD|230504	CDD:230504	KOG2565	Predicted hydrolases or acyltransferases (alpha/beta hydrolase superfamily) [General function prediction only].
	Contig10578_45168_53624_+	gnl|CDD|228598	CDD:228598	KOG0651	26S proteasome regulatory complex, ATPase RPT4 [Posttranslational modification, protein turnover, chaperones].
	Contig10578_47592_53606_+	gnl|CDD|232684	CDD:232684	KOG4759	Ribosome recycling factor [Translation, ribosomal structure and biogenesis].
	Contig1059_84702_92519_+	gnl|CDD|231623	CDD:231623	KOG3691	Exocyst complex subunit Sec8 [Intracellular trafficking, secretion, and vesicular transport].
	Contig1059_85009_85720_+	gnl|CDD|228517	CDD:228517	KOG0569	Permease of the major facilitator superfamily [Carbohydrate transport and metabolism].
	Contig1059_85009_92519_+	gnl|CDD|228517	CDD:228517	KOG0569	Permease of the major facilitator superfamily [Carbohydrate transport and metabolism].
	Contig1059_90967_92363_+	gnl|CDD|228517	CDD:228517	KOG0569	Permease of the major facilitator superfamily [Carbohydrate transport and metabolism].
	Contig1059_144127_146628_+	gnl|CDD|232153	CDD:232153	KOG4224	Armadillo repeat protein VAC8 required for vacuole fusion, inheritance and cytosol-to-vacuole protein targeting [Intracellular trafficking, secretion, and vesicular transport].
	Contig10697_24226_26694_+	gnl|CDD|229473	CDD:229473	KOG1532	GTPase XAB1, interacts with DNA repair protein XPA [Replication, recombination and repair].
	Contig10697_24371_26694_+	gnl|CDD|229473	CDD:229473	KOG1532	GTPase XAB1, interacts with DNA repair protein XPA [Replication, recombination and repair].
*	Contig107_250756_251860_-	gnl|CDD|229863	CDD:229863	KOG1924	RhoA GTPase effector DIA/Diaphanous [Signal transduction mechanisms, Cytoskeleton].
*	Contig107_251286_251580_-	gnl|CDD|229737	CDD:229737	KOG1798	DNA polymerase epsilon, catalytic subunit A [Replication, recombination and repair].
*	Contig1073_3463_6940_-	gnl|CDD|228349	CDD:228349	KOG0400	40S ribosomal protein S13 [Translation, ribosomal structure and biogenesis].
	Contig1096_128021_129158_-	gnl|CDD|230225	CDD:230225	KOG2286	Exocyst complex subunit SEC6 [Intracellular trafficking, secretion, and vesicular transport].
	Contig110_298357_300943_-	gnl|CDD|229966	CDD:229966	KOG2027	Spindle pole body protein [Cytoskeleton].
	Contig110_344373_358388_-	gnl|CDD|229179	CDD:229179	KOG1237	H+/oligopeptide symporter [Amino acid transport and metabolism].
	Contig110_409454_410042_-	gnl|CDD|228862	CDD:228862	KOG0916	1,3-beta-glucan synthase/callose synthase catalytic subunit [Cell wall/membrane/envelope biogenesis].
	Contig1102_191553_195086_+	gnl|CDD|228694	CDD:228694	KOG0747	Putative NAD+-dependent epimerases [Carbohydrate transport and metabolism].
*	Contig110218_139_540_-	gnl|CDD|232585	CDD:232585	KOG4658	Apoptotic ATPase [Signal transduction mechanisms].
*	Contig1104_40036_42879_+	gnl|CDD|231562	CDD:231562	KOG3628	Predicted AMP-binding protein [General function prediction only].
*	Contig1104_40043_42879_+	gnl|CDD|231562	CDD:231562	KOG3628	Predicted AMP-binding protein [General function prediction only].
*	Contig1104_40169_42838_+	gnl|CDD|231562	CDD:231562	KOG3628	Predicted AMP-binding protein [General function prediction only].
	Contig111_156071_158999_+	gnl|CDD|228566	CDD:228566	KOG0618	Serine/threonine phosphatase 2C containing leucine-rich repeats, similar to SCN circadian oscillatory protein (SCOP) [Signal transduction mechanisms].
	Contig111_270151_274546_-	gnl|CDD|228998	CDD:228998	KOG1052	Glutamate-gated kainate-type ion channel receptor subunit GluR5 and related subunits [Inorganic ion transport and metabolism, Amino acid transport and metabolism, Signal transduction mechanisms].
	Contig111_318035_319377_-	gnl|CDD|231760	CDD:231760	KOG3828	Uncharacterized conserved protein [Function unknown].
	Contig111_318714_319116_-	gnl|CDD|231699	CDD:231699	KOG3767	Sideroflexin [General function prediction only].
	Contig11120_17703_24221_+	gnl|CDD|229106	CDD:229106	KOG1163	Casein kinase (serine/threonine/tyrosine protein kinase) [Signal transduction mechanisms].
	Contig11120_17705_24221_+	gnl|CDD|230083	CDD:230083	KOG2144	Tyrosyl-tRNA synthetase, cytoplasmic [Translation, ribosomal structure and biogenesis].
	Contig11120_19735_24221_+	gnl|CDD|230083	CDD:230083	KOG2144	Tyrosyl-tRNA synthetase, cytoplasmic [Translation, ribosomal structure and biogenesis].
	Contig11120_21876_23941_+	gnl|CDD|230083	CDD:230083	KOG2144	Tyrosyl-tRNA synthetase, cytoplasmic [Translation, ribosomal structure and biogenesis].
	Contig11120_21878_24221_+	gnl|CDD|230083	CDD:230083	KOG2144	Tyrosyl-tRNA synthetase, cytoplasmic [Translation, ribosomal structure and biogenesis].
	Contig1114_175437_182379_+	gnl|CDD|229519	CDD:229519	KOG1578	Predicted carbonic anhydrase involved in protection against oxidative damage [Inorganic ion transport and metabolism].
	Contig1114_179748_182379_+	gnl|CDD|228012	CDD:228012	KOG0061	Transporter, ABC superfamily (Breast cancer resistance protein) [Secondary metabolites biosynthesis, transport and catabolism].
	Contig1114_181201_182379_+	gnl|CDD|228012	CDD:228012	KOG0061	Transporter, ABC superfamily (Breast cancer resistance protein) [Secondary metabolites biosynthesis, transport and catabolism].
	Contig1114_181779_182103_+	gnl|CDD|228339	CDD:228339	KOG0390	DNA repair protein, SNF2 family [Replication, recombination and repair].
	Contig1114_189191_208120_+	gnl|CDD|229879	CDD:229879	KOG1940	Zn-finger protein [General function prediction only].
	Contig1114_199271_208347_+	gnl|CDD|229879	CDD:229879	KOG1940	Zn-finger protein [General function prediction only].
	Contig1114_214986_233148_-	gnl|CDD|229256	CDD:229256	KOG1314	DHHC-type Zn-finger protein [General function prediction only].
	Contig1115_24233_32124_+	gnl|CDD|229119	CDD:229119	KOG1176	Acyl-CoA synthetase [Lipid transport and metabolism].
	Contig1115_24259_32124_+	gnl|CDD|229119	CDD:229119	KOG1176	Acyl-CoA synthetase [Lipid transport and metabolism].
	Contig1115_24277_32124_+	gnl|CDD|229119	CDD:229119	KOG1176	Acyl-CoA synthetase [Lipid transport and metabolism].
	Contig111985_63368_69845_+	gnl|CDD|228445	CDD:228445	KOG0496	Beta-galactosidase [Carbohydrate transport and metabolism].
	Contig112_191241_198407_+	gnl|CDD|228566	CDD:228566	KOG0618	Serine/threonine phosphatase 2C containing leucine-rich repeats, similar to SCN circadian oscillatory protein (SCOP) [Signal transduction mechanisms].
	Contig1123_155731_157559_+	gnl|CDD|231738	CDD:231738	KOG3806	Predicted transcription factor [Transcription].
	Contig11282_98130_100416_-	gnl|CDD|228690	CDD:228690	KOG0743	AAA+-type ATPase [Posttranslational modification, protein turnover, chaperones].
	Contig11310_93434_95457_+	gnl|CDD|229289	CDD:229289	KOG1347	Uncharacterized membrane protein, predicted efflux pump [General function prediction only].
	Contig11310_93498_95457_+	gnl|CDD|229289	CDD:229289	KOG1347	Uncharacterized membrane protein, predicted efflux pump [General function prediction only].
	Contig113379_4465_8998_+	gnl|CDD|229168	CDD:229168	KOG1226	Integrin beta subunit (N-terminal portion of extracellular region) [Signal transduction mechanisms, Extracellular structures].
	Contig1134_107639_108943_-	gnl|CDD|228416	CDD:228416	KOG0467	Translation elongation factor 2/ribosome biogenesis protein RIA1 and related proteins [Translation, ribosomal structure and biogenesis].
	Contig1140_289451_290253_-	gnl|CDD|232319	CDD:232319	KOG4390	Voltage-gated A-type K+ channel KCND [Inorganic ion transport and metabolism].
	Contig1141_48622_57544_+	gnl|CDD|228111	CDD:228111	KOG0161	Myosin class II heavy chain [Cytoskeleton].
	Contig1141_48766_57523_+	gnl|CDD|228111	CDD:228111	KOG0161	Myosin class II heavy chain [Cytoskeleton].
	Contig1141_133329_134416_-	gnl|CDD|230510	CDD:230510	KOG2571	Chitin synthase/hyaluronan synthase (glycosyltransferases) [Cell wall/membrane/envelope biogenesis].
	Contig11416_1020_5585_-	gnl|CDD|228010	CDD:228010	KOG0059	Lipid exporter ABCA1 and related proteins, ABC superfamily [Lipid transport and metabolism, General function prediction only].
	Contig11416_5092_5320_-	gnl|CDD|228097	CDD:228097	KOG0147	Transcriptional coactivator CAPER (RRM superfamily) [Transcription].
	Contig1143_194774_196742_-	gnl|CDD|230288	CDD:230288	KOG2349	Na+:iodide/myo-inositol/multivitamin symporters [Inorganic ion transport and metabolism].
	Contig1143_194774_196785_-	gnl|CDD|229455	CDD:229455	KOG1514	Origin recognition complex, subunit 1, and related proteins [Replication, recombination and repair].
*	Contig1143_243799_255383_-	gnl|CDD|229233	CDD:229233	KOG1291	Mn2+ and Fe2+ transporters of the NRAMP family [Inorganic ion transport and metabolism].
	Contig114816_1999_2779_-	gnl|CDD|228457	CDD:228457	KOG0509	Ankyrin repeat and DHHC-type Zn-finger domain containing proteins [General function prediction only].
	Contig11485_20336_26609_-	gnl|CDD|228329	CDD:228329	KOG0380	Sterol O-acyltransferase/Diacylglycerol O-acyltransferase [Lipid transport and metabolism].
	Contig11485_20336_26610_-	gnl|CDD|232449	CDD:232449	KOG4521	Nuclear pore complex, Nup160 component [Nuclear structure, Intracellular trafficking, secretion, and vesicular transport].
	Contig11485_20336_26866_-	gnl|CDD|228329	CDD:228329	KOG0380	Sterol O-acyltransferase/Diacylglycerol O-acyltransferase [Lipid transport and metabolism].
	Contig11485_20336_26884_-	gnl|CDD|232449	CDD:232449	KOG4521	Nuclear pore complex, Nup160 component [Nuclear structure, Intracellular trafficking, secretion, and vesicular transport].
	Contig115_343758_344400_-	gnl|CDD|228617	CDD:228617	KOG0670	U4/U6-associated splicing factor PRP4 [RNA processing and modification].
*	Contig115114_1_797_-	gnl|CDD|230192	CDD:230192	KOG2253	U1 snRNP complex, subunit SNU71 and related PWI-motif proteins [RNA processing and modification].
*	Contig1153_178830_181817_-	gnl|CDD|229523	CDD:229523	KOG1582	UDP-galactose transporter related protein [Carbohydrate transport and metabolism].
	Contig1157_75461_76052_-	gnl|CDD|229320	CDD:229320	KOG1378	Purple acid phosphatase [Carbohydrate transport and metabolism].
	Contig11576_13296_16417_+	gnl|CDD|231761	CDD:231761	KOG3829	Uncharacterized conserved protein [Function unknown].
	Contig11576_13536_16417_+	gnl|CDD|231761	CDD:231761	KOG3829	Uncharacterized conserved protein [Function unknown].
	Contig1158_47781_50328_+	gnl|CDD|229994	CDD:229994	KOG2055	WD40 repeat protein [General function prediction only].
	Contig1158_48008_50235_+	gnl|CDD|229022	CDD:229022	KOG1078	Vesicle coat complex COPI, gamma subunit [Intracellular trafficking, secretion, and vesicular transport].
	Contig11609_35099_36281_+	gnl|CDD|229769	CDD:229769	KOG1830	Wiskott Aldrich syndrome proteins [Cytoskeleton].
	Contig116103_1256_2550_+	gnl|CDD|229222	CDD:229222	KOG1280	Uncharacterized conserved protein containing ZZ-type Zn-finger [General function prediction only].
	Contig116349_41881_43616_-	gnl|CDD|228851	CDD:228851	KOG0905	Phosphoinositide 3-kinase [Signal transduction mechanisms].
	Contig116349_42173_43331_-	gnl|CDD|228851	CDD:228851	KOG0905	Phosphoinositide 3-kinase [Signal transduction mechanisms].
	Contig11671_256635_257406_-	gnl|CDD|230605	CDD:230605	KOG2666	UDP-glucose/GDP-mannose dehydrogenase [Carbohydrate transport and metabolism, Signal transduction mechanisms].
	Contig117324_1215_1631_-	gnl|CDD|232693	CDD:232693	KOG4768	Mitochondrial mRNA maturase [RNA processing and modification].
*	Contig11755_78_518_-	gnl|CDD|232585	CDD:232585	KOG4658	Apoptotic ATPase [Signal transduction mechanisms].
	Contig1178_180081_184341_+	gnl|CDD|231734	CDD:231734	KOG3802	Transcription factor OCT-1, contains POU and HOX domains [Transcription].
	Contig1178_180081_190509_+	gnl|CDD|231734	CDD:231734	KOG3802	Transcription factor OCT-1, contains POU and HOX domains [Transcription].
	Contig1178_182671_184341_+	gnl|CDD|232739	CDD:232739	KOG4814	Uncharacterized conserved protein [Function unknown].
	Contig117840_2_1070_-	gnl|CDD|229886	CDD:229886	KOG1947	Leucine rich repeat proteins, some proteins contain F-box [General function prediction only].
	Contig117840_35_1069_-	gnl|CDD|229886	CDD:229886	KOG1947	Leucine rich repeat proteins, some proteins contain F-box [General function prediction only].
	Contig11792_7500_9124_-	gnl|CDD|229040	CDD:229040	KOG1096	Adenosine monophosphate deaminase [Nucleotide transport and metabolism].
	Contig118282_6329_7219_+	gnl|CDD|232139	CDD:232139	KOG4210	Nuclear localization sequence binding protein [Transcription].
	Contig1189_132694_136441_-	gnl|CDD|230950	CDD:230950	KOG3012	Uncharacterized conserved protein [Function unknown].
	Contig1189_133156_134490_-	gnl|CDD|228160	CDD:228160	KOG0211	Protein phosphatase 2A regulatory subunit A and related proteins [Signal transduction mechanisms].
	Contig1189_134506_136303_-	gnl|CDD|231706	CDD:231706	KOG3774	Uncharacterized conserved protein Lama [Signal transduction mechanisms].
	Contig1189_134586_136266_-	gnl|CDD|231706	CDD:231706	KOG3774	Uncharacterized conserved protein Lama [Signal transduction mechanisms].
	Contig118925_248_782_-	gnl|CDD|228170	CDD:228170	KOG0221	Mismatch repair ATPase MSH5 (MutS family) [Replication, recombination and repair].
*	Contig11909_11599_14931_+	gnl|CDD|229129	CDD:229129	KOG1187	Serine/threonine protein kinase [Signal transduction mechanisms].
	Contig11909_65050_66443_+	gnl|CDD|230116	CDD:230116	KOG2177	Predicted E3 ubiquitin ligase [Posttranslational modification, protein turnover, chaperones].
	Contig11924_26744_29891_-	gnl|CDD|228421	CDD:228421	KOG0472	Leucine-rich repeat protein [Function unknown].
	Contig11924_26744_34330_-	gnl|CDD|228421	CDD:228421	KOG0472	Leucine-rich repeat protein [Function unknown].
	Contig11924_27344_29624_-	gnl|CDD|228421	CDD:228421	KOG0472	Leucine-rich repeat protein [Function unknown].
	Contig11928_23854_24539_+	gnl|CDD|229231	CDD:229231	KOG1289	Amino acid transporters [Amino acid transport and metabolism].
	Contig11928_20998_21991_-	gnl|CDD|227978	CDD:227978	KOG0027	Calmodulin and related proteins (EF-Hand superfamily) [Signal transduction mechanisms].
	Contig1195_65555_68691_-	gnl|CDD|232569	CDD:232569	KOG4642	Chaperone-dependent E3 ubiquitin protein ligase (contains TPR repeats) [Posttranslational modification, protein turnover,chaperones].
	Contig1195_65555_70564_-	gnl|CDD|232569	CDD:232569	KOG4642	Chaperone-dependent E3 ubiquitin protein ligase (contains TPR repeats) [Posttranslational modification, protein turnover,chaperones].
	Contig1195_65555_70599_-	gnl|CDD|232569	CDD:232569	KOG4642	Chaperone-dependent E3 ubiquitin protein ligase (contains TPR repeats) [Posttranslational modification, protein turnover,chaperones].
	Contig1195_65555_70604_-	gnl|CDD|232569	CDD:232569	KOG4642	Chaperone-dependent E3 ubiquitin protein ligase (contains TPR repeats) [Posttranslational modification, protein turnover,chaperones].
	Contig1195_65555_70633_-	gnl|CDD|232569	CDD:232569	KOG4642	Chaperone-dependent E3 ubiquitin protein ligase (contains TPR repeats) [Posttranslational modification, protein turnover,chaperones].
	Contig1195_65555_70656_-	gnl|CDD|232569	CDD:232569	KOG4642	Chaperone-dependent E3 ubiquitin protein ligase (contains TPR repeats) [Posttranslational modification, protein turnover,chaperones].
	Contig1195_65679_70564_-	gnl|CDD|232569	CDD:232569	KOG4642	Chaperone-dependent E3 ubiquitin protein ligase (contains TPR repeats) [Posttranslational modification, protein turnover,chaperones].
	Contig119583_19167_19716_+	gnl|CDD|232257	CDD:232257	KOG4328	WD40 protein [Function unknown].
	Contig11970_40098_45979_+	gnl|CDD|231371	CDD:231371	KOG3433	Protein involved in meiotic recombination/predicted coiled-coil protein [Cell cycle control, cell division, chromosome partitioning, General function prediction only].
	Contig11970_40187_45709_+	gnl|CDD|231371	CDD:231371	KOG3433	Protein involved in meiotic recombination/predicted coiled-coil protein [Cell cycle control, cell division, chromosome partitioning, General function prediction only].
	Contig11970_40359_45979_+	gnl|CDD|231371	CDD:231371	KOG3433	Protein involved in meiotic recombination/predicted coiled-coil protein [Cell cycle control, cell division, chromosome partitioning, General function prediction only].
	Contig11970_43705_45979_+	gnl|CDD|231371	CDD:231371	KOG3433	Protein involved in meiotic recombination/predicted coiled-coil protein [Cell cycle control, cell division, chromosome partitioning, General function prediction only].
	Contig120_447114_449606_-	gnl|CDD|230261	CDD:230261	KOG2322	N-methyl-D-aspartate receptor glutamate-binding subunit [Signal transduction mechanisms].
	Contig12019_20622_22041_+	gnl|CDD|231778	CDD:231778	KOG3846	L-kynurenine hydrolase [Amino acid transport and metabolism].
	Contig12019_20819_22041_+	gnl|CDD|231778	CDD:231778	KOG3846	L-kynurenine hydrolase [Amino acid transport and metabolism].
	Contig12019_14434_19878_-	gnl|CDD|228415	CDD:228415	KOG0466	Translation initiation factor 2, gamma subunit (eIF-2gamma; GTPase) [Translation, ribosomal structure and biogenesis].
*	Contig1205_117141_120740_-	gnl|CDD|230514	CDD:230514	KOG2575	Glucosyltransferase - Alg6p [Carbohydrate transport and metabolism, Amino acid transport and metabolism].
*	Contig1205_117314_120740_-	gnl|CDD|228203	CDD:228203	KOG0254	Predicted transporter (major facilitator superfamily) [General function prediction only].
	Contig12053_29528_31419_-	gnl|CDD|229864	CDD:229864	KOG1925	Rac1 GTPase effector FHOS [Signal transduction mechanisms, Cytoskeleton].
	Contig12053_29791_31370_-	gnl|CDD|229864	CDD:229864	KOG1925	Rac1 GTPase effector FHOS [Signal transduction mechanisms, Cytoskeleton].
	Contig12055_68020_70023_-	gnl|CDD|232652	CDD:232652	KOG4726	Ultrahigh sulfur keratin-associated protein [Extracellular structures].
	Contig12055_68020_70099_-	gnl|CDD|232652	CDD:232652	KOG4726	Ultrahigh sulfur keratin-associated protein [Extracellular structures].
	Contig1210_19913_23345_-	gnl|CDD|228111	CDD:228111	KOG0161	Myosin class II heavy chain [Cytoskeleton].
	Contig1210_20106_23266_-	gnl|CDD|228111	CDD:228111	KOG0161	Myosin class II heavy chain [Cytoskeleton].
	Contig12103_1476_6127_+	gnl|CDD|230359	CDD:230359	KOG2420	Phosphatidylserine decarboxylase [Lipid transport and metabolism].
*	Contig12107_50064_55494_+	gnl|CDD|232585	CDD:232585	KOG4658	Apoptotic ATPase [Signal transduction mechanisms].
*	Contig12107_50600_55494_+	gnl|CDD|232585	CDD:232585	KOG4658	Apoptotic ATPase [Signal transduction mechanisms].
*	Contig12107_50811_55414_+	gnl|CDD|232585	CDD:232585	KOG4658	Apoptotic ATPase [Signal transduction mechanisms].
*	Contig12107_50995_55494_+	gnl|CDD|232585	CDD:232585	KOG4658	Apoptotic ATPase [Signal transduction mechanisms].
	Contig1214_165119_167973_+	gnl|CDD|230926	CDD:230926	KOG2987	Fatty acid desaturase [Lipid transport and metabolism].
	Contig1214_165953_167973_+	gnl|CDD|230926	CDD:230926	KOG2987	Fatty acid desaturase [Lipid transport and metabolism].
*	Contig1218_83194_84751_-	gnl|CDD|230785	CDD:230785	KOG2846	Predicted membrane protein [Function unknown].
*	Contig1218_83373_84187_-	gnl|CDD|230785	CDD:230785	KOG2846	Predicted membrane protein [Function unknown].
	Contig1226_127085_128121_+	gnl|CDD|232103	CDD:232103	KOG4173	Alpha-SNAP protein [Intracellular trafficking, secretion, and vesicular transport].
	Contig1226_127094_128121_+	gnl|CDD|232103	CDD:232103	KOG4173	Alpha-SNAP protein [Intracellular trafficking, secretion, and vesicular transport].
	Contig123_276928_278029_-	gnl|CDD|228172	CDD:228172	KOG0223	Aquaporin (major intrinsic protein family) [Carbohydrate transport and metabolism].
	Contig1232_19087_20442_+	gnl|CDD|230240	CDD:230240	KOG2301	Voltage-gated Ca2+ channels, alpha1 subunits [Inorganic ion transport and metabolism, Signal transduction mechanisms].
	Contig1235_109557_111399_-	gnl|CDD|231848	CDD:231848	KOG3917	Beta-1,4-galactosyltransferase B4GALT7/SQV-3 [Carbohydrate transport and metabolism].
	Contig1235_109557_111400_-	gnl|CDD|231848	CDD:231848	KOG3917	Beta-1,4-galactosyltransferase B4GALT7/SQV-3 [Carbohydrate transport and metabolism].
	Contig1235_109919_111196_-	gnl|CDD|229025	CDD:229025	KOG1081	Transcription factor NSD1 and related SET domain proteins [Transcription].
	Contig12368_31471_78644_-	gnl|CDD|228603	CDD:228603	KOG0656	G1/S-specific cyclin D [Cell cycle control, cell division, chromosome partitioning].
	Contig12368_31627_78644_-	gnl|CDD|231329	CDD:231329	KOG3391	Transcriptional co-repressor component [Transcription].
	Contig124315_17866_19779_-	gnl|CDD|232645	CDD:232645	KOG4719	Nuclear pore complex protein [Nuclear structure, Intracellular trafficking, secretion, and vesicular transport].
	Contig124677_11788_14359_-	gnl|CDD|229949	CDD:229949	KOG2010	Double stranded RNA binding protein [General function prediction only].
	Contig1248_42211_45284_+	gnl|CDD|228421	CDD:228421	KOG0472	Leucine-rich repeat protein [Function unknown].
	Contig1248_84369_85331_+	gnl|CDD|228566	CDD:228566	KOG0618	Serine/threonine phosphatase 2C containing leucine-rich repeats, similar to SCN circadian oscillatory protein (SCOP) [Signal transduction mechanisms].
	Contig1250_62478_63627_+	gnl|CDD|232370	CDD:232370	KOG4441	Proteins containing BTB/POZ and Kelch domains, involved in regulatory/signal transduction processes [Signal transductionmechanisms, General function prediction only].
	Contig12516_18170_18461_-	gnl|CDD|231532	CDD:231532	KOG3598	Thyroid hormone receptor-associated protein complex, subunit TRAP230 [Transcription].
	Contig125592_6_376_-	gnl|CDD|230338	CDD:230338	KOG2399	K+-dependent Na+:Ca2+ antiporter [Inorganic ion transport and metabolism].
	Contig1257_62868_66274_+	gnl|CDD|231032	CDD:231032	KOG3094	Predicted membrane protein [Function unknown].
	Contig1257_63243_63936_+	gnl|CDD|229385	CDD:229385	KOG1444	Nucleotide-sugar transporter VRG4/SQV-7 [Carbohydrate transport and metabolism, Posttranslational modification, protein turnover, chaperones, Intracellular trafficking, secretion, and vesicular transport].
	Contig1257_180994_183202_-	gnl|CDD|229247	CDD:229247	KOG1305	Amino acid transporter protein [Amino acid transport and metabolism].
	Contig1257_181854_183202_-	gnl|CDD|229247	CDD:229247	KOG1305	Amino acid transporter protein [Amino acid transport and metabolism].
	Contig1257_182411_183033_-	gnl|CDD|231858	CDD:231858	KOG3927	Na+/K+ ATPase, beta subunit [Inorganic ion transport and metabolism].
	Contig1258_80716_85851_+	gnl|CDD|230643	CDD:230643	KOG2704	Predicted membrane protein [Function unknown].
	Contig126077_37_1530_-	gnl|CDD|228421	CDD:228421	KOG0472	Leucine-rich repeat protein [Function unknown].
	Contig12627_26996_28000_-	gnl|CDD|229795	CDD:229795	KOG1856	Transcription elongation factor SPT6 [RNA processing and modification].
	Contig12627_26996_29172_-	gnl|CDD|229795	CDD:229795	KOG1856	Transcription elongation factor SPT6 [RNA processing and modification].
	Contig1266_10034_11935_+	gnl|CDD|228383	CDD:228383	KOG0434	Isoleucyl-tRNA synthetase [Translation, ribosomal structure and biogenesis].
	Contig1266_10050_11935_+	gnl|CDD|229308	CDD:229308	KOG1366	Alpha-macroglobulin [Posttranslational modification, protein turnover, chaperones].
	Contig1266_2413_4055_+	gnl|CDD|229569	CDD:229569	KOG1628	40S ribosomal protein S3A [Translation, ribosomal structure and biogenesis].
	Contig1266_2467_11917_+	gnl|CDD|229569	CDD:229569	KOG1628	40S ribosomal protein S3A [Translation, ribosomal structure and biogenesis].
	Contig1266_92560_93076_-	gnl|CDD|228329	CDD:228329	KOG0380	Sterol O-acyltransferase/Diacylglycerol O-acyltransferase [Lipid transport and metabolism].
	Contig12660_26258_31149_+	gnl|CDD|229429	CDD:229429	KOG1488	Translational repressor Pumilio/PUF3 and related RNA-binding proteins (Puf superfamily) [Translation, ribosomal structureand biogenesis].
	Contig12660_29691_31184_+	gnl|CDD|230823	CDD:230823	KOG2884	26S proteasome regulatory complex, subunit RPN10/PSMD4 [Posttranslational modification, protein turnover, chaperones].
	Contig1268_303717_306402_-	gnl|CDD|230009	CDD:230009	KOG2070	Guanine nucleotide exchange factor [Nucleotide transport and metabolism].
	Contig1268_303717_308173_-	gnl|CDD|231975	CDD:231975	KOG4044	Mitochondrial associated endoribonuclease MAR1 (isochorismatase superfamily) [General function prediction only].
	Contig1268_306492_308173_-	gnl|CDD|231975	CDD:231975	KOG4044	Mitochondrial associated endoribonuclease MAR1 (isochorismatase superfamily) [General function prediction only].
	Contig1269_602319_606543_-	gnl|CDD|231663	CDD:231663	KOG3731	Sulfatases [Carbohydrate transport and metabolism].
	Contig1271_61215_63457_+	gnl|CDD|232585	CDD:232585	KOG4658	Apoptotic ATPase [Signal transduction mechanisms].
	Contig1271_61217_63457_+	gnl|CDD|232585	CDD:232585	KOG4658	Apoptotic ATPase [Signal transduction mechanisms].
	Contig1271_61515_63457_+	gnl|CDD|232585	CDD:232585	KOG4658	Apoptotic ATPase [Signal transduction mechanisms].
	Contig1271_63654_65866_-	gnl|CDD|231957	CDD:231957	KOG4026	Uncharacterized conserved protein [Function unknown].
	Contig1271_63654_65867_-	gnl|CDD|231453	CDD:231453	KOG3516	Neurexin IV [Signal transduction mechanisms].
	Contig1271_63852_72468_-	gnl|CDD|231453	CDD:231453	KOG3516	Neurexin IV [Signal transduction mechanisms].
*	Contig12743_33170_33779_+	gnl|CDD|230120	CDD:230120	KOG2181	LIM domain binding protein LDB1/NLI/CLIM [Transcription].
	Contig12760_1716_3265_+	gnl|CDD|229932	CDD:229932	KOG1993	Nuclear transport receptor KAP120 (importin beta superfamily) [Nuclear structure, Intracellular trafficking, secretion, and vesicular transport].
	Contig12760_1962_2340_+	gnl|CDD|230567	CDD:230567	KOG2628	Farnesyl cysteine-carboxyl methyltransferase [Posttranslational modification, protein turnover, chaperones].
	Contig12760_2351_6387_+	gnl|CDD|230240	CDD:230240	KOG2301	Voltage-gated Ca2+ channels, alpha1 subunits [Inorganic ion transport and metabolism, Signal transduction mechanisms].
	Contig12760_3382_6387_+	gnl|CDD|231117	CDD:231117	KOG3179	Predicted glutamine synthetase [Nucleotide transport and metabolism].
	Contig12760_4220_6387_+	gnl|CDD|228474	CDD:228474	KOG0526	Nucleosome-binding factor SPN, POB3 subunit [Transcription, Replication, recombination and repair, Chromatin structure and dynamics].
	Contig1279_131141_134280_+	gnl|CDD|228514	CDD:228514	KOG0566	Inositol-1,4,5-triphosphate 5-phosphatase (synaptojanin), INP51/INP52/INP53 family [Intracellular trafficking, secretion,and vesicular transport].
	Contig1279_131160_134280_+	gnl|CDD|228514	CDD:228514	KOG0566	Inositol-1,4,5-triphosphate 5-phosphatase (synaptojanin), INP51/INP52/INP53 family [Intracellular trafficking, secretion,and vesicular transport].
	Contig1279_131186_134280_+	gnl|CDD|228514	CDD:228514	KOG0566	Inositol-1,4,5-triphosphate 5-phosphatase (synaptojanin), INP51/INP52/INP53 family [Intracellular trafficking, secretion,and vesicular transport].
	Contig1279_131192_134109_+	gnl|CDD|228514	CDD:228514	KOG0566	Inositol-1,4,5-triphosphate 5-phosphatase (synaptojanin), INP51/INP52/INP53 family [Intracellular trafficking, secretion,and vesicular transport].
	Contig1279_316390_317019_+	gnl|CDD|228896	CDD:228896	KOG0950	DNA polymerase theta/eta, DEAD-box superfamily [General function prediction only].
	Contig12813_28236_30896_-	gnl|CDD|230559	CDD:230559	KOG2620	Prohibitins and stomatins of the PID superfamily [Energy production and conversion].
	Contig12813_28236_30947_-	gnl|CDD|230559	CDD:230559	KOG2620	Prohibitins and stomatins of the PID superfamily [Energy production and conversion].
	Contig1287_40924_53183_+	gnl|CDD|228190	CDD:228190	KOG0241	Kinesin-like protein [Cytoskeleton].
	Contig1287_40924_53566_+	gnl|CDD|228190	CDD:228190	KOG0241	Kinesin-like protein [Cytoskeleton].
*	Contig128750_1124_3170_+	gnl|CDD|228479	CDD:228479	KOG0531	Protein phosphatase 1, regulatory subunit, and related proteins [Signal transduction mechanisms].
*	Contig128750_1159_2498_+	gnl|CDD|228479	CDD:228479	KOG0531	Protein phosphatase 1, regulatory subunit, and related proteins [Signal transduction mechanisms].
*	Contig128750_943_3170_+	gnl|CDD|228566	CDD:228566	KOG0618	Serine/threonine phosphatase 2C containing leucine-rich repeats, similar to SCN circadian oscillatory protein (SCOP) [Signal transduction mechanisms].
	Contig1288_24433_24904_+	gnl|CDD|230057	CDD:230057	KOG2118	Predicted membrane protein, contains two CBS domains [Function unknown].
	Contig1289_71273_71942_-	gnl|CDD|228205	CDD:228205	KOG0256	1-aminocyclopropane-1-carboxylate synthase, and related proteins [Signal transduction mechanisms].
	Contig130_56229_58023_-	gnl|CDD|228498	CDD:228498	KOG0550	Molecular chaperone (DnaJ superfamily) [Posttranslational modification, protein turnover, chaperones].
	Contig130_56262_61136_-	gnl|CDD|228498	CDD:228498	KOG0550	Molecular chaperone (DnaJ superfamily) [Posttranslational modification, protein turnover, chaperones].
	Contig13057_25139_26841_-	gnl|CDD|230963	CDD:230963	KOG3025	Mitochondrial F1F0-ATP synthase, subunit c/ATP9/proteolipid [Energy production and conversion].
	Contig13057_26158_26572_-	gnl|CDD|230491	CDD:230491	KOG2552	Major facilitator superfamily permease - Cdc91p [General function prediction only].
	Contig1307_152209_158100_-	gnl|CDD|229550	CDD:229550	KOG1609	Protein involved in mRNA turnover and stability [RNA processing and modification].
	Contig1307_152209_158177_-	gnl|CDD|229550	CDD:229550	KOG1609	Protein involved in mRNA turnover and stability [RNA processing and modification].
	Contig1307_152209_158302_-	gnl|CDD|229550	CDD:229550	KOG1609	Protein involved in mRNA turnover and stability [RNA processing and modification].
	Contig1307_152321_158100_-	gnl|CDD|229550	CDD:229550	KOG1609	Protein involved in mRNA turnover and stability [RNA processing and modification].
	Contig1310_112429_113342_+	gnl|CDD|230401	CDD:230401	KOG2462	C2H2-type Zn-finger protein [Transcription].
	Contig1318_107518_109606_-	gnl|CDD|229765	CDD:229765	KOG1826	Ras GTPase activating protein RasGAP/neurofibromin [Defense mechanisms].
	Contig132270_11843_13286_-	gnl|CDD|228054	CDD:228054	KOG0103	Molecular chaperones HSP105/HSP110/SSE1, HSP70 superfamily [Posttranslational modification, protein turnover, chaperones].
	Contig132270_12082_13209_-	gnl|CDD|228054	CDD:228054	KOG0103	Molecular chaperones HSP105/HSP110/SSE1, HSP70 superfamily [Posttranslational modification, protein turnover, chaperones].
	Contig132840_128521_130128_+	gnl|CDD|231719	CDD:231719	KOG3787	Glutamate/aspartate and neutral amino acid transporters [Amino acid transport and metabolism].
	Contig132840_128603_130117_+	gnl|CDD|231719	CDD:231719	KOG3787	Glutamate/aspartate and neutral amino acid transporters [Amino acid transport and metabolism].
*	Contig132840_103705_106219_-	gnl|CDD|228099	CDD:228099	KOG0149	Predicted RNA-binding protein SEB4 (RRM superfamily) [General function prediction only].
	Contig1329_33465_34776_-	gnl|CDD|228879	CDD:228879	KOG0933	Structural maintenance of chromosome protein 2 (chromosome condensation complex Condensin, subunit E) [Chromatin structure and dynamics, Cell cycle control, cell division, chromosome partitioning].
	Contig1329_34338_34695_-	gnl|CDD|228879	CDD:228879	KOG0933	Structural maintenance of chromosome protein 2 (chromosome condensation complex Condensin, subunit E) [Chromatin structure and dynamics, Cell cycle control, cell division, chromosome partitioning].
	Contig133_123933_126249_+	gnl|CDD|228487	CDD:228487	KOG0539	Sphingolipid fatty acid hydroxylase [Lipid transport and metabolism].
	Contig133_125188_126010_+	gnl|CDD|228089	CDD:228089	KOG0139	Short-chain acyl-CoA dehydrogenase [Lipid transport and metabolism].
	Contig133_181167_223264_-	gnl|CDD|228192	CDD:228192	KOG0243	Kinesin-like protein [Cytoskeleton].
	Contig133_181167_223275_-	gnl|CDD|228192	CDD:228192	KOG0243	Kinesin-like protein [Cytoskeleton].
	Contig133_218515_223326_-	gnl|CDD|232586	CDD:232586	KOG4659	Uncharacterized conserved protein (Rhs family) [Function unknown].
	Contig133_218680_225282_-	gnl|CDD|228192	CDD:228192	KOG0243	Kinesin-like protein [Cytoskeleton].
	Contig13394_111713_114805_+	gnl|CDD|229906	CDD:229906	KOG1967	DNA repair/transcription protein Mms19 [Replication, recombination and repair, Transcription].
	Contig13394_111713_114979_+	gnl|CDD|229906	CDD:229906	KOG1967	DNA repair/transcription protein Mms19 [Replication, recombination and repair, Transcription].
	Contig134_7879_11418_-	gnl|CDD|229065	CDD:229065	KOG1121	Tam3-transposase (Ac family) [Replication, recombination and repair].
	Contig134_9298_11418_-	gnl|CDD|229065	CDD:229065	KOG1121	Tam3-transposase (Ac family) [Replication, recombination and repair].
	Contig1345_56890_58536_+	gnl|CDD|228106	CDD:228106	KOG0156	Cytochrome P450 CYP2 subfamily [Secondary metabolites biosynthesis, transport and catabolism].
	Contig1345_56944_58536_+	gnl|CDD|228106	CDD:228106	KOG0156	Cytochrome P450 CYP2 subfamily [Secondary metabolites biosynthesis, transport and catabolism].
	Contig1345_57339_58536_+	gnl|CDD|228106	CDD:228106	KOG0156	Cytochrome P450 CYP2 subfamily [Secondary metabolites biosynthesis, transport and catabolism].
	Contig1348_163002_163565_-	gnl|CDD|231675	CDD:231675	KOG3743	Recombination signal binding protein-J kappa(CBF1, Su(H), HS2NF5) [Transcription].
	Contig135243_8062_8649_+	gnl|CDD|228300	CDD:228300	KOG0351	ATP-dependent DNA helicase [Replication, recombination and repair].
	Contig135811_23807_24452_+	gnl|CDD|229278	CDD:229278	KOG1336	Monodehydroascorbate/ferredoxin reductase [General function prediction only].
	Contig135811_46639_48593_+	gnl|CDD|228010	CDD:228010	KOG0059	Lipid exporter ABCA1 and related proteins, ABC superfamily [Lipid transport and metabolism, General function prediction only].
	Contig1361_20988_22874_-	gnl|CDD|232222	CDD:232222	KOG4293	Predicted membrane protein, contains DoH and Cytochrome b-561/ferric reductase transmembrane domains [Signal transductionmechanisms].
	Contig13652_2270_3728_+	gnl|CDD|229134	CDD:229134	KOG1192	UDP-glucuronosyl and UDP-glucosyl transferase [Carbohydrate transport and metabolism, Energy production and conversion].
	Contig13654_13899_16854_-	gnl|CDD|229129	CDD:229129	KOG1187	Serine/threonine protein kinase [Signal transduction mechanisms].
	Contig13654_13899_23204_-	gnl|CDD|229129	CDD:229129	KOG1187	Serine/threonine protein kinase [Signal transduction mechanisms].
	Contig13654_13899_23517_-	gnl|CDD|229129	CDD:229129	KOG1187	Serine/threonine protein kinase [Signal transduction mechanisms].
	Contig13654_13899_23525_-	gnl|CDD|229129	CDD:229129	KOG1187	Serine/threonine protein kinase [Signal transduction mechanisms].
	Contig13654_13914_17322_-	gnl|CDD|229129	CDD:229129	KOG1187	Serine/threonine protein kinase [Signal transduction mechanisms].
	Contig13654_18507_23204_-	gnl|CDD|229129	CDD:229129	KOG1187	Serine/threonine protein kinase [Signal transduction mechanisms].
	Contig1366_56226_58737_+	gnl|CDD|231632	CDD:231632	KOG3700	Predicted acyltransferase [General function prediction only].
	Contig1366_57184_58159_+	gnl|CDD|228459	CDD:228459	KOG0511	Ankyrin repeat protein [General function prediction only].
	Contig1366_252645_253616_-	gnl|CDD|228426	CDD:228426	KOG0477	DNA replication licensing factor, MCM2 component [Replication, recombination and repair].
	Contig1369_371022_375370_+	gnl|CDD|228110	CDD:228110	KOG0160	Myosin class V heavy chain [Cytoskeleton].
	Contig1369_443805_445825_+	gnl|CDD|232481	CDD:232481	KOG4553	Uncharacterized conserved protein [Function unknown].
	Contig1369_448639_449233_-	gnl|CDD|232571	CDD:232571	KOG4644	L-fucose kinase [Carbohydrate transport and metabolism].
	Contig137035_314_1212_+	gnl|CDD|230571	CDD:230571	KOG2632	Rhomboid family proteins [Function unknown].
	Contig13726_4826_8736_+	gnl|CDD|232092	CDD:232092	KOG4162	Predicted calmodulin-binding protein [Signal transduction mechanisms].
	Contig13726_97874_101672_-	gnl|CDD|231622	CDD:231622	KOG3690	Angiotensin I-converting enzymes - M2 family peptidases [Amino acid transport and metabolism].
	Contig1376_12995_16794_+	gnl|CDD|232585	CDD:232585	KOG4658	Apoptotic ATPase [Signal transduction mechanisms].
	Contig13766_33637_34324_-	gnl|CDD|228256	CDD:228256	KOG0307	Vesicle coat complex COPII, subunit SEC31 [Intracellular trafficking, secretion, and vesicular transport].
	Contig137741_1_892_-	gnl|CDD|231178	CDD:231178	KOG3240	Phosphatidylinositol synthase [Lipid transport and metabolism].
	Contig138_94007_95492_+	gnl|CDD|232652	CDD:232652	KOG4726	Ultrahigh sulfur keratin-associated protein [Extracellular structures].
	Contig13925_12429_13542_-	gnl|CDD|232667	CDD:232667	KOG4742	Predicted chitinase [General function prediction only].
*	Contig1393_26076_28261_+	gnl|CDD|228480	CDD:228480	KOG0532	Leucine-rich repeat (LRR) protein, contains calponin homology domain [Cytoskeleton].
	Contig13938_826_5120_-	gnl|CDD|228421	CDD:228421	KOG0472	Leucine-rich repeat protein [Function unknown].
*	Contig1396_135831_138746_+	gnl|CDD|230471	CDD:230471	KOG2532	Permease of the major facilitator superfamily [Carbohydrate transport and metabolism].
*	Contig1396_135951_138746_+	gnl|CDD|230471	CDD:230471	KOG2532	Permease of the major facilitator superfamily [Carbohydrate transport and metabolism].
	Contig140049_4394_4952_+	gnl|CDD|231077	CDD:231077	KOG3139	N-acetyltransferase [General function prediction only].
	Contig1401_67812_69963_-	gnl|CDD|229889	CDD:229889	KOG1950	Glycosyl transferase, family 8 - glycogenin [Carbohydrate transport and metabolism].
	Contig14037_10191_11205_-	gnl|CDD|229304	CDD:229304	KOG1362	Choline transporter-like protein [Lipid transport and metabolism].
	Contig1404_25477_26022_+	gnl|CDD|232112	CDD:232112	KOG4182	Uncharacterized conserved protein [Function unknown].
	Contig14056_17189_30289_+	gnl|CDD|228187	CDD:228187	KOG0238	3-Methylcrotonyl-CoA carboxylase, biotin-containing subunit/Propionyl-CoA carboxylase, alpha chain/Acetyl-CoA carboxylase, biotin carboxylase subunit [Lipid transport and metabolism, Amino acid transport and metabolism].
	Contig14056_29080_31454_+	gnl|CDD|228187	CDD:228187	KOG0238	3-Methylcrotonyl-CoA carboxylase, biotin-containing subunit/Propionyl-CoA carboxylase, alpha chain/Acetyl-CoA carboxylase, biotin carboxylase subunit [Lipid transport and metabolism, Amino acid transport and metabolism].
	Contig140595_5607_7374_-	gnl|CDD|229060	CDD:229060	KOG1116	Sphingosine kinase, involved in sphingolipid metabolism [Lipid transport and metabolism, Signal transduction mechanisms].
	Contig1409_173664_181623_+	gnl|CDD|228566	CDD:228566	KOG0618	Serine/threonine phosphatase 2C containing leucine-rich repeats, similar to SCN circadian oscillatory protein (SCOP) [Signal transduction mechanisms].
	Contig1409_173665_181623_+	gnl|CDD|228566	CDD:228566	KOG0618	Serine/threonine phosphatase 2C containing leucine-rich repeats, similar to SCN circadian oscillatory protein (SCOP) [Signal transduction mechanisms].
	Contig1409_173808_189854_+	gnl|CDD|229886	CDD:229886	KOG1947	Leucine rich repeat proteins, some proteins contain F-box [General function prediction only].
	Contig1409_173905_181147_+	gnl|CDD|228566	CDD:228566	KOG0618	Serine/threonine phosphatase 2C containing leucine-rich repeats, similar to SCN circadian oscillatory protein (SCOP) [Signal transduction mechanisms].
	Contig1409_99053_100630_-	gnl|CDD|228729	CDD:228729	KOG0782	Predicted diacylglycerol kinase [Signal transduction mechanisms].
	Contig1409_99053_100634_-	gnl|CDD|228729	CDD:228729	KOG0782	Predicted diacylglycerol kinase [Signal transduction mechanisms].
	Contig1410_120580_124988_-	gnl|CDD|228705	CDD:228705	KOG0758	Mitochondrial carnitine-acylcarnitine carrier protein [Energy production and conversion].
	Contig142_4673_5006_-	gnl|CDD|229168	CDD:229168	KOG1226	Integrin beta subunit (N-terminal portion of extracellular region) [Signal transduction mechanisms, Extracellular structures].
	Contig143_25220_26052_-	gnl|CDD|230581	CDD:230581	KOG2642	Alpha-1,2 glucosyltransferase/transcriptional activator [Posttranslational modification, protein turnover, chaperones, Transcription, Lipid transport and metabolism, Signal transduction mechanisms].
*	Contig1430_247_18190_+	gnl|CDD|228566	CDD:228566	KOG0618	Serine/threonine phosphatase 2C containing leucine-rich repeats, similar to SCN circadian oscillatory protein (SCOP) [Signal transduction mechanisms].
*	Contig1430_4_18354_+	gnl|CDD|228566	CDD:228566	KOG0618	Serine/threonine phosphatase 2C containing leucine-rich repeats, similar to SCN circadian oscillatory protein (SCOP) [Signal transduction mechanisms].
	Contig143813_18407_20015_-	gnl|CDD|231203	CDD:231203	KOG3265	Histone chaperone involved in gene silencing [Transcription, Chromatin structure and dynamics].
	Contig143813_18561_20352_-	gnl|CDD|231203	CDD:231203	KOG3265	Histone chaperone involved in gene silencing [Transcription, Chromatin structure and dynamics].
*	Contig143863_1_1021_-	gnl|CDD|229886	CDD:229886	KOG1947	Leucine rich repeat proteins, some proteins contain F-box [General function prediction only].
	Contig144045_38399_39686_+	gnl|CDD|230530	CDD:230530	KOG2591	c-Mpl binding protein, contains La domain [Signal transduction mechanisms].
*	Contig144744_1139_4444_-	gnl|CDD|228421	CDD:228421	KOG0472	Leucine-rich repeat protein [Function unknown].
*	Contig144744_1887_4444_-	gnl|CDD|228421	CDD:228421	KOG0472	Leucine-rich repeat protein [Function unknown].
*	Contig144744_2617_4444_-	gnl|CDD|228421	CDD:228421	KOG0472	Leucine-rich repeat protein [Function unknown].
	Contig1454_223855_231767_+	gnl|CDD|228223	CDD:228223	KOG0274	Cdc4 and related F-box and WD-40 proteins [General function prediction only].
	Contig1454_223855_231839_+	gnl|CDD|228223	CDD:228223	KOG0274	Cdc4 and related F-box and WD-40 proteins [General function prediction only].
	Contig1454_259937_260564_+	gnl|CDD|228524	CDD:228524	KOG0576	Mitogen-activated protein kinase kinase kinase kinase (MAP4K), germinal center kinase family [Signal transduction mechanisms].
	Contig1454_221220_221580_-	gnl|CDD|230902	CDD:230902	KOG2963	RNA-binding protein required for 60S ribosomal subunit biogenesis [Translation, ribosomal structure and biogenesis].
	Contig145603_3_554_-	gnl|CDD|232585	CDD:232585	KOG4658	Apoptotic ATPase [Signal transduction mechanisms].
	Contig145792_1019_2116_-	gnl|CDD|230705	CDD:230705	KOG2766	Predicted membrane protein [Function unknown].
	Contig146056_66_863_+	gnl|CDD|231149	CDD:231149	KOG3211	Predicted endoplasmic reticulum membrane protein Lec35/MPDU1 involved in monosaccharide-P-dolichol utilization [General function prediction only].
	Contig146930_1_2937_+	gnl|CDD|230068	CDD:230068	KOG2129	Uncharacterized conserved protein H4 [Function unknown].
	Contig147_79483_80449_+	gnl|CDD|231056	CDD:231056	KOG3118	Disrupter of silencing SAS10 [Chromatin structure and dynamics].
	Contig147137_2180_2767_+	gnl|CDD|230215	CDD:230215	KOG2276	Metalloexopeptidases [Amino acid transport and metabolism].
	Contig1481_202692_203811_-	gnl|CDD|230527	CDD:230527	KOG2588	Predicted DNA-binding protein [Transcription].
	Contig1486_34243_35418_+	gnl|CDD|230645	CDD:230645	KOG2706	Predicted membrane protein [Function unknown].
	Contig1488_302316_314017_+	gnl|CDD|229395	CDD:229395	KOG1454	Predicted hydrolase/acyltransferase (alpha/beta hydrolase superfamily) [General function prediction only].
	Contig148817_173_961_+	gnl|CDD|230581	CDD:230581	KOG2642	Alpha-1,2 glucosyltransferase/transcriptional activator [Posttranslational modification, protein turnover, chaperones, Transcription, Lipid transport and metabolism, Signal transduction mechanisms].
	Contig148817_344_836_+	gnl|CDD|230581	CDD:230581	KOG2642	Alpha-1,2 glucosyltransferase/transcriptional activator [Posttranslational modification, protein turnover, chaperones, Transcription, Lipid transport and metabolism, Signal transduction mechanisms].
	Contig1495_88012_89082_-	gnl|CDD|232011	CDD:232011	KOG4080	Mitochondrial ribosomal protein L32 [Translation, ribosomal structure and biogenesis].
	Contig15_159785_160496_+	gnl|CDD|230242	CDD:230242	KOG2303	Predicted NAD synthase, contains CN hydrolase domain [Coenzyme transport and metabolism, General function prediction only].
*	Contig1502_11205_11472_-	gnl|CDD|227978	CDD:227978	KOG0027	Calmodulin and related proteins (EF-Hand superfamily) [Signal transduction mechanisms].
	Contig151671_40_606_-	gnl|CDD|232585	CDD:232585	KOG4658	Apoptotic ATPase [Signal transduction mechanisms].
*	Contig15175_5531_8626_+	gnl|CDD|229975	CDD:229975	KOG2036	Predicted P-loop ATPase fused to an acetyltransferase [General function prediction only].
*	Contig15175_5531_8783_+	gnl|CDD|229975	CDD:229975	KOG2036	Predicted P-loop ATPase fused to an acetyltransferase [General function prediction only].
*	Contig15175_5689_8626_+	gnl|CDD|229975	CDD:229975	KOG2036	Predicted P-loop ATPase fused to an acetyltransferase [General function prediction only].
*	Contig15175_7651_8626_+	gnl|CDD|229583	CDD:229583	KOG1642	Ribonuclease, T2 family [RNA processing and modification].
	Contig1519_272097_275685_-	gnl|CDD|232585	CDD:232585	KOG4658	Apoptotic ATPase [Signal transduction mechanisms].
	Contig152_487870_488461_+	gnl|CDD|228716	CDD:228716	KOG0769	Predicted mitochondrial carrier protein [Energy production and conversion].
*	Contig152_537200_541534_-	gnl|CDD|229205	CDD:229205	KOG1263	Multicopper oxidases [Secondary metabolites biosynthesis, transport and catabolism].
	Contig1538_203921_212251_-	gnl|CDD|229841	CDD:229841	KOG1902	Putative signal transduction protein involved in RNA splicing [Signal transduction mechanisms, RNA processing and modification].
	Contig1538_203921_212329_-	gnl|CDD|229841	CDD:229841	KOG1902	Putative signal transduction protein involved in RNA splicing [Signal transduction mechanisms, RNA processing and modification].
	Contig1538_204194_212102_-	gnl|CDD|229841	CDD:229841	KOG1902	Putative signal transduction protein involved in RNA splicing [Signal transduction mechanisms, RNA processing and modification].
	Contig1538_208492_212329_-	gnl|CDD|229841	CDD:229841	KOG1902	Putative signal transduction protein involved in RNA splicing [Signal transduction mechanisms, RNA processing and modification].
	Contig1541_152890_156012_-	gnl|CDD|229412	CDD:229412	KOG1471	Phosphatidylinositol transfer protein SEC14 and related proteins [Lipid transport and metabolism].
	Contig1541_152925_155452_-	gnl|CDD|229412	CDD:229412	KOG1471	Phosphatidylinositol transfer protein SEC14 and related proteins [Lipid transport and metabolism].
*	Contig1546_97999_98653_+	gnl|CDD|228151	CDD:228151	KOG0202	Ca2+ transporting ATPase [Inorganic ion transport and metabolism].
*	Contig156144_37700_38606_+	gnl|CDD|229038	CDD:229038	KOG1094	Discoidin domain receptor DDR1 [Signal transduction mechanisms].
*	Contig156144_37708_38713_+	gnl|CDD|229038	CDD:229038	KOG1094	Discoidin domain receptor DDR1 [Signal transduction mechanisms].
	Contig156850_48089_52669_-	gnl|CDD|229660	CDD:229660	KOG1720	Protein tyrosine phosphatase CDC14 [Defense mechanisms].
*	Contig15690_9867_13734_+	gnl|CDD|228421	CDD:228421	KOG0472	Leucine-rich repeat protein [Function unknown].
*	Contig157_10818_14057_+	gnl|CDD|228016	CDD:228016	KOG0065	Pleiotropic drug resistance proteins (PDR1-15), ABC superfamily [Secondary metabolites biosynthesis, transport and catabolism].
*	Contig157_11302_12846_+	gnl|CDD|230550	CDD:230550	KOG2611	Neurochondrin/leucine-rich protein (Neurochondrin) [Function unknown].
	Contig1579_48827_49706_-	gnl|CDD|228520	CDD:228520	KOG0572	Glutamine phosphoribosylpyrophosphate amidotransferase [Nucleotide transport and metabolism].
	Contig158010_550_1295_-	gnl|CDD|230639	CDD:230639	KOG2700	Adenylosuccinate lyase [Nucleotide transport and metabolism].
	Contig15807_99861_103052_+	gnl|CDD|229818	CDD:229818	KOG1879	UDP-glucose:glycoprotein glucosyltransferase [Carbohydrate transport and metabolism].
	Contig158092_49537_52761_+	gnl|CDD|229411	CDD:229411	KOG1470	Phosphatidylinositol transfer protein PDR16 and related proteins [Lipid transport and metabolism].
*	Contig158123_2_866_-	gnl|CDD|232585	CDD:232585	KOG4658	Apoptotic ATPase [Signal transduction mechanisms].
*	Contig158534_15_2606_-	gnl|CDD|228566	CDD:228566	KOG0618	Serine/threonine phosphatase 2C containing leucine-rich repeats, similar to SCN circadian oscillatory protein (SCOP) [Signal transduction mechanisms].
	Contig1587_8033_10264_-	gnl|CDD|229261	CDD:229261	KOG1319	bHLHZip transcription factor BIGMAX [Transcription].
	Contig1587_8033_10640_-	gnl|CDD|229261	CDD:229261	KOG1319	bHLHZip transcription factor BIGMAX [Transcription].
	Contig1587_8037_10623_-	gnl|CDD|230527	CDD:230527	KOG2588	Predicted DNA-binding protein [Transcription].
	Contig158845_3875_7214_+	gnl|CDD|230571	CDD:230571	KOG2632	Rhomboid family proteins [Function unknown].
	Contig158845_3902_7214_+	gnl|CDD|228878	CDD:228878	KOG0932	Guanine nucleotide exchange factor EFA6 [Intracellular trafficking, secretion, and vesicular transport].
	Contig158845_5778_7214_+	gnl|CDD|228878	CDD:228878	KOG0932	Guanine nucleotide exchange factor EFA6 [Intracellular trafficking, secretion, and vesicular transport].
	Contig158926_1_1298_+	gnl|CDD|232585	CDD:232585	KOG4658	Apoptotic ATPase [Signal transduction mechanisms].
	Contig159015_37_1813_-	gnl|CDD|228421	CDD:228421	KOG0472	Leucine-rich repeat protein [Function unknown].
	Contig159411_13016_16752_+	gnl|CDD|228566	CDD:228566	KOG0618	Serine/threonine phosphatase 2C containing leucine-rich repeats, similar to SCN circadian oscillatory protein (SCOP) [Signal transduction mechanisms].
	Contig159411_13016_24816_+	gnl|CDD|228566	CDD:228566	KOG0618	Serine/threonine phosphatase 2C containing leucine-rich repeats, similar to SCN circadian oscillatory protein (SCOP) [Signal transduction mechanisms].
	Contig15978_3880_7185_-	gnl|CDD|230605	CDD:230605	KOG2666	UDP-glucose/GDP-mannose dehydrogenase [Carbohydrate transport and metabolism, Signal transduction mechanisms].
	Contig15978_3880_7208_-	gnl|CDD|230605	CDD:230605	KOG2666	UDP-glucose/GDP-mannose dehydrogenase [Carbohydrate transport and metabolism, Signal transduction mechanisms].
	Contig15978_3880_7210_-	gnl|CDD|230605	CDD:230605	KOG2666	UDP-glucose/GDP-mannose dehydrogenase [Carbohydrate transport and metabolism, Signal transduction mechanisms].
	Contig15978_3967_7185_-	gnl|CDD|229027	CDD:229027	KOG1083	Putative transcription factor ASH1/LIN-59 [Transcription].
	Contig16_222337_232296_-	gnl|CDD|228641	CDD:228641	KOG0694	Serine/threonine protein kinase [Signal transduction mechanisms].
	Contig16_229787_232391_-	gnl|CDD|231580	CDD:231580	KOG3646	Acetylcholine receptor [Intracellular trafficking, secretion, and vesicular transport].
	Contig160_219305_221964_+	gnl|CDD|231457	CDD:231457	KOG3520	Predicted guanine nucleotide exchange factor [Signal transduction mechanisms].
	Contig1609_120193_123980_-	gnl|CDD|231080	CDD:231080	KOG3142	Prenylated rab acceptor 1 [Intracellular trafficking, secretion, and vesicular transport].
	Contig1609_120193_123992_-	gnl|CDD|231080	CDD:231080	KOG3142	Prenylated rab acceptor 1 [Intracellular trafficking, secretion, and vesicular transport].
	Contig161346_128_5428_-	gnl|CDD|230376	CDD:230376	KOG2437	Muskelin [Signal transduction mechanisms].
	Contig161346_3707_4947_-	gnl|CDD|230376	CDD:230376	KOG2437	Muskelin [Signal transduction mechanisms].
	Contig161503_4074_5185_-	gnl|CDD|232368	CDD:232368	KOG4439	RNA polymerase II transcription termination factor TTF2/lodestar, DEAD-box superfamily [Transcription, Replication, recombination and repair].
	Contig1616_17795_19091_-	gnl|CDD|232500	CDD:232500	KOG4572	Predicted DNA-binding transcription factor, interacts with stathmin [Transcription, General function prediction only, Signal transduction mechanisms].
	Contig16172_14013_15012_+	gnl|CDD|229256	CDD:229256	KOG1314	DHHC-type Zn-finger protein [General function prediction only].
	Contig1619_99837_101154_-	gnl|CDD|228079	CDD:228079	KOG0129	Predicted RNA-binding protein (RRM superfamily) [Translation, ribosomal structure and biogenesis].
	Contig162_15005_15590_+	gnl|CDD|228701	CDD:228701	KOG0754	Mitochondrial oxodicarboxylate carrier protein [Energy production and conversion].
	Contig162_278060_280899_+	gnl|CDD|230061	CDD:230061	KOG2122	Beta-catenin-binding protein APC, contains ARM repeats [Signal transduction mechanisms, Cytoskeleton].
	Contig162_278246_280899_+	gnl|CDD|230061	CDD:230061	KOG2122	Beta-catenin-binding protein APC, contains ARM repeats [Signal transduction mechanisms, Cytoskeleton].
	Contig1621_191118_192892_+	gnl|CDD|229764	CDD:229764	KOG1825	Fry-like conserved proteins [General function prediction only].
	Contig162286_13692_22193_-	gnl|CDD|229129	CDD:229129	KOG1187	Serine/threonine protein kinase [Signal transduction mechanisms].
	Contig1623_47696_57534_+	gnl|CDD|230531	CDD:230531	KOG2592	Tumor differentially expressed (TDE) protein [Function unknown].
	Contig1623_302202_303742_+	gnl|CDD|227969	CDD:227969	KOG0018	Structural maintenance of chromosome protein 1 (sister chromatid cohesion complex Cohesin, subunit SMC1) [Cell cycle control, cell division, chromosome partitioning].
	Contig1623_302518_303742_+	gnl|CDD|228517	CDD:228517	KOG0569	Permease of the major facilitator superfamily [Carbohydrate transport and metabolism].
	Contig162557_442_1416_-	gnl|CDD|228617	CDD:228617	KOG0670	U4/U6-associated splicing factor PRP4 [RNA processing and modification].
	Contig162557_442_1733_-	gnl|CDD|229586	CDD:229586	KOG1645	RING-finger-containing E3 ubiquitin ligase [Posttranslational modification, protein turnover, chaperones].
	Contig163_10605_11118_+	gnl|CDD|228536	CDD:228536	KOG0588	Serine/threonine protein kinase [Cell cycle control, cell division, chromosome partitioning].
	Contig163_17857_18127_-	gnl|CDD|230384	CDD:230384	KOG2445	Nuclear pore complex component (sc Seh1) [Nuclear structure, Intracellular trafficking, secretion, and vesicular transport].
	Contig1634_11219_14643_+	gnl|CDD|228566	CDD:228566	KOG0618	Serine/threonine phosphatase 2C containing leucine-rich repeats, similar to SCN circadian oscillatory protein (SCOP) [Signal transduction mechanisms].
	Contig1634_11444_14483_+	gnl|CDD|228566	CDD:228566	KOG0618	Serine/threonine phosphatase 2C containing leucine-rich repeats, similar to SCN circadian oscillatory protein (SCOP) [Signal transduction mechanisms].
*	Contig1638_179730_182984_+	gnl|CDD|228099	CDD:228099	KOG0149	Predicted RNA-binding protein SEB4 (RRM superfamily) [General function prediction only].
	Contig164_127513_130970_+	gnl|CDD|231717	CDD:231717	KOG3785	Uncharacterized conserved protein [Function unknown].
	Contig164_127718_131182_+	gnl|CDD|228566	CDD:228566	KOG0618	Serine/threonine phosphatase 2C containing leucine-rich repeats, similar to SCN circadian oscillatory protein (SCOP) [Signal transduction mechanisms].
	Contig16404_1672_3387_-	gnl|CDD|232585	CDD:232585	KOG4658	Apoptotic ATPase [Signal transduction mechanisms].
	Contig16404_1920_3387_-	gnl|CDD|232585	CDD:232585	KOG4658	Apoptotic ATPase [Signal transduction mechanisms].
	Contig164146_2950_3742_-	gnl|CDD|229544	CDD:229544	KOG1603	Copper chaperone [Inorganic ion transport and metabolism].
	Contig164146_3020_3889_-	gnl|CDD|228517	CDD:228517	KOG0569	Permease of the major facilitator superfamily [Carbohydrate transport and metabolism].
	Contig164945_38369_43953_-	gnl|CDD|231786	CDD:231786	KOG3854	SPRT-like metalloprotease [Function unknown].
	Contig164945_38551_43953_-	gnl|CDD|231786	CDD:231786	KOG3854	SPRT-like metalloprotease [Function unknown].
	Contig164945_38591_43947_-	gnl|CDD|228007	CDD:228007	KOG0056	Heavy metal exporter HMT1, ABC superfamily [Inorganic ion transport and metabolism].
	Contig165_102359_105998_-	gnl|CDD|230231	CDD:230231	KOG2292	Oligosaccharyltransferase, STT3 subunit [Posttranslational modification, protein turnover, chaperones].
	Contig165_106065_106500_-	gnl|CDD|232107	CDD:232107	KOG4177	Ankyrin [Cell wall/membrane/envelope biogenesis].
	Contig165_106560_107571_-	gnl|CDD|232341	CDD:232341	KOG4412	26S proteasome regulatory complex, subunit PSMD10 [Posttranslational modification, protein turnover, chaperones].
	Contig165267_364_1014_-	gnl|CDD|231340	CDD:231340	KOG3402	Predicted membrane protein [Function unknown].
	Contig1660_30529_32611_+	gnl|CDD|228421	CDD:228421	KOG0472	Leucine-rich repeat protein [Function unknown].
	Contig166326_1_587_+	gnl|CDD|228517	CDD:228517	KOG0569	Permease of the major facilitator superfamily [Carbohydrate transport and metabolism].
	Contig167272_42_930_+	gnl|CDD|228421	CDD:228421	KOG0472	Leucine-rich repeat protein [Function unknown].
	Contig1675_21585_38844_+	gnl|CDD|229272	CDD:229272	KOG1330	Sugar transporter/spinster transmembrane protein [Carbohydrate transport and metabolism].
	Contig1675_34600_38844_+	gnl|CDD|229272	CDD:229272	KOG1330	Sugar transporter/spinster transmembrane protein [Carbohydrate transport and metabolism].
	Contig1675_36922_38844_+	gnl|CDD|230022	CDD:230022	KOG2083	Na+/K+ symporter [Inorganic ion transport and metabolism].
	Contig1675_154037_163908_+	gnl|CDD|228566	CDD:228566	KOG0618	Serine/threonine phosphatase 2C containing leucine-rich repeats, similar to SCN circadian oscillatory protein (SCOP) [Signal transduction mechanisms].
	Contig1675_154037_175535_+	gnl|CDD|229780	CDD:229780	KOG1841	Smad anchor for receptor activation [Defense mechanisms].
	Contig1675_154046_157362_+	gnl|CDD|228459	CDD:228459	KOG0511	Ankyrin repeat protein [General function prediction only].
	Contig1675_154046_157570_+	gnl|CDD|228459	CDD:228459	KOG0511	Ankyrin repeat protein [General function prediction only].
	Contig1675_154046_163908_+	gnl|CDD|228566	CDD:228566	KOG0618	Serine/threonine phosphatase 2C containing leucine-rich repeats, similar to SCN circadian oscillatory protein (SCOP) [Signal transduction mechanisms].
	Contig1675_154046_175379_+	gnl|CDD|229780	CDD:229780	KOG1841	Smad anchor for receptor activation [Defense mechanisms].
	Contig1675_154046_175535_+	gnl|CDD|231297	CDD:231297	KOG3359	Dolichyl-phosphate-mannose:protein O-mannosyl transferase [Posttranslational modification, protein turnover, chaperones].
	Contig1675_160543_163609_+	gnl|CDD|228566	CDD:228566	KOG0618	Serine/threonine phosphatase 2C containing leucine-rich repeats, similar to SCN circadian oscillatory protein (SCOP) [Signal transduction mechanisms].
	Contig1675_170091_175993_+	gnl|CDD|229780	CDD:229780	KOG1841	Smad anchor for receptor activation [Defense mechanisms].
	Contig1678_14699_18996_+	gnl|CDD|232585	CDD:232585	KOG4658	Apoptotic ATPase [Signal transduction mechanisms].
	Contig1678_14699_26868_+	gnl|CDD|232585	CDD:232585	KOG4658	Apoptotic ATPase [Signal transduction mechanisms].
*	Contig167977_636_1042_-	gnl|CDD|228632	CDD:228632	KOG0685	Flavin-containing amine oxidase [Coenzyme transport and metabolism].
	Contig169246_4703_6054_+	gnl|CDD|230170	CDD:230170	KOG2231	Predicted E3 ubiquitin ligase [Posttranslational modification, protein turnover, chaperones].
	Contig170597_3827_5019_-	gnl|CDD|231078	CDD:231078	KOG3140	Predicted membrane protein [Function unknown].
	Contig170597_4113_4782_-	gnl|CDD|231078	CDD:231078	KOG3140	Predicted membrane protein [Function unknown].
	Contig170793_2269_2719_+	gnl|CDD|230428	CDD:230428	KOG2489	Transmembrane protein [General function prediction only].
	Contig1709_168548_170419_+	gnl|CDD|229033	CDD:229033	KOG1089	Myotubularin-related phosphatidylinositol 3-phosphate 3-phosphatase MTM6 [General function prediction only].
	Contig1709_168763_170415_+	gnl|CDD|231700	CDD:231700	KOG3768	DEAD box RNA helicase [General function prediction only].
	Contig171168_11415_13409_+	gnl|CDD|228362	CDD:228362	KOG0413	Uncharacterized conserved protein related to condensin complex subunit 1 [Function unknown].
	Contig171168_11602_13408_+	gnl|CDD|228362	CDD:228362	KOG0413	Uncharacterized conserved protein related to condensin complex subunit 1 [Function unknown].
	Contig1712_43154_44206_-	gnl|CDD|231444	CDD:231444	KOG3506	40S ribosomal protein S29 [Translation, ribosomal structure and biogenesis].
	Contig171900_8443_10964_+	gnl|CDD|231666	CDD:231666	KOG3734	Predicted phosphoglycerate mutase [Carbohydrate transport and metabolism].
	Contig172_770996_774298_-	gnl|CDD|230381	CDD:230381	KOG2442	Uncharacterized conserved protein, contains PA domain [General function prediction only].
	Contig1723_85937_90980_+	gnl|CDD|228874	CDD:228874	KOG0928	Pattern-formation protein/guanine nucleotide exchange factor [Intracellular trafficking, secretion, and vesicular transport].
	Contig1723_86775_90980_+	gnl|CDD|231573	CDD:231573	KOG3639	C2 Ca2+-binding motif-containing protein [General function prediction only].
*	Contig1723_122481_123756_-	gnl|CDD|232346	CDD:232346	KOG4417	Predicted endonuclease [General function prediction only].
	Contig172495_1270_2038_-	gnl|CDD|228108	CDD:228108	KOG0158	Cytochrome P450 CYP3/CYP5/CYP6/CYP9 subfamilies [Secondary metabolites biosynthesis, transport and catabolism].
	Contig174931_4_960_-	gnl|CDD|228447	CDD:228447	KOG0498	K+-channel ERG and related proteins, contain PAS/PAC sensor domain [Inorganic ion transport and metabolism, Signal transduction mechanisms].
	Contig175_336884_337208_-	gnl|CDD|232433	CDD:232433	KOG4505	Na+/H+ antiporter [Inorganic ion transport and metabolism].
*	Contig17549_873_3722_+	gnl|CDD|232585	CDD:232585	KOG4658	Apoptotic ATPase [Signal transduction mechanisms].
*	Contig17549_879_6735_+	gnl|CDD|228421	CDD:228421	KOG0472	Leucine-rich repeat protein [Function unknown].
	Contig176135_1_1703_-	gnl|CDD|228421	CDD:228421	KOG0472	Leucine-rich repeat protein [Function unknown].
	Contig176135_62_1853_-	gnl|CDD|228421	CDD:228421	KOG0472	Leucine-rich repeat protein [Function unknown].
	Contig1766_83237_92992_+	gnl|CDD|229011	CDD:229011	KOG1065	Maltase glucoamylase and related hydrolases, glycosyl hydrolase family 31 [Carbohydrate transport and metabolism].
	Contig1775_42495_43935_-	gnl|CDD|231010	CDD:231010	KOG3072	Long chain fatty acid elongase [Lipid transport and metabolism].
	Contig1775_42676_43591_-	gnl|CDD|231010	CDD:231010	KOG3072	Long chain fatty acid elongase [Lipid transport and metabolism].
	Contig1776_75084_77507_+	gnl|CDD|228915	CDD:228915	KOG0969	DNA polymerase delta, catalytic subunit [Replication, recombination and repair].
*	Contig178252_862_1228_+	gnl|CDD|229772	CDD:229772	KOG1833	Nuclear pore complex, gp210 component [Nuclear structure, Intracellular trafficking, secretion, and vesicular transport].
	Contig179_75733_76843_+	gnl|CDD|229264	CDD:229264	KOG1322	GDP-mannose pyrophosphorylase/mannose-1-phosphate guanylyltransferase [Cell wall/membrane/envelope biogenesis].
	Contig179_75733_79317_+	gnl|CDD|228532	CDD:228532	KOG0584	Serine/threonine protein kinase [General function prediction only].
	Contig179_76018_79317_+	gnl|CDD|228532	CDD:228532	KOG0584	Serine/threonine protein kinase [General function prediction only].
	Contig179_77476_79317_+	gnl|CDD|228532	CDD:228532	KOG0584	Serine/threonine protein kinase [General function prediction only].
	Contig179_78465_79248_+	gnl|CDD|228532	CDD:228532	KOG0584	Serine/threonine protein kinase [General function prediction only].
	Contig181_57524_58462_+	gnl|CDD|231794	CDD:231794	KOG3862	Transcription factor PAX2/5/8, contains PAX domain [Transcription].
	Contig181_57606_58305_+	gnl|CDD|230061	CDD:230061	KOG2122	Beta-catenin-binding protein APC, contains ARM repeats [Signal transduction mechanisms, Cytoskeleton].
	Contig181_126694_129721_+	gnl|CDD|232770	CDD:232770	KOG4845	NADH dehydrogenase, subunit 4 [Energy production and conversion].
	Contig181_126694_129928_+	gnl|CDD|232770	CDD:232770	KOG4845	NADH dehydrogenase, subunit 4 [Energy production and conversion].
*	Contig1810_39675_41173_-	gnl|CDD|228908	CDD:228908	KOG0962	DNA repair protein RAD50, ABC-type ATPase/SMC superfamily [Replication, recombination and repair].
*	Contig1810_40222_41838_-	gnl|CDD|228447	CDD:228447	KOG0498	K+-channel ERG and related proteins, contain PAS/PAC sensor domain [Inorganic ion transport and metabolism, Signal transduction mechanisms].
	Contig18133_95250_101336_-	gnl|CDD|228720	CDD:228720	KOG0773	Transcription factor MEIS1 and related HOX domain proteins [Transcription].
	Contig18133_95250_101968_-	gnl|CDD|228720	CDD:228720	KOG0773	Transcription factor MEIS1 and related HOX domain proteins [Transcription].
	Contig18133_95250_102009_-	gnl|CDD|228720	CDD:228720	KOG0773	Transcription factor MEIS1 and related HOX domain proteins [Transcription].
	Contig18133_95250_96621_-	gnl|CDD|228720	CDD:228720	KOG0773	Transcription factor MEIS1 and related HOX domain proteins [Transcription].
	Contig18133_95265_111254_-	gnl|CDD|228720	CDD:228720	KOG0773	Transcription factor MEIS1 and related HOX domain proteins [Transcription].
	Contig1818_65018_66159_-	gnl|CDD|228547	CDD:228547	KOG0599	Phosphorylase kinase gamma subunit [Carbohydrate transport and metabolism].
	Contig1818_65692_66025_-	gnl|CDD|231137	CDD:231137	KOG3199	Nicotinamide mononucleotide adenylyl transferase [Coenzyme transport and metabolism].
	Contig1828_12708_32416_+	gnl|CDD|228511	CDD:228511	KOG0563	Glucose-6-phosphate 1-dehydrogenase [Carbohydrate transport and metabolism].
	Contig182831_6806_8515_-	gnl|CDD|229289	CDD:229289	KOG1347	Uncharacterized membrane protein, predicted efflux pump [General function prediction only].
	Contig1832_161457_181415_-	gnl|CDD|228445	CDD:228445	KOG0496	Beta-galactosidase [Carbohydrate transport and metabolism].
	Contig1832_161457_181617_-	gnl|CDD|228445	CDD:228445	KOG0496	Beta-galactosidase [Carbohydrate transport and metabolism].
	Contig1832_166074_181129_-	gnl|CDD|228445	CDD:228445	KOG0496	Beta-galactosidase [Carbohydrate transport and metabolism].
	Contig1832_167237_181415_-	gnl|CDD|228445	CDD:228445	KOG0496	Beta-galactosidase [Carbohydrate transport and metabolism].
	Contig1832_175243_181415_-	gnl|CDD|228445	CDD:228445	KOG0496	Beta-galactosidase [Carbohydrate transport and metabolism].
*	Contig185024_4_645_-	gnl|CDD|230460	CDD:230460	KOG2521	Uncharacterized conserved protein [Function unknown].
	Contig1856_62229_66707_-	gnl|CDD|230820	CDD:230820	KOG2881	Predicted membrane protein [Function unknown].
	Contig1856_203098_203747_-	gnl|CDD|232401	CDD:232401	KOG4472	Glycolipid 2-alpha-mannosyltransferase (alpha-1,2-mannosyltransferase) [Carbohydrate transport and metabolism].
	Contig1856_203098_203889_-	gnl|CDD|228538	CDD:228538	KOG0590	Checkpoint kinase and related serine/threonine protein kinases [Cell cycle control, cell division, chromosome partitioning].
	Contig18563_28527_29328_+	gnl|CDD|228917	CDD:228917	KOG0971	Microtubule-associated protein dynactin DCTN1/Glued [Cell cycle control, cell division, chromosome partitioning, Cytoskeleton].
	Contig18563_13756_14752_-	gnl|CDD|227960	CDD:227960	KOG0008	Transcription initiation factor TFIID, subunit TAF1 [Transcription].
*	Contig186288_5272_6056_-	gnl|CDD|232586	CDD:232586	KOG4659	Uncharacterized conserved protein (Rhs family) [Function unknown].
	Contig1863_58951_59404_+	gnl|CDD|232053	CDD:232053	KOG4122	Mitochondrial/chloroplast ribosomal protein L36 [Translation, ribosomal structure and biogenesis].
	Contig1863_136432_138990_-	gnl|CDD|230369	CDD:230369	KOG2430	Glycosyl hydrolase, family 47 [Carbohydrate transport and metabolism].
	Contig1863_136432_140720_-	gnl|CDD|228477	CDD:228477	KOG0529	Protein geranylgeranyltransferase type II, alpha subunit [Posttranslational modification, protein turnover, chaperones].
	Contig1863_229230_237758_-	gnl|CDD|232298	CDD:232298	KOG4369	RTK signaling protein MASK/UNC-44 [Signal transduction mechanisms].
*	Contig189_361493_363834_+	gnl|CDD|231140	CDD:231140	KOG3202	SNARE protein TLG1/Syntaxin 6 [Intracellular trafficking, secretion, and vesicular transport].
*	Contig189_361580_363826_+	gnl|CDD|231140	CDD:231140	KOG3202	SNARE protein TLG1/Syntaxin 6 [Intracellular trafficking, secretion, and vesicular transport].
	Contig189_364468_365760_+	gnl|CDD|228890	CDD:228890	KOG0944	Ubiquitin-specific protease UBP14 [Posttranslational modification, protein turnover, chaperones].
	Contig189_364469_365760_+	gnl|CDD|229543	CDD:229543	KOG1602	Cis-prenyltransferase [Lipid transport and metabolism].
	Contig189_364471_365760_+	gnl|CDD|229543	CDD:229543	KOG1602	Cis-prenyltransferase [Lipid transport and metabolism].
	Contig189_365263_365732_+	gnl|CDD|228890	CDD:228890	KOG0944	Ubiquitin-specific protease UBP14 [Posttranslational modification, protein turnover, chaperones].
	Contig189_480425_484178_+	gnl|CDD|229194	CDD:229194	KOG1252	Cystathionine beta-synthase and related enzymes [Amino acid transport and metabolism].
	Contig189_480893_484178_+	gnl|CDD|229194	CDD:229194	KOG1252	Cystathionine beta-synthase and related enzymes [Amino acid transport and metabolism].
	Contig189_480935_484178_+	gnl|CDD|229194	CDD:229194	KOG1252	Cystathionine beta-synthase and related enzymes [Amino acid transport and metabolism].
	Contig189_480935_487709_+	gnl|CDD|229194	CDD:229194	KOG1252	Cystathionine beta-synthase and related enzymes [Amino acid transport and metabolism].
	Contig1894_12975_16094_-	gnl|CDD|232140	CDD:232140	KOG4211	Splicing factor hnRNP-F and related RNA-binding proteins [RNA processing and modification].
	Contig1899_84200_90677_+	gnl|CDD|228447	CDD:228447	KOG0498	K+-channel ERG and related proteins, contain PAS/PAC sensor domain [Inorganic ion transport and metabolism, Signal transduction mechanisms].
	Contig1899_84527_90677_+	gnl|CDD|228447	CDD:228447	KOG0498	K+-channel ERG and related proteins, contain PAS/PAC sensor domain [Inorganic ion transport and metabolism, Signal transduction mechanisms].
	Contig1899_84560_90677_+	gnl|CDD|228447	CDD:228447	KOG0498	K+-channel ERG and related proteins, contain PAS/PAC sensor domain [Inorganic ion transport and metabolism, Signal transduction mechanisms].
	Contig1899_84619_90677_+	gnl|CDD|228447	CDD:228447	KOG0498	K+-channel ERG and related proteins, contain PAS/PAC sensor domain [Inorganic ion transport and metabolism, Signal transduction mechanisms].
	Contig1899_85111_90677_+	gnl|CDD|228447	CDD:228447	KOG0498	K+-channel ERG and related proteins, contain PAS/PAC sensor domain [Inorganic ion transport and metabolism, Signal transduction mechanisms].
	Contig1899_85119_90677_+	gnl|CDD|228447	CDD:228447	KOG0498	K+-channel ERG and related proteins, contain PAS/PAC sensor domain [Inorganic ion transport and metabolism, Signal transduction mechanisms].
	Contig190_94454_95282_-	gnl|CDD|230113	CDD:230113	KOG2174	Leptin receptor gene-related protein [Signal transduction mechanisms].
	Contig1901_58871_60000_-	gnl|CDD|228331	CDD:228331	KOG0382	Carbonic anhydrase [General function prediction only].
	Contig1902_129013_130119_+	gnl|CDD|232319	CDD:232319	KOG4390	Voltage-gated A-type K+ channel KCND [Inorganic ion transport and metabolism].
	Contig19026_18218_20387_+	gnl|CDD|227979	CDD:227979	KOG0028	Ca2+-binding protein (centrin/caltractin), EF-Hand superfamily protein [Cytoskeleton, Cell cycle control, cell division,chromosome partitioning].
	Contig1922_134168_137802_-	gnl|CDD|228566	CDD:228566	KOG0618	Serine/threonine phosphatase 2C containing leucine-rich repeats, similar to SCN circadian oscillatory protein (SCOP) [Signal transduction mechanisms].
	Contig1922_134555_137441_-	gnl|CDD|228566	CDD:228566	KOG0618	Serine/threonine phosphatase 2C containing leucine-rich repeats, similar to SCN circadian oscillatory protein (SCOP) [Signal transduction mechanisms].
*	Contig193_46386_54369_+	gnl|CDD|231302	CDD:231302	KOG3364	Membrane protein involved in organellar division [Cell wall/membrane/envelope biogenesis].
*	Contig193_46386_55081_+	gnl|CDD|229484	CDD:229484	KOG1543	Cysteine proteinase Cathepsin L [Posttranslational modification, protein turnover, chaperones].
*	Contig193_46409_54369_+	gnl|CDD|231302	CDD:231302	KOG3364	Membrane protein involved in organellar division [Cell wall/membrane/envelope biogenesis].
*	Contig193_47036_54369_+	gnl|CDD|232191	CDD:232191	KOG4262	Uncharacterized conserved protein [Function unknown].
	Contig1935_25443_28212_+	gnl|CDD|230405	CDD:230405	KOG2466	Uridine permease/thiamine transporter/allantoin transport [Nucleotide transport and metabolism, Coenzyme transport and metabolism].
	Contig1935_25624_28212_+	gnl|CDD|230405	CDD:230405	KOG2466	Uridine permease/thiamine transporter/allantoin transport [Nucleotide transport and metabolism, Coenzyme transport and metabolism].
	Contig1935_26272_27962_+	gnl|CDD|230593	CDD:230593	KOG2654	Uncharacterized conserved protein [Function unknown].
*	Contig1936_32101_36995_-	gnl|CDD|229862	CDD:229862	KOG1923	Rac1 GTPase effector FRL [Signal transduction mechanisms, Cytoskeleton].
	Contig194_153914_156319_-	gnl|CDD|231527	CDD:231527	KOG3592	Microtubule-associated proteins [Cytoskeleton].
	Contig194_153914_156810_-	gnl|CDD|231527	CDD:231527	KOG3592	Microtubule-associated proteins [Cytoskeleton].
	Contig1946_14982_18675_-	gnl|CDD|229886	CDD:229886	KOG1947	Leucine rich repeat proteins, some proteins contain F-box [General function prediction only].
	Contig1946_15900_17853_-	gnl|CDD|229886	CDD:229886	KOG1947	Leucine rich repeat proteins, some proteins contain F-box [General function prediction only].
*	Contig1950_121496_122083_+	gnl|CDD|230977	CDD:230977	KOG3039	Uncharacterized conserved protein [Function unknown].
	Contig1951_81010_82886_-	gnl|CDD|230641	CDD:230641	KOG2702	Predicted panthothenate kinase/uridine kinase-related protein [Nucleotide transport and metabolism, Coenzyme transport and metabolism].
	Contig1952_121354_125089_+	gnl|CDD|230020	CDD:230020	KOG2081	Nuclear transport regulator [Intracellular trafficking, secretion, and vesicular transport].
	Contig1952_121395_125089_+	gnl|CDD|230020	CDD:230020	KOG2081	Nuclear transport regulator [Intracellular trafficking, secretion, and vesicular transport].
	Contig1952_121439_124989_+	gnl|CDD|230020	CDD:230020	KOG2081	Nuclear transport regulator [Intracellular trafficking, secretion, and vesicular transport].
	Contig1952_122753_125089_+	gnl|CDD|229391	CDD:229391	KOG1450	Predicted Rho GTPase-activating protein [Signal transduction mechanisms].
	Contig1952_122754_125089_+	gnl|CDD|230294	CDD:230294	KOG2355	Predicted ABC-type transport, ATPase component/CCR4 associated factor [General function prediction only, Transcription].
	Contig1956_80690_83376_+	gnl|CDD|229005	CDD:229005	KOG1059	Vesicle coat complex AP-3, delta subunit [Intracellular trafficking, secretion, and vesicular transport].
*	Contig1956_84574_87585_+	gnl|CDD|231691	CDD:231691	KOG3759	Uncharacterized RUN domain protein [Signal transduction mechanisms].
*	Contig1956_84575_87585_+	gnl|CDD|231858	CDD:231858	KOG3927	Na+/K+ ATPase, beta subunit [Inorganic ion transport and metabolism].
	Contig19570_7030_12080_+	gnl|CDD|230747	CDD:230747	KOG2808	U5 snRNP-associated RNA splicing factor [RNA processing and modification].
	Contig19570_7030_12194_+	gnl|CDD|230747	CDD:230747	KOG2808	U5 snRNP-associated RNA splicing factor [RNA processing and modification].
	Contig19570_9470_12194_+	gnl|CDD|231447	CDD:231447	KOG3509	Basement membrane-specific heparan sulfate proteoglycan (HSPG) core protein [Posttranslational modification, protein turnover, chaperones].
	Contig19570_9832_12194_+	gnl|CDD|231447	CDD:231447	KOG3509	Basement membrane-specific heparan sulfate proteoglycan (HSPG) core protein [Posttranslational modification, protein turnover, chaperones].
	Contig1959_48520_51455_-	gnl|CDD|230014	CDD:230014	KOG2075	Topoisomerase TOP1-interacting protein BTBD1 [Function unknown].
	Contig19592_3572_4312_-	gnl|CDD|232585	CDD:232585	KOG4658	Apoptotic ATPase [Signal transduction mechanisms].
	Contig19592_3665_4903_-	gnl|CDD|232585	CDD:232585	KOG4658	Apoptotic ATPase [Signal transduction mechanisms].
	Contig1975_125164_129143_+	gnl|CDD|230425	CDD:230425	KOG2486	Predicted GTPase [General function prediction only].
	Contig1975_125270_129143_+	gnl|CDD|230425	CDD:230425	KOG2486	Predicted GTPase [General function prediction only].
	Contig1975_125757_129143_+	gnl|CDD|230425	CDD:230425	KOG2486	Predicted GTPase [General function prediction only].
	Contig1989_113209_116303_-	gnl|CDD|231518	CDD:231518	KOG3583	Uncharacterized conserved protein [Function unknown].
	Contig1989_113209_116317_-	gnl|CDD|232215	CDD:232215	KOG4286	Dystrophin-like protein [Cell motility, Signal transduction mechanisms, Cytoskeleton].
	Contig199_140090_146712_+	gnl|CDD|232585	CDD:232585	KOG4658	Apoptotic ATPase [Signal transduction mechanisms].
	Contig19961_5086_5572_-	gnl|CDD|232591	CDD:232591	KOG4664	Cytochrome oxidase subunit III and related proteins [Energy production and conversion].
	Contig1999_278967_287965_-	gnl|CDD|229205	CDD:229205	KOG1263	Multicopper oxidases [Secondary metabolites biosynthesis, transport and catabolism].
*	Contig2_275284_275824_+	gnl|CDD|228951	CDD:228951	KOG1005	Telomerase catalytic subunit/reverse transcriptase TERT [Replication, recombination and repair, Chromatin structure and dynamics].
	Contig200_217246_218561_-	gnl|CDD|231334	CDD:231334	KOG3396	Glucosamine-phosphate N-acetyltransferase [Cell wall/membrane/envelope biogenesis].
*	Contig2000_46673_53512_-	gnl|CDD|230510	CDD:230510	KOG2571	Chitin synthase/hyaluronan synthase (glycosyltransferases) [Cell wall/membrane/envelope biogenesis].
*	Contig2000_46673_55203_-	gnl|CDD|228260	CDD:228260	KOG0311	Predicted E3 ubiquitin ligase [Posttranslational modification, protein turnover, chaperones].
*	Contig2000_47125_55203_-	gnl|CDD|228260	CDD:228260	KOG0311	Predicted E3 ubiquitin ligase [Posttranslational modification, protein turnover, chaperones].
	Contig2007_149220_153945_-	gnl|CDD|229072	CDD:229072	KOG1129	TPR repeat-containing protein [General function prediction only].
	Contig2007_149220_153966_-	gnl|CDD|229072	CDD:229072	KOG1129	TPR repeat-containing protein [General function prediction only].
	Contig2025_311986_313848_+	gnl|CDD|228601	CDD:228601	KOG0654	G2/Mitotic-specific cyclin A [Cell cycle control, cell division, chromosome partitioning].
	Contig2025_312037_313956_+	gnl|CDD|228601	CDD:228601	KOG0654	G2/Mitotic-specific cyclin A [Cell cycle control, cell division, chromosome partitioning].
	Contig2025_223409_225882_-	gnl|CDD|228414	CDD:228414	KOG0465	Mitochondrial elongation factor [Translation, ribosomal structure and biogenesis].
	Contig2025_223451_227122_-	gnl|CDD|230318	CDD:230318	KOG2379	Endonuclease MUS81 [Replication, recombination and repair].
	Contig203_68253_74069_+	gnl|CDD|228682	CDD:228682	KOG0735	AAA+-type ATPase [Posttranslational modification, protein turnover, chaperones].
	Contig203_68465_74069_+	gnl|CDD|231801	CDD:231801	KOG3869	Uncharacterized conserved protein [Function unknown].
	Contig203_68522_73932_+	gnl|CDD|231801	CDD:231801	KOG3869	Uncharacterized conserved protein [Function unknown].
	Contig2035_130668_134121_+	gnl|CDD|232107	CDD:232107	KOG4177	Ankyrin [Cell wall/membrane/envelope biogenesis].
	Contig2035_30999_67787_+	gnl|CDD|232107	CDD:232107	KOG4177	Ankyrin [Cell wall/membrane/envelope biogenesis].
	Contig2035_31000_134121_+	gnl|CDD|232107	CDD:232107	KOG4177	Ankyrin [Cell wall/membrane/envelope biogenesis].
	Contig2035_31000_32930_+	gnl|CDD|232107	CDD:232107	KOG4177	Ankyrin [Cell wall/membrane/envelope biogenesis].
	Contig2035_31000_67787_+	gnl|CDD|232107	CDD:232107	KOG4177	Ankyrin [Cell wall/membrane/envelope biogenesis].
	Contig2035_31000_95291_+	gnl|CDD|232107	CDD:232107	KOG4177	Ankyrin [Cell wall/membrane/envelope biogenesis].
	Contig2035_64278_134121_+	gnl|CDD|232107	CDD:232107	KOG4177	Ankyrin [Cell wall/membrane/envelope biogenesis].
	Contig2035_64278_67787_+	gnl|CDD|232107	CDD:232107	KOG4177	Ankyrin [Cell wall/membrane/envelope biogenesis].
	Contig2035_64278_95291_+	gnl|CDD|232107	CDD:232107	KOG4177	Ankyrin [Cell wall/membrane/envelope biogenesis].
	Contig2035_93105_134121_+	gnl|CDD|232107	CDD:232107	KOG4177	Ankyrin [Cell wall/membrane/envelope biogenesis].
	Contig2035_93192_134121_+	gnl|CDD|232107	CDD:232107	KOG4177	Ankyrin [Cell wall/membrane/envelope biogenesis].
	Contig2035_93192_95291_+	gnl|CDD|232107	CDD:232107	KOG4177	Ankyrin [Cell wall/membrane/envelope biogenesis].
	Contig2042_187414_190836_+	gnl|CDD|232233	CDD:232233	KOG4304	Transcriptional repressors of the hairy/E(spl) family (contains HLH) [Transcription].
	Contig2042_187536_189194_+	gnl|CDD|232233	CDD:232233	KOG4304	Transcriptional repressors of the hairy/E(spl) family (contains HLH) [Transcription].
	Contig2046_114436_116772_+	gnl|CDD|227999	CDD:227999	KOG0048	Transcription factor, Myb superfamily [Transcription].
	Contig2046_115337_116719_+	gnl|CDD|227999	CDD:227999	KOG0048	Transcription factor, Myb superfamily [Transcription].
	Contig2046_92781_94452_-	gnl|CDD|232635	CDD:232635	KOG4709	Uncharacterized conserved protein [Function unknown].
	Contig2046_92846_94335_-	gnl|CDD|232635	CDD:232635	KOG4709	Uncharacterized conserved protein [Function unknown].
	Contig205_259809_263756_+	gnl|CDD|228480	CDD:228480	KOG0532	Leucine-rich repeat (LRR) protein, contains calponin homology domain [Cytoskeleton].
	Contig205_259826_263756_+	gnl|CDD|228480	CDD:228480	KOG0532	Leucine-rich repeat (LRR) protein, contains calponin homology domain [Cytoskeleton].
	Contig205_259841_263756_+	gnl|CDD|228480	CDD:228480	KOG0532	Leucine-rich repeat (LRR) protein, contains calponin homology domain [Cytoskeleton].
	Contig205_259857_263692_+	gnl|CDD|228480	CDD:228480	KOG0532	Leucine-rich repeat (LRR) protein, contains calponin homology domain [Cytoskeleton].
	Contig2053_28710_31123_-	gnl|CDD|229886	CDD:229886	KOG1947	Leucine rich repeat proteins, some proteins contain F-box [General function prediction only].
	Contig2054_119778_121714_+	gnl|CDD|229035	CDD:229035	KOG1091	Ypt/Rab-specific GTPase-activating protein GYP6 [Intracellular trafficking, secretion, and vesicular transport].
	Contig2054_120101_120692_+	gnl|CDD|230108	CDD:230108	KOG2169	Zn-finger transcription factor [Transcription].
*	Contig206_300686_303981_-	gnl|CDD|232608	CDD:232608	KOG4682	Uncharacterized conserved protein, contains BTB/POZ domain [General function prediction only].
*	Contig206_300686_304033_-	gnl|CDD|229403	CDD:229403	KOG1462	Translation initiation factor 2B, gamma subunit (eIF-2Bgamma/GCD1) [Translation, ribosomal structure and biogenesis].
*	Contig206_301466_303077_-	gnl|CDD|231634	CDD:231634	KOG3702	Nuclear polyadenylated RNA binding protein [RNA processing and modification].
*	Contig206_301466_303468_-	gnl|CDD|231634	CDD:231634	KOG3702	Nuclear polyadenylated RNA binding protein [RNA processing and modification].
*	Contig206_301466_303967_-	gnl|CDD|228016	CDD:228016	KOG0065	Pleiotropic drug resistance proteins (PDR1-15), ABC superfamily [Secondary metabolites biosynthesis, transport and catabolism].
*	Contig206_301466_304033_-	gnl|CDD|228749	CDD:228749	KOG0803	Predicted E3 ubiquitin ligase [Posttranslational modification, protein turnover, chaperones].
*	Contig206_302192_303468_-	gnl|CDD|231634	CDD:231634	KOG3702	Nuclear polyadenylated RNA binding protein [RNA processing and modification].
	Contig2073_66992_68886_-	gnl|CDD|229241	CDD:229241	KOG1299	Vacuolar sorting protein VPS45/Stt10 (Sec1 family) [Intracellular trafficking, secretion, and vesicular transport].
	Contig2073_66992_72646_-	gnl|CDD|232090	CDD:232090	KOG4160	BPI/LBP/CETP family protein [Defense mechanisms].
	Contig2073_70633_72856_-	gnl|CDD|230240	CDD:230240	KOG2301	Voltage-gated Ca2+ channels, alpha1 subunits [Inorganic ion transport and metabolism, Signal transduction mechanisms].
	Contig2078_230707_232289_+	gnl|CDD|229505	CDD:229505	KOG1564	DNA repair protein RHP57 [Replication, recombination and repair].
*	Contig2078_188964_191231_-	gnl|CDD|229491	CDD:229491	KOG1550	Extracellular protein SEL-1 and related proteins [Cell wall/membrane/envelope biogenesis, Posttranslational modification,protein turnover, chaperones, Signal transduction mechanisms].
	Contig20805_76134_78428_+	gnl|CDD|232664	CDD:232664	KOG4739	Uncharacterized protein involved in synaptonemal complex formation [Cell cycle control, cell division, chromosome partitioning, General function prediction only].
	Contig2092_168870_171237_-	gnl|CDD|229888	CDD:229888	KOG1949	Uncharacterized conserved protein [Function unknown].
	Contig2092_168870_171285_-	gnl|CDD|232578	CDD:232578	KOG4651	Chondroitin 6-sulfotransferase and related sulfotransferases [Cell wall/membrane/envelope biogenesis, Extracellular structures].
	Contig2092_169260_169855_-	gnl|CDD|232578	CDD:232578	KOG4651	Chondroitin 6-sulfotransferase and related sulfotransferases [Cell wall/membrane/envelope biogenesis, Extracellular structures].
	Contig210_213939_214608_-	gnl|CDD|230705	CDD:230705	KOG2766	Predicted membrane protein [Function unknown].
	Contig2110_67364_68568_+	gnl|CDD|229231	CDD:229231	KOG1289	Amino acid transporters [Amino acid transport and metabolism].
	Contig2110_234399_235801_+	gnl|CDD|231960	CDD:231960	KOG4029	Transcription factor HAND2/Transcription factor TAL1/TAL2/LYL1 [Transcription].
*	Contig2116_81342_85045_-	gnl|CDD|228277	CDD:228277	KOG0328	Predicted ATP-dependent RNA helicase FAL1, involved in rRNA maturation, DEAD-box superfamily [Translation, ribosomal structure and biogenesis].
*	Contig2116_81703_84991_-	gnl|CDD|228277	CDD:228277	KOG0328	Predicted ATP-dependent RNA helicase FAL1, involved in rRNA maturation, DEAD-box superfamily [Translation, ribosomal structure and biogenesis].
	Contig21254_10072_12890_-	gnl|CDD|232463	CDD:232463	KOG4535	HEAT and armadillo repeat-containing protein [General function prediction only].
	Contig21254_9887_13034_-	gnl|CDD|232463	CDD:232463	KOG4535	HEAT and armadillo repeat-containing protein [General function prediction only].
	Contig2133_23314_24706_-	gnl|CDD|230829	CDD:230829	KOG2890	Predicted membrane protein [Function unknown].
	Contig2133_23314_26840_-	gnl|CDD|230027	CDD:230027	KOG2088	Predicted lipase/calmodulin-binding heat-shock protein [Lipid transport and metabolism, Posttranslational modification, protein turnover, chaperones, Signal transduction mechanisms].
	Contig2133_23314_27148_-	gnl|CDD|230027	CDD:230027	KOG2088	Predicted lipase/calmodulin-binding heat-shock protein [Lipid transport and metabolism, Posttranslational modification, protein turnover, chaperones, Signal transduction mechanisms].
	Contig2137_39831_42746_+	gnl|CDD|229246	CDD:229246	KOG1304	Amino acid transporters [Amino acid transport and metabolism].
	Contig2137_39833_42746_+	gnl|CDD|229246	CDD:229246	KOG1304	Amino acid transporters [Amino acid transport and metabolism].
	Contig2137_39854_42746_+	gnl|CDD|232638	CDD:232638	KOG4712	Uncharacterized conserved protein [Function unknown].
	Contig2137_41151_42600_+	gnl|CDD|229246	CDD:229246	KOG1304	Amino acid transporters [Amino acid transport and metabolism].
	Contig21418_1_3018_+	gnl|CDD|232087	CDD:232087	KOG4157	beta-1,6-N-acetylglucosaminyltransferase, contains WSC domain [Carbohydrate transport and metabolism, Posttranslational modification, protein turnover, chaperones].
	Contig215_189685_192890_+	gnl|CDD|229546	CDD:229546	KOG1605	TFIIF-interacting CTD phosphatase, including NLI-interacting factor (involved in RNA polymerase II regulation) [Transcription].
	Contig215_189808_198118_+	gnl|CDD|229546	CDD:229546	KOG1605	TFIIF-interacting CTD phosphatase, including NLI-interacting factor (involved in RNA polymerase II regulation) [Transcription].
	Contig215_102711_105976_-	gnl|CDD|228734	CDD:228734	KOG0787	Dehydrogenase kinase [Signal transduction mechanisms].
	Contig215_102711_106249_-	gnl|CDD|228734	CDD:228734	KOG0787	Dehydrogenase kinase [Signal transduction mechanisms].
	Contig21576_89434_90866_-	gnl|CDD|228111	CDD:228111	KOG0161	Myosin class II heavy chain [Cytoskeleton].
	Contig21576_89434_98711_-	gnl|CDD|228111	CDD:228111	KOG0161	Myosin class II heavy chain [Cytoskeleton].
	Contig2182_55592_56057_-	gnl|CDD|231591	CDD:231591	KOG3659	Sodium-neurotransmitter symporter [Signal transduction mechanisms].
	Contig22_336612_340411_+	gnl|CDD|230257	CDD:230257	KOG2318	Uncharacterized conserved protein [Function unknown].
	Contig22_336693_340411_+	gnl|CDD|230257	CDD:230257	KOG2318	Uncharacterized conserved protein [Function unknown].
	Contig220_88849_94625_+	gnl|CDD|231549	CDD:231549	KOG3615	Uncharacterized conserved protein [Function unknown].
	Contig220_88877_96123_+	gnl|CDD|231549	CDD:231549	KOG3615	Uncharacterized conserved protein [Function unknown].
	Contig220_142563_143508_+	gnl|CDD|228525	CDD:228525	KOG0577	Serine/threonine protein kinase [Signal transduction mechanisms].
	Contig220_142572_143508_+	gnl|CDD|228641	CDD:228641	KOG0694	Serine/threonine protein kinase [Signal transduction mechanisms].
	Contig220_142575_143508_+	gnl|CDD|228641	CDD:228641	KOG0694	Serine/threonine protein kinase [Signal transduction mechanisms].
	Contig2200_82416_83522_-	gnl|CDD|228524	CDD:228524	KOG0576	Mitogen-activated protein kinase kinase kinase kinase (MAP4K), germinal center kinase family [Signal transduction mechanisms].
	Contig2200_82416_83835_-	gnl|CDD|228524	CDD:228524	KOG0576	Mitogen-activated protein kinase kinase kinase kinase (MAP4K), germinal center kinase family [Signal transduction mechanisms].
	Contig2200_82416_88952_-	gnl|CDD|228524	CDD:228524	KOG0576	Mitogen-activated protein kinase kinase kinase kinase (MAP4K), germinal center kinase family [Signal transduction mechanisms].
*	Contig2205_13813_14203_+	gnl|CDD|228205	CDD:228205	KOG0256	1-aminocyclopropane-1-carboxylate synthase, and related proteins [Signal transduction mechanisms].
	Contig221_299696_305592_-	gnl|CDD|231909	CDD:231909	KOG3978	Predicted membrane protein [Function unknown].
	Contig221_299696_308927_-	gnl|CDD|231911	CDD:231911	KOG3980	RNA 3'-terminal phosphate cyclase [RNA processing and modification].
	Contig2217_218338_222690_+	gnl|CDD|231529	CDD:231529	KOG3595	Dyneins, heavy chain [Cytoskeleton].
	Contig2217_218369_222690_+	gnl|CDD|228917	CDD:228917	KOG0971	Microtubule-associated protein dynactin DCTN1/Glued [Cell cycle control, cell division, chromosome partitioning, Cytoskeleton].
	Contig2217_218411_222690_+	gnl|CDD|228917	CDD:228917	KOG0971	Microtubule-associated protein dynactin DCTN1/Glued [Cell cycle control, cell division, chromosome partitioning, Cytoskeleton].
	Contig2217_218670_222604_+	gnl|CDD|231529	CDD:231529	KOG3595	Dyneins, heavy chain [Cytoskeleton].
	Contig2217_41093_42142_-	gnl|CDD|232655	CDD:232655	KOG4729	Galactoside-binding lectin [General function prediction only].
	Contig2217_41093_43727_-	gnl|CDD|229834	CDD:229834	KOG1895	mRNA cleavage and polyadenylation factor II complex, subunit PTA1 [RNA processing and modification].
	Contig2217_233768_235225_-	gnl|CDD|230225	CDD:230225	KOG2286	Exocyst complex subunit SEC6 [Intracellular trafficking, secretion, and vesicular transport].
	Contig2217_234505_234945_-	gnl|CDD|228956	CDD:228956	KOG1010	Rb (Retinoblastoma tumor suppressor)-related protein [Cell cycle control, cell division, chromosome partitioning].
	Contig2217_367919_370036_-	gnl|CDD|231964	CDD:231964	KOG4033	Uncharacterized conserved protein [Function unknown].
	Contig2217_368019_369927_-	gnl|CDD|232492	CDD:232492	KOG4564	Adenylate cyclase-coupled calcitonin receptor [Signal transduction mechanisms].
	Contig2221_21280_22891_-	gnl|CDD|230813	CDD:230813	KOG2874	rRNA processing protein [Translation, ribosomal structure and biogenesis, Cell cycle control, cell division, chromosome partitioning].
	Contig2221_22599_22794_-	gnl|CDD|230303	CDD:230303	KOG2364	Predicted pseudouridylate synthase [Translation, ribosomal structure and biogenesis].
*	Contig22213_29777_33072_+	gnl|CDD|229906	CDD:229906	KOG1967	DNA repair/transcription protein Mms19 [Replication, recombination and repair, Transcription].
*	Contig22213_29777_33080_+	gnl|CDD|229906	CDD:229906	KOG1967	DNA repair/transcription protein Mms19 [Replication, recombination and repair, Transcription].
	Contig22250_37179_39373_+	gnl|CDD|231792	CDD:231792	KOG3860	Acyltransferase required for palmitoylation of Hedgehog (Hh) family of secreted signaling proteins [Signal transduction mechanisms].
	Contig22250_37182_39373_+	gnl|CDD|231792	CDD:231792	KOG3860	Acyltransferase required for palmitoylation of Hedgehog (Hh) family of secreted signaling proteins [Signal transduction mechanisms].
	Contig22250_37187_39014_+	gnl|CDD|229247	CDD:229247	KOG1305	Amino acid transporter protein [Amino acid transport and metabolism].
	Contig223_52434_53961_+	gnl|CDD|229983	CDD:229983	KOG2044	5'-3' exonuclease HKE1/RAT1 [Replication, recombination and repair, RNA processing and modification].
	Contig223_52463_59898_+	gnl|CDD|232106	CDD:232106	KOG4176	Uncharacterized conserved protein [Function unknown].
	Contig223_52557_59898_+	gnl|CDD|232106	CDD:232106	KOG4176	Uncharacterized conserved protein [Function unknown].
	Contig2232_315826_318053_-	gnl|CDD|230527	CDD:230527	KOG2588	Predicted DNA-binding protein [Transcription].
	Contig2232_315880_317647_-	gnl|CDD|230527	CDD:230527	KOG2588	Predicted DNA-binding protein [Transcription].
	Contig2236_145580_146962_-	gnl|CDD|229797	CDD:229797	KOG1858	Anaphase-promoting complex (APC), subunit 1 (meiotic check point regulator/Tsg24) [Cell cycle control, cell division, chromosome partitioning, Posttranslational modification, protein turnover, chaperones].
	Contig2236_145590_146962_-	gnl|CDD|229764	CDD:229764	KOG1825	Fry-like conserved proteins [General function prediction only].
	Contig225_167719_172004_-	gnl|CDD|232210	CDD:232210	KOG4281	Uncharacterized conserved protein [Function unknown].
	Contig226_144640_147649_-	gnl|CDD|229180	CDD:229180	KOG1238	Glucose dehydrogenase/choline dehydrogenase/mandelonitrile lyase (GMC oxidoreductase family) [General function predictiononly].
	Contig226_144640_147839_-	gnl|CDD|229180	CDD:229180	KOG1238	Glucose dehydrogenase/choline dehydrogenase/mandelonitrile lyase (GMC oxidoreductase family) [General function predictiononly].
*	Contig2267_46891_49241_-	gnl|CDD|228458	CDD:228458	KOG0510	Ankyrin repeat protein [General function prediction only].
*	Contig2267_46891_49250_-	gnl|CDD|228455	CDD:228455	KOG0507	CASK-interacting adaptor protein (caskin) and related proteins with ankyrin repeats and SAM domain [Signal transduction mechanisms].
	Contig2272_93051_94274_+	gnl|CDD|232233	CDD:232233	KOG4304	Transcriptional repressors of the hairy/E(spl) family (contains HLH) [Transcription].
	Contig22819_4815_5117_-	gnl|CDD|228111	CDD:228111	KOG0161	Myosin class II heavy chain [Cytoskeleton].
	Contig23_479233_479770_+	gnl|CDD|229019	CDD:229019	KOG1074	Transcriptional repressor SALM [Transcription].
	Contig23_402259_403150_-	gnl|CDD|231240	CDD:231240	KOG3302	TATA-box binding protein (TBP), component of TFIID and TFIIIB [Transcription].
*	Contig230_185252_189131_+	gnl|CDD|228203	CDD:228203	KOG0254	Predicted transporter (major facilitator superfamily) [General function prediction only].
*	Contig230_186227_189131_+	gnl|CDD|228203	CDD:228203	KOG0254	Predicted transporter (major facilitator superfamily) [General function prediction only].
*	Contig230_240882_241503_+	gnl|CDD|232743	CDD:232743	KOG4818	Lysosomal-associated membrane protein [General function prediction only].
*	Contig230_244681_246809_-	gnl|CDD|231632	CDD:231632	KOG3700	Predicted acyltransferase [General function prediction only].
	Contig2301_123306_124068_+	gnl|CDD|231799	CDD:231799	KOG3867	Sulfatase [General function prediction only].
	Contig2301_209867_210359_-	gnl|CDD|229297	CDD:229297	KOG1355	Adenylosuccinate synthase [Nucleotide transport and metabolism].
	Contig2304_153128_155543_-	gnl|CDD|228902	CDD:228902	KOG0956	PHD finger protein AF10 [General function prediction only].
	Contig23080_8624_11660_-	gnl|CDD|230531	CDD:230531	KOG2592	Tumor differentially expressed (TDE) protein [Function unknown].
	Contig2311_25518_29596_+	gnl|CDD|228001	CDD:228001	KOG0050	mRNA splicing protein CDC5 (Myb superfamily) [RNA processing and modification, Cell cycle control, cell division, chromosome partitioning].
	Contig2311_25671_27177_+	gnl|CDD|229874	CDD:229874	KOG1935	Membrane protein Patched/PTCH [Signal transduction mechanisms].
	Contig2311_27628_29520_+	gnl|CDD|231310	CDD:231310	KOG3372	Signal peptidase complex subunit [Intracellular trafficking, secretion, and vesicular transport].
*	Contig2311_73983_77087_+	gnl|CDD|232228	CDD:232228	KOG4299	PHD Zn-finger protein [General function prediction only].
*	Contig2311_191895_192807_-	gnl|CDD|230485	CDD:230485	KOG2546	Abl interactor ABI-1, contains SH3 domain [Signal transduction mechanisms, Cytoskeleton].
	Contig2325_13579_15253_+	gnl|CDD|230966	CDD:230966	KOG3028	Translocase of outer mitochondrial membrane complex, subunit TOM37/Metaxin 1 [Intracellular trafficking, secretion, and vesicular transport].
	Contig23327_25597_26335_+	gnl|CDD|228940	CDD:228940	KOG0994	Extracellular matrix glycoprotein Laminin subunit beta [Extracellular structures].
	Contig2361_47884_48731_+	gnl|CDD|229869	CDD:229869	KOG1930	Focal adhesion protein Tensin, contains PTB domain [Signal transduction mechanisms, Cytoskeleton].
	Contig2361_47884_49473_+	gnl|CDD|229324	CDD:229324	KOG1382	Multiple inositol polyphosphate phosphatase [General function prediction only].
	Contig237_146606_153049_-	gnl|CDD|228445	CDD:228445	KOG0496	Beta-galactosidase [Carbohydrate transport and metabolism].
	Contig2374_336545_341348_-	gnl|CDD|230214	CDD:230214	KOG2275	Aminoacylase ACY1 and related metalloexopeptidases [Amino acid transport and metabolism].
	Contig23768_19985_21835_+	gnl|CDD|228477	CDD:228477	KOG0529	Protein geranylgeranyltransferase type II, alpha subunit [Posttranslational modification, protein turnover, chaperones].
	Contig23768_21059_21623_+	gnl|CDD|228477	CDD:228477	KOG0529	Protein geranylgeranyltransferase type II, alpha subunit [Posttranslational modification, protein turnover, chaperones].
	Contig23768_6171_6405_-	gnl|CDD|229950	CDD:229950	KOG2011	Sister chromatid cohesion complex Cohesin, subunit STAG/IRR1/SCC3 [Cell cycle control, cell division, chromosome partitioning].
	Contig23827_5529_7013_-	gnl|CDD|231010	CDD:231010	KOG3072	Long chain fatty acid elongase [Lipid transport and metabolism].
	Contig23827_5660_6448_-	gnl|CDD|231010	CDD:231010	KOG3072	Long chain fatty acid elongase [Lipid transport and metabolism].
	Contig2391_25644_27143_+	gnl|CDD|229827	CDD:229827	KOG1888	Putative phosphoinositide phosphatase [Lipid transport and metabolism].
	Contig2391_25874_27143_+	gnl|CDD|229827	CDD:229827	KOG1888	Putative phosphoinositide phosphatase [Lipid transport and metabolism].
	Contig23988_43549_44182_-	gnl|CDD|228537	CDD:228537	KOG0589	Serine/threonine protein kinase [General function prediction only].
	Contig24_9971_10529_-	gnl|CDD|228144	CDD:228144	KOG0195	Integrin-linked kinase [Signal transduction mechanisms].
	Contig24_90228_91130_-	gnl|CDD|231792	CDD:231792	KOG3860	Acyltransferase required for palmitoylation of Hedgehog (Hh) family of secreted signaling proteins [Signal transduction mechanisms].
	Contig2400_45067_47484_+	gnl|CDD|229231	CDD:229231	KOG1289	Amino acid transporters [Amino acid transport and metabolism].
	Contig24074_23669_24545_+	gnl|CDD|231597	CDD:231597	KOG3665	ZYG-1-like serine/threonine protein kinases [General function prediction only].
	Contig2431_122092_125738_-	gnl|CDD|230573	CDD:230573	KOG2634	Initiator tRNA phosphoribosyl-transferase [RNA processing and modification].
	Contig244_294700_297070_+	gnl|CDD|228011	CDD:228011	KOG0060	Long-chain acyl-CoA transporter, ABC superfamily (involved in peroxisome organization and biogenesis) [Lipid transport and metabolism, General function prediction only].
*	Contig245_233924_237916_-	gnl|CDD|228591	CDD:228591	KOG0644	Uncharacterized conserved protein, contains WD40 repeat and BROMO domains [General function prediction only].
*	Contig245_234113_235742_-	gnl|CDD|229535	CDD:229535	KOG1594	Uncharacterized enzymes related to aldose 1-epimerase [Carbohydrate transport and metabolism].
*	Contig2450_20607_24314_-	gnl|CDD|229813	CDD:229813	KOG1874	KEKE-like motif-containing transcription regulator (Rlr1)/suppressor of sin4 [Transcription].
*	Contig2450_21828_24035_-	gnl|CDD|229098	CDD:229098	KOG1155	Anaphase-promoting complex (APC), Cdc23 subunit [Cell cycle control, cell division, chromosome partitioning, Posttranslational modification, protein turnover, chaperones].
	Contig24505_42301_43571_+	gnl|CDD|228920	CDD:228920	KOG0974	WD-repeat protein WDR6, WD repeat superfamily [General function prediction only].
	Contig24682_23094_23898_+	gnl|CDD|232774	CDD:232774	KOG4849	mRNA cleavage factor I subunit/CPSF subunit [RNA processing and modification].
	Contig247_17476_18232_+	gnl|CDD|232184	CDD:232184	KOG4255	Uncharacterized conserved protein [Function unknown].
	Contig2475_98805_100164_-	gnl|CDD|232569	CDD:232569	KOG4642	Chaperone-dependent E3 ubiquitin protein ligase (contains TPR repeats) [Posttranslational modification, protein turnover,chaperones].
	Contig24948_21761_22959_-	gnl|CDD|229424	CDD:229424	KOG1483	Zn2+ transporter ZNT1 and related Cd2+/Zn2+ transporters (cation diffusion facilitator superfamily) [Inorganic ion transport and metabolism].
	Contig2498_24381_26703_+	gnl|CDD|229006	CDD:229006	KOG1060	Vesicle coat complex AP-3, beta subunit [Intracellular trafficking, secretion, and vesicular transport].
	Contig2498_170260_172813_+	gnl|CDD|228470	CDD:228470	KOG0522	Ankyrin repeat protein [General function prediction only].
	Contig25_406412_412341_+	gnl|CDD|232489	CDD:232489	KOG4561	Uncharacterized conserved protein, contains TBC domain [Signal transduction mechanisms, General function prediction only].
	Contig25_406528_408847_+	gnl|CDD|230488	CDD:230488	KOG2549	Transcription initiation factor TFIID, subunit TAF6 (also component of histone acetyltransferase SAGA) [Transcription].
	Contig25_411453_412341_+	gnl|CDD|231946	CDD:231946	KOG4015	Fatty acid-binding protein FABP [Lipid transport and metabolism].
	Contig251_131635_133728_+	gnl|CDD|231180	CDD:231180	KOG3242	Oligoribonuclease (3'->5' exoribonuclease) [RNA processing and modification].
	Contig25237_15_442_+	gnl|CDD|228110	CDD:228110	KOG0160	Myosin class V heavy chain [Cytoskeleton].
	Contig2534_63618_65312_-	gnl|CDD|231695	CDD:231695	KOG3763	mRNA export factor TAP/MEX67 [RNA processing and modification].
	Contig2534_63618_65471_-	gnl|CDD|230255	CDD:230255	KOG2316	Predicted ATPase (PP-loop superfamily) [General function prediction only].
	Contig2542_103258_107832_+	gnl|CDD|230580	CDD:230580	KOG2641	Predicted seven transmembrane receptor - rhodopsin family [Signal transduction mechanisms].
	Contig2552_51870_52482_-	gnl|CDD|228871	CDD:228871	KOG0925	mRNA splicing factor ATP-dependent RNA helicase [RNA processing and modification].
	Contig2552_53628_54434_-	gnl|CDD|228985	CDD:228985	KOG1039	Predicted E3 ubiquitin ligase [Posttranslational modification, protein turnover, chaperones].
	Contig2553_133948_134719_-	gnl|CDD|231186	CDD:231186	KOG3248	Transcription factor TCF-4 [Transcription].
	Contig2553_185219_186035_-	gnl|CDD|231792	CDD:231792	KOG3860	Acyltransferase required for palmitoylation of Hedgehog (Hh) family of secreted signaling proteins [Signal transduction mechanisms].
	Contig2555_12247_33330_-	gnl|CDD|228421	CDD:228421	KOG0472	Leucine-rich repeat protein [Function unknown].
	Contig2555_24089_33330_-	gnl|CDD|228566	CDD:228566	KOG0618	Serine/threonine phosphatase 2C containing leucine-rich repeats, similar to SCN circadian oscillatory protein (SCOP) [Signal transduction mechanisms].
	Contig2555_27809_33330_-	gnl|CDD|228421	CDD:228421	KOG0472	Leucine-rich repeat protein [Function unknown].
	Contig2556_28780_29841_-	gnl|CDD|228452	CDD:228452	KOG0503	Asparaginase [Amino acid transport and metabolism].
	Contig256_160795_162008_-	gnl|CDD|230707	CDD:230707	KOG2768	Translation initiation factor 2, beta subunit (eIF-2beta) [Translation, ribosomal structure and biogenesis].
	Contig2572_54047_54659_+	gnl|CDD|231858	CDD:231858	KOG3927	Na+/K+ ATPase, beta subunit [Inorganic ion transport and metabolism].
	Contig2580_38335_38638_-	gnl|CDD|232092	CDD:232092	KOG4162	Predicted calmodulin-binding protein [Signal transduction mechanisms].
	Contig260_208468_210374_-	gnl|CDD|229094	CDD:229094	KOG1151	Tousled-like protein kinase [Signal transduction mechanisms].
*	Contig2641_91072_93784_-	gnl|CDD|230486	CDD:230486	KOG2547	Ceramide glucosyltransferase [Lipid transport and metabolism, Cell wall/membrane/envelope biogenesis].
*	Contig2641_92029_93742_-	gnl|CDD|228345	CDD:228345	KOG0396	Uncharacterized conserved protein [Function unknown].
	Contig265_241622_246036_-	gnl|CDD|230396	CDD:230396	KOG2457	A/G-specific adenine DNA glycosylase [Replication, recombination and repair].
	Contig26549_36710_48444_+	gnl|CDD|232588	CDD:232588	KOG4661	Hsp27-ERE-TATA-binding protein/Scaffold attachment factor (SAF-B) [Transcription].
	Contig26549_41067_48444_+	gnl|CDD|231588	CDD:231588	KOG3655	Drebrins and related actin binding proteins [Cytoskeleton].
	Contig26549_41080_48444_+	gnl|CDD|231588	CDD:231588	KOG3655	Drebrins and related actin binding proteins [Cytoskeleton].
	Contig26549_41081_48444_+	gnl|CDD|231588	CDD:231588	KOG3655	Drebrins and related actin binding proteins [Cytoskeleton].
	Contig2660_151970_152690_+	gnl|CDD|229378	CDD:229378	KOG1437	Fasciclin and related adhesion glycoproteins [Cell wall/membrane/envelope biogenesis, Extracellular structures].
	Contig2676_155803_158148_+	gnl|CDD|229968	CDD:229968	KOG2029	Uncharacterized conserved protein [Function unknown].
	Contig2676_155803_158331_+	gnl|CDD|229975	CDD:229975	KOG2036	Predicted P-loop ATPase fused to an acetyltransferase [General function prediction only].
	Contig2681_39344_42109_+	gnl|CDD|229446	CDD:229446	KOG1505	Lysophosphatidic acid acyltransferase LPAAT and related acyltransferases [Lipid transport and metabolism].
	Contig2681_39344_42537_+	gnl|CDD|229446	CDD:229446	KOG1505	Lysophosphatidic acid acyltransferase LPAAT and related acyltransferases [Lipid transport and metabolism].
	Contig2681_89971_92304_-	gnl|CDD|231280	CDD:231280	KOG3342	Signal peptidase I [Intracellular trafficking, secretion, and vesicular transport].
	Contig2686_307902_310022_+	gnl|CDD|230515	CDD:230515	KOG2576	Glucosyltransferase - Alg8p [Transcription].
	Contig2686_307972_310022_+	gnl|CDD|228202	CDD:228202	KOG0253	Synaptic vesicle transporter SV2 (major facilitator superfamily) [General function prediction only].
	Contig2686_308372_309888_+	gnl|CDD|228202	CDD:228202	KOG0253	Synaptic vesicle transporter SV2 (major facilitator superfamily) [General function prediction only].
	Contig2686_118533_120865_-	gnl|CDD|230450	CDD:230450	KOG2511	Nicotinic acid phosphoribosyltransferase [Coenzyme transport and metabolism].
	Contig2686_118533_121009_-	gnl|CDD|229580	CDD:229580	KOG1639	Steroid reductase required for elongation of the very long chain fatty acids [Lipid transport and metabolism].
*	Contig2687_65383_66439_+	gnl|CDD|228850	CDD:228850	KOG0904	Phosphatidylinositol 3-kinase catalytic subunit (p110) [Signal transduction mechanisms].
	Contig270_508263_511249_+	gnl|CDD|229647	CDD:229647	KOG1707	Predicted Ras related/Rac-GTP binding protein [Defense mechanisms].
	Contig270_508297_511249_+	gnl|CDD|227983	CDD:227983	KOG0032	Ca2+/calmodulin-dependent protein kinase, EF-Hand protein superfamily [Signal transduction mechanisms].
*	Contig270_326815_327591_-	gnl|CDD|229135	CDD:229135	KOG1193	Arginyl-tRNA-protein transferase [Posttranslational modification, protein turnover, chaperones].
	Contig270_633480_634969_-	gnl|CDD|228904	CDD:228904	KOG0958	DNA damage-responsive repressor GIS1/RPH1, jumonji superfamily [Replication, recombination and repair].
	Contig270_634219_634735_-	gnl|CDD|231555	CDD:231555	KOG3621	WD40 repeat-containing protein [General function prediction only].
	Contig2701_60391_62219_-	gnl|CDD|230510	CDD:230510	KOG2571	Chitin synthase/hyaluronan synthase (glycosyltransferases) [Cell wall/membrane/envelope biogenesis].
	Contig2701_152637_155124_-	gnl|CDD|230486	CDD:230486	KOG2547	Ceramide glucosyltransferase [Lipid transport and metabolism, Cell wall/membrane/envelope biogenesis].
	Contig2701_193023_197357_-	gnl|CDD|228158	CDD:228158	KOG0209	P-type ATPase [Inorganic ion transport and metabolism].
	Contig272_139023_143714_+	gnl|CDD|229640	CDD:229640	KOG1699	O-acetyltransferase [General function prediction only].
	Contig272_139023_143727_+	gnl|CDD|229640	CDD:229640	KOG1699	O-acetyltransferase [General function prediction only].
	Contig27298_11621_14013_+	gnl|CDD|230011	CDD:230011	KOG2072	Translation initiation factor 3, subunit a (eIF-3a) [Translation, ribosomal structure and biogenesis].
	Contig27298_9044_14013_+	gnl|CDD|232502	CDD:232502	KOG4574	RNA-binding protein (contains RRM and Pumilio-like repeats) [General function prediction only].
	Contig27298_9112_14013_+	gnl|CDD|231527	CDD:231527	KOG3592	Microtubule-associated proteins [Cytoskeleton].
	Contig27298_9265_14013_+	gnl|CDD|231527	CDD:231527	KOG3592	Microtubule-associated proteins [Cytoskeleton].
	Contig2740_93975_94709_-	gnl|CDD|230839	CDD:230839	KOG2900	Biotin synthase [Coenzyme transport and metabolism].
	Contig2740_94157_94526_-	gnl|CDD|228348	CDD:228348	KOG0399	Glutamate synthase [Amino acid transport and metabolism].
	Contig27402_88597_90370_-	gnl|CDD|231551	CDD:231551	KOG3617	WD40 and TPR repeat-containing protein [General function prediction only].
	Contig27402_88613_90370_-	gnl|CDD|231551	CDD:231551	KOG3617	WD40 and TPR repeat-containing protein [General function prediction only].
	Contig275_88678_90198_-	gnl|CDD|228008	CDD:228008	KOG0057	Mitochondrial Fe/S cluster exporter, ABC superfamily [Intracellular trafficking, secretion, and vesicular transport].
	Contig275_88678_90523_-	gnl|CDD|228008	CDD:228008	KOG0057	Mitochondrial Fe/S cluster exporter, ABC superfamily [Intracellular trafficking, secretion, and vesicular transport].
	Contig2750_15297_17349_-	gnl|CDD|232137	CDD:232137	KOG4208	Nucleolar RNA-binding protein NIFK [General function prediction only].
	Contig2758_58314_58959_-	gnl|CDD|229827	CDD:229827	KOG1888	Putative phosphoinositide phosphatase [Lipid transport and metabolism].
	Contig2759_245043_246204_+	gnl|CDD|228851	CDD:228851	KOG0905	Phosphoinositide 3-kinase [Signal transduction mechanisms].
	Contig2759_250224_255435_+	gnl|CDD|231529	CDD:231529	KOG3595	Dyneins, heavy chain [Cytoskeleton].
	Contig2759_250246_255435_+	gnl|CDD|231529	CDD:231529	KOG3595	Dyneins, heavy chain [Cytoskeleton].
	Contig2759_250276_255435_+	gnl|CDD|231529	CDD:231529	KOG3595	Dyneins, heavy chain [Cytoskeleton].
	Contig2759_250278_255435_+	gnl|CDD|231529	CDD:231529	KOG3595	Dyneins, heavy chain [Cytoskeleton].
	Contig2759_250440_255435_+	gnl|CDD|231529	CDD:231529	KOG3595	Dyneins, heavy chain [Cytoskeleton].
	Contig2759_250441_255435_+	gnl|CDD|231529	CDD:231529	KOG3595	Dyneins, heavy chain [Cytoskeleton].
	Contig2759_250472_255136_+	gnl|CDD|231529	CDD:231529	KOG3595	Dyneins, heavy chain [Cytoskeleton].
	Contig2759_250472_255435_+	gnl|CDD|231529	CDD:231529	KOG3595	Dyneins, heavy chain [Cytoskeleton].
	Contig276_117317_122704_-	gnl|CDD|229341	CDD:229341	KOG1399	Flavin-containing monooxygenase [Secondary metabolites biosynthesis, transport and catabolism].
	Contig276_117317_130059_-	gnl|CDD|229341	CDD:229341	KOG1399	Flavin-containing monooxygenase [Secondary metabolites biosynthesis, transport and catabolism].
	Contig276_128956_130059_-	gnl|CDD|229341	CDD:229341	KOG1399	Flavin-containing monooxygenase [Secondary metabolites biosynthesis, transport and catabolism].
	Contig2760_84077_85402_+	gnl|CDD|228656	CDD:228656	KOG0709	CREB/ATF family transcription factor [Transcription].
	Contig2760_84193_84811_+	gnl|CDD|228656	CDD:228656	KOG0709	CREB/ATF family transcription factor [Transcription].
	Contig277_25377_34005_-	gnl|CDD|228458	CDD:228458	KOG0510	Ankyrin repeat protein [General function prediction only].
	Contig2784_106170_106584_+	gnl|CDD|228956	CDD:228956	KOG1010	Rb (Retinoblastoma tumor suppressor)-related protein [Cell cycle control, cell division, chromosome partitioning].
	Contig27905_3696_4800_+	gnl|CDD|231808	CDD:231808	KOG3877	NADH:ubiquinone oxidoreductase, NDUFA10/42kDa subunit [Energy production and conversion].
	Contig27913_8673_12417_-	gnl|CDD|228458	CDD:228458	KOG0510	Ankyrin repeat protein [General function prediction only].
	Contig27913_8673_12553_-	gnl|CDD|228458	CDD:228458	KOG0510	Ankyrin repeat protein [General function prediction only].
	Contig28001_33777_35441_+	gnl|CDD|227994	CDD:227994	KOG0043	Uncharacterized conserved protein, contains DM10 domain [Function unknown].
	Contig28008_3054_4459_+	gnl|CDD|228965	CDD:228965	KOG1019	Retinoblastoma pathway protein LIN-9/chromatin-associated protein Aly [Chromatin structure and dynamics, Cell cycle control, cell division, chromosome partitioning, Signal transduction mechanisms].
	Contig28008_3054_71233_+	gnl|CDD|231524	CDD:231524	KOG3589	G protein signaling regulators [Signal transduction mechanisms].
	Contig28008_69293_71198_+	gnl|CDD|231612	CDD:231612	KOG3680	Uncharacterized conserved protein [Function unknown].
	Contig28013_11696_14257_-	gnl|CDD|229138	CDD:229138	KOG1196	Predicted NAD-dependent oxidoreductase [General function prediction only].
	Contig2818_95579_96915_-	gnl|CDD|230592	CDD:230592	KOG2653	6-phosphogluconate dehydrogenase [Carbohydrate transport and metabolism].
	Contig2818_95579_96929_-	gnl|CDD|230592	CDD:230592	KOG2653	6-phosphogluconate dehydrogenase [Carbohydrate transport and metabolism].
	Contig28207_11305_12021_-	gnl|CDD|228900	CDD:228900	KOG0954	PHD finger protein [General function prediction only].
	Contig2835_36456_42268_+	gnl|CDD|229724	CDD:229724	KOG1785	Tyrosine kinase negative regulator CBL [Defense mechanisms].
	Contig2837_60589_61030_+	gnl|CDD|229986	CDD:229986	KOG2047	mRNA splicing factor [RNA processing and modification].
	Contig284_107887_114686_-	gnl|CDD|232585	CDD:232585	KOG4658	Apoptotic ATPase [Signal transduction mechanisms].
	Contig284_75477_113756_-	gnl|CDD|232585	CDD:232585	KOG4658	Apoptotic ATPase [Signal transduction mechanisms].
	Contig284_75477_114629_-	gnl|CDD|232585	CDD:232585	KOG4658	Apoptotic ATPase [Signal transduction mechanisms].
	Contig284_75477_114844_-	gnl|CDD|231610	CDD:231610	KOG3678	SARM protein (with sterile alpha and armadillo motifs) [Extracellular structures].
	Contig284_75477_114845_-	gnl|CDD|232585	CDD:232585	KOG4658	Apoptotic ATPase [Signal transduction mechanisms].
	Contig284_75477_114846_-	gnl|CDD|232585	CDD:232585	KOG4658	Apoptotic ATPase [Signal transduction mechanisms].
	Contig284_75477_114907_-	gnl|CDD|232585	CDD:232585	KOG4658	Apoptotic ATPase [Signal transduction mechanisms].
	Contig284_227983_233323_-	gnl|CDD|232110	CDD:232110	KOG4180	Predicted kinase [General function prediction only].
	Contig28486_8732_9800_-	gnl|CDD|230054	CDD:230054	KOG2115	Vacuolar sorting protein VPS45 [Intracellular trafficking, secretion, and vesicular transport].
	Contig2849_24030_26332_-	gnl|CDD|232146	CDD:232146	KOG4217	Nuclear receptors of the nerve growth factor-induced protein B type [Transcription].
	Contig2849_24030_26340_-	gnl|CDD|232146	CDD:232146	KOG4217	Nuclear receptors of the nerve growth factor-induced protein B type [Transcription].
	Contig2849_24030_26415_-	gnl|CDD|232146	CDD:232146	KOG4217	Nuclear receptors of the nerve growth factor-induced protein B type [Transcription].
	Contig2849_24188_26052_-	gnl|CDD|232146	CDD:232146	KOG4217	Nuclear receptors of the nerve growth factor-induced protein B type [Transcription].
	Contig2849_141798_146038_-	gnl|CDD|232652	CDD:232652	KOG4726	Ultrahigh sulfur keratin-associated protein [Extracellular structures].
	Contig2849_142195_146038_-	gnl|CDD|232652	CDD:232652	KOG4726	Ultrahigh sulfur keratin-associated protein [Extracellular structures].
	Contig2849_142564_144837_-	gnl|CDD|232652	CDD:232652	KOG4726	Ultrahigh sulfur keratin-associated protein [Extracellular structures].
	Contig2849_142564_145981_-	gnl|CDD|229536	CDD:229536	KOG1595	CCCH-type Zn-finger protein [General function prediction only].
	Contig2849_142564_146038_-	gnl|CDD|229536	CDD:229536	KOG1595	CCCH-type Zn-finger protein [General function prediction only].
	Contig2849_142564_146044_-	gnl|CDD|229049	CDD:229049	KOG1105	Transcription elongation factor TFIIS/Cofactor of enhancer-binding protein Sp1 [Transcription].
	Contig2869_113155_123169_+	gnl|CDD|229939	CDD:229939	KOG2000	Gamma-tubulin complex, DGRIP91/SPC98 component [Cytoskeleton].
	Contig2874_18085_23627_+	gnl|CDD|232481	CDD:232481	KOG4553	Uncharacterized conserved protein [Function unknown].
	Contig2874_18095_23627_+	gnl|CDD|232481	CDD:232481	KOG4553	Uncharacterized conserved protein [Function unknown].
	Contig2874_18099_23627_+	gnl|CDD|232351	CDD:232351	KOG4422	Uncharacterized conserved protein [Function unknown].
	Contig2874_18155_21364_+	gnl|CDD|228912	CDD:228912	KOG0966	ATP-dependent DNA ligase IV [Replication, recombination and repair].
	Contig2874_18155_23627_+	gnl|CDD|232481	CDD:232481	KOG4553	Uncharacterized conserved protein [Function unknown].
	Contig2874_18182_23627_+	gnl|CDD|232481	CDD:232481	KOG4553	Uncharacterized conserved protein [Function unknown].
	Contig2874_56023_58255_+	gnl|CDD|231771	CDD:231771	KOG3839	Lectin VIP36, involved in the transport of glycoproteins carrying high mannose-type glycans [Intracellular trafficking, secretion, and vesicular transport].
	Contig2874_56115_58255_+	gnl|CDD|231771	CDD:231771	KOG3839	Lectin VIP36, involved in the transport of glycoproteins carrying high mannose-type glycans [Intracellular trafficking, secretion, and vesicular transport].
	Contig2874_56166_58255_+	gnl|CDD|231771	CDD:231771	KOG3839	Lectin VIP36, involved in the transport of glycoproteins carrying high mannose-type glycans [Intracellular trafficking, secretion, and vesicular transport].
	Contig2874_56175_58255_+	gnl|CDD|231771	CDD:231771	KOG3839	Lectin VIP36, involved in the transport of glycoproteins carrying high mannose-type glycans [Intracellular trafficking, secretion, and vesicular transport].
	Contig2874_56180_58255_+	gnl|CDD|231771	CDD:231771	KOG3839	Lectin VIP36, involved in the transport of glycoproteins carrying high mannose-type glycans [Intracellular trafficking, secretion, and vesicular transport].
	Contig2874_56257_58255_+	gnl|CDD|231771	CDD:231771	KOG3839	Lectin VIP36, involved in the transport of glycoproteins carrying high mannose-type glycans [Intracellular trafficking, secretion, and vesicular transport].
	Contig2874_56400_58170_+	gnl|CDD|231771	CDD:231771	KOG3839	Lectin VIP36, involved in the transport of glycoproteins carrying high mannose-type glycans [Intracellular trafficking, secretion, and vesicular transport].
	Contig2876_47740_50515_+	gnl|CDD|232494	CDD:232494	KOG4566	Cytokine-inducible SH2 protein [Signal transduction mechanisms].
	Contig28818_26462_34538_-	gnl|CDD|230917	CDD:230917	KOG2978	Dolichol-phosphate mannosyltransferase [General function prediction only].
	Contig28818_26728_34538_-	gnl|CDD|230917	CDD:230917	KOG2978	Dolichol-phosphate mannosyltransferase [General function prediction only].
*	Contig2893_31262_33734_-	gnl|CDD|230057	CDD:230057	KOG2118	Predicted membrane protein, contains two CBS domains [Function unknown].
*	Contig2893_31588_33121_-	gnl|CDD|232743	CDD:232743	KOG4818	Lysosomal-associated membrane protein [General function prediction only].
	Contig2894_76555_78873_+	gnl|CDD|228204	CDD:228204	KOG0255	Synaptic vesicle transporter SVOP and related transporters (major facilitator superfamily) [General function prediction only].
	Contig2894_76713_78873_+	gnl|CDD|228204	CDD:228204	KOG0255	Synaptic vesicle transporter SVOP and related transporters (major facilitator superfamily) [General function prediction only].
	Contig2894_28178_28994_-	gnl|CDD|230879	CDD:230879	KOG2940	Predicted methyltransferase [General function prediction only].
	Contig2897_106432_107921_+	gnl|CDD|230924	CDD:230924	KOG2985	Uncharacterized conserved protein [Function unknown].
	Contig29_252713_253196_+	gnl|CDD|230816	CDD:230816	KOG2877	sn-1,2-diacylglycerol ethanolamine- and cholinephosphotranferases [Lipid transport and metabolism].
	Contig29_358565_358889_+	gnl|CDD|230003	CDD:230003	KOG2064	Poly(ADP-ribose) glycohydrolase [Signal transduction mechanisms].
	Contig29_317472_325186_-	gnl|CDD|229289	CDD:229289	KOG1347	Uncharacterized membrane protein, predicted efflux pump [General function prediction only].
*	Contig2900_117906_119862_-	gnl|CDD|228855	CDD:228855	KOG0909	Peptide:N-glycanase [Posttranslational modification, protein turnover, chaperones].
*	Contig291_244538_244799_+	gnl|CDD|227966	CDD:227966	KOG0014	MADS box transcription factor [Transcription].
	Contig2918_123524_124007_+	gnl|CDD|231678	CDD:231678	KOG3746	Uncharacterized conserved protein [Function unknown].
	Contig2918_176712_183696_+	gnl|CDD|228829	CDD:228829	KOG0883	Cyclophilin type, U box-containing peptidyl-prolyl cis-trans isomerase [Posttranslational modification, protein turnover,chaperones].
	Contig2918_176724_183696_+	gnl|CDD|228829	CDD:228829	KOG0883	Cyclophilin type, U box-containing peptidyl-prolyl cis-trans isomerase [Posttranslational modification, protein turnover,chaperones].
	Contig2918_176727_182185_+	gnl|CDD|228829	CDD:228829	KOG0883	Cyclophilin type, U box-containing peptidyl-prolyl cis-trans isomerase [Posttranslational modification, protein turnover,chaperones].
	Contig2918_176741_183696_+	gnl|CDD|228829	CDD:228829	KOG0883	Cyclophilin type, U box-containing peptidyl-prolyl cis-trans isomerase [Posttranslational modification, protein turnover,chaperones].
	Contig2918_179540_183696_+	gnl|CDD|232587	CDD:232587	KOG4660	Protein Mei2, essential for commitment to meiosis, and related proteins [Cell cycle control, cell division, chromosome partitioning].
	Contig2918_143618_144347_-	gnl|CDD|231538	CDD:231538	KOG3604	Pecanex [Function unknown].
	Contig2922_541_10185_-	gnl|CDD|229544	CDD:229544	KOG1603	Copper chaperone [Inorganic ion transport and metabolism].
	Contig2922_832_10185_-	gnl|CDD|229544	CDD:229544	KOG1603	Copper chaperone [Inorganic ion transport and metabolism].
	Contig2922_9258_10187_-	gnl|CDD|231599	CDD:231599	KOG3667	STAT protein [Transcription, Signal transduction mechanisms].
	Contig29238_19440_21402_-	gnl|CDD|232585	CDD:232585	KOG4658	Apoptotic ATPase [Signal transduction mechanisms].
	Contig2928_95542_101597_-	gnl|CDD|232205	CDD:232205	KOG4276	Predicted hormone receptor interactor [General function prediction only].
	Contig29386_25345_26813_+	gnl|CDD|229925	CDD:229925	KOG1986	Vesicle coat complex COPII, subunit SEC23 [Intracellular trafficking, secretion, and vesicular transport].
	Contig29386_25345_37599_+	gnl|CDD|229434	CDD:229434	KOG1493	Anaphase-promoting complex (APC), subunit 11 [Cell cycle control, cell division, chromosome partitioning, Posttranslational modification, protein turnover, chaperones].
	Contig29386_25547_37599_+	gnl|CDD|229434	CDD:229434	KOG1493	Anaphase-promoting complex (APC), subunit 11 [Cell cycle control, cell division, chromosome partitioning, Posttranslational modification, protein turnover, chaperones].
	Contig29386_25855_26230_+	gnl|CDD|229434	CDD:229434	KOG1493	Anaphase-promoting complex (APC), subunit 11 [Cell cycle control, cell division, chromosome partitioning, Posttranslational modification, protein turnover, chaperones].
	Contig2960_5596_7830_+	gnl|CDD|228097	CDD:228097	KOG0147	Transcriptional coactivator CAPER (RRM superfamily) [Transcription].
	Contig29622_43739_46757_-	gnl|CDD|231734	CDD:231734	KOG3802	Transcription factor OCT-1, contains POU and HOX domains [Transcription].
	Contig2968_2514_5771_-	gnl|CDD|229751	CDD:229751	KOG1812	Predicted E3 ubiquitin ligase [Posttranslational modification, protein turnover, chaperones].
	Contig297_128492_130979_-	gnl|CDD|231627	CDD:231627	KOG3695	Uncharacterized conserved protein [Function unknown].
	Contig297_128704_130820_-	gnl|CDD|231627	CDD:231627	KOG3695	Uncharacterized conserved protein [Function unknown].
	Contig2973_94093_95987_+	gnl|CDD|228685	CDD:228685	KOG0738	AAA+-type ATPase [Posttranslational modification, protein turnover, chaperones].
	Contig2973_94232_95954_+	gnl|CDD|231467	CDD:231467	KOG3531	Rho guanine nucleotide exchange factor CDEP [Signal transduction mechanisms].
	Contig2986_94168_96472_-	gnl|CDD|228461	CDD:228461	KOG0513	Ca2+-independent phospholipase A2 [Lipid transport and metabolism].
	Contig2986_94330_96218_-	gnl|CDD|228461	CDD:228461	KOG0513	Ca2+-independent phospholipase A2 [Lipid transport and metabolism].
	Contig300_499363_502843_+	gnl|CDD|230698	CDD:230698	KOG2759	Vacuolar H+-ATPase V1 sector, subunit H [Energy production and conversion].
	Contig300_499363_502958_+	gnl|CDD|231257	CDD:231257	KOG3319	Predicted membrane protein [Function unknown].
	Contig3001_53940_55227_-	gnl|CDD|231712	CDD:231712	KOG3780	Thioredoxin binding protein TBP-2/VDUP1 [General function prediction only].
	Contig301_147150_148913_-	gnl|CDD|228966	CDD:228966	KOG1020	Sister chromatid cohesion protein SCC2/Nipped-B [Chromatin structure and dynamics, Cell cycle control, cell division, chromosome partitioning, Replication, recombination and repair].
*	Contig3018_101021_102655_-	gnl|CDD|231482	CDD:231482	KOG3546	Collagens (type XV) [Extracellular structures].
	Contig3029_82234_86555_-	gnl|CDD|230241	CDD:230241	KOG2302	T-type voltage-gated Ca2+ channel, pore-forming alpha1I subunit [Inorganic ion transport and metabolism, Signal transduction mechanisms].
	Contig3029_82234_86577_-	gnl|CDD|230241	CDD:230241	KOG2302	T-type voltage-gated Ca2+ channel, pore-forming alpha1I subunit [Inorganic ion transport and metabolism, Signal transduction mechanisms].
	Contig3052_187225_188933_+	gnl|CDD|229092	CDD:229092	KOG1149	Glutamyl-tRNA synthetase (mitochondrial) [Translation, ribosomal structure and biogenesis].
	Contig3052_187378_188933_+	gnl|CDD|229092	CDD:229092	KOG1149	Glutamyl-tRNA synthetase (mitochondrial) [Translation, ribosomal structure and biogenesis].
	Contig3052_187790_188933_+	gnl|CDD|230663	CDD:230663	KOG2724	Nuclear pore complex component NPAP60L/NUP50 [Intracellular trafficking, secretion, and vesicular transport].
	Contig3052_190267_192141_+	gnl|CDD|231496	CDD:231496	KOG3560	Aryl-hydrocarbon receptor [Transcription].
	Contig3053_97962_98862_+	gnl|CDD|232700	CDD:232700	KOG4775	Uncharacterized protein SFI1 involved in G(2)-M transition [Cell cycle control, cell division, chromosome partitioning].
	Contig30565_16699_18321_-	gnl|CDD|229188	CDD:229188	KOG1246	DNA-binding protein jumonji/RBP2/SMCY, contains JmjC domain [General function prediction only].
	Contig30593_17769_20015_-	gnl|CDD|228446	CDD:228446	KOG0497	Oxidosqualene-lanosterol cyclase and related proteins [Lipid transport and metabolism].
	Contig30593_19135_20069_-	gnl|CDD|228446	CDD:228446	KOG0497	Oxidosqualene-lanosterol cyclase and related proteins [Lipid transport and metabolism].
	Contig3060_141852_147705_-	gnl|CDD|229134	CDD:229134	KOG1192	UDP-glucuronosyl and UDP-glucosyl transferase [Carbohydrate transport and metabolism, Energy production and conversion].
	Contig3071_50347_50971_+	gnl|CDD|231538	CDD:231538	KOG3604	Pecanex [Function unknown].
	Contig3086_43000_47256_-	gnl|CDD|227983	CDD:227983	KOG0032	Ca2+/calmodulin-dependent protein kinase, EF-Hand protein superfamily [Signal transduction mechanisms].
	Contig3086_43036_46802_-	gnl|CDD|227983	CDD:227983	KOG0032	Ca2+/calmodulin-dependent protein kinase, EF-Hand protein superfamily [Signal transduction mechanisms].
	Contig3090_226233_227050_+	gnl|CDD|230262	CDD:230262	KOG2323	Pyruvate kinase [Carbohydrate transport and metabolism].
	Contig31108_3963_4674_+	gnl|CDD|228101	CDD:228101	KOG0151	Predicted splicing regulator, contains RRM, SWAP and RPR domains [General function prediction only].
*	Contig31193_1_1452_-	gnl|CDD|228319	CDD:228319	KOG0370	Multifunctional pyrimidine synthesis protein CAD (includes carbamoyl-phophate synthetase, aspartate transcarbamylase, andglutamine amidotransferase) [General function prediction only].
	Contig31284_117166_124387_-	gnl|CDD|231663	CDD:231663	KOG3731	Sulfatases [Carbohydrate transport and metabolism].
	Contig31284_117204_124387_-	gnl|CDD|231663	CDD:231663	KOG3731	Sulfatases [Carbohydrate transport and metabolism].
	Contig313_273308_273842_+	gnl|CDD|229997	CDD:229997	KOG2058	Ypt/Rab GTPase activating protein [Intracellular trafficking, secretion, and vesicular transport].
	Contig313_410749_416720_-	gnl|CDD|230755	CDD:230755	KOG2816	Predicted transporter ADD1 (major facilitator superfamily) [General function prediction only].
	Contig3159_157113_157813_+	gnl|CDD|230002	CDD:230002	KOG2063	Vacuolar assembly/sorting proteins VPS39/VAM6/VPS3 [Intracellular trafficking, secretion, and vesicular transport].
	Contig316_149167_151166_-	gnl|CDD|232652	CDD:232652	KOG4726	Ultrahigh sulfur keratin-associated protein [Extracellular structures].
	Contig31685_2627_7176_+	gnl|CDD|230103	CDD:230103	KOG2164	Predicted E3 ubiquitin ligase [Posttranslational modification, protein turnover, chaperones].
	Contig3176_24719_27534_+	gnl|CDD|229129	CDD:229129	KOG1187	Serine/threonine protein kinase [Signal transduction mechanisms].
	Contig3176_24753_31192_+	gnl|CDD|229129	CDD:229129	KOG1187	Serine/threonine protein kinase [Signal transduction mechanisms].
	Contig3176_28720_31192_+	gnl|CDD|231531	CDD:231531	KOG3597	Proteoglycan [General function prediction only].
	Contig3177_93596_95070_+	gnl|CDD|231084	CDD:231084	KOG3146	Dolichyl pyrophosphate phosphatase and related acid phosphatases [Lipid transport and metabolism].
	Contig3177_94004_94319_+	gnl|CDD|232712	CDD:232712	KOG4787	Uncharacterized conserved protein [Function unknown].
	Contig318_210113_212524_-	gnl|CDD|231344	CDD:231344	KOG3406	40S ribosomal protein S12 [Translation, ribosomal structure and biogenesis].
	Contig31822_3679_4384_+	gnl|CDD|231790	CDD:231790	KOG3858	Ephrin, ligand for Eph receptor tyrosine kinase [Signal transduction mechanisms].
	Contig31862_44149_46619_+	gnl|CDD|232107	CDD:232107	KOG4177	Ankyrin [Cell wall/membrane/envelope biogenesis].
	Contig31862_44149_67345_+	gnl|CDD|232107	CDD:232107	KOG4177	Ankyrin [Cell wall/membrane/envelope biogenesis].
	Contig31862_44213_46556_+	gnl|CDD|232107	CDD:232107	KOG4177	Ankyrin [Cell wall/membrane/envelope biogenesis].
	Contig31931_50301_50616_-	gnl|CDD|230987	CDD:230987	KOG3049	Succinate dehydrogenase, Fe-S protein subunit [Energy production and conversion].
	Contig32_65909_66419_+	gnl|CDD|230613	CDD:230613	KOG2674	Cysteine protease required for autophagy - Apg4p/Aut2p [Cytoskeleton, Intracellular trafficking, secretion, and vesiculartransport].
	Contig32_117869_119184_-	gnl|CDD|229747	CDD:229747	KOG1808	AAA ATPase containing von Willebrand factor type A (vWA) domain [General function prediction only].
	Contig32_117933_119517_-	gnl|CDD|229747	CDD:229747	KOG1808	AAA ATPase containing von Willebrand factor type A (vWA) domain [General function prediction only].
	Contig320_32366_35339_+	gnl|CDD|229190	CDD:229190	KOG1248	Uncharacterized conserved protein [Function unknown].
	Contig320_32688_35339_+	gnl|CDD|229190	CDD:229190	KOG1248	Uncharacterized conserved protein [Function unknown].
	Contig320_32827_35339_+	gnl|CDD|229190	CDD:229190	KOG1248	Uncharacterized conserved protein [Function unknown].
	Contig32050_37002_39636_+	gnl|CDD|231098	CDD:231098	KOG3160	Gamma-interferon inducible lysosomal thiol reductase [Posttranslational modification, protein turnover, chaperones].
	Contig3209_59741_60997_-	gnl|CDD|231234	CDD:231234	KOG3296	Translocase of outer mitochondrial membrane complex, subunit TOM40 [Intracellular trafficking, secretion, and vesicular transport].
	Contig3209_59741_73483_-	gnl|CDD|229560	CDD:229560	KOG1619	Cytochrome b [Energy production and conversion].
	Contig3209_72248_73483_-	gnl|CDD|228848	CDD:228848	KOG0902	Phosphatidylinositol 4-kinase [Signal transduction mechanisms].
	Contig3226_81307_81586_-	gnl|CDD|228581	CDD:228581	KOG0634	Aromatic amino acid aminotransferase and related proteins [Amino acid transport and metabolism].
	Contig32260_83904_85985_+	gnl|CDD|229003	CDD:229003	KOG1057	Arp2/3 complex-interacting protein VIP1/Asp1, involved in regulation of actin cytoskeleton [Cytoskeleton].
	Contig32260_84090_85541_+	gnl|CDD|228558	CDD:228558	KOG0610	Putative serine/threonine protein kinase [General function prediction only].
	Contig3237_75272_80572_+	gnl|CDD|232700	CDD:232700	KOG4775	Uncharacterized protein SFI1 involved in G(2)-M transition [Cell cycle control, cell division, chromosome partitioning].
	Contig3237_75327_79561_+	gnl|CDD|230626	CDD:230626	KOG2687	Spindle pole body protein, contains UNC-84 domain [Cell cycle control, cell division, chromosome partitioning].
	Contig3237_75327_80480_+	gnl|CDD|232700	CDD:232700	KOG4775	Uncharacterized protein SFI1 involved in G(2)-M transition [Cell cycle control, cell division, chromosome partitioning].
	Contig32582_48451_50258_-	gnl|CDD|228106	CDD:228106	KOG0156	Cytochrome P450 CYP2 subfamily [Secondary metabolites biosynthesis, transport and catabolism].
	Contig32631_56538_62905_+	gnl|CDD|230510	CDD:230510	KOG2571	Chitin synthase/hyaluronan synthase (glycosyltransferases) [Cell wall/membrane/envelope biogenesis].
	Contig32631_56566_62905_+	gnl|CDD|230510	CDD:230510	KOG2571	Chitin synthase/hyaluronan synthase (glycosyltransferases) [Cell wall/membrane/envelope biogenesis].
	Contig328_62029_70852_-	gnl|CDD|232770	CDD:232770	KOG4845	NADH dehydrogenase, subunit 4 [Energy production and conversion].
	Contig328_62070_70852_-	gnl|CDD|231632	CDD:231632	KOG3700	Predicted acyltransferase [General function prediction only].
	Contig329_257193_258774_-	gnl|CDD|230935	CDD:230935	KOG2997	F-box protein FBX9 [General function prediction only].
	Contig329_257193_258918_-	gnl|CDD|230935	CDD:230935	KOG2997	F-box protein FBX9 [General function prediction only].
*	Contig329_435686_438435_-	gnl|CDD|229817	CDD:229817	KOG1878	Nuclear receptor coregulator SMRT/SMRTER, contains Myb-like domains [Transcription].
*	Contig329_435720_438069_-	gnl|CDD|229817	CDD:229817	KOG1878	Nuclear receptor coregulator SMRT/SMRTER, contains Myb-like domains [Transcription].
	Contig32920_29652_30384_-	gnl|CDD|229549	CDD:229549	KOG1608	Protein transporter of the TRAM (translocating chain-associating membrane) superfamily [Intracellular trafficking, secretion, and vesicular transport].
	Contig3304_128666_129728_+	gnl|CDD|231802	CDD:231802	KOG3870	Uncharacterized conserved protein [Function unknown].
*	Contig33041_7558_10920_-	gnl|CDD|232601	CDD:232601	KOG4674	Uncharacterized conserved coiled-coil protein [Function unknown].
*	Contig33041_7558_12154_-	gnl|CDD|228111	CDD:228111	KOG0161	Myosin class II heavy chain [Cytoskeleton].
*	Contig33363_53479_54574_+	gnl|CDD|229466	CDD:229466	KOG1525	Sister chromatid cohesion complex Cohesin, subunit PDS5 [Cell cycle control, cell division, chromosome partitioning].
	Contig33363_65416_66511_+	gnl|CDD|230166	CDD:230166	KOG2227	Pre-initiation complex, subunit CDC6, AAA+ superfamily ATPase [Replication, recombination and repair, Cell cycle control,cell division, chromosome partitioning].
	Contig336_352465_360338_-	gnl|CDD|228949	CDD:228949	KOG1003	Actin filament-coating protein tropomyosin [Cytoskeleton].
	Contig336_352465_360483_-	gnl|CDD|228949	CDD:228949	KOG1003	Actin filament-coating protein tropomyosin [Cytoskeleton].
	Contig336_352652_360320_-	gnl|CDD|228949	CDD:228949	KOG1003	Actin filament-coating protein tropomyosin [Cytoskeleton].
	Contig3368_126074_127493_+	gnl|CDD|228862	CDD:228862	KOG0916	1,3-beta-glucan synthase/callose synthase catalytic subunit [Cell wall/membrane/envelope biogenesis].
	Contig3368_126111_127038_+	gnl|CDD|230325	CDD:230325	KOG2386	mRNA capping enzyme, guanylyltransferase (alpha) subunit [RNA processing and modification].
	Contig3376_16692_19517_-	gnl|CDD|228111	CDD:228111	KOG0161	Myosin class II heavy chain [Cytoskeleton].
	Contig3376_16692_19535_-	gnl|CDD|228111	CDD:228111	KOG0161	Myosin class II heavy chain [Cytoskeleton].
	Contig3376_16692_21821_-	gnl|CDD|228111	CDD:228111	KOG0161	Myosin class II heavy chain [Cytoskeleton].
	Contig3376_16692_21973_-	gnl|CDD|228111	CDD:228111	KOG0161	Myosin class II heavy chain [Cytoskeleton].
	Contig3376_16911_19423_-	gnl|CDD|228111	CDD:228111	KOG0161	Myosin class II heavy chain [Cytoskeleton].
	Contig339_135013_138595_-	gnl|CDD|230477	CDD:230477	KOG2538	Origin recognition complex, subunit 3 [Replication, recombination and repair].
	Contig339_135013_138596_-	gnl|CDD|230477	CDD:230477	KOG2538	Origin recognition complex, subunit 3 [Replication, recombination and repair].
	Contig339_135013_139764_-	gnl|CDD|230477	CDD:230477	KOG2538	Origin recognition complex, subunit 3 [Replication, recombination and repair].
	Contig339_135013_139795_-	gnl|CDD|230477	CDD:230477	KOG2538	Origin recognition complex, subunit 3 [Replication, recombination and repair].
	Contig339_135013_139803_-	gnl|CDD|230216	CDD:230216	KOG2277	S-M checkpoint control protein CID1 and related nucleotidyltransferases [Cell cycle control, cell division, chromosome partitioning].
	Contig339_135013_139940_-	gnl|CDD|230216	CDD:230216	KOG2277	S-M checkpoint control protein CID1 and related nucleotidyltransferases [Cell cycle control, cell division, chromosome partitioning].
	Contig339_135013_139962_-	gnl|CDD|230477	CDD:230477	KOG2538	Origin recognition complex, subunit 3 [Replication, recombination and repair].
	Contig339_135013_139989_-	gnl|CDD|230477	CDD:230477	KOG2538	Origin recognition complex, subunit 3 [Replication, recombination and repair].
*	Contig3398_122424_124720_+	gnl|CDD|228254	CDD:228254	KOG0305	Anaphase promoting complex, Cdc20, Cdh1, and Ama1 subunits [Cell cycle control, cell division, chromosome partitioning, Posttranslational modification, protein turnover, chaperones].
	Contig343_39614_41127_+	gnl|CDD|228255	CDD:228255	KOG0306	WD40-repeat-containing subunit of the 18S rRNA processing complex [RNA processing and modification].
	Contig343_39873_41127_+	gnl|CDD|228255	CDD:228255	KOG0306	WD40-repeat-containing subunit of the 18S rRNA processing complex [RNA processing and modification].
	Contig3435_89677_93875_+	gnl|CDD|232272	CDD:232272	KOG4343	bZIP transcription factor ATF6 [Transcription].
*	Contig3442_4170_8027_-	gnl|CDD|227979	CDD:227979	KOG0028	Ca2+-binding protein (centrin/caltractin), EF-Hand superfamily protein [Cytoskeleton, Cell cycle control, cell division,chromosome partitioning].
*	Contig3442_5939_6816_-	gnl|CDD|231324	CDD:231324	KOG3386	Copper transporter [Inorganic ion transport and metabolism].
	Contig345_370013_371791_+	gnl|CDD|228191	CDD:228191	KOG0242	Kinesin-like protein [Cytoskeleton].
	Contig345_395995_399408_+	gnl|CDD|228716	CDD:228716	KOG0769	Predicted mitochondrial carrier protein [Energy production and conversion].
	Contig34585_22963_24801_+	gnl|CDD|229568	CDD:229568	KOG1627	Translation elongation factor EF-1 gamma [Translation, ribosomal structure and biogenesis].
	Contig34621_2156_2676_+	gnl|CDD|228934	CDD:228934	KOG0988	RNA-directed RNA polymerase QDE-1 required for posttranscriptional gene silencing and RNA interference [RNA processing and modification].
	Contig34642_3984_4731_-	gnl|CDD|230302	CDD:230302	KOG2363	Protein subunit of nuclear ribonuclease P (RNase P) [Translation, ribosomal structure and biogenesis].
	Contig347_49189_50845_+	gnl|CDD|232578	CDD:232578	KOG4651	Chondroitin 6-sulfotransferase and related sulfotransferases [Cell wall/membrane/envelope biogenesis, Extracellular structures].
	Contig347_49347_50346_+	gnl|CDD|230398	CDD:230398	KOG2459	GPI transamidase complex, GPI17/PIG-S component, involved in glycosylphosphatidylinositol anchor biosynthesis [Cell wall/membrane/envelope biogenesis, Posttranslational modification, protein turnover, chaperones].
*	Contig34953_7748_8980_-	gnl|CDD|229591	CDD:229591	KOG1650	Predicted K+/H+-antiporter [Inorganic ion transport and metabolism].
	Contig35_202354_204638_+	gnl|CDD|229775	CDD:229775	KOG1836	Extracellular matrix glycoprotein Laminin subunits alpha and gamma [Extracellular structures].
	Contig35_202535_204638_+	gnl|CDD|229327	CDD:229327	KOG1385	Nucleoside phosphatase [Nucleotide transport and metabolism].
	Contig35_216246_217793_+	gnl|CDD|230474	CDD:230474	KOG2535	RNA polymerase II elongator complex, subunit ELP3/histone acetyltransferase [Chromatin structure and dynamics, Transcription].
	Contig35_216246_217928_+	gnl|CDD|228924	CDD:228924	KOG0978	E3 ubiquitin ligase involved in syntaxin degradation [Posttranslational modification, protein turnover, chaperones].
	Contig35_378069_378630_-	gnl|CDD|231540	CDD:231540	KOG3606	Cell polarity protein PAR6 [Signal transduction mechanisms].
	Contig35006_1_280_+	gnl|CDD|231592	CDD:231592	KOG3660	Sodium-neurotransmitter symporter [Signal transduction mechanisms].
*	Contig352_201497_203000_+	gnl|CDD|231530	CDD:231530	KOG3596	Uncharacterized conserved protein [Function unknown].
	Contig3536_28204_30301_+	gnl|CDD|228976	CDD:228976	KOG1030	Predicted Ca2+-dependent phospholipid-binding protein [General function prediction only].
	Contig3580_16707_18836_+	gnl|CDD|229762	CDD:229762	KOG1823	DRIM (Down-regulated in metastasis)-like proteins [Defense mechanisms].
	Contig3580_17967_18747_+	gnl|CDD|229762	CDD:229762	KOG1823	DRIM (Down-regulated in metastasis)-like proteins [Defense mechanisms].
*	Contig359_44797_45641_-	gnl|CDD|229270	CDD:229270	KOG1328	Synaptic vesicle protein BAIAP3, involved in vesicle priming/regulation [Intracellular trafficking, secretion, and vesicular transport, Signal transduction mechanisms].
	Contig359_193948_196347_-	gnl|CDD|232222	CDD:232222	KOG4293	Predicted membrane protein, contains DoH and Cytochrome b-561/ferric reductase transmembrane domains [Signal transductionmechanisms].
	Contig3592_57695_59364_-	gnl|CDD|231801	CDD:231801	KOG3869	Uncharacterized conserved protein [Function unknown].
*	Contig3599_93203_96627_+	gnl|CDD|229891	CDD:229891	KOG1952	Transcription factor NF-X1, contains NFX-type Zn2+-binding and R3H domains [Transcription].
*	Contig3599_93203_96800_+	gnl|CDD|229891	CDD:229891	KOG1952	Transcription factor NF-X1, contains NFX-type Zn2+-binding and R3H domains [Transcription].
*	Contig3599_93217_96800_+	gnl|CDD|229891	CDD:229891	KOG1952	Transcription factor NF-X1, contains NFX-type Zn2+-binding and R3H domains [Transcription].
*	Contig3599_93222_96800_+	gnl|CDD|229891	CDD:229891	KOG1952	Transcription factor NF-X1, contains NFX-type Zn2+-binding and R3H domains [Transcription].
*	Contig3599_93376_96800_+	gnl|CDD|229381	CDD:229381	KOG1440	CDP-diacylglycerol synthase [Lipid transport and metabolism].
	Contig3602_58075_59836_+	gnl|CDD|229988	CDD:229988	KOG2049	Translational repressor MPT5/PUF4 and related RNA-binding proteins (Puf superfamily) [Translation, ribosomal structure and biogenesis].
	Contig3607_99559_105363_-	gnl|CDD|231596	CDD:231596	KOG3664	Predicted patched transmembrane receptor [Signal transduction mechanisms].
	Contig3607_99593_105363_-	gnl|CDD|228111	CDD:228111	KOG0161	Myosin class II heavy chain [Cytoskeleton].
	Contig3623_56345_57150_-	gnl|CDD|231080	CDD:231080	KOG3142	Prenylated rab acceptor 1 [Intracellular trafficking, secretion, and vesicular transport].
	Contig363_193048_195720_-	gnl|CDD|229153	CDD:229153	KOG1211	Amidases [Translation, ribosomal structure and biogenesis].
	Contig363_193048_195746_-	gnl|CDD|229153	CDD:229153	KOG1211	Amidases [Translation, ribosomal structure and biogenesis].
	Contig363_193048_195749_-	gnl|CDD|230227	CDD:230227	KOG2288	Galactosyltransferases [Carbohydrate transport and metabolism].
	Contig363_193174_195565_-	gnl|CDD|229153	CDD:229153	KOG1211	Amidases [Translation, ribosomal structure and biogenesis].
	Contig3633_86345_88095_+	gnl|CDD|228012	CDD:228012	KOG0061	Transporter, ABC superfamily (Breast cancer resistance protein) [Secondary metabolites biosynthesis, transport and catabolism].
	Contig3633_86376_88095_+	gnl|CDD|228265	CDD:228265	KOG0316	Conserved WD40 repeat-containing protein [Function unknown].
	Contig3633_86419_88095_+	gnl|CDD|228265	CDD:228265	KOG0316	Conserved WD40 repeat-containing protein [Function unknown].
	Contig3636_5431_7440_+	gnl|CDD|230861	CDD:230861	KOG2922	Uncharacterized conserved protein [Function unknown].
	Contig3636_6230_7429_+	gnl|CDD|229361	CDD:229361	KOG1419	Voltage-gated K+ channel KCNQ [Inorganic ion transport and metabolism].
	Contig365_262852_265318_+	gnl|CDD|229788	CDD:229788	KOG1849	Regulator of spindle pole body duplication [Cell cycle control, cell division, chromosome partitioning].
*	Contig3667_38473_39403_+	gnl|CDD|230590	CDD:230590	KOG2651	rRNA adenine N-6-methyltransferase [RNA processing and modification].
	Contig3677_10986_13280_-	gnl|CDD|230074	CDD:230074	KOG2135	Proteins containing the RNA recognition motif [General function prediction only].
	Contig3677_10986_13494_-	gnl|CDD|230074	CDD:230074	KOG2135	Proteins containing the RNA recognition motif [General function prediction only].
	Contig3677_11032_13487_-	gnl|CDD|230074	CDD:230074	KOG2135	Proteins containing the RNA recognition motif [General function prediction only].
*	Contig37_383597_383907_-	gnl|CDD|228070	CDD:228070	KOG0120	Splicing factor U2AF, large subunit (RRM superfamily) [RNA processing and modification].
	Contig370_142558_145948_-	gnl|CDD|229096	CDD:229096	KOG1153	Subtilisin-related protease/Vacuolar protease B [Posttranslational modification, protein turnover, chaperones].
	Contig370_142558_147009_-	gnl|CDD|229096	CDD:229096	KOG1153	Subtilisin-related protease/Vacuolar protease B [Posttranslational modification, protein turnover, chaperones].
	Contig370_62215_146103_-	gnl|CDD|229058	CDD:229058	KOG1114	Tripeptidyl peptidase II [Posttranslational modification, protein turnover, chaperones].
	Contig370_62215_147091_-	gnl|CDD|229058	CDD:229058	KOG1114	Tripeptidyl peptidase II [Posttranslational modification, protein turnover, chaperones].
	Contig370_62325_65730_-	gnl|CDD|229058	CDD:229058	KOG1114	Tripeptidyl peptidase II [Posttranslational modification, protein turnover, chaperones].
*	Contig3702_66692_76561_-	gnl|CDD|229546	CDD:229546	KOG1605	TFIIF-interacting CTD phosphatase, including NLI-interacting factor (involved in RNA polymerase II regulation) [Transcription].
*	Contig3702_67061_76457_-	gnl|CDD|229546	CDD:229546	KOG1605	TFIIF-interacting CTD phosphatase, including NLI-interacting factor (involved in RNA polymerase II regulation) [Transcription].
	Contig373_73153_73884_+	gnl|CDD|230578	CDD:230578	KOG2639	Sodium sulfate symporter and related arsenite permeases [Inorganic ion transport and metabolism].
	Contig373_74018_74711_+	gnl|CDD|231512	CDD:231512	KOG3577	Smoothened and related G-protein-coupled receptors [Signal transduction mechanisms].
	Contig373_355456_356626_+	gnl|CDD|228463	CDD:228463	KOG0515	p53-interacting protein 53BP/ASPP, contains ankyrin and SH3 domains [Cell cycle control, cell division, chromosome partitioning].
	Contig3746_3631_3885_-	gnl|CDD|229868	CDD:229868	KOG1929	Nucleotide excision repair factor NEF2, RAD4/CUT5 component [Replication, recombination and repair].
	Contig3747_137913_138534_+	gnl|CDD|228177	CDD:228177	KOG0228	Beta-fructofuranosidase (invertase) [Carbohydrate transport and metabolism].
	Contig3768_74267_75736_+	gnl|CDD|230834	CDD:230834	KOG2895	Uncharacterized conserved protein [Function unknown].
	Contig3768_74342_74687_+	gnl|CDD|228223	CDD:228223	KOG0274	Cdc4 and related F-box and WD-40 proteins [General function prediction only].
	Contig37711_5209_7174_-	gnl|CDD|228566	CDD:228566	KOG0618	Serine/threonine phosphatase 2C containing leucine-rich repeats, similar to SCN circadian oscillatory protein (SCOP) [Signal transduction mechanisms].
*	Contig3776_73628_75610_+	gnl|CDD|229283	CDD:229283	KOG1341	Na+/K+ transporter [Inorganic ion transport and metabolism].
*	Contig37960_1_3038_+	gnl|CDD|230997	CDD:230997	KOG3059	N-acetylglucosaminyltransferase complex, subunit PIG-C/GPI2, required for phosphatidylinositol biosynthesis [Lipid transport and metabolism].
*	Contig37960_3117_4122_+	gnl|CDD|230454	CDD:230454	KOG2515	Mannosyltransferase [Cell wall/membrane/envelope biogenesis, Intracellular trafficking, secretion, and vesicular transport].
	Contig38_53573_57895_+	gnl|CDD|228006	CDD:228006	KOG0055	Multidrug/pheromone exporter, ABC superfamily [Secondary metabolites biosynthesis, transport and catabolism].
	Contig38_53659_57354_+	gnl|CDD|228006	CDD:228006	KOG0055	Multidrug/pheromone exporter, ABC superfamily [Secondary metabolites biosynthesis, transport and catabolism].
	Contig384_65379_76071_+	gnl|CDD|232585	CDD:232585	KOG4658	Apoptotic ATPase [Signal transduction mechanisms].
	Contig384_65415_76071_+	gnl|CDD|232585	CDD:232585	KOG4658	Apoptotic ATPase [Signal transduction mechanisms].
	Contig384_65432_76071_+	gnl|CDD|232585	CDD:232585	KOG4658	Apoptotic ATPase [Signal transduction mechanisms].
	Contig384_65484_76071_+	gnl|CDD|228393	CDD:228393	KOG0444	Cytoskeletal regulator Flightless-I (contains leucine-rich and gelsolin repeats) [Cytoskeleton].
	Contig384_65486_76071_+	gnl|CDD|228393	CDD:228393	KOG0444	Cytoskeletal regulator Flightless-I (contains leucine-rich and gelsolin repeats) [Cytoskeleton].
	Contig384_65507_76071_+	gnl|CDD|228393	CDD:228393	KOG0444	Cytoskeletal regulator Flightless-I (contains leucine-rich and gelsolin repeats) [Cytoskeleton].
	Contig384_65524_76071_+	gnl|CDD|232585	CDD:232585	KOG4658	Apoptotic ATPase [Signal transduction mechanisms].
	Contig384_70411_76071_+	gnl|CDD|228421	CDD:228421	KOG0472	Leucine-rich repeat protein [Function unknown].
	Contig3849_124270_127210_-	gnl|CDD|232028	CDD:232028	KOG4097	Succinate dehydrogenase membrane anchor subunit and related proteins [Energy production and conversion, Intracellular trafficking, secretion, and vesicular transport].
	Contig3855_113981_115412_+	gnl|CDD|229134	CDD:229134	KOG1192	UDP-glucuronosyl and UDP-glucosyl transferase [Carbohydrate transport and metabolism, Energy production and conversion].
	Contig3861_13004_17027_-	gnl|CDD|228223	CDD:228223	KOG0274	Cdc4 and related F-box and WD-40 proteins [General function prediction only].
	Contig3881_62223_63650_-	gnl|CDD|229383	CDD:229383	KOG1442	GDP-fucose transporter [Carbohydrate transport and metabolism, Posttranslational modification, protein turnover, chaperones, Intracellular trafficking, secretion, and vesicular transport].
	Contig3881_62259_63519_-	gnl|CDD|228476	CDD:228476	KOG0528	HMG-box transcription factor SOX5 [Transcription].
	Contig3881_102339_107928_-	gnl|CDD|228203	CDD:228203	KOG0254	Predicted transporter (major facilitator superfamily) [General function prediction only].
	Contig3881_106831_107928_-	gnl|CDD|231050	CDD:231050	KOG3112	Uncharacterized conserved protein [Function unknown].
	Contig3881_106831_116707_-	gnl|CDD|228203	CDD:228203	KOG0254	Predicted transporter (major facilitator superfamily) [General function prediction only].
	Contig3881_112719_116113_-	gnl|CDD|232618	CDD:232618	KOG4692	Predicted E3 ubiquitin ligase [Posttranslational modification, protein turnover, chaperones].
	Contig3911_72109_74550_-	gnl|CDD|228566	CDD:228566	KOG0618	Serine/threonine phosphatase 2C containing leucine-rich repeats, similar to SCN circadian oscillatory protein (SCOP) [Signal transduction mechanisms].
	Contig3911_72302_74416_-	gnl|CDD|228421	CDD:228421	KOG0472	Leucine-rich repeat protein [Function unknown].
*	Contig3913_19930_22639_-	gnl|CDD|228718	CDD:228718	KOG0771	Prolactin regulatory element-binding protein/Protein transport protein SEC12p [Intracellular trafficking, secretion, andvesicular transport].
*	Contig3913_21208_22380_-	gnl|CDD|230564	CDD:230564	KOG2625	Uncharacterized conserved protein [Function unknown].
*	Contig39266_11_559_-	gnl|CDD|230580	CDD:230580	KOG2641	Predicted seven transmembrane receptor - rhodopsin family [Signal transduction mechanisms].
	Contig3927_15018_17443_+	gnl|CDD|228566	CDD:228566	KOG0618	Serine/threonine phosphatase 2C containing leucine-rich repeats, similar to SCN circadian oscillatory protein (SCOP) [Signal transduction mechanisms].
	Contig393_144162_145635_-	gnl|CDD|229134	CDD:229134	KOG1192	UDP-glucuronosyl and UDP-glucosyl transferase [Carbohydrate transport and metabolism, Energy production and conversion].
	Contig39496_776_4944_-	gnl|CDD|229289	CDD:229289	KOG1347	Uncharacterized membrane protein, predicted efflux pump [General function prediction only].
	Contig39650_3256_7512_+	gnl|CDD|230510	CDD:230510	KOG2571	Chitin synthase/hyaluronan synthase (glycosyltransferases) [Cell wall/membrane/envelope biogenesis].
	Contig397_195558_197239_-	gnl|CDD|228656	CDD:228656	KOG0709	CREB/ATF family transcription factor [Transcription].
	Contig397_196505_197138_-	gnl|CDD|228656	CDD:228656	KOG0709	CREB/ATF family transcription factor [Transcription].
	Contig3972_97687_100833_-	gnl|CDD|229945	CDD:229945	KOG2006	WD40 repeat protein [General function prediction only].
	Contig3972_97838_100698_-	gnl|CDD|230486	CDD:230486	KOG2547	Ceramide glucosyltransferase [Lipid transport and metabolism, Cell wall/membrane/envelope biogenesis].
	Contig3992_67268_68776_+	gnl|CDD|228886	CDD:228886	KOG0940	Ubiquitin protein ligase RSP5/NEDD4 [Posttranslational modification, protein turnover, chaperones].
	Contig3994_72170_74928_-	gnl|CDD|229028	CDD:229028	KOG1084	Transcription factor TCF20 [Transcription].
	Contig402_216364_218304_+	gnl|CDD|229289	CDD:229289	KOG1347	Uncharacterized membrane protein, predicted efflux pump [General function prediction only].
	Contig402_216427_218251_+	gnl|CDD|229289	CDD:229289	KOG1347	Uncharacterized membrane protein, predicted efflux pump [General function prediction only].
	Contig402_216427_218304_+	gnl|CDD|229289	CDD:229289	KOG1347	Uncharacterized membrane protein, predicted efflux pump [General function prediction only].
	Contig40245_15_1919_-	gnl|CDD|231030	CDD:231030	KOG3092	Casein kinase II, beta subunit [Signal transduction mechanisms, Cell cycle control, cell division, chromosome partitioning, Transcription].
	Contig403_231698_235325_+	gnl|CDD|232603	CDD:232603	KOG4676	Splicing factor, arginine/serine-rich [RNA processing and modification].
	Contig4030_59226_64678_-	gnl|CDD|229008	CDD:229008	KOG1062	Vesicle coat complex AP-1, gamma subunit [Intracellular trafficking, secretion, and vesicular transport].
	Contig4032_221364_221919_+	gnl|CDD|227978	CDD:227978	KOG0027	Calmodulin and related proteins (EF-Hand superfamily) [Signal transduction mechanisms].
	Contig4055_62021_64713_+	gnl|CDD|230188	CDD:230188	KOG2249	3'-5' exonuclease [Replication, recombination and repair].
	Contig4055_63186_65148_+	gnl|CDD|230188	CDD:230188	KOG2249	3'-5' exonuclease [Replication, recombination and repair].
*	Contig4055_73952_76146_+	gnl|CDD|227999	CDD:227999	KOG0048	Transcription factor, Myb superfamily [Transcription].
	Contig4079_40945_41431_-	gnl|CDD|230487	CDD:230487	KOG2548	SWAP mRNA splicing regulator [RNA processing and modification].
	Contig4096_5587_7068_+	gnl|CDD|229307	CDD:229307	KOG1365	RNA-binding protein Fusilli, contains RRM domain [RNA processing and modification, General function prediction only].
	Contig4117_60429_63204_+	gnl|CDD|228934	CDD:228934	KOG0988	RNA-directed RNA polymerase QDE-1 required for posttranscriptional gene silencing and RNA interference [RNA processing and modification].
	Contig4117_169066_169850_+	gnl|CDD|229158	CDD:229158	KOG1216	von Willebrand factor and related coagulation proteins [Extracellular structures, Defense mechanisms].
	Contig4122_35601_37371_+	gnl|CDD|229821	CDD:229821	KOG1882	Transcriptional regulator SNIP1, contains FHA domain [Signal transduction mechanisms].
	Contig4128_93258_96497_-	gnl|CDD|228355	CDD:228355	KOG0406	Glutathione S-transferase [Posttranslational modification, protein turnover, chaperones].
	Contig4128_93258_98747_-	gnl|CDD|228355	CDD:228355	KOG0406	Glutathione S-transferase [Posttranslational modification, protein turnover, chaperones].
	Contig4150_65282_67851_-	gnl|CDD|229058	CDD:229058	KOG1114	Tripeptidyl peptidase II [Posttranslational modification, protein turnover, chaperones].
	Contig4157_53985_54483_-	gnl|CDD|230401	CDD:230401	KOG2462	C2H2-type Zn-finger protein [Transcription].
*	Contig4162_135291_144773_-	gnl|CDD|229225	CDD:229225	KOG1283	Serine carboxypeptidases [Posttranslational modification, protein turnover, chaperones].
*	Contig4162_135310_144773_-	gnl|CDD|229225	CDD:229225	KOG1283	Serine carboxypeptidases [Posttranslational modification, protein turnover, chaperones].
*	Contig4162_141671_144773_-	gnl|CDD|229225	CDD:229225	KOG1283	Serine carboxypeptidases [Posttranslational modification, protein turnover, chaperones].
	Contig4166_71180_71642_+	gnl|CDD|228607	CDD:228607	KOG0660	Mitogen-activated protein kinase [Signal transduction mechanisms].
	Contig417_355884_358735_+	gnl|CDD|232153	CDD:232153	KOG4224	Armadillo repeat protein VAC8 required for vacuole fusion, inheritance and cytosol-to-vacuole protein targeting [Intracellular trafficking, secretion, and vesicular transport].
	Contig417_356307_358458_+	gnl|CDD|232153	CDD:232153	KOG4224	Armadillo repeat protein VAC8 required for vacuole fusion, inheritance and cytosol-to-vacuole protein targeting [Intracellular trafficking, secretion, and vesicular transport].
	Contig417_358642_361942_+	gnl|CDD|232438	CDD:232438	KOG4510	Permease of the drug/metabolite transporter (DMT) superfamily [General function prediction only].
	Contig417_15266_17717_-	gnl|CDD|230428	CDD:230428	KOG2489	Transmembrane protein [General function prediction only].
	Contig417_15266_20932_-	gnl|CDD|230428	CDD:230428	KOG2489	Transmembrane protein [General function prediction only].
	Contig417_15266_21032_-	gnl|CDD|230428	CDD:230428	KOG2489	Transmembrane protein [General function prediction only].
	Contig417_15542_21186_-	gnl|CDD|230670	CDD:230670	KOG2731	DNA alkylation damage repair protein [RNA processing and modification].
	Contig417_169796_170537_-	gnl|CDD|229745	CDD:229745	KOG1806	DEAD box containing helicases [Replication, recombination and repair].
	Contig417_308676_310622_-	gnl|CDD|228111	CDD:228111	KOG0161	Myosin class II heavy chain [Cytoskeleton].
	Contig417_308681_310438_-	gnl|CDD|228111	CDD:228111	KOG0161	Myosin class II heavy chain [Cytoskeleton].
	Contig4185_156485_157885_-	gnl|CDD|229022	CDD:229022	KOG1078	Vesicle coat complex COPI, gamma subunit [Intracellular trafficking, secretion, and vesicular transport].
	Contig4190_34140_49304_+	gnl|CDD|228672	CDD:228672	KOG0725	Reductases with broad range of substrate specificities [General function prediction only].
	Contig4190_34140_61492_+	gnl|CDD|228672	CDD:228672	KOG0725	Reductases with broad range of substrate specificities [General function prediction only].
	Contig4195_10129_11609_-	gnl|CDD|230653	CDD:230653	KOG2714	SETA binding protein SB1 and related proteins, contain BTB/POZ domain [General function prediction only].
	Contig4195_10129_81402_-	gnl|CDD|232435	CDD:232435	KOG4507	Uncharacterized conserved protein, contains TPR repeats [Function unknown].
	Contig4195_78280_81425_-	gnl|CDD|231554	CDD:231554	KOG3620	Uncharacterized conserved protein [Function unknown].
	Contig4195_78280_81426_-	gnl|CDD|232249	CDD:232249	KOG4320	Uncharacterized conserved protein [Function unknown].
	Contig4195_78280_81468_-	gnl|CDD|231554	CDD:231554	KOG3620	Uncharacterized conserved protein [Function unknown].
	Contig4195_78488_79818_-	gnl|CDD|231554	CDD:231554	KOG3620	Uncharacterized conserved protein [Function unknown].
	Contig4195_80844_81384_-	gnl|CDD|231580	CDD:231580	KOG3646	Acetylcholine receptor [Intracellular trafficking, secretion, and vesicular transport].
	Contig42_203390_204684_+	gnl|CDD|228536	CDD:228536	KOG0588	Serine/threonine protein kinase [Cell cycle control, cell division, chromosome partitioning].
	Contig42_285579_287207_+	gnl|CDD|231619	CDD:231619	KOG3687	Tuberin - Rap/ran-GTPase-activating protein [Cell cycle control, cell division, chromosome partitioning, Signal transduction mechanisms].
	Contig42_285717_287207_+	gnl|CDD|231619	CDD:231619	KOG3687	Tuberin - Rap/ran-GTPase-activating protein [Cell cycle control, cell division, chromosome partitioning, Signal transduction mechanisms].
	Contig4204_115510_118588_-	gnl|CDD|229129	CDD:229129	KOG1187	Serine/threonine protein kinase [Signal transduction mechanisms].
	Contig4204_115510_118862_-	gnl|CDD|229129	CDD:229129	KOG1187	Serine/threonine protein kinase [Signal transduction mechanisms].
*	Contig4208_108343_115686_-	gnl|CDD|230544	CDD:230544	KOG2605	OTU (ovarian tumor)-like cysteine protease [Signal transduction mechanisms, Posttranslational modification, protein turnover, chaperones].
	Contig42083_22552_29979_+	gnl|CDD|230763	CDD:230763	KOG2824	Glutaredoxin-related protein [Posttranslational modification, protein turnover, chaperones].
	Contig42083_22617_29683_+	gnl|CDD|230763	CDD:230763	KOG2824	Glutaredoxin-related protein [Posttranslational modification, protein turnover, chaperones].
	Contig42083_22617_29979_+	gnl|CDD|230763	CDD:230763	KOG2824	Glutaredoxin-related protein [Posttranslational modification, protein turnover, chaperones].
*	Contig421_200284_201722_+	gnl|CDD|231575	CDD:231575	KOG3641	Zinc carboxypeptidase [Amino acid transport and metabolism].
	Contig422_56974_61043_+	gnl|CDD|230145	CDD:230145	KOG2206	Exosome 3'-5' exoribonuclease complex, subunit PM/SCL-100 (Rrp6) [Translation, ribosomal structure and biogenesis].
	Contig422_57048_61043_+	gnl|CDD|230145	CDD:230145	KOG2206	Exosome 3'-5' exoribonuclease complex, subunit PM/SCL-100 (Rrp6) [Translation, ribosomal structure and biogenesis].
	Contig422_57049_61043_+	gnl|CDD|230145	CDD:230145	KOG2206	Exosome 3'-5' exoribonuclease complex, subunit PM/SCL-100 (Rrp6) [Translation, ribosomal structure and biogenesis].
	Contig422_57051_61043_+	gnl|CDD|230145	CDD:230145	KOG2206	Exosome 3'-5' exoribonuclease complex, subunit PM/SCL-100 (Rrp6) [Translation, ribosomal structure and biogenesis].
	Contig424_104714_111191_-	gnl|CDD|232139	CDD:232139	KOG4210	Nuclear localization sequence binding protein [Transcription].
	Contig424_104714_111312_-	gnl|CDD|232139	CDD:232139	KOG4210	Nuclear localization sequence binding protein [Transcription].
	Contig4241_25776_28078_-	gnl|CDD|229614	CDD:229614	KOG1673	Ras GTPases [General function prediction only].
	Contig4241_195233_197967_-	gnl|CDD|227979	CDD:227979	KOG0028	Ca2+-binding protein (centrin/caltractin), EF-Hand superfamily protein [Cytoskeleton, Cell cycle control, cell division,chromosome partitioning].
	Contig4242_143854_147334_-	gnl|CDD|228517	CDD:228517	KOG0569	Permease of the major facilitator superfamily [Carbohydrate transport and metabolism].
	Contig4242_143854_147550_-	gnl|CDD|228480	CDD:228480	KOG0532	Leucine-rich repeat (LRR) protein, contains calponin homology domain [Cytoskeleton].
	Contig4242_144185_145892_-	gnl|CDD|228480	CDD:228480	KOG0532	Leucine-rich repeat (LRR) protein, contains calponin homology domain [Cytoskeleton].
*	Contig42485_1_548_+	gnl|CDD|229886	CDD:229886	KOG1947	Leucine rich repeat proteins, some proteins contain F-box [General function prediction only].
	Contig4254_63040_66371_+	gnl|CDD|231799	CDD:231799	KOG3867	Sulfatase [General function prediction only].
	Contig4254_63067_66033_+	gnl|CDD|231799	CDD:231799	KOG3867	Sulfatase [General function prediction only].
*	Contig4282_106283_108491_+	gnl|CDD|232585	CDD:232585	KOG4658	Apoptotic ATPase [Signal transduction mechanisms].
*	Contig4282_99334_107988_+	gnl|CDD|232585	CDD:232585	KOG4658	Apoptotic ATPase [Signal transduction mechanisms].
*	Contig4282_99334_108491_+	gnl|CDD|232585	CDD:232585	KOG4658	Apoptotic ATPase [Signal transduction mechanisms].
*	Contig4282_99444_104115_+	gnl|CDD|232585	CDD:232585	KOG4658	Apoptotic ATPase [Signal transduction mechanisms].
*	Contig4286_43418_48023_+	gnl|CDD|229834	CDD:229834	KOG1895	mRNA cleavage and polyadenylation factor II complex, subunit PTA1 [RNA processing and modification].
*	Contig4286_44297_47865_+	gnl|CDD|229834	CDD:229834	KOG1895	mRNA cleavage and polyadenylation factor II complex, subunit PTA1 [RNA processing and modification].
	Contig4297_125733_127228_+	gnl|CDD|229338	CDD:229338	KOG1396	Uncharacterized conserved protein [Function unknown].
	Contig43_144184_144499_+	gnl|CDD|231147	CDD:231147	KOG3209	WW domain-containing protein [General function prediction only].
	Contig43115_3901_4108_-	gnl|CDD|228998	CDD:228998	KOG1052	Glutamate-gated kainate-type ion channel receptor subunit GluR5 and related subunits [Inorganic ion transport and metabolism, Amino acid transport and metabolism, Signal transduction mechanisms].
	Contig4316_50703_60492_-	gnl|CDD|228355	CDD:228355	KOG0406	Glutathione S-transferase [Posttranslational modification, protein turnover, chaperones].
	Contig4316_50703_91577_-	gnl|CDD|228355	CDD:228355	KOG0406	Glutathione S-transferase [Posttranslational modification, protein turnover, chaperones].
	Contig4316_50703_91787_-	gnl|CDD|228355	CDD:228355	KOG0406	Glutathione S-transferase [Posttranslational modification, protein turnover, chaperones].
	Contig4316_83789_92012_-	gnl|CDD|228355	CDD:228355	KOG0406	Glutathione S-transferase [Posttranslational modification, protein turnover, chaperones].
*	Contig43252_15_738_-	gnl|CDD|229845	CDD:229845	KOG1906	DNA polymerase sigma [Replication, recombination and repair].
	Contig4329_49052_53074_-	gnl|CDD|229077	CDD:229077	KOG1134	Uncharacterized conserved protein [General function prediction only].
	Contig434_30861_31539_-	gnl|CDD|228340	CDD:228340	KOG0391	SNF2 family DNA-dependent ATPase [General function prediction only].
	Contig438_150456_152156_-	gnl|CDD|229906	CDD:229906	KOG1967	DNA repair/transcription protein Mms19 [Replication, recombination and repair, Transcription].
*	Contig441_227983_228391_-	gnl|CDD|229303	CDD:229303	KOG1361	Predicted hydrolase involved in interstrand cross-link repair [Replication, recombination and repair].
	Contig445_26391_30073_-	gnl|CDD|229231	CDD:229231	KOG1289	Amino acid transporters [Amino acid transport and metabolism].
	Contig4450_92310_92846_-	gnl|CDD|230150	CDD:230150	KOG2211	Predicted Golgi transport complex 1 protein [Intracellular trafficking, secretion, and vesicular transport].
	Contig4453_27120_28853_+	gnl|CDD|231603	CDD:231603	KOG3671	Actin regulatory protein (Wiskott-Aldrich syndrome protein) [Signal transduction mechanisms, Cytoskeleton].
	Contig4453_561_28883_+	gnl|CDD|228111	CDD:228111	KOG0161	Myosin class II heavy chain [Cytoskeleton].
	Contig4453_705_1814_+	gnl|CDD|228111	CDD:228111	KOG0161	Myosin class II heavy chain [Cytoskeleton].
	Contig4453_705_28883_+	gnl|CDD|228545	CDD:228545	KOG0597	Serine-threonine protein kinase FUSED [General function prediction only].
	Contig4453_705_29268_+	gnl|CDD|228111	CDD:228111	KOG0161	Myosin class II heavy chain [Cytoskeleton].
	Contig45_110636_112070_+	gnl|CDD|230537	CDD:230537	KOG2598	Phosphomethylpyrimidine kinase [Coenzyme transport and metabolism, Transcription].
	Contig4525_72443_76630_+	gnl|CDD|232183	CDD:232183	KOG4254	Phytoene desaturase [Coenzyme transport and metabolism].
	Contig4525_72454_76630_+	gnl|CDD|232183	CDD:232183	KOG4254	Phytoene desaturase [Coenzyme transport and metabolism].
	Contig4525_72837_76630_+	gnl|CDD|232183	CDD:232183	KOG4254	Phytoene desaturase [Coenzyme transport and metabolism].
*	Contig4531_41633_49083_+	gnl|CDD|230008	CDD:230008	KOG2069	Golgi transport complex subunit [Intracellular trafficking, secretion, and vesicular transport].
*	Contig4531_41758_49083_+	gnl|CDD|229897	CDD:229897	KOG1958	Glycosyl hydrolase, family 38 - alpha-mannosidase [Carbohydrate transport and metabolism].
*	Contig4531_41764_49083_+	gnl|CDD|229016	CDD:229016	KOG1070	rRNA processing protein Rrp5 [RNA processing and modification].
*	Contig4531_43133_48933_+	gnl|CDD|230008	CDD:230008	KOG2069	Golgi transport complex subunit [Intracellular trafficking, secretion, and vesicular transport].
*	Contig4531_43133_49083_+	gnl|CDD|230455	CDD:230455	KOG2516	Protein involved in dolichol pathway for N-glycosylation (mannosyltransferase family) [Cell wall/membrane/envelope biogenesis, Intracellular trafficking, secretion, and vesicular transport].
	Contig4531_3138_5157_-	gnl|CDD|232341	CDD:232341	KOG4412	26S proteasome regulatory complex, subunit PSMD10 [Posttranslational modification, protein turnover, chaperones].
	Contig454_48424_62184_-	gnl|CDD|230241	CDD:230241	KOG2302	T-type voltage-gated Ca2+ channel, pore-forming alpha1I subunit [Inorganic ion transport and metabolism, Signal transduction mechanisms].
	Contig4544_45435_47837_+	gnl|CDD|229129	CDD:229129	KOG1187	Serine/threonine protein kinase [Signal transduction mechanisms].
	Contig4544_45663_47672_+	gnl|CDD|229129	CDD:229129	KOG1187	Serine/threonine protein kinase [Signal transduction mechanisms].
	Contig455_142685_145132_+	gnl|CDD|232203	CDD:232203	KOG4274	Positive cofactor 2 (PC2), subunit of a multiprotein coactivator of RNA polymerase II [Transcription].
	Contig455_142794_145184_+	gnl|CDD|232203	CDD:232203	KOG4274	Positive cofactor 2 (PC2), subunit of a multiprotein coactivator of RNA polymerase II [Transcription].
	Contig4553_66704_67523_-	gnl|CDD|228904	CDD:228904	KOG0958	DNA damage-responsive repressor GIS1/RPH1, jumonji superfamily [Replication, recombination and repair].
	Contig4586_465239_467273_+	gnl|CDD|230581	CDD:230581	KOG2642	Alpha-1,2 glucosyltransferase/transcriptional activator [Posttranslational modification, protein turnover, chaperones, Transcription, Lipid transport and metabolism, Signal transduction mechanisms].
	Contig4586_466012_467273_+	gnl|CDD|230581	CDD:230581	KOG2642	Alpha-1,2 glucosyltransferase/transcriptional activator [Posttranslational modification, protein turnover, chaperones, Transcription, Lipid transport and metabolism, Signal transduction mechanisms].
	Contig4586_172258_183903_-	gnl|CDD|229391	CDD:229391	KOG1450	Predicted Rho GTPase-activating protein [Signal transduction mechanisms].
	Contig4586_172258_183908_-	gnl|CDD|229691	CDD:229691	KOG1752	Glutaredoxin and related proteins [Posttranslational modification, protein turnover, chaperones].
	Contig4586_172258_183948_-	gnl|CDD|229391	CDD:229391	KOG1450	Predicted Rho GTPase-activating protein [Signal transduction mechanisms].
	Contig4586_172337_183861_-	gnl|CDD|229691	CDD:229691	KOG1752	Glutaredoxin and related proteins [Posttranslational modification, protein turnover, chaperones].
	Contig4592_25585_26743_-	gnl|CDD|232230	CDD:232230	KOG4301	Beta-dystrobrevin [Cytoskeleton].
	Contig4627_29989_33668_+	gnl|CDD|229077	CDD:229077	KOG1134	Uncharacterized conserved protein [General function prediction only].
	Contig4627_29998_33668_+	gnl|CDD|229077	CDD:229077	KOG1134	Uncharacterized conserved protein [General function prediction only].
	Contig4627_30007_33612_+	gnl|CDD|230063	CDD:230063	KOG2124	Glycosylphosphatidylinositol anchor synthesis protein [Signal transduction mechanisms].
	Contig4631_5164_5611_+	gnl|CDD|232603	CDD:232603	KOG4676	Splicing factor, arginine/serine-rich [RNA processing and modification].
	Contig4631_143584_144022_+	gnl|CDD|232053	CDD:232053	KOG4122	Mitochondrial/chloroplast ribosomal protein L36 [Translation, ribosomal structure and biogenesis].
	Contig465_124235_128198_+	gnl|CDD|228406	CDD:228406	KOG0457	Histone acetyltransferase complex SAGA/ADA, subunit ADA2 [Chromatin structure and dynamics].
	Contig465_124340_128051_+	gnl|CDD|228406	CDD:228406	KOG0457	Histone acetyltransferase complex SAGA/ADA, subunit ADA2 [Chromatin structure and dynamics].
	Contig465_345189_346041_+	gnl|CDD|229769	CDD:229769	KOG1830	Wiskott Aldrich syndrome proteins [Cytoskeleton].
	Contig465_291453_292479_-	gnl|CDD|231464	CDD:231464	KOG3527	Erythrocyte membrane protein 4.1 and related proteins of the ERM family [General function prediction only].
	Contig4657_46547_48454_+	gnl|CDD|232481	CDD:232481	KOG4553	Uncharacterized conserved protein [Function unknown].
	Contig4659_65699_66514_-	gnl|CDD|232489	CDD:232489	KOG4561	Uncharacterized conserved protein, contains TBC domain [Signal transduction mechanisms, General function prediction only].
	Contig466_341153_344326_+	gnl|CDD|229129	CDD:229129	KOG1187	Serine/threonine protein kinase [Signal transduction mechanisms].
	Contig466_341365_344326_+	gnl|CDD|229129	CDD:229129	KOG1187	Serine/threonine protein kinase [Signal transduction mechanisms].
	Contig466_341647_344326_+	gnl|CDD|229129	CDD:229129	KOG1187	Serine/threonine protein kinase [Signal transduction mechanisms].
	Contig4693_28935_29745_-	gnl|CDD|231792	CDD:231792	KOG3860	Acyltransferase required for palmitoylation of Hedgehog (Hh) family of secreted signaling proteins [Signal transduction mechanisms].
*	Contig47_25127_25954_-	gnl|CDD|231375	CDD:231375	KOG3437	Anaphase-promoting complex (APC), subunit 10 [Cell cycle control, cell division, chromosome partitioning, Posttranslational modification, protein turnover, chaperones].
	Contig4703_4220_6309_+	gnl|CDD|228106	CDD:228106	KOG0156	Cytochrome P450 CYP2 subfamily [Secondary metabolites biosynthesis, transport and catabolism].
	Contig471_12132_13182_+	gnl|CDD|228690	CDD:228690	KOG0743	AAA+-type ATPase [Posttranslational modification, protein turnover, chaperones].
	Contig471_13677_13950_+	gnl|CDD|228690	CDD:228690	KOG0743	AAA+-type ATPase [Posttranslational modification, protein turnover, chaperones].
	Contig471_54_13182_+	gnl|CDD|228690	CDD:228690	KOG0743	AAA+-type ATPase [Posttranslational modification, protein turnover, chaperones].
	Contig471_54_14227_+	gnl|CDD|228690	CDD:228690	KOG0743	AAA+-type ATPase [Posttranslational modification, protein turnover, chaperones].
	Contig471_54_1952_+	gnl|CDD|228690	CDD:228690	KOG0743	AAA+-type ATPase [Posttranslational modification, protein turnover, chaperones].
	Contig471_54_9757_+	gnl|CDD|228690	CDD:228690	KOG0743	AAA+-type ATPase [Posttranslational modification, protein turnover, chaperones].
	Contig4712_79939_83303_+	gnl|CDD|228421	CDD:228421	KOG0472	Leucine-rich repeat protein [Function unknown].
	Contig4712_79971_81890_+	gnl|CDD|232585	CDD:232585	KOG4658	Apoptotic ATPase [Signal transduction mechanisms].
	Contig4712_79984_83287_+	gnl|CDD|228421	CDD:228421	KOG0472	Leucine-rich repeat protein [Function unknown].
	Contig4712_79984_83303_+	gnl|CDD|228421	CDD:228421	KOG0472	Leucine-rich repeat protein [Function unknown].
	Contig477_68249_69563_-	gnl|CDD|228488	CDD:228488	KOG0540	3-Methylcrotonyl-CoA carboxylase, non-biotin containing subunit/Acetyl-CoA carboxylase carboxyl transferase, subunit beta[Amino acid transport and metabolism, Lipid transport and metabolism].
	Contig4774_58820_85162_+	gnl|CDD|229543	CDD:229543	KOG1602	Cis-prenyltransferase [Lipid transport and metabolism].
	Contig4774_58825_77296_+	gnl|CDD|232600	CDD:232600	KOG4673	Transcription factor TMF, TATA element modulatory factor [Transcription].
	Contig4774_58825_80049_+	gnl|CDD|232600	CDD:232600	KOG4673	Transcription factor TMF, TATA element modulatory factor [Transcription].
	Contig4774_58833_60097_+	gnl|CDD|232600	CDD:232600	KOG4673	Transcription factor TMF, TATA element modulatory factor [Transcription].
	Contig4774_59216_85162_+	gnl|CDD|229543	CDD:229543	KOG1602	Cis-prenyltransferase [Lipid transport and metabolism].
	Contig4774_59384_60725_+	gnl|CDD|232395	CDD:232395	KOG4466	Component of histone deacetylase complex (breast carcinoma metastasis suppressor 1 protein in human) [Cell cycle control,cell division, chromosome partitioning, Transcription].
	Contig4774_78784_85162_+	gnl|CDD|229543	CDD:229543	KOG1602	Cis-prenyltransferase [Lipid transport and metabolism].
	Contig4774_79314_85162_+	gnl|CDD|229543	CDD:229543	KOG1602	Cis-prenyltransferase [Lipid transport and metabolism].
*	Contig4800_32494_36254_+	gnl|CDD|228498	CDD:228498	KOG0550	Molecular chaperone (DnaJ superfamily) [Posttranslational modification, protein turnover, chaperones].
	Contig4800_106816_110279_+	gnl|CDD|228203	CDD:228203	KOG0254	Predicted transporter (major facilitator superfamily) [General function prediction only].
	Contig482_66065_66814_-	gnl|CDD|228420	CDD:228420	KOG0471	Alpha-amylase [Carbohydrate transport and metabolism].
	Contig483_119706_124191_+	gnl|CDD|227969	CDD:227969	KOG0018	Structural maintenance of chromosome protein 1 (sister chromatid cohesion complex Cohesin, subunit SMC1) [Cell cycle control, cell division, chromosome partitioning].
	Contig483_119732_124191_+	gnl|CDD|227969	CDD:227969	KOG0018	Structural maintenance of chromosome protein 1 (sister chromatid cohesion complex Cohesin, subunit SMC1) [Cell cycle control, cell division, chromosome partitioning].
	Contig483_119755_124191_+	gnl|CDD|227969	CDD:227969	KOG0018	Structural maintenance of chromosome protein 1 (sister chromatid cohesion complex Cohesin, subunit SMC1) [Cell cycle control, cell division, chromosome partitioning].
	Contig483_120161_124005_+	gnl|CDD|227969	CDD:227969	KOG0018	Structural maintenance of chromosome protein 1 (sister chromatid cohesion complex Cohesin, subunit SMC1) [Cell cycle control, cell division, chromosome partitioning].
	Contig483_402972_404308_-	gnl|CDD|231488	CDD:231488	KOG3552	FERM domain protein FRM-8 [General function prediction only].
	Contig483_403065_404276_-	gnl|CDD|231488	CDD:231488	KOG3552	FERM domain protein FRM-8 [General function prediction only].
	Contig483_410257_411606_-	gnl|CDD|230790	CDD:230790	KOG2851	Eukaryotic-type DNA primase, catalytic (small) subunit [Replication, recombination and repair].
	Contig483_410257_412139_-	gnl|CDD|230507	CDD:230507	KOG2568	Predicted membrane protein [Function unknown].
	Contig483_410257_412219_-	gnl|CDD|230507	CDD:230507	KOG2568	Predicted membrane protein [Function unknown].
	Contig4847_21233_22361_+	gnl|CDD|229918	CDD:229918	KOG1979	DNA mismatch repair protein - MLH1 family [Replication, recombination and repair].
	Contig48538_170_935_-	gnl|CDD|232373	CDD:232373	KOG4444	Peroxisomal assembly protein PEX3 [Cell wall/membrane/envelope biogenesis, Intracellular trafficking, secretion, and vesicular transport].
	Contig48538_3_935_-	gnl|CDD|232373	CDD:232373	KOG4444	Peroxisomal assembly protein PEX3 [Cell wall/membrane/envelope biogenesis, Intracellular trafficking, secretion, and vesicular transport].
	Contig48653_4922_7421_-	gnl|CDD|228458	CDD:228458	KOG0510	Ankyrin repeat protein [General function prediction only].
	Contig48653_4922_7452_-	gnl|CDD|228458	CDD:228458	KOG0510	Ankyrin repeat protein [General function prediction only].
*	Contig4879_75443_76514_-	gnl|CDD|231010	CDD:231010	KOG3072	Long chain fatty acid elongase [Lipid transport and metabolism].
	Contig4881_62907_65426_+	gnl|CDD|229790	CDD:229790	KOG1851	Uncharacterized conserved protein [Function unknown].
	Contig4881_62939_65167_+	gnl|CDD|231786	CDD:231786	KOG3854	SPRT-like metalloprotease [Function unknown].
	Contig4881_62939_65426_+	gnl|CDD|229790	CDD:229790	KOG1851	Uncharacterized conserved protein [Function unknown].
	Contig4881_63081_65426_+	gnl|CDD|229790	CDD:229790	KOG1851	Uncharacterized conserved protein [Function unknown].
	Contig48848_1_705_-	gnl|CDD|231543	CDD:231543	KOG3609	Receptor-activated Ca2+-permeable cation channels (STRPC family) [Inorganic ion transport and metabolism, Signal transduction mechanisms].
*	Contig48937_30365_30874_+	gnl|CDD|228818	CDD:228818	KOG0872	Sterol C5 desaturase [Lipid transport and metabolism].
*	Contig48937_30606_37649_+	gnl|CDD|230418	CDD:230418	KOG2479	Translation initiation factor 3, subunit d (eIF-3d) [Translation, ribosomal structure and biogenesis].
*	Contig48937_32547_37649_+	gnl|CDD|230418	CDD:230418	KOG2479	Translation initiation factor 3, subunit d (eIF-3d) [Translation, ribosomal structure and biogenesis].
*	Contig48937_32602_37649_+	gnl|CDD|228676	CDD:228676	KOG0729	26S proteasome regulatory complex, ATPase RPT1 [Posttranslational modification, protein turnover, chaperones].
	Contig4899_267551_270006_-	gnl|CDD|232652	CDD:232652	KOG4726	Ultrahigh sulfur keratin-associated protein [Extracellular structures].
	Contig4899_267551_270029_-	gnl|CDD|231729	CDD:231729	KOG3797	Peripheral-type benzodiazepine receptor and related proteins [Signal transduction mechanisms].
	Contig4899_267551_270054_-	gnl|CDD|228914	CDD:228914	KOG0968	DNA polymerase zeta, catalytic subunit [Replication, recombination and repair].
*	Contig4917_43110_44028_-	gnl|CDD|230011	CDD:230011	KOG2072	Translation initiation factor 3, subunit a (eIF-3a) [Translation, ribosomal structure and biogenesis].
	Contig4924_15423_23925_-	gnl|CDD|229129	CDD:229129	KOG1187	Serine/threonine protein kinase [Signal transduction mechanisms].
	Contig4924_16199_23925_-	gnl|CDD|229129	CDD:229129	KOG1187	Serine/threonine protein kinase [Signal transduction mechanisms].
	Contig4946_282_5560_-	gnl|CDD|229129	CDD:229129	KOG1187	Serine/threonine protein kinase [Signal transduction mechanisms].
	Contig49562_96_942_+	gnl|CDD|228341	CDD:228341	KOG0392	SNF2 family DNA-dependent ATPase domain-containing protein [Transcription].
	Contig4957_28071_28476_-	gnl|CDD|232272	CDD:232272	KOG4343	bZIP transcription factor ATF6 [Transcription].
	Contig4958_29429_39620_+	gnl|CDD|228112	CDD:228112	KOG0162	Myosin class I heavy chain [Cytoskeleton].
	Contig4958_29429_39755_+	gnl|CDD|229764	CDD:229764	KOG1825	Fry-like conserved proteins [General function prediction only].
	Contig4958_527_39755_+	gnl|CDD|229764	CDD:229764	KOG1825	Fry-like conserved proteins [General function prediction only].
	Contig4958_530_39755_+	gnl|CDD|229764	CDD:229764	KOG1825	Fry-like conserved proteins [General function prediction only].
	Contig4958_631_1159_+	gnl|CDD|228112	CDD:228112	KOG0162	Myosin class I heavy chain [Cytoskeleton].
	Contig4965_75863_82344_+	gnl|CDD|232404	CDD:232404	KOG4476	Gluconate transport-inducing protein [Signal transduction mechanisms, Carbohydrate transport and metabolism].
	Contig4965_79413_82559_+	gnl|CDD|232404	CDD:232404	KOG4476	Gluconate transport-inducing protein [Signal transduction mechanisms, Carbohydrate transport and metabolism].
	Contig4968_57983_61250_+	gnl|CDD|231840	CDD:231840	KOG3909	Queuine-tRNA ribosyltransferase [RNA processing and modification].
	Contig4968_58320_61121_+	gnl|CDD|231840	CDD:231840	KOG3909	Queuine-tRNA ribosyltransferase [RNA processing and modification].
	Contig4970_28679_55049_+	gnl|CDD|229058	CDD:229058	KOG1114	Tripeptidyl peptidase II [Posttranslational modification, protein turnover, chaperones].
	Contig4970_28679_55656_+	gnl|CDD|229058	CDD:229058	KOG1114	Tripeptidyl peptidase II [Posttranslational modification, protein turnover, chaperones].
	Contig4970_56327_57939_+	gnl|CDD|228058	CDD:228058	KOG0107	Alternative splicing factor SRp20/9G8 (RRM superfamily) [RNA processing and modification].
	Contig4976_41553_42019_+	gnl|CDD|230860	CDD:230860	KOG2921	Intramembrane metalloprotease (sterol-regulatory element-binding protein (SREBP) protease) [Posttranslational modification, protein turnover, chaperones].
	Contig4984_17560_22634_+	gnl|CDD|228090	CDD:228090	KOG0140	Medium-chain acyl-CoA dehydrogenase [Lipid transport and metabolism].
	Contig4984_17992_21846_+	gnl|CDD|229872	CDD:229872	KOG1933	Cholesterol transport protein (Niemann-Pick C disease protein) [Lipid transport and metabolism].
	Contig4994_142473_146692_+	gnl|CDD|231127	CDD:231127	KOG3189	Phosphomannomutase [Lipid transport and metabolism].
	Contig5_244315_245246_-	gnl|CDD|228111	CDD:228111	KOG0161	Myosin class II heavy chain [Cytoskeleton].
	Contig5_316802_318693_-	gnl|CDD|232318	CDD:232318	KOG4389	Acetylcholinesterase/Butyrylcholinesterase [Signal transduction mechanisms].
	Contig5_460272_461795_-	gnl|CDD|229737	CDD:229737	KOG1798	DNA polymerase epsilon, catalytic subunit A [Replication, recombination and repair].
	Contig500_143835_144341_+	gnl|CDD|228201	CDD:228201	KOG0252	Inorganic phosphate transporter [Inorganic ion transport and metabolism].
	Contig5000_216266_217310_+	gnl|CDD|229899	CDD:229899	KOG1960	Predicted RNA-binding protein, contains KH domains [RNA processing and modification].
	Contig5010_55851_56328_+	gnl|CDD|229258	CDD:229258	KOG1316	Argininosuccinate lyase [Amino acid transport and metabolism].
*	Contig5054_12876_16856_-	gnl|CDD|229382	CDD:229382	KOG1441	Glucose-6-phosphate/phosphate and phosphoenolpyruvate/phosphate antiporter [Carbohydrate transport and metabolism, Aminoacid transport and metabolism].
	Contig5054_246908_248351_-	gnl|CDD|231603	CDD:231603	KOG3671	Actin regulatory protein (Wiskott-Aldrich syndrome protein) [Signal transduction mechanisms, Cytoskeleton].
	Contig506_143996_163602_-	gnl|CDD|230566	CDD:230566	KOG2627	Nuclear protein ES2 [General function prediction only].
	Contig506_144169_146939_-	gnl|CDD|230566	CDD:230566	KOG2627	Nuclear protein ES2 [General function prediction only].
	Contig506_162630_163380_-	gnl|CDD|230566	CDD:230566	KOG2627	Nuclear protein ES2 [General function prediction only].
	Contig50898_45378_52433_-	gnl|CDD|229656	CDD:229656	KOG1716	Dual specificity phosphatase [Defense mechanisms].
	Contig51_123695_133691_+	gnl|CDD|229850	CDD:229850	KOG1911	Heterochromatin-associated protein HP1 and related CHROMO domain proteins [Chromatin structure and dynamics].
	Contig51_123793_133691_+	gnl|CDD|229850	CDD:229850	KOG1911	Heterochromatin-associated protein HP1 and related CHROMO domain proteins [Chromatin structure and dynamics].
	Contig51_123940_133691_+	gnl|CDD|229850	CDD:229850	KOG1911	Heterochromatin-associated protein HP1 and related CHROMO domain proteins [Chromatin structure and dynamics].
	Contig5116_139045_140842_-	gnl|CDD|232570	CDD:232570	KOG4643	Uncharacterized coiled-coil protein [Function unknown].
	Contig5144_43259_46617_-	gnl|CDD|228566	CDD:228566	KOG0618	Serine/threonine phosphatase 2C containing leucine-rich repeats, similar to SCN circadian oscillatory protein (SCOP) [Signal transduction mechanisms].
	Contig5144_43259_46749_-	gnl|CDD|228421	CDD:228421	KOG0472	Leucine-rich repeat protein [Function unknown].
	Contig5144_43464_46377_-	gnl|CDD|228566	CDD:228566	KOG0618	Serine/threonine phosphatase 2C containing leucine-rich repeats, similar to SCN circadian oscillatory protein (SCOP) [Signal transduction mechanisms].
	Contig5183_92364_93233_-	gnl|CDD|231512	CDD:231512	KOG3577	Smoothened and related G-protein-coupled receptors [Signal transduction mechanisms].
	Contig5194_70447_71894_+	gnl|CDD|228649	CDD:228649	KOG0702	Predicted GTPase-activating protein [Signal transduction mechanisms].
	Contig521_254072_279927_+	gnl|CDD|228573	CDD:228573	KOG0626	Beta-glucosidase, lactase phlorizinhydrolase, and related proteins [Carbohydrate transport and metabolism].
	Contig521_254075_279927_+	gnl|CDD|228573	CDD:228573	KOG0626	Beta-glucosidase, lactase phlorizinhydrolase, and related proteins [Carbohydrate transport and metabolism].
	Contig521_254076_279927_+	gnl|CDD|228573	CDD:228573	KOG0626	Beta-glucosidase, lactase phlorizinhydrolase, and related proteins [Carbohydrate transport and metabolism].
	Contig521_255495_264370_+	gnl|CDD|228573	CDD:228573	KOG0626	Beta-glucosidase, lactase phlorizinhydrolase, and related proteins [Carbohydrate transport and metabolism].
	Contig521_255965_257063_+	gnl|CDD|228573	CDD:228573	KOG0626	Beta-glucosidase, lactase phlorizinhydrolase, and related proteins [Carbohydrate transport and metabolism].
	Contig521_257796_279927_+	gnl|CDD|228573	CDD:228573	KOG0626	Beta-glucosidase, lactase phlorizinhydrolase, and related proteins [Carbohydrate transport and metabolism].
	Contig521_291311_300277_+	gnl|CDD|228573	CDD:228573	KOG0626	Beta-glucosidase, lactase phlorizinhydrolase, and related proteins [Carbohydrate transport and metabolism].
	Contig521_307688_309877_+	gnl|CDD|228573	CDD:228573	KOG0626	Beta-glucosidase, lactase phlorizinhydrolase, and related proteins [Carbohydrate transport and metabolism].
	Contig521_307688_310478_+	gnl|CDD|228573	CDD:228573	KOG0626	Beta-glucosidase, lactase phlorizinhydrolase, and related proteins [Carbohydrate transport and metabolism].
	Contig522_81227_81572_+	gnl|CDD|228917	CDD:228917	KOG0971	Microtubule-associated protein dynactin DCTN1/Glued [Cell cycle control, cell division, chromosome partitioning, Cytoskeleton].
	Contig522_11752_13646_-	gnl|CDD|229360	CDD:229360	KOG1418	Tandem pore domain K+ channel [Inorganic ion transport and metabolism].
	Contig5227_56686_57142_-	gnl|CDD|232220	CDD:232220	KOG4291	Mucin/alpha-tectorin [Extracellular structures].
	Contig5237_107892_109615_+	gnl|CDD|228794	CDD:228794	KOG0848	Transcription factor Caudal, contains HOX domain [Transcription].
	Contig5237_108200_109615_+	gnl|CDD|228794	CDD:228794	KOG0848	Transcription factor Caudal, contains HOX domain [Transcription].
	Contig5237_63859_65959_-	gnl|CDD|229418	CDD:229418	KOG1477	SPRY domain-containing proteins [General function prediction only].
*	Contig5271_73661_79242_-	gnl|CDD|228111	CDD:228111	KOG0161	Myosin class II heavy chain [Cytoskeleton].
	Contig5273_37478_40144_-	gnl|CDD|231929	CDD:231929	KOG3998	Putative cargo transport protein ERV29 [Intracellular trafficking, secretion, and vesicular transport].
	Contig5273_37478_40165_-	gnl|CDD|231929	CDD:231929	KOG3998	Putative cargo transport protein ERV29 [Intracellular trafficking, secretion, and vesicular transport].
	Contig5273_37478_41878_-	gnl|CDD|231929	CDD:231929	KOG3998	Putative cargo transport protein ERV29 [Intracellular trafficking, secretion, and vesicular transport].
	Contig5273_37478_41927_-	gnl|CDD|231929	CDD:231929	KOG3998	Putative cargo transport protein ERV29 [Intracellular trafficking, secretion, and vesicular transport].
	Contig5273_37478_41980_-	gnl|CDD|231929	CDD:231929	KOG3998	Putative cargo transport protein ERV29 [Intracellular trafficking, secretion, and vesicular transport].
	Contig5273_37485_40491_-	gnl|CDD|231929	CDD:231929	KOG3998	Putative cargo transport protein ERV29 [Intracellular trafficking, secretion, and vesicular transport].
*	Contig5282_10111_13810_+	gnl|CDD|230510	CDD:230510	KOG2571	Chitin synthase/hyaluronan synthase (glycosyltransferases) [Cell wall/membrane/envelope biogenesis].
*	Contig5282_10445_13721_+	gnl|CDD|230510	CDD:230510	KOG2571	Chitin synthase/hyaluronan synthase (glycosyltransferases) [Cell wall/membrane/envelope biogenesis].
*	Contig5282_12330_13810_+	gnl|CDD|230925	CDD:230925	KOG2986	Uncharacterized conserved protein [Function unknown].
	Contig5288_5047_9502_+	gnl|CDD|229886	CDD:229886	KOG1947	Leucine rich repeat proteins, some proteins contain F-box [General function prediction only].
	Contig5288_5163_8164_+	gnl|CDD|229886	CDD:229886	KOG1947	Leucine rich repeat proteins, some proteins contain F-box [General function prediction only].
	Contig5288_5320_9502_+	gnl|CDD|229886	CDD:229886	KOG1947	Leucine rich repeat proteins, some proteins contain F-box [General function prediction only].
	Contig5306_33735_36718_-	gnl|CDD|229891	CDD:229891	KOG1952	Transcription factor NF-X1, contains NFX-type Zn2+-binding and R3H domains [Transcription].
	Contig5306_33735_36765_-	gnl|CDD|232652	CDD:232652	KOG4726	Ultrahigh sulfur keratin-associated protein [Extracellular structures].
	Contig5306_33981_36718_-	gnl|CDD|232652	CDD:232652	KOG4726	Ultrahigh sulfur keratin-associated protein [Extracellular structures].
	Contig5332_50951_53920_+	gnl|CDD|230011	CDD:230011	KOG2072	Translation initiation factor 3, subunit a (eIF-3a) [Translation, ribosomal structure and biogenesis].
	Contig5332_51045_53708_+	gnl|CDD|228465	CDD:228465	KOG0517	Beta-spectrin [Cytoskeleton].
	Contig5332_51045_53920_+	gnl|CDD|230011	CDD:230011	KOG2072	Translation initiation factor 3, subunit a (eIF-3a) [Translation, ribosomal structure and biogenesis].
	Contig5348_80175_82182_-	gnl|CDD|232236	CDD:232236	KOG4307	RNA binding protein RBM12/SWAN [General function prediction only].
	Contig535_43196_45966_+	gnl|CDD|228111	CDD:228111	KOG0161	Myosin class II heavy chain [Cytoskeleton].
	Contig5356_36954_38014_-	gnl|CDD|229837	CDD:229837	KOG1898	Splicing factor 3b, subunit 3 [RNA processing and modification].
*	Contig5357_138354_141733_+	gnl|CDD|229640	CDD:229640	KOG1699	O-acetyltransferase [General function prediction only].
*	Contig5357_138430_141733_+	gnl|CDD|229640	CDD:229640	KOG1699	O-acetyltransferase [General function prediction only].
*	Contig5357_138945_141733_+	gnl|CDD|229640	CDD:229640	KOG1699	O-acetyltransferase [General function prediction only].
*	Contig5357_139170_141583_+	gnl|CDD|229360	CDD:229360	KOG1418	Tandem pore domain K+ channel [Inorganic ion transport and metabolism].
	Contig5363_40907_41279_-	gnl|CDD|228972	CDD:228972	KOG1026	Nerve growth factor receptor TRKA and related tyrosine kinases [Signal transduction mechanisms, Intracellular trafficking, secretion, and vesicular transport].
	Contig540_284314_285479_-	gnl|CDD|231064	CDD:231064	KOG3126	Porin/voltage-dependent anion-selective channel protein [Inorganic ion transport and metabolism].
	Contig540_284314_290851_-	gnl|CDD|228425	CDD:228425	KOG0476	Cl- channel CLC-2 and related proteins (CLC superfamily) [Inorganic ion transport and metabolism].
	Contig5433_44040_45971_+	gnl|CDD|229872	CDD:229872	KOG1933	Cholesterol transport protein (Niemann-Pick C disease protein) [Lipid transport and metabolism].
*	Contig5436_31348_100393_+	gnl|CDD|229134	CDD:229134	KOG1192	UDP-glucuronosyl and UDP-glucosyl transferase [Carbohydrate transport and metabolism, Energy production and conversion].
*	Contig5436_87037_100129_+	gnl|CDD|229134	CDD:229134	KOG1192	UDP-glucuronosyl and UDP-glucosyl transferase [Carbohydrate transport and metabolism, Energy production and conversion].
*	Contig5463_77086_80447_-	gnl|CDD|232734	CDD:232734	KOG4809	Rab6 GTPase-interacting protein involved in endosome-to-TGN transport [Intracellular trafficking, secretion, and vesicular transport].
*	Contig5463_77086_82639_-	gnl|CDD|232734	CDD:232734	KOG4809	Rab6 GTPase-interacting protein involved in endosome-to-TGN transport [Intracellular trafficking, secretion, and vesicular transport].
*	Contig5463_77086_83158_-	gnl|CDD|229882	CDD:229882	KOG1943	Beta-tubulin folding cofactor D [Posttranslational modification, protein turnover, chaperones].
*	Contig5463_77086_83167_-	gnl|CDD|232734	CDD:232734	KOG4809	Rab6 GTPase-interacting protein involved in endosome-to-TGN transport [Intracellular trafficking, secretion, and vesicular transport].
*	Contig5463_77204_82813_-	gnl|CDD|232734	CDD:232734	KOG4809	Rab6 GTPase-interacting protein involved in endosome-to-TGN transport [Intracellular trafficking, secretion, and vesicular transport].
	Contig5496_68015_68756_-	gnl|CDD|230401	CDD:230401	KOG2462	C2H2-type Zn-finger protein [Transcription].
	Contig5504_20057_32058_-	gnl|CDD|232585	CDD:232585	KOG4658	Apoptotic ATPase [Signal transduction mechanisms].
	Contig5504_20057_32235_-	gnl|CDD|232585	CDD:232585	KOG4658	Apoptotic ATPase [Signal transduction mechanisms].
	Contig5542_39763_41238_+	gnl|CDD|230991	CDD:230991	KOG3053	Uncharacterized conserved protein [Function unknown].
*	Contig5548_43360_43579_+	gnl|CDD|228450	CDD:228450	KOG0501	K+-channel KCNQ [Inorganic ion transport and metabolism].
	Contig55488_14130_15327_-	gnl|CDD|228345	CDD:228345	KOG0396	Uncharacterized conserved protein [Function unknown].
	Contig5550_11502_13047_+	gnl|CDD|232124	CDD:232124	KOG4194	Membrane glycoprotein LIG-1 [Signal transduction mechanisms].
	Contig5550_90061_92600_+	gnl|CDD|229014	CDD:229014	KOG1068	Exosomal 3'-5' exoribonuclease complex, subunit Rrp41 and related exoribonucleases [Translation, ribosomal structure andbiogenesis].
	Contig5550_90370_92600_+	gnl|CDD|230507	CDD:230507	KOG2568	Predicted membrane protein [Function unknown].
	Contig55556_1_639_+	gnl|CDD|230389	CDD:230389	KOG2450	Aldehyde dehydrogenase [Energy production and conversion].
	Contig5588_77817_83391_+	gnl|CDD|228645	CDD:228645	KOG0698	Serine/threonine protein phosphatase [Signal transduction mechanisms].
	Contig5588_123718_131441_+	gnl|CDD|230230	CDD:230230	KOG2291	Oligosaccharyltransferase, alpha subunit (ribophorin I) [Posttranslational modification, protein turnover, chaperones].
	Contig5588_130385_131500_+	gnl|CDD|232220	CDD:232220	KOG4291	Mucin/alpha-tectorin [Extracellular structures].
	Contig5588_130393_141751_+	gnl|CDD|230661	CDD:230661	KOG2722	Predicted membrane protein [Function unknown].
	Contig5588_140581_141751_+	gnl|CDD|232195	CDD:232195	KOG4266	Subtilisin kexin isozyme-1/site 1 protease, subtilase superfamily [Posttranslational modification, protein turnover, chaperones].
	Contig5588_140836_141656_+	gnl|CDD|232195	CDD:232195	KOG4266	Subtilisin kexin isozyme-1/site 1 protease, subtilase superfamily [Posttranslational modification, protein turnover, chaperones].
	Contig56_270998_274954_+	gnl|CDD|232370	CDD:232370	KOG4441	Proteins containing BTB/POZ and Kelch domains, involved in regulatory/signal transduction processes [Signal transductionmechanisms, General function prediction only].
	Contig56_271066_274079_+	gnl|CDD|232370	CDD:232370	KOG4441	Proteins containing BTB/POZ and Kelch domains, involved in regulatory/signal transduction processes [Signal transductionmechanisms, General function prediction only].
	Contig56_423185_427754_-	gnl|CDD|230983	CDD:230983	KOG3045	Predicted RNA methylase involved in rRNA processing [RNA processing and modification].
	Contig56_423316_428587_-	gnl|CDD|230983	CDD:230983	KOG3045	Predicted RNA methylase involved in rRNA processing [RNA processing and modification].
	Contig56101_19_2666_-	gnl|CDD|229277	CDD:229277	KOG1335	Dihydrolipoamide dehydrogenase [Energy production and conversion].
	Contig56101_2_2673_-	gnl|CDD|229277	CDD:229277	KOG1335	Dihydrolipoamide dehydrogenase [Energy production and conversion].
	Contig56101_2141_2666_-	gnl|CDD|229277	CDD:229277	KOG1335	Dihydrolipoamide dehydrogenase [Energy production and conversion].
	Contig5618_84719_87750_+	gnl|CDD|229757	CDD:229757	KOG1818	Membrane trafficking and cell signaling protein HRS, contains VHS and FYVE domains [Signal transduction mechanisms, Intracellular trafficking, secretion, and vesicular transport].
*	Contig563_56019_63040_+	gnl|CDD|228768	CDD:228768	KOG0822	Protein kinase inhibitor [Cell cycle control, cell division, chromosome partitioning].
	Contig563_470067_471349_+	gnl|CDD|231340	CDD:231340	KOG3402	Predicted membrane protein [Function unknown].
	Contig563_470181_470541_+	gnl|CDD|232377	CDD:232377	KOG4448	Uncharacterized conserved protein, contains phosphotyrosine interaction (PI) domain [Function unknown].
	Contig563_21163_24839_-	gnl|CDD|230230	CDD:230230	KOG2291	Oligosaccharyltransferase, alpha subunit (ribophorin I) [Posttranslational modification, protein turnover, chaperones].
	Contig563_457142_464255_-	gnl|CDD|228223	CDD:228223	KOG0274	Cdc4 and related F-box and WD-40 proteins [General function prediction only].
	Contig563_457142_464274_-	gnl|CDD|228223	CDD:228223	KOG0274	Cdc4 and related F-box and WD-40 proteins [General function prediction only].
	Contig563_457157_464193_-	gnl|CDD|228223	CDD:228223	KOG0274	Cdc4 and related F-box and WD-40 proteins [General function prediction only].
	Contig566_89465_90949_+	gnl|CDD|227976	CDD:227976	KOG0025	Zn2+-binding dehydrogenase (nuclear receptor binding factor-1) [Transcription, Energy production and conversion].
	Contig5678_55999_59020_-	gnl|CDD|228566	CDD:228566	KOG0618	Serine/threonine phosphatase 2C containing leucine-rich repeats, similar to SCN circadian oscillatory protein (SCOP) [Signal transduction mechanisms].
	Contig5678_55999_61141_-	gnl|CDD|228566	CDD:228566	KOG0618	Serine/threonine phosphatase 2C containing leucine-rich repeats, similar to SCN circadian oscillatory protein (SCOP) [Signal transduction mechanisms].
	Contig5678_57260_61141_-	gnl|CDD|228566	CDD:228566	KOG0618	Serine/threonine phosphatase 2C containing leucine-rich repeats, similar to SCN circadian oscillatory protein (SCOP) [Signal transduction mechanisms].
	Contig5694_36477_41018_-	gnl|CDD|232274	CDD:232274	KOG4345	NF-kappa B regulator AP20/Cezanne [Signal transduction mechanisms].
	Contig5694_36477_41172_-	gnl|CDD|232274	CDD:232274	KOG4345	NF-kappa B regulator AP20/Cezanne [Signal transduction mechanisms].
	Contig57_91104_99487_+	gnl|CDD|229129	CDD:229129	KOG1187	Serine/threonine protein kinase [Signal transduction mechanisms].
	Contig5702_52793_57728_-	gnl|CDD|232585	CDD:232585	KOG4658	Apoptotic ATPase [Signal transduction mechanisms].
	Contig5702_52902_59643_-	gnl|CDD|228421	CDD:228421	KOG0472	Leucine-rich repeat protein [Function unknown].
	Contig571_176116_177983_+	gnl|CDD|231127	CDD:231127	KOG3189	Phosphomannomutase [Lipid transport and metabolism].
	Contig571_176177_177752_+	gnl|CDD|231127	CDD:231127	KOG3189	Phosphomannomutase [Lipid transport and metabolism].
*	Contig5725_141080_145519_+	gnl|CDD|229366	CDD:229366	KOG1424	Predicted GTP-binding protein MMR1 [General function prediction only].
*	Contig5725_141894_145428_+	gnl|CDD|231743	CDD:231743	KOG3811	Transcription factor AP-2 [Transcription].
*	Contig5731_78310_80246_+	gnl|CDD|229246	CDD:229246	KOG1304	Amino acid transporters [Amino acid transport and metabolism].
*	Contig5731_78345_80246_+	gnl|CDD|232692	CDD:232692	KOG4767	Cytochrome c oxidase, subunit II, and related proteins [Energy production and conversion].
*	Contig5731_78459_80246_+	gnl|CDD|232692	CDD:232692	KOG4767	Cytochrome c oxidase, subunit II, and related proteins [Energy production and conversion].
*	Contig5731_78469_80246_+	gnl|CDD|232692	CDD:232692	KOG4767	Cytochrome c oxidase, subunit II, and related proteins [Energy production and conversion].
*	Contig5731_79160_80182_+	gnl|CDD|232692	CDD:232692	KOG4767	Cytochrome c oxidase, subunit II, and related proteins [Energy production and conversion].
	Contig5731_85076_87040_-	gnl|CDD|231975	CDD:231975	KOG4044	Mitochondrial associated endoribonuclease MAR1 (isochorismatase superfamily) [General function prediction only].
*	Contig574_201846_216347_-	gnl|CDD|228566	CDD:228566	KOG0618	Serine/threonine phosphatase 2C containing leucine-rich repeats, similar to SCN circadian oscillatory protein (SCOP) [Signal transduction mechanisms].
*	Contig574_208858_215668_-	gnl|CDD|228393	CDD:228393	KOG0444	Cytoskeletal regulator Flightless-I (contains leucine-rich and gelsolin repeats) [Cytoskeleton].
	Contig574_230217_242586_-	gnl|CDD|228421	CDD:228421	KOG0472	Leucine-rich repeat protein [Function unknown].
	Contig575_90179_91163_+	gnl|CDD|228421	CDD:228421	KOG0472	Leucine-rich repeat protein [Function unknown].
	Contig5771_709_904_-	gnl|CDD|229881	CDD:229881	KOG1942	DNA helicase, TBP-interacting protein [Replication, recombination and repair].
*	Contig58202_629_1077_+	gnl|CDD|229245	CDD:229245	KOG1303	Amino acid transporters [Amino acid transport and metabolism].
	Contig58620_57127_59846_+	gnl|CDD|228676	CDD:228676	KOG0729	26S proteasome regulatory complex, ATPase RPT1 [Posttranslational modification, protein turnover, chaperones].
	Contig58620_64543_67194_-	gnl|CDD|230065	CDD:230065	KOG2126	Glycosylphosphatidylinositol anchor synthesis protein [Signal transduction mechanisms].
	Contig59_93326_94354_-	gnl|CDD|231748	CDD:231748	KOG3816	Cell differentiation regulator of the Headcase family [Signal transduction mechanisms].
	Contig59162_1288_2155_-	gnl|CDD|229100	CDD:229100	KOG1157	Predicted guanosine polyphosphate pyrophosphohydrolase/synthase [Signal transduction mechanisms].
	Contig59162_1288_2447_-	gnl|CDD|229100	CDD:229100	KOG1157	Predicted guanosine polyphosphate pyrophosphohydrolase/synthase [Signal transduction mechanisms].
	Contig59162_1288_2471_-	gnl|CDD|229100	CDD:229100	KOG1157	Predicted guanosine polyphosphate pyrophosphohydrolase/synthase [Signal transduction mechanisms].
	Contig592_121181_122731_-	gnl|CDD|227978	CDD:227978	KOG0027	Calmodulin and related proteins (EF-Hand superfamily) [Signal transduction mechanisms].
	Contig592_121894_122386_-	gnl|CDD|227978	CDD:227978	KOG0027	Calmodulin and related proteins (EF-Hand superfamily) [Signal transduction mechanisms].
	Contig592_140157_141281_-	gnl|CDD|229281	CDD:229281	KOG1339	Aspartyl protease [Posttranslational modification, protein turnover, chaperones].
	Contig594_158380_159484_-	gnl|CDD|229892	CDD:229892	KOG1953	Targeting complex (TRAPP) subunit [Intracellular trafficking, secretion, and vesicular transport].
	Contig597_142070_142760_-	gnl|CDD|232492	CDD:232492	KOG4564	Adenylate cyclase-coupled calcitonin receptor [Signal transduction mechanisms].
*	Contig5976_47876_49050_-	gnl|CDD|228934	CDD:228934	KOG0988	RNA-directed RNA polymerase QDE-1 required for posttranscriptional gene silencing and RNA interference [RNA processing and modification].
	Contig5993_66011_67159_-	gnl|CDD|230421	CDD:230421	KOG2482	Predicted C2H2-type Zn-finger protein [Transcription].
	Contig5993_66011_67272_-	gnl|CDD|230421	CDD:230421	KOG2482	Predicted C2H2-type Zn-finger protein [Transcription].
	Contig6006_93767_96150_-	gnl|CDD|232572	CDD:232572	KOG4645	MAPKKK (MAP kinase kinase kinase) SSK2 and related serine/threonine protein kinases [Signal transduction mechanisms].
	Contig6006_93784_95960_-	gnl|CDD|232572	CDD:232572	KOG4645	MAPKKK (MAP kinase kinase kinase) SSK2 and related serine/threonine protein kinases [Signal transduction mechanisms].
*	Contig6018_149589_152977_+	gnl|CDD|228647	CDD:228647	KOG0700	Protein phosphatase 2C/pyruvate dehydrogenase (lipoamide) phosphatase [Signal transduction mechanisms].
*	Contig6020_4525_7344_-	gnl|CDD|229886	CDD:229886	KOG1947	Leucine rich repeat proteins, some proteins contain F-box [General function prediction only].
*	Contig6020_4525_7983_-	gnl|CDD|232585	CDD:232585	KOG4658	Apoptotic ATPase [Signal transduction mechanisms].
*	Contig6020_4525_8115_-	gnl|CDD|232585	CDD:232585	KOG4658	Apoptotic ATPase [Signal transduction mechanisms].
	Contig6043_13563_14828_-	gnl|CDD|230253	CDD:230253	KOG2314	Translation initiation factor 3, subunit b (eIF-3b) [Translation, ribosomal structure and biogenesis].
	Contig6096_29269_30914_-	gnl|CDD|229134	CDD:229134	KOG1192	UDP-glucuronosyl and UDP-glucosyl transferase [Carbohydrate transport and metabolism, Energy production and conversion].
	Contig61_24633_25615_+	gnl|CDD|228490	CDD:228490	KOG0542	Predicted exonuclease [Replication, recombination and repair].
	Contig61195_15277_16783_+	gnl|CDD|230252	CDD:230252	KOG2313	Stress-induced protein UVI31+ [Signal transduction mechanisms].
	Contig614_105691_106950_+	gnl|CDD|230510	CDD:230510	KOG2571	Chitin synthase/hyaluronan synthase (glycosyltransferases) [Cell wall/membrane/envelope biogenesis].
*	Contig614_111668_115563_-	gnl|CDD|228005	CDD:228005	KOG0054	Multidrug resistance-associated protein/mitoxantrone resistance protein, ABC superfamily [Secondary metabolites biosynthesis, transport and catabolism].
	Contig6153_197854_198241_+	gnl|CDD|232401	CDD:232401	KOG4472	Glycolipid 2-alpha-mannosyltransferase (alpha-1,2-mannosyltransferase) [Carbohydrate transport and metabolism].
*	Contig61646_1_720_-	gnl|CDD|232347	CDD:232347	KOG4418	Predicted membrane protein [Function unknown].
*	Contig6185_59889_61602_-	gnl|CDD|228383	CDD:228383	KOG0434	Isoleucyl-tRNA synthetase [Translation, ribosomal structure and biogenesis].
	Contig6196_14943_17153_-	gnl|CDD|230586	CDD:230586	KOG2647	Predicted Dolichyl-phosphate-mannose-protein mannosyltransferase [General function prediction only].
	Contig6196_15180_18242_-	gnl|CDD|228296	CDD:228296	KOG0347	RNA helicase [RNA processing and modification].
	Contig621_94954_97495_+	gnl|CDD|229849	CDD:229849	KOG1910	Uncharacterized conserved protein [Function unknown].
*	Contig62463_125_1251_+	gnl|CDD|231544	CDD:231544	KOG3610	Plexins (functional semaphorin receptors) [Signal transduction mechanisms].
	Contig6275_11622_13475_-	gnl|CDD|228341	CDD:228341	KOG0392	SNF2 family DNA-dependent ATPase domain-containing protein [Transcription].
	Contig6277_29038_31149_+	gnl|CDD|228111	CDD:228111	KOG0161	Myosin class II heavy chain [Cytoskeleton].
	Contig6277_29323_30730_+	gnl|CDD|228111	CDD:228111	KOG0161	Myosin class II heavy chain [Cytoskeleton].
	Contig6316_132826_142408_+	gnl|CDD|231616	CDD:231616	KOG3684	Ca2+-activated K+ channel proteins (intermediate/small conductance classes) [Inorganic ion transport and metabolism].
	Contig6316_132827_142345_+	gnl|CDD|231616	CDD:231616	KOG3684	Ca2+-activated K+ channel proteins (intermediate/small conductance classes) [Inorganic ion transport and metabolism].
	Contig6326_9181_10216_+	gnl|CDD|229131	CDD:229131	KOG1189	Global transcriptional regulator, cell division control protein [Amino acid transport and metabolism].
	Contig6326_4163_4775_-	gnl|CDD|229425	CDD:229425	KOG1484	Putative Zn2+ transporter MSC2 (cation diffusion facilitator superfamily) [Inorganic ion transport and metabolism].
*	Contig635_25087_34128_-	gnl|CDD|232370	CDD:232370	KOG4441	Proteins containing BTB/POZ and Kelch domains, involved in regulatory/signal transduction processes [Signal transductionmechanisms, General function prediction only].
*	Contig6351_85420_87467_+	gnl|CDD|228855	CDD:228855	KOG0909	Peptide:N-glycanase [Posttranslational modification, protein turnover, chaperones].
	Contig6353_26515_33194_+	gnl|CDD|228446	CDD:228446	KOG0497	Oxidosqualene-lanosterol cyclase and related proteins [Lipid transport and metabolism].
	Contig6353_26521_33194_+	gnl|CDD|228446	CDD:228446	KOG0497	Oxidosqualene-lanosterol cyclase and related proteins [Lipid transport and metabolism].
	Contig6353_26888_31807_+	gnl|CDD|228446	CDD:228446	KOG0497	Oxidosqualene-lanosterol cyclase and related proteins [Lipid transport and metabolism].
	Contig6353_29327_33194_+	gnl|CDD|228446	CDD:228446	KOG0497	Oxidosqualene-lanosterol cyclase and related proteins [Lipid transport and metabolism].
*	Contig6395_11323_17642_+	gnl|CDD|229159	CDD:229159	KOG1217	Fibrillins and related proteins containing Ca2+-binding EGF-like domains [Signal transduction mechanisms].
*	Contig6395_11330_14172_+	gnl|CDD|229159	CDD:229159	KOG1217	Fibrillins and related proteins containing Ca2+-binding EGF-like domains [Signal transduction mechanisms].
*	Contig6395_13162_17642_+	gnl|CDD|229159	CDD:229159	KOG1217	Fibrillins and related proteins containing Ca2+-binding EGF-like domains [Signal transduction mechanisms].
*	Contig6395_16987_17642_+	gnl|CDD|230279	CDD:230279	KOG2340	Uncharacterized conserved protein [Function unknown].
	Contig640_91048_93887_+	gnl|CDD|229461	CDD:229461	KOG1520	Predicted alkaloid synthase/Surface mucin Hemomucin [General function prediction only].
	Contig64047_7420_8596_-	gnl|CDD|232601	CDD:232601	KOG4674	Uncharacterized conserved coiled-coil protein [Function unknown].
	Contig6420_16357_18109_-	gnl|CDD|232089	CDD:232089	KOG4159	Predicted E3 ubiquitin ligase [Posttranslational modification, protein turnover, chaperones].
	Contig6420_105109_107115_-	gnl|CDD|230909	CDD:230909	KOG2970	Predicted membrane protein [Function unknown].
	Contig6420_105837_106590_-	gnl|CDD|230049	CDD:230049	KOG2110	Uncharacterized conserved protein, contains WD40 repeats [Function unknown].
	Contig64293_3224_4564_+	gnl|CDD|228480	CDD:228480	KOG0532	Leucine-rich repeat (LRR) protein, contains calponin homology domain [Cytoskeleton].
	Contig6445_22874_25023_-	gnl|CDD|230022	CDD:230022	KOG2083	Na+/K+ symporter [Inorganic ion transport and metabolism].
	Contig6445_22874_25340_-	gnl|CDD|230022	CDD:230022	KOG2083	Na+/K+ symporter [Inorganic ion transport and metabolism].
	Contig6452_116933_123088_-	gnl|CDD|228446	CDD:228446	KOG0497	Oxidosqualene-lanosterol cyclase and related proteins [Lipid transport and metabolism].
	Contig64546_13177_14561_+	gnl|CDD|229128	CDD:229128	KOG1186	Copper amine oxidase [Secondary metabolites biosynthesis, transport and catabolism].
	Contig64583_736_5319_-	gnl|CDD|230080	CDD:230080	KOG2141	Protein involved in high osmolarity signaling pathway [Signal transduction mechanisms].
	Contig64583_736_5503_-	gnl|CDD|230080	CDD:230080	KOG2141	Protein involved in high osmolarity signaling pathway [Signal transduction mechanisms].
	Contig6472_130713_132458_+	gnl|CDD|230915	CDD:230915	KOG2976	Protein involved in autophagy and nutrient starvation [Posttranslational modification, protein turnover, chaperones].
	Contig6472_75192_80718_+	gnl|CDD|230988	CDD:230988	KOG3050	COP9 signalosome, subunit CSN6 [Posttranslational modification, protein turnover, chaperones, Signal transduction mechanisms].
	Contig6472_75237_80718_+	gnl|CDD|230988	CDD:230988	KOG3050	COP9 signalosome, subunit CSN6 [Posttranslational modification, protein turnover, chaperones, Signal transduction mechanisms].
	Contig6472_75421_80718_+	gnl|CDD|230988	CDD:230988	KOG3050	COP9 signalosome, subunit CSN6 [Posttranslational modification, protein turnover, chaperones, Signal transduction mechanisms].
	Contig6472_76471_77158_+	gnl|CDD|230302	CDD:230302	KOG2363	Protein subunit of nuclear ribonuclease P (RNase P) [Translation, ribosomal structure and biogenesis].
	Contig6472_77860_79943_+	gnl|CDD|230988	CDD:230988	KOG3050	COP9 signalosome, subunit CSN6 [Posttranslational modification, protein turnover, chaperones, Signal transduction mechanisms].
	Contig6472_80060_80551_+	gnl|CDD|230597	CDD:230597	KOG2658	NADH:ubiquinone oxidoreductase, NDUFV1/51kDa subunit [Energy production and conversion].
	Contig6478_129697_130658_+	gnl|CDD|230471	CDD:230471	KOG2532	Permease of the major facilitator superfamily [Carbohydrate transport and metabolism].
	Contig6478_129697_133923_+	gnl|CDD|230072	CDD:230072	KOG2133	Transcriptional corepressor Atrophin-1/DRPLA [General function prediction only].
	Contig6478_130279_133967_+	gnl|CDD|229807	CDD:229807	KOG1868	Ubiquitin C-terminal hydrolase [Posttranslational modification, protein turnover, chaperones].
	Contig6478_132660_133967_+	gnl|CDD|229807	CDD:229807	KOG1868	Ubiquitin C-terminal hydrolase [Posttranslational modification, protein turnover, chaperones].
	Contig6487_58256_61845_-	gnl|CDD|232349	CDD:232349	KOG4420	Uncharacterized conserved protein (Ganglioside-induced differentiation associated protein 1, GDAP1) [Function unknown].
	Contig6487_58362_65859_-	gnl|CDD|232349	CDD:232349	KOG4420	Uncharacterized conserved protein (Ganglioside-induced differentiation associated protein 1, GDAP1) [Function unknown].
	Contig6519_21878_24952_-	gnl|CDD|228421	CDD:228421	KOG0472	Leucine-rich repeat protein [Function unknown].
	Contig6538_3169_3833_+	gnl|CDD|230675	CDD:230675	KOG2736	Presenilin [Signal transduction mechanisms].
	Contig65525_27349_29570_-	gnl|CDD|228961	CDD:228961	KOG1015	Transcription regulator XNP/ATRX, DEAD-box superfamily [Transcription].
	Contig65525_27349_30053_-	gnl|CDD|228961	CDD:228961	KOG1015	Transcription regulator XNP/ATRX, DEAD-box superfamily [Transcription].
	Contig65525_28251_29205_-	gnl|CDD|228961	CDD:228961	KOG1015	Transcription regulator XNP/ATRX, DEAD-box superfamily [Transcription].
	Contig656_302299_315198_+	gnl|CDD|231226	CDD:231226	KOG3288	OTU-like cysteine protease [Signal transduction mechanisms, Posttranslational modification, protein turnover, chaperones].
	Contig656_304831_315198_+	gnl|CDD|231226	CDD:231226	KOG3288	OTU-like cysteine protease [Signal transduction mechanisms, Posttranslational modification, protein turnover, chaperones].
	Contig656_72596_73463_-	gnl|CDD|230658	CDD:230658	KOG2719	Metalloprotease [General function prediction only].
	Contig656_72596_74306_-	gnl|CDD|230548	CDD:230548	KOG2609	Cyclin D-interacting protein GCIP [Cell cycle control, cell division, chromosome partitioning, RNA processing and modification].
	Contig6573_177983_179375_-	gnl|CDD|232208	CDD:232208	KOG4279	Serine/threonine protein kinase [Signal transduction mechanisms].
	Contig659_21133_25463_-	gnl|CDD|229560	CDD:229560	KOG1619	Cytochrome b [Energy production and conversion].
	Contig659_21133_28706_-	gnl|CDD|229560	CDD:229560	KOG1619	Cytochrome b [Energy production and conversion].
	Contig659_22027_23284_-	gnl|CDD|229020	CDD:229020	KOG1076	Translation initiation factor 3, subunit c (eIF-3c) [Translation, ribosomal structure and biogenesis].
	Contig659_23944_25489_-	gnl|CDD|229904	CDD:229904	KOG1965	Sodium/hydrogen exchanger protein [Inorganic ion transport and metabolism].
	Contig659_27385_28624_-	gnl|CDD|228360	CDD:228360	KOG0411	Uncharacterized membrane protein [Function unknown].
	Contig659_27486_28624_-	gnl|CDD|228360	CDD:228360	KOG0411	Uncharacterized membrane protein [Function unknown].
	Contig6615_44546_50491_+	gnl|CDD|229714	CDD:229714	KOG1775	U6 snRNA-associated Sm-like protein [RNA processing and modification].
	Contig6615_44572_50491_+	gnl|CDD|230128	CDD:230128	KOG2189	Vacuolar H+-ATPase V0 sector, subunit a [Energy production and conversion].
	Contig6615_44617_50491_+	gnl|CDD|229039	CDD:229039	KOG1095	Protein tyrosine kinase [Signal transduction mechanisms].
	Contig6615_44618_47774_+	gnl|CDD|228010	CDD:228010	KOG0059	Lipid exporter ABCA1 and related proteins, ABC superfamily [Lipid transport and metabolism, General function prediction only].
	Contig6615_44837_46103_+	gnl|CDD|229714	CDD:229714	KOG1775	U6 snRNA-associated Sm-like protein [RNA processing and modification].
	Contig6615_48237_50491_+	gnl|CDD|229809	CDD:229809	KOG1870	Ubiquitin C-terminal hydrolase [Posttranslational modification, protein turnover, chaperones].
	Contig6615_93993_95418_+	gnl|CDD|229134	CDD:229134	KOG1192	UDP-glucuronosyl and UDP-glucosyl transferase [Carbohydrate transport and metabolism, Energy production and conversion].
	Contig6618_69065_71495_+	gnl|CDD|229952	CDD:229952	KOG2013	SMT3/SUMO-activating complex, catalytic component UBA2 [Posttranslational modification, protein turnover, chaperones].
	Contig6618_69102_71495_+	gnl|CDD|229952	CDD:229952	KOG2013	SMT3/SUMO-activating complex, catalytic component UBA2 [Posttranslational modification, protein turnover, chaperones].
	Contig665_61257_63914_+	gnl|CDD|228720	CDD:228720	KOG0773	Transcription factor MEIS1 and related HOX domain proteins [Transcription].
	Contig665_78646_79060_-	gnl|CDD|231681	CDD:231681	KOG3749	Phosphoenolpyruvate carboxykinase [Energy production and conversion].
	Contig6711_3737_7650_-	gnl|CDD|230095	CDD:230095	KOG2156	Tubulin-tyrosine ligase-related protein [Posttranslational modification, protein turnover, chaperones].
	Contig6711_3737_7872_-	gnl|CDD|230095	CDD:230095	KOG2156	Tubulin-tyrosine ligase-related protein [Posttranslational modification, protein turnover, chaperones].
	Contig6711_3737_8052_-	gnl|CDD|230095	CDD:230095	KOG2156	Tubulin-tyrosine ligase-related protein [Posttranslational modification, protein turnover, chaperones].
	Contig6711_3737_8143_-	gnl|CDD|230095	CDD:230095	KOG2156	Tubulin-tyrosine ligase-related protein [Posttranslational modification, protein turnover, chaperones].
	Contig6711_3960_7109_-	gnl|CDD|230095	CDD:230095	KOG2156	Tubulin-tyrosine ligase-related protein [Posttranslational modification, protein turnover, chaperones].
	Contig6736_62488_63451_+	gnl|CDD|229424	CDD:229424	KOG1483	Zn2+ transporter ZNT1 and related Cd2+/Zn2+ transporters (cation diffusion facilitator superfamily) [Inorganic ion transport and metabolism].
*	Contig676_81772_84160_+	gnl|CDD|232452	CDD:232452	KOG4524	Uncharacterized conserved protein [Function unknown].
*	Contig676_81909_83636_+	gnl|CDD|229229	CDD:229229	KOG1287	Amino acid transporters [Amino acid transport and metabolism].
*	Contig6775_45201_50523_-	gnl|CDD|229818	CDD:229818	KOG1879	UDP-glucose:glycoprotein glucosyltransferase [Carbohydrate transport and metabolism].
*	Contig6775_45201_53128_-	gnl|CDD|229818	CDD:229818	KOG1879	UDP-glucose:glycoprotein glucosyltransferase [Carbohydrate transport and metabolism].
*	Contig6775_51201_53421_-	gnl|CDD|232595	CDD:232595	KOG4668	NADH dehydrogenase subunits 2, 5, and related proteins [Energy production and conversion].
	Contig6816_142514_144251_-	gnl|CDD|231456	CDD:231456	KOG3519	Invasion-inducing protein TIAM1/CDC24 and related RhoGEF GTPases [Signal transduction mechanisms].
	Contig6816_142514_144333_-	gnl|CDD|229905	CDD:229905	KOG1966	Sodium/hydrogen exchanger protein [Inorganic ion transport and metabolism].
	Contig6816_166552_172024_-	gnl|CDD|229928	CDD:229928	KOG1989	ARK protein kinase family [Signal transduction mechanisms].
	Contig6816_166552_172078_-	gnl|CDD|231508	CDD:231508	KOG3572	Uncharacterized conserved protein, contains DEP domain [Signal transduction mechanisms].
	Contig6816_166552_172121_-	gnl|CDD|231508	CDD:231508	KOG3572	Uncharacterized conserved protein, contains DEP domain [Signal transduction mechanisms].
	Contig6816_166589_170920_-	gnl|CDD|229928	CDD:229928	KOG1989	ARK protein kinase family [Signal transduction mechanisms].
	Contig68332_1955_8251_+	gnl|CDD|232585	CDD:232585	KOG4658	Apoptotic ATPase [Signal transduction mechanisms].
	Contig68332_1956_8251_+	gnl|CDD|232585	CDD:232585	KOG4658	Apoptotic ATPase [Signal transduction mechanisms].
	Contig68332_2085_8251_+	gnl|CDD|232585	CDD:232585	KOG4658	Apoptotic ATPase [Signal transduction mechanisms].
	Contig68332_4979_8251_+	gnl|CDD|232585	CDD:232585	KOG4658	Apoptotic ATPase [Signal transduction mechanisms].
	Contig6846_101953_106836_-	gnl|CDD|228704	CDD:228704	KOG0757	Mitochondrial carrier protein - Rim2p/Mrs12p [Energy production and conversion].
	Contig6846_101953_111031_-	gnl|CDD|228704	CDD:228704	KOG0757	Mitochondrial carrier protein - Rim2p/Mrs12p [Energy production and conversion].
	Contig6846_108467_111101_-	gnl|CDD|229826	CDD:229826	KOG1887	Ubiquitin carboxyl-terminal hydrolase [Posttranslational modification, protein turnover, chaperones].
	Contig685_96849_97185_+	gnl|CDD|231801	CDD:231801	KOG3869	Uncharacterized conserved protein [Function unknown].
*	Contig69_280695_290193_+	gnl|CDD|229261	CDD:229261	KOG1319	bHLHZip transcription factor BIGMAX [Transcription].
*	Contig69_280801_290131_+	gnl|CDD|229261	CDD:229261	KOG1319	bHLHZip transcription factor BIGMAX [Transcription].
	Contig69_577640_579958_+	gnl|CDD|232645	CDD:232645	KOG4719	Nuclear pore complex protein [Nuclear structure, Intracellular trafficking, secretion, and vesicular transport].
	Contig69_577873_579913_+	gnl|CDD|232645	CDD:232645	KOG4719	Nuclear pore complex protein [Nuclear structure, Intracellular trafficking, secretion, and vesicular transport].
	Contig69_699742_700510_+	gnl|CDD|228424	CDD:228424	KOG0475	Cl- channel CLC-3 and related proteins (CLC superfamily) [Inorganic ion transport and metabolism].
	Contig69147_555_3229_-	gnl|CDD|232585	CDD:232585	KOG4658	Apoptotic ATPase [Signal transduction mechanisms].
	Contig69147_940_1884_-	gnl|CDD|232585	CDD:232585	KOG4658	Apoptotic ATPase [Signal transduction mechanisms].
	Contig6922_174251_178122_-	gnl|CDD|229822	CDD:229822	KOG1883	Cofactor required for Sp1 transcriptional activation, subunit 3 [Transcription].
	Contig6949_25485_27477_+	gnl|CDD|231497	CDD:231497	KOG3561	Aryl-hydrocarbon receptor nuclear translocator [Transcription].
	Contig6949_25490_27477_+	gnl|CDD|231497	CDD:231497	KOG3561	Aryl-hydrocarbon receptor nuclear translocator [Transcription].
	Contig6949_25556_26414_+	gnl|CDD|232103	CDD:232103	KOG4173	Alpha-SNAP protein [Intracellular trafficking, secretion, and vesicular transport].
	Contig696_99068_106197_-	gnl|CDD|231302	CDD:231302	KOG3364	Membrane protein involved in organellar division [Cell wall/membrane/envelope biogenesis].
	Contig696_99068_106513_-	gnl|CDD|231302	CDD:231302	KOG3364	Membrane protein involved in organellar division [Cell wall/membrane/envelope biogenesis].
	Contig696_99068_106548_-	gnl|CDD|231302	CDD:231302	KOG3364	Membrane protein involved in organellar division [Cell wall/membrane/envelope biogenesis].
	Contig696_99068_106579_-	gnl|CDD|231302	CDD:231302	KOG3364	Membrane protein involved in organellar division [Cell wall/membrane/envelope biogenesis].
	Contig696_99070_106478_-	gnl|CDD|231302	CDD:231302	KOG3364	Membrane protein involved in organellar division [Cell wall/membrane/envelope biogenesis].
	Contig696_99667_106478_-	gnl|CDD|231302	CDD:231302	KOG3364	Membrane protein involved in organellar division [Cell wall/membrane/envelope biogenesis].
	Contig696_99667_106579_-	gnl|CDD|231302	CDD:231302	KOG3364	Membrane protein involved in organellar division [Cell wall/membrane/envelope biogenesis].
	Contig7_113055_114535_+	gnl|CDD|232157	CDD:232157	KOG4228	Protein tyrosine phosphatase [Signal transduction mechanisms].
	Contig7_190901_202063_+	gnl|CDD|229461	CDD:229461	KOG1520	Predicted alkaloid synthase/Surface mucin Hemomucin [General function prediction only].
	Contig7044_10191_12006_+	gnl|CDD|229902	CDD:229902	KOG1963	WD40 repeat protein [General function prediction only].
	Contig7044_3095_6187_+	gnl|CDD|231495	CDD:231495	KOG3559	Transcriptional regulator SIM1 [Transcription].
	Contig7044_3185_12006_+	gnl|CDD|229902	CDD:229902	KOG1963	WD40 repeat protein [General function prediction only].
	Contig7044_6889_12006_+	gnl|CDD|229902	CDD:229902	KOG1963	WD40 repeat protein [General function prediction only].
	Contig705_97147_100038_-	gnl|CDD|232489	CDD:232489	KOG4561	Uncharacterized conserved protein, contains TBC domain [Signal transduction mechanisms, General function prediction only].
	Contig705_97147_103657_-	gnl|CDD|229760	CDD:229760	KOG1821	Uncharacterized conserved protein [Function unknown].
	Contig705_97147_99289_-	gnl|CDD|229522	CDD:229522	KOG1581	UDP-galactose transporter related protein [Carbohydrate transport and metabolism].
	Contig705_97206_103657_-	gnl|CDD|230486	CDD:230486	KOG2547	Ceramide glucosyltransferase [Lipid transport and metabolism, Cell wall/membrane/envelope biogenesis].
	Contig705_97561_100033_-	gnl|CDD|232489	CDD:232489	KOG4561	Uncharacterized conserved protein, contains TBC domain [Signal transduction mechanisms, General function prediction only].
	Contig705_97561_103657_-	gnl|CDD|229760	CDD:229760	KOG1821	Uncharacterized conserved protein [Function unknown].
	Contig707_10028_10569_-	gnl|CDD|229228	CDD:229228	KOG1286	Amino acid transporters [Amino acid transport and metabolism].
	Contig70771_2303_3454_-	gnl|CDD|229382	CDD:229382	KOG1441	Glucose-6-phosphate/phosphate and phosphoenolpyruvate/phosphate antiporter [Carbohydrate transport and metabolism, Aminoacid transport and metabolism].
*	Contig7101_121695_133345_-	gnl|CDD|232237	CDD:232237	KOG4308	LRR-containing protein [Function unknown].
*	Contig7101_122132_122711_-	gnl|CDD|232652	CDD:232652	KOG4726	Ultrahigh sulfur keratin-associated protein [Extracellular structures].
*	Contig7101_124861_129951_-	gnl|CDD|229848	CDD:229848	KOG1909	Ran GTPase-activating protein [RNA processing and modification, Nuclear structure, Signal transduction mechanisms].
*	Contig7101_125211_133326_-	gnl|CDD|229848	CDD:229848	KOG1909	Ran GTPase-activating protein [RNA processing and modification, Nuclear structure, Signal transduction mechanisms].
*	Contig7101_125578_133326_-	gnl|CDD|232237	CDD:232237	KOG4308	LRR-containing protein [Function unknown].
	Contig7101_170790_177060_-	gnl|CDD|230401	CDD:230401	KOG2462	C2H2-type Zn-finger protein [Transcription].
	Contig7101_174270_177058_-	gnl|CDD|231924	CDD:231924	KOG3993	Transcription factor (contains Zn finger) [Transcription].
	Contig7101_175385_176123_-	gnl|CDD|230401	CDD:230401	KOG2462	C2H2-type Zn-finger protein [Transcription].
	Contig7136_17052_28246_-	gnl|CDD|229459	CDD:229459	KOG1518	Coproporphyrinogen III oxidase CPO/HEM13 [Coenzyme transport and metabolism].
	Contig7136_22974_27913_-	gnl|CDD|231619	CDD:231619	KOG3687	Tuberin - Rap/ran-GTPase-activating protein [Cell cycle control, cell division, chromosome partitioning, Signal transduction mechanisms].
	Contig7136_22974_28262_-	gnl|CDD|231619	CDD:231619	KOG3687	Tuberin - Rap/ran-GTPase-activating protein [Cell cycle control, cell division, chromosome partitioning, Signal transduction mechanisms].
	Contig7163_46469_48412_+	gnl|CDD|228944	CDD:228944	KOG0998	Synaptic vesicle protein EHS-1 and related EH domain proteins [Signal transduction mechanisms, Intracellular trafficking,secretion, and vesicular transport].
	Contig71674_1947_2700_-	gnl|CDD|229378	CDD:229378	KOG1437	Fasciclin and related adhesion glycoproteins [Cell wall/membrane/envelope biogenesis, Extracellular structures].
	Contig72_467510_467957_-	gnl|CDD|229304	CDD:229304	KOG1362	Choline transporter-like protein [Lipid transport and metabolism].
	Contig720_104967_105516_-	gnl|CDD|228118	CDD:228118	KOG0169	Phosphoinositide-specific phospholipase C [Signal transduction mechanisms].
*	Contig72367_1_520_-	gnl|CDD|230373	CDD:230373	KOG2434	RNA polymerase I transcription factor [Transcription].
	Contig7254_33798_35028_-	gnl|CDD|229981	CDD:229981	KOG2042	Ubiquitin fusion degradation protein-2 [Posttranslational modification, protein turnover, chaperones].
	Contig7264_64857_65706_+	gnl|CDD|230029	CDD:230029	KOG2090	Metalloendopeptidase family - mitochondrial intermediate peptidase [Posttranslational modification, protein turnover, chaperones].
	Contig731_17906_18644_+	gnl|CDD|231557	CDD:231557	KOG3623	Homeobox transcription factor SIP1 [Transcription].
	Contig73171_7431_16077_+	gnl|CDD|228016	CDD:228016	KOG0065	Pleiotropic drug resistance proteins (PDR1-15), ABC superfamily [Secondary metabolites biosynthesis, transport and catabolism].
	Contig732_106259_107854_-	gnl|CDD|229923	CDD:229923	KOG1984	Vesicle coat complex COPII, subunit SFB3 [Intracellular trafficking, secretion, and vesicular transport].
	Contig73263_1_505_-	gnl|CDD|232665	CDD:232665	KOG4740	Uncharacterized conserved protein [Function unknown].
	Contig73263_1_566_-	gnl|CDD|228530	CDD:228530	KOG0582	Ste20-like serine/threonine protein kinase [Signal transduction mechanisms].
	Contig73267_217_793_-	gnl|CDD|228915	CDD:228915	KOG0969	DNA polymerase delta, catalytic subunit [Replication, recombination and repair].
*	Contig735_127660_128983_+	gnl|CDD|228682	CDD:228682	KOG0735	AAA+-type ATPase [Posttranslational modification, protein turnover, chaperones].
	Contig735_184642_186845_+	gnl|CDD|229228	CDD:229228	KOG1286	Amino acid transporters [Amino acid transport and metabolism].
	Contig735_192185_196202_+	gnl|CDD|232488	CDD:232488	KOG4560	Transcription factor IIIC box B binding (alpha) subunit [Transcription].
	Contig735_198089_198774_-	gnl|CDD|229926	CDD:229926	KOG1987	Speckle-type POZ protein SPOP and related proteins with TRAF, MATH and BTB/POZ domains [Cell cycle control, cell division, chromosome partitioning, General function prediction only].
*	Contig73973_112299_112995_-	gnl|CDD|230723	CDD:230723	KOG2784	Phenylalanyl-tRNA synthetase, beta subunit [Translation, ribosomal structure and biogenesis].
	Contig742_235826_237365_+	gnl|CDD|230147	CDD:230147	KOG2208	Vigilin [Lipid transport and metabolism].
	Contig7423_34571_36818_+	gnl|CDD|229087	CDD:229087	KOG1144	Translation initiation factor 5B (eIF-5B) [Translation, ribosomal structure and biogenesis].
	Contig7423_34754_35633_+	gnl|CDD|229255	CDD:229255	KOG1313	DHHC-type Zn-finger proteins [General function prediction only].
	Contig7425_14329_15115_+	gnl|CDD|228450	CDD:228450	KOG0501	K+-channel KCNQ [Inorganic ion transport and metabolism].
	Contig7426_65462_68423_+	gnl|CDD|232199	CDD:232199	KOG4270	GTPase-activator protein [Signal transduction mechanisms].
	Contig7426_66585_68423_+	gnl|CDD|229892	CDD:229892	KOG1953	Targeting complex (TRAPP) subunit [Intracellular trafficking, secretion, and vesicular transport].
	Contig7437_66731_68525_+	gnl|CDD|229575	CDD:229575	KOG1634	Predicted transcription factor DATF1, contains PHD and TFS2M domains [Transcription].
	Contig7441_81307_83453_-	gnl|CDD|229220	CDD:229220	KOG1278	Endosomal membrane proteins, EMP70 [Intracellular trafficking, secretion, and vesicular transport].
	Contig7441_81307_86847_-	gnl|CDD|229220	CDD:229220	KOG1278	Endosomal membrane proteins, EMP70 [Intracellular trafficking, secretion, and vesicular transport].
	Contig74672_98_496_+	gnl|CDD|229891	CDD:229891	KOG1952	Transcription factor NF-X1, contains NFX-type Zn2+-binding and R3H domains [Transcription].
	Contig748_80980_82407_-	gnl|CDD|230133	CDD:230133	KOG2194	Aminopeptidases of the M20 family [Posttranslational modification, protein turnover, chaperones, General function prediction only].
	Contig748_81087_83066_-	gnl|CDD|229653	CDD:229653	KOG1713	NADH-ubiquinone oxidoreductase, NDUFS3/30 kDa subunit [Energy production and conversion].
	Contig749_112563_119733_-	gnl|CDD|230340	CDD:230340	KOG2401	Predicted MutS-related protein involved in mismatch repair [Replication, recombination and repair].
	Contig751_89284_89851_+	gnl|CDD|228014	CDD:228014	KOG0063	RNAse L inhibitor, ABC superfamily [RNA processing and modification].
	Contig751_90251_99271_+	gnl|CDD|228863	CDD:228863	KOG0917	Uncharacterized conserved protein [Function unknown].
	Contig751_90251_99599_+	gnl|CDD|228908	CDD:228908	KOG0962	DNA repair protein RAD50, ABC-type ATPase/SMC superfamily [Replication, recombination and repair].
	Contig752_72331_77195_-	gnl|CDD|231371	CDD:231371	KOG3433	Protein involved in meiotic recombination/predicted coiled-coil protein [Cell cycle control, cell division, chromosome partitioning, General function prediction only].
	Contig752_72331_77300_-	gnl|CDD|231371	CDD:231371	KOG3433	Protein involved in meiotic recombination/predicted coiled-coil protein [Cell cycle control, cell division, chromosome partitioning, General function prediction only].
	Contig752_72331_77305_-	gnl|CDD|231371	CDD:231371	KOG3433	Protein involved in meiotic recombination/predicted coiled-coil protein [Cell cycle control, cell division, chromosome partitioning, General function prediction only].
	Contig752_72538_77195_-	gnl|CDD|231371	CDD:231371	KOG3433	Protein involved in meiotic recombination/predicted coiled-coil protein [Cell cycle control, cell division, chromosome partitioning, General function prediction only].
*	Contig75372_1_639_-	gnl|CDD|231122	CDD:231122	KOG3184	60S ribosomal protein L7 [Translation, ribosomal structure and biogenesis].
*	Contig7573_55484_56102_+	gnl|CDD|229570	CDD:229570	KOG1629	Bax-mediated apoptosis inhibitor TEGT/BI-1 [Defense mechanisms].
*	Contig7573_56406_56828_-	gnl|CDD|230531	CDD:230531	KOG2592	Tumor differentially expressed (TDE) protein [Function unknown].
	Contig7576_72455_73401_-	gnl|CDD|229842	CDD:229842	KOG1903	Cell cycle-associated protein [Cell cycle control, cell division, chromosome partitioning].
	Contig7576_72866_73214_-	gnl|CDD|229842	CDD:229842	KOG1903	Cell cycle-associated protein [Cell cycle control, cell division, chromosome partitioning].
	Contig758_26692_27244_+	gnl|CDD|229479	CDD:229479	KOG1538	Uncharacterized conserved protein WDR10, contains WD40 repeats [General function prediction only].
	Contig7632_164577_172900_-	gnl|CDD|229904	CDD:229904	KOG1965	Sodium/hydrogen exchanger protein [Inorganic ion transport and metabolism].
	Contig7632_164844_172901_-	gnl|CDD|229904	CDD:229904	KOG1965	Sodium/hydrogen exchanger protein [Inorganic ion transport and metabolism].
	Contig7632_165787_172865_-	gnl|CDD|229904	CDD:229904	KOG1965	Sodium/hydrogen exchanger protein [Inorganic ion transport and metabolism].
	Contig7632_165999_172865_-	gnl|CDD|229904	CDD:229904	KOG1965	Sodium/hydrogen exchanger protein [Inorganic ion transport and metabolism].
*	Contig7643_57177_67562_-	gnl|CDD|229129	CDD:229129	KOG1187	Serine/threonine protein kinase [Signal transduction mechanisms].
*	Contig7643_57177_69583_-	gnl|CDD|229129	CDD:229129	KOG1187	Serine/threonine protein kinase [Signal transduction mechanisms].
*	Contig7643_57177_71392_-	gnl|CDD|229129	CDD:229129	KOG1187	Serine/threonine protein kinase [Signal transduction mechanisms].
*	Contig7659_54745_58704_+	gnl|CDD|232087	CDD:232087	KOG4157	beta-1,6-N-acetylglucosaminyltransferase, contains WSC domain [Carbohydrate transport and metabolism, Posttranslational modification, protein turnover, chaperones].
	Contig7666_16839_21019_-	gnl|CDD|231560	CDD:231560	KOG3626	Organic anion transporter [Secondary metabolites biosynthesis, transport and catabolism].
*	Contig76771_1_2456_+	gnl|CDD|232585	CDD:232585	KOG4658	Apoptotic ATPase [Signal transduction mechanisms].
*	Contig76771_14_1997_+	gnl|CDD|232585	CDD:232585	KOG4658	Apoptotic ATPase [Signal transduction mechanisms].
	Contig76895_19874_23451_+	gnl|CDD|232750	CDD:232750	KOG4825	Component of synaptic membrane glycine-, glutamate- and thienylcyclohexylpiperidine-binding glycoprotein (43kDa) [Signaltransduction mechanisms].
	Contig76895_22628_23451_+	gnl|CDD|229129	CDD:229129	KOG1187	Serine/threonine protein kinase [Signal transduction mechanisms].
	Contig77_83820_84750_-	gnl|CDD|230632	CDD:230632	KOG2693	Putative zinc transporter [Inorganic ion transport and metabolism].
	Contig771_90382_92072_+	gnl|CDD|228996	CDD:228996	KOG1050	Trehalose-6-phosphate synthase component TPS1 and related subunits [Carbohydrate transport and metabolism].
	Contig7747_82807_83863_-	gnl|CDD|229168	CDD:229168	KOG1226	Integrin beta subunit (N-terminal portion of extracellular region) [Signal transduction mechanisms, Extracellular structures].
*	Contig776_58668_68490_+	gnl|CDD|228425	CDD:228425	KOG0476	Cl- channel CLC-2 and related proteins (CLC superfamily) [Inorganic ion transport and metabolism].
*	Contig776_58728_68490_+	gnl|CDD|228425	CDD:228425	KOG0476	Cl- channel CLC-2 and related proteins (CLC superfamily) [Inorganic ion transport and metabolism].
*	Contig776_58948_67057_+	gnl|CDD|228425	CDD:228425	KOG0476	Cl- channel CLC-2 and related proteins (CLC superfamily) [Inorganic ion transport and metabolism].
*	Contig776_61045_68490_+	gnl|CDD|228902	CDD:228902	KOG0956	PHD finger protein AF10 [General function prediction only].
	Contig776_115090_118091_+	gnl|CDD|232224	CDD:232224	KOG4295	Serine proteinase inhibitor (KU family) [Posttranslational modification, protein turnover, chaperones].
	Contig776_115284_118091_+	gnl|CDD|232224	CDD:232224	KOG4295	Serine proteinase inhibitor (KU family) [Posttranslational modification, protein turnover, chaperones].
	Contig77694_8900_10766_+	gnl|CDD|229948	CDD:229948	KOG2009	Transcription initiation factor TFIIIB, Bdp1 subunit [Transcription].
	Contig77694_9276_9630_+	gnl|CDD|230241	CDD:230241	KOG2302	T-type voltage-gated Ca2+ channel, pore-forming alpha1I subunit [Inorganic ion transport and metabolism, Signal transduction mechanisms].
	Contig777_15875_18698_+	gnl|CDD|232123	CDD:232123	KOG4193	G protein-coupled receptors [Signal transduction mechanisms].
	Contig777_16826_18359_+	gnl|CDD|232123	CDD:232123	KOG4193	G protein-coupled receptors [Signal transduction mechanisms].
	Contig7810_85733_108102_+	gnl|CDD|232107	CDD:232107	KOG4177	Ankyrin [Cell wall/membrane/envelope biogenesis].
	Contig7810_85733_86282_+	gnl|CDD|228457	CDD:228457	KOG0509	Ankyrin repeat and DHHC-type Zn-finger domain containing proteins [General function prediction only].
	Contig7810_85763_108102_+	gnl|CDD|228458	CDD:228458	KOG0510	Ankyrin repeat protein [General function prediction only].
	Contig7810_89829_108102_+	gnl|CDD|232107	CDD:232107	KOG4177	Ankyrin [Cell wall/membrane/envelope biogenesis].
	Contig7810_89831_92854_+	gnl|CDD|232107	CDD:232107	KOG4177	Ankyrin [Cell wall/membrane/envelope biogenesis].
	Contig7858_24099_32284_+	gnl|CDD|228645	CDD:228645	KOG0698	Serine/threonine protein phosphatase [Signal transduction mechanisms].
*	Contig789_29264_30439_+	gnl|CDD|232139	CDD:232139	KOG4210	Nuclear localization sequence binding protein [Transcription].
*	Contig789_74247_76983_+	gnl|CDD|228263	CDD:228263	KOG0314	Predicted E3 ubiquitin ligase [Posttranslational modification, protein turnover, chaperones].
	Contig789_89221_90442_-	gnl|CDD|228566	CDD:228566	KOG0618	Serine/threonine phosphatase 2C containing leucine-rich repeats, similar to SCN circadian oscillatory protein (SCOP) [Signal transduction mechanisms].
*	Contig7919_10733_16464_+	gnl|CDD|227990	CDD:227990	KOG0039	Ferric reductase, NADH/NADPH oxidase and related proteins [Inorganic ion transport and metabolism, Secondary metabolitesbiosynthesis, transport and catabolism].
*	Contig7919_11014_16464_+	gnl|CDD|229522	CDD:229522	KOG1581	UDP-galactose transporter related protein [Carbohydrate transport and metabolism].
*	Contig7919_11086_16464_+	gnl|CDD|227990	CDD:227990	KOG0039	Ferric reductase, NADH/NADPH oxidase and related proteins [Inorganic ion transport and metabolism, Secondary metabolitesbiosynthesis, transport and catabolism].
*	Contig7919_11093_16464_+	gnl|CDD|229522	CDD:229522	KOG1581	UDP-galactose transporter related protein [Carbohydrate transport and metabolism].
*	Contig7919_11419_16464_+	gnl|CDD|228895	CDD:228895	KOG0949	Predicted helicase, DEAD-box superfamily [General function prediction only].
*	Contig7919_11493_16464_+	gnl|CDD|228799	CDD:228799	KOG0853	Glycosyltransferase [Cell wall/membrane/envelope biogenesis].
	Contig7943_72128_72418_+	gnl|CDD|229621	CDD:229621	KOG1680	Enoyl-CoA hydratase [Lipid transport and metabolism].
	Contig7943_128577_135472_+	gnl|CDD|231817	CDD:231817	KOG3886	GTP-binding protein [Signal transduction mechanisms].
	Contig7943_128595_135472_+	gnl|CDD|231817	CDD:231817	KOG3886	GTP-binding protein [Signal transduction mechanisms].
	Contig7943_128602_135472_+	gnl|CDD|231817	CDD:231817	KOG3886	GTP-binding protein [Signal transduction mechanisms].
	Contig7943_128614_135472_+	gnl|CDD|231817	CDD:231817	KOG3886	GTP-binding protein [Signal transduction mechanisms].
	Contig7943_128615_135472_+	gnl|CDD|231817	CDD:231817	KOG3886	GTP-binding protein [Signal transduction mechanisms].
	Contig7943_133368_141503_+	gnl|CDD|229353	CDD:229353	KOG1411	Aspartate aminotransferase/Glutamic oxaloacetic transaminase AAT1/GOT2 [Amino acid transport and metabolism].
	Contig8_178487_183375_+	gnl|CDD|228447	CDD:228447	KOG0498	K+-channel ERG and related proteins, contain PAS/PAC sensor domain [Inorganic ion transport and metabolism, Signal transduction mechanisms].
	Contig8_179198_183010_+	gnl|CDD|228447	CDD:228447	KOG0498	K+-channel ERG and related proteins, contain PAS/PAC sensor domain [Inorganic ion transport and metabolism, Signal transduction mechanisms].
	Contig80128_8091_9147_-	gnl|CDD|232304	CDD:232304	KOG4375	Scaffold protein Shank and related SAM domain proteins [Signal transduction mechanisms].
	Contig80147_65812_71612_-	gnl|CDD|228223	CDD:228223	KOG0274	Cdc4 and related F-box and WD-40 proteins [General function prediction only].
	Contig8020_37408_40356_+	gnl|CDD|232107	CDD:232107	KOG4177	Ankyrin [Cell wall/membrane/envelope biogenesis].
	Contig8020_37763_40356_+	gnl|CDD|232107	CDD:232107	KOG4177	Ankyrin [Cell wall/membrane/envelope biogenesis].
	Contig8026_20791_22847_+	gnl|CDD|231605	CDD:231605	KOG3673	FtsJ-like RNA methyltransferase [RNA processing and modification].
	Contig805_98813_100898_-	gnl|CDD|232158	CDD:232158	KOG4229	Myosin VII, myosin IXB and related myosins [Cell motility].
	Contig8066_34669_37015_+	gnl|CDD|232195	CDD:232195	KOG4266	Subtilisin kexin isozyme-1/site 1 protease, subtilase superfamily [Posttranslational modification, protein turnover, chaperones].
	Contig80791_1_975_-	gnl|CDD|228480	CDD:228480	KOG0532	Leucine-rich repeat (LRR) protein, contains calponin homology domain [Cytoskeleton].
	Contig809_203534_207090_-	gnl|CDD|231160	CDD:231160	KOG3222	Inosine triphosphate pyrophosphatase [Nucleotide transport and metabolism].
	Contig809_203534_207118_-	gnl|CDD|231160	CDD:231160	KOG3222	Inosine triphosphate pyrophosphatase [Nucleotide transport and metabolism].
	Contig809_203534_207186_-	gnl|CDD|231160	CDD:231160	KOG3222	Inosine triphosphate pyrophosphatase [Nucleotide transport and metabolism].
	Contig809_203534_207344_-	gnl|CDD|231160	CDD:231160	KOG3222	Inosine triphosphate pyrophosphatase [Nucleotide transport and metabolism].
	Contig809_203534_207452_-	gnl|CDD|231160	CDD:231160	KOG3222	Inosine triphosphate pyrophosphatase [Nucleotide transport and metabolism].
	Contig809_203797_207186_-	gnl|CDD|227971	CDD:227971	KOG0020	Endoplasmic reticulum glucose-regulated protein (GRP94/endoplasmin), HSP90 family [Posttranslational modification, protein turnover, chaperones].
*	Contig81192_5595_5816_-	gnl|CDD|232585	CDD:232585	KOG4658	Apoptotic ATPase [Signal transduction mechanisms].
	Contig820_59593_62839_+	gnl|CDD|231957	CDD:231957	KOG4026	Uncharacterized conserved protein [Function unknown].
	Contig820_61519_62839_+	gnl|CDD|231957	CDD:231957	KOG4026	Uncharacterized conserved protein [Function unknown].
	Contig8215_24640_27022_-	gnl|CDD|232569	CDD:232569	KOG4642	Chaperone-dependent E3 ubiquitin protein ligase (contains TPR repeats) [Posttranslational modification, protein turnover,chaperones].
	Contig8226_14191_15803_+	gnl|CDD|230491	CDD:230491	KOG2552	Major facilitator superfamily permease - Cdc91p [General function prediction only].
	Contig827_139381_174060_-	gnl|CDD|231458	CDD:231458	KOG3521	Predicted guanine nucleotide exchange factor [Signal transduction mechanisms].
	Contig827_139401_174060_-	gnl|CDD|229749	CDD:229749	KOG1810	Cell cycle-associated protein [Cell cycle control, cell division, chromosome partitioning].
	Contig827_163212_174060_-	gnl|CDD|231458	CDD:231458	KOG3521	Predicted guanine nucleotide exchange factor [Signal transduction mechanisms].
*	Contig82766_1_502_-	gnl|CDD|230844	CDD:230844	KOG2905	Transcription initiation factor IIF, small subunit (RAP30) [Transcription].
*	Contig83270_378_1060_+	gnl|CDD|229129	CDD:229129	KOG1187	Serine/threonine protein kinase [Signal transduction mechanisms].
*	Contig834_89193_89871_+	gnl|CDD|232007	CDD:232007	KOG4076	Regulator of ATP-sensitive K+ channels Alpha-endosulfine/ARPP-19 and related cAMP-regulated phosphoproteins [Signal transduction mechanisms, Intracellular trafficking, secretion, and vesicular transport].
	Contig836_231683_234353_+	gnl|CDD|230183	CDD:230183	KOG2244	Highly conserved protein containing a thioredoxin domain [General function prediction only].
	Contig836_231739_234353_+	gnl|CDD|230183	CDD:230183	KOG2244	Highly conserved protein containing a thioredoxin domain [General function prediction only].
	Contig836_232190_234246_+	gnl|CDD|231704	CDD:231704	KOG3772	M-phase inducer phosphatase [Cell cycle control, cell division, chromosome partitioning].
	Contig836_405174_406135_+	gnl|CDD|228294	CDD:228294	KOG0345	ATP-dependent RNA helicase [RNA processing and modification].
	Contig83940_2320_3173_+	gnl|CDD|232652	CDD:232652	KOG4726	Ultrahigh sulfur keratin-associated protein [Extracellular structures].
	Contig84_188020_189998_-	gnl|CDD|232392	CDD:232392	KOG4463	Uncharacterized conserved protein [Function unknown].
	Contig84_188797_189652_-	gnl|CDD|232228	CDD:232228	KOG4299	PHD Zn-finger protein [General function prediction only].
	Contig8406_30320_30959_+	gnl|CDD|231474	CDD:231474	KOG3538	Disintegrin metalloproteinases with thrombospondin repeats [Posttranslational modification, protein turnover, chaperones].
	Contig841_85000_86592_-	gnl|CDD|230924	CDD:230924	KOG2985	Uncharacterized conserved protein [Function unknown].
	Contig841_85235_86240_-	gnl|CDD|230924	CDD:230924	KOG2985	Uncharacterized conserved protein [Function unknown].
	Contig8418_14321_16187_-	gnl|CDD|232275	CDD:232275	KOG4346	Uncharacterized conserved protein [Function unknown].
	Contig844_36988_38274_-	gnl|CDD|228333	CDD:228333	KOG0384	Chromodomain-helicase DNA-binding protein [Transcription].
	Contig844_37701_38274_-	gnl|CDD|232115	CDD:232115	KOG4185	Predicted E3 ubiquitin ligase [Posttranslational modification, protein turnover, chaperones].
	Contig847_77704_79378_+	gnl|CDD|229036	CDD:229036	KOG1092	Ypt/Rab-specific GTPase-activating protein GYP1 [Intracellular trafficking, secretion, and vesicular transport].
	Contig847_77707_79236_+	gnl|CDD|230288	CDD:230288	KOG2349	Na+:iodide/myo-inositol/multivitamin symporters [Inorganic ion transport and metabolism].
	Contig847_77780_79378_+	gnl|CDD|229036	CDD:229036	KOG1092	Ypt/Rab-specific GTPase-activating protein GYP1 [Intracellular trafficking, secretion, and vesicular transport].
	Contig847_150726_151041_+	gnl|CDD|230260	CDD:230260	KOG2321	WD40 repeat protein [General function prediction only].
	Contig84849_22987_24052_-	gnl|CDD|231614	CDD:231614	KOG3682	Predicted membrane protein (associated with esophageal cancer in humans) [Function unknown].
	Contig84896_1_1176_+	gnl|CDD|228171	CDD:228171	KOG0222	Phenylalanine and histidine ammonia-lyase [Secondary metabolites biosynthesis, transport and catabolism].
	Contig85_187656_188712_-	gnl|CDD|228329	CDD:228329	KOG0380	Sterol O-acyltransferase/Diacylglycerol O-acyltransferase [Lipid transport and metabolism].
	Contig853_191677_196102_+	gnl|CDD|230674	CDD:230674	KOG2735	Phosphatidylserine synthase [Lipid transport and metabolism].
	Contig853_191791_195745_+	gnl|CDD|231616	CDD:231616	KOG3684	Ca2+-activated K+ channel proteins (intermediate/small conductance classes) [Inorganic ion transport and metabolism].
	Contig8554_70733_73244_+	gnl|CDD|228228	CDD:228228	KOG0279	G protein beta subunit-like protein [Signal transduction mechanisms].
	Contig856_313768_317351_+	gnl|CDD|232601	CDD:232601	KOG4674	Uncharacterized conserved coiled-coil protein [Function unknown].
	Contig856_313768_317491_+	gnl|CDD|228869	CDD:228869	KOG0923	mRNA splicing factor ATP-dependent RNA helicase [RNA processing and modification].
	Contig856_314954_317491_+	gnl|CDD|228869	CDD:228869	KOG0923	mRNA splicing factor ATP-dependent RNA helicase [RNA processing and modification].
*	Contig86_79073_79649_+	gnl|CDD|228476	CDD:228476	KOG0528	HMG-box transcription factor SOX5 [Transcription].
	Contig86_386106_390046_-	gnl|CDD|227990	CDD:227990	KOG0039	Ferric reductase, NADH/NADPH oxidase and related proteins [Inorganic ion transport and metabolism, Secondary metabolitesbiosynthesis, transport and catabolism].
	Contig86_386106_390279_-	gnl|CDD|227990	CDD:227990	KOG0039	Ferric reductase, NADH/NADPH oxidase and related proteins [Inorganic ion transport and metabolism, Secondary metabolitesbiosynthesis, transport and catabolism].
	Contig86_386106_390921_-	gnl|CDD|227990	CDD:227990	KOG0039	Ferric reductase, NADH/NADPH oxidase and related proteins [Inorganic ion transport and metabolism, Secondary metabolitesbiosynthesis, transport and catabolism].
	Contig86_386106_390927_-	gnl|CDD|229550	CDD:229550	KOG1609	Protein involved in mRNA turnover and stability [RNA processing and modification].
	Contig86_386202_390707_-	gnl|CDD|229550	CDD:229550	KOG1609	Protein involved in mRNA turnover and stability [RNA processing and modification].
	Contig86_409579_411017_-	gnl|CDD|231494	CDD:231494	KOG3558	Hypoxia-inducible factor 1/Neuronal PAS domain protein NPAS1 [Signal transduction mechanisms, Transcription].
	Contig86_541959_542364_-	gnl|CDD|232500	CDD:232500	KOG4572	Predicted DNA-binding transcription factor, interacts with stathmin [Transcription, General function prediction only, Signal transduction mechanisms].
	Contig86336_584_1372_+	gnl|CDD|229886	CDD:229886	KOG1947	Leucine rich repeat proteins, some proteins contain F-box [General function prediction only].
	Contig8643_146303_149994_+	gnl|CDD|228566	CDD:228566	KOG0618	Serine/threonine phosphatase 2C containing leucine-rich repeats, similar to SCN circadian oscillatory protein (SCOP) [Signal transduction mechanisms].
	Contig866_237763_241113_+	gnl|CDD|232565	CDD:232565	KOG4637	Adaptor for phosphoinositide 3-kinase [Signal transduction mechanisms].
	Contig866_237772_243020_+	gnl|CDD|228199	CDD:228199	KOG0250	DNA repair protein RAD18 (SMC family protein) [Replication, recombination and repair].
	Contig866_237780_243020_+	gnl|CDD|228199	CDD:228199	KOG0250	DNA repair protein RAD18 (SMC family protein) [Replication, recombination and repair].
	Contig866_238242_243020_+	gnl|CDD|232565	CDD:232565	KOG4637	Adaptor for phosphoinositide 3-kinase [Signal transduction mechanisms].
	Contig86717_619_914_+	gnl|CDD|229129	CDD:229129	KOG1187	Serine/threonine protein kinase [Signal transduction mechanisms].
*	Contig8692_1684_4085_+	gnl|CDD|228203	CDD:228203	KOG0254	Predicted transporter (major facilitator superfamily) [General function prediction only].
	Contig87_190004_195474_+	gnl|CDD|228269	CDD:228269	KOG0320	Predicted E3 ubiquitin ligase [Posttranslational modification, protein turnover, chaperones].
	Contig87197_193_732_+	gnl|CDD|232090	CDD:232090	KOG4160	BPI/LBP/CETP family protein [Defense mechanisms].
	Contig8725_17126_18056_+	gnl|CDD|228779	CDD:228779	KOG0833	Cytidine deaminase [Nucleotide transport and metabolism].
	Contig8759_12495_13950_-	gnl|CDD|229134	CDD:229134	KOG1192	UDP-glucuronosyl and UDP-glucosyl transferase [Carbohydrate transport and metabolism, Energy production and conversion].
	Contig8760_7346_8963_+	gnl|CDD|229173	CDD:229173	KOG1231	Proteins containing the FAD binding domain [Energy production and conversion].
	Contig877_83995_85231_+	gnl|CDD|230935	CDD:230935	KOG2997	F-box protein FBX9 [General function prediction only].
*	Contig878_67691_70588_-	gnl|CDD|229378	CDD:229378	KOG1437	Fasciclin and related adhesion glycoproteins [Cell wall/membrane/envelope biogenesis, Extracellular structures].
	Contig8783_14852_16124_-	gnl|CDD|228717	CDD:228717	KOG0770	Predicted mitochondrial carrier protein [Energy production and conversion].
	Contig879_3968_4421_+	gnl|CDD|229244	CDD:229244	KOG1302	Vacuolar sorting protein VPS33/slp1 (Sec1 family) [Intracellular trafficking, secretion, and vesicular transport].
*	Contig8806_29452_33606_-	gnl|CDD|228421	CDD:228421	KOG0472	Leucine-rich repeat protein [Function unknown].
*	Contig8806_29452_33697_-	gnl|CDD|228421	CDD:228421	KOG0472	Leucine-rich repeat protein [Function unknown].
*	Contig8806_29452_33775_-	gnl|CDD|228421	CDD:228421	KOG0472	Leucine-rich repeat protein [Function unknown].
*	Contig8806_29607_33606_-	gnl|CDD|228421	CDD:228421	KOG0472	Leucine-rich repeat protein [Function unknown].
	Contig8878_7472_9210_-	gnl|CDD|229849	CDD:229849	KOG1910	Uncharacterized conserved protein [Function unknown].
	Contig89_76330_76729_-	gnl|CDD|229866	CDD:229866	KOG1927	R-kappa-B and related transcription factors [Transcription].
	Contig892_46994_51356_+	gnl|CDD|228750	CDD:228750	KOG0804	Cytoplasmic Zn-finger protein BRAP2 (BRCA1 associated protein) [General function prediction only].
	Contig892_47081_51353_+	gnl|CDD|228750	CDD:228750	KOG0804	Cytoplasmic Zn-finger protein BRAP2 (BRCA1 associated protein) [General function prediction only].
	Contig8948_78258_79157_-	gnl|CDD|232122	CDD:232122	KOG4192	Uncharacterized conserved protein [Function unknown].
	Contig8978_1_1484_+	gnl|CDD|231010	CDD:231010	KOG3072	Long chain fatty acid elongase [Lipid transport and metabolism].
	Contig8978_286_1164_+	gnl|CDD|229525	CDD:229525	KOG1584	Sulfotransferase [General function prediction only].
	Contig89920_3_830_-	gnl|CDD|230834	CDD:230834	KOG2895	Uncharacterized conserved protein [Function unknown].
	Contig9_188034_190218_+	gnl|CDD|229950	CDD:229950	KOG2011	Sister chromatid cohesion complex Cohesin, subunit STAG/IRR1/SCC3 [Cell cycle control, cell division, chromosome partitioning].
	Contig9_439679_445363_+	gnl|CDD|228458	CDD:228458	KOG0510	Ankyrin repeat protein [General function prediction only].
	Contig9_439892_445319_+	gnl|CDD|228458	CDD:228458	KOG0510	Ankyrin repeat protein [General function prediction only].
	Contig9_440547_445363_+	gnl|CDD|228458	CDD:228458	KOG0510	Ankyrin repeat protein [General function prediction only].
	Contig9_441954_445363_+	gnl|CDD|228458	CDD:228458	KOG0510	Ankyrin repeat protein [General function prediction only].
	Contig9_612365_627561_+	gnl|CDD|229568	CDD:229568	KOG1627	Translation elongation factor EF-1 gamma [Translation, ribosomal structure and biogenesis].
	Contig9_612372_614166_+	gnl|CDD|229568	CDD:229568	KOG1627	Translation elongation factor EF-1 gamma [Translation, ribosomal structure and biogenesis].
	Contig9_612744_627561_+	gnl|CDD|229568	CDD:229568	KOG1627	Translation elongation factor EF-1 gamma [Translation, ribosomal structure and biogenesis].
	Contig9_625152_627561_+	gnl|CDD|231414	CDD:231414	KOG3476	Microtubule-associated protein CRIPT [Cytoskeleton].
	Contig9_476402_487249_-	gnl|CDD|228517	CDD:228517	KOG0569	Permease of the major facilitator superfamily [Carbohydrate transport and metabolism].
	Contig9_476402_488025_-	gnl|CDD|228517	CDD:228517	KOG0569	Permease of the major facilitator superfamily [Carbohydrate transport and metabolism].
	Contig9_484421_488025_-	gnl|CDD|232370	CDD:232370	KOG4441	Proteins containing BTB/POZ and Kelch domains, involved in regulatory/signal transduction processes [Signal transductionmechanisms, General function prediction only].
	Contig91_283752_285806_+	gnl|CDD|232156	CDD:232156	KOG4227	WD40 repeat protein [General function prediction only].
*	Contig9102_3971_14161_-	gnl|CDD|229129	CDD:229129	KOG1187	Serine/threonine protein kinase [Signal transduction mechanisms].
*	Contig9102_3971_9129_-	gnl|CDD|229129	CDD:229129	KOG1187	Serine/threonine protein kinase [Signal transduction mechanisms].
*	Contig9102_4257_14099_-	gnl|CDD|229129	CDD:229129	KOG1187	Serine/threonine protein kinase [Signal transduction mechanisms].
*	Contig9113_18861_21234_+	gnl|CDD|232140	CDD:232140	KOG4211	Splicing factor hnRNP-F and related RNA-binding proteins [RNA processing and modification].
	Contig915_66171_67125_+	gnl|CDD|228818	CDD:228818	KOG0872	Sterol C5 desaturase [Lipid transport and metabolism].
*	Contig915_203351_204500_+	gnl|CDD|230883	CDD:230883	KOG2944	Glyoxalase [Carbohydrate transport and metabolism].
	Contig917_160291_161083_+	gnl|CDD|232280	CDD:232280	KOG4351	Uncharacterized conserved protein [Function unknown].
*	Contig91826_19183_25138_+	gnl|CDD|232585	CDD:232585	KOG4658	Apoptotic ATPase [Signal transduction mechanisms].
*	Contig91826_19183_26829_+	gnl|CDD|228421	CDD:228421	KOG0472	Leucine-rich repeat protein [Function unknown].
*	Contig91826_20862_26043_+	gnl|CDD|228421	CDD:228421	KOG0472	Leucine-rich repeat protein [Function unknown].
	Contig9189_12176_14662_+	gnl|CDD|232177	CDD:232177	KOG4248	Ubiquitin-like protein, regulator of apoptosis [Posttranslational modification, protein turnover, chaperones].
	Contig9189_12198_14602_+	gnl|CDD|232177	CDD:232177	KOG4248	Ubiquitin-like protein, regulator of apoptosis [Posttranslational modification, protein turnover, chaperones].
	Contig9189_43993_45535_+	gnl|CDD|229904	CDD:229904	KOG1965	Sodium/hydrogen exchanger protein [Inorganic ion transport and metabolism].
*	Contig92_51837_52437_+	gnl|CDD|228916	CDD:228916	KOG0970	DNA polymerase alpha, catalytic subunit [Replication, recombination and repair].
*	Contig9252_142031_146545_-	gnl|CDD|232153	CDD:232153	KOG4224	Armadillo repeat protein VAC8 required for vacuole fusion, inheritance and cytosol-to-vacuole protein targeting [Intracellular trafficking, secretion, and vesicular transport].
*	Contig9252_144335_146381_-	gnl|CDD|232153	CDD:232153	KOG4224	Armadillo repeat protein VAC8 required for vacuole fusion, inheritance and cytosol-to-vacuole protein targeting [Intracellular trafficking, secretion, and vesicular transport].
	Contig926_134225_137939_-	gnl|CDD|229307	CDD:229307	KOG1365	RNA-binding protein Fusilli, contains RRM domain [RNA processing and modification, General function prediction only].
	Contig928_106820_121997_+	gnl|CDD|230697	CDD:230697	KOG2758	Translation initiation factor 3, subunit e (eIF-3e) [Translation, ribosomal structure and biogenesis].
	Contig928_118678_121997_+	gnl|CDD|230697	CDD:230697	KOG2758	Translation initiation factor 3, subunit e (eIF-3e) [Translation, ribosomal structure and biogenesis].
	Contig9293_13062_15469_-	gnl|CDD|232435	CDD:232435	KOG4507	Uncharacterized conserved protein, contains TPR repeats [Function unknown].
	Contig934_112549_113842_+	gnl|CDD|229429	CDD:229429	KOG1488	Translational repressor Pumilio/PUF3 and related RNA-binding proteins (Puf superfamily) [Translation, ribosomal structureand biogenesis].
	Contig939_41410_42595_-	gnl|CDD|229001	CDD:229001	KOG1055	GABA-B ion channel receptor subunit GABABR1 and related subunits, G-protein coupled receptor superfamily [Inorganic ion transport and metabolism, Amino acid transport and metabolism, Signal transduction mechanisms].
	Contig9393_5702_6317_-	gnl|CDD|228984	CDD:228984	KOG1038	Mitochondrial/chloroplast DNA-directed RNA polymerase RPO41, provides primers for DNA replication-initiation [Transcription, Replication, recombination and repair].
	Contig94_16020_21498_+	gnl|CDD|229129	CDD:229129	KOG1187	Serine/threonine protein kinase [Signal transduction mechanisms].
	Contig940_119448_120820_+	gnl|CDD|231241	CDD:231241	KOG3303	Predicted alpha-helical protein, potentially involved in replication/repair [Replication, recombination and repair].
	Contig940_119551_120520_+	gnl|CDD|231241	CDD:231241	KOG3303	Predicted alpha-helical protein, potentially involved in replication/repair [Replication, recombination and repair].
	Contig948_115158_118413_+	gnl|CDD|228148	CDD:228148	KOG0199	ACK and related non-receptor tyrosine kinases [Signal transduction mechanisms].
	Contig948_115396_116281_+	gnl|CDD|230329	CDD:230329	KOG2390	Uncharacterized conserved protein [Function unknown].
	Contig9486_53139_55455_-	gnl|CDD|232673	CDD:232673	KOG4748	Subunit of Golgi mannosyltransferase complex [Carbohydrate transport and metabolism, Cell wall/membrane/envelope biogenesis].
	Contig9486_53280_55394_-	gnl|CDD|232673	CDD:232673	KOG4748	Subunit of Golgi mannosyltransferase complex [Carbohydrate transport and metabolism, Cell wall/membrane/envelope biogenesis].
	Contig953_64258_64783_-	gnl|CDD|229417	CDD:229417	KOG1476	Beta-1,3-glucuronyltransferase B3GAT1/SQV-8 [Posttranslational modification, protein turnover, chaperones].
	Contig9545_2354_5613_+	gnl|CDD|231077	CDD:231077	KOG3139	N-acetyltransferase [General function prediction only].
	Contig9545_2354_7462_+	gnl|CDD|231077	CDD:231077	KOG3139	N-acetyltransferase [General function prediction only].
	Contig958_83068_83983_+	gnl|CDD|228804	CDD:228804	KOG0858	Predicted membrane protein [Function unknown].
	Contig958_84176_85346_+	gnl|CDD|228688	CDD:228688	KOG0741	AAA+-type ATPase [Posttranslational modification, protein turnover, chaperones].
*	Contig96_93462_95896_+	gnl|CDD|232758	CDD:232758	KOG4833	Uncharacterized conserved protein [Function unknown].
	Contig96_131975_132933_+	gnl|CDD|232770	CDD:232770	KOG4845	NADH dehydrogenase, subunit 4 [Energy production and conversion].
*	Contig9627_28747_32230_-	gnl|CDD|228496	CDD:228496	KOG0548	Molecular co-chaperone STI1 [Posttranslational modification, protein turnover, chaperones].
*	Contig9627_28747_32258_-	gnl|CDD|228496	CDD:228496	KOG0548	Molecular co-chaperone STI1 [Posttranslational modification, protein turnover, chaperones].
	Contig963_168795_183281_-	gnl|CDD|228445	CDD:228445	KOG0496	Beta-galactosidase [Carbohydrate transport and metabolism].
	Contig963_168795_193946_-	gnl|CDD|228445	CDD:228445	KOG0496	Beta-galactosidase [Carbohydrate transport and metabolism].
	Contig963_175103_181894_-	gnl|CDD|228445	CDD:228445	KOG0496	Beta-galactosidase [Carbohydrate transport and metabolism].
	Contig963_175103_183281_-	gnl|CDD|228445	CDD:228445	KOG0496	Beta-galactosidase [Carbohydrate transport and metabolism].
	Contig963_175103_188819_-	gnl|CDD|228445	CDD:228445	KOG0496	Beta-galactosidase [Carbohydrate transport and metabolism].
	Contig963_185969_188779_-	gnl|CDD|228111	CDD:228111	KOG0161	Myosin class II heavy chain [Cytoskeleton].
	Contig963_185969_193946_-	gnl|CDD|228111	CDD:228111	KOG0161	Myosin class II heavy chain [Cytoskeleton].
	Contig9693_11122_19364_+	gnl|CDD|229129	CDD:229129	KOG1187	Serine/threonine protein kinase [Signal transduction mechanisms].
	Contig9693_11474_19364_+	gnl|CDD|229129	CDD:229129	KOG1187	Serine/threonine protein kinase [Signal transduction mechanisms].
	Contig9693_11474_22300_+	gnl|CDD|229129	CDD:229129	KOG1187	Serine/threonine protein kinase [Signal transduction mechanisms].
	Contig9711_28603_30149_+	gnl|CDD|232300	CDD:232300	KOG4371	Membrane-associated protein tyrosine phosphatase PTP-BAS and related proteins, contain FERM domain [Signal transduction mechanisms].
	Contig9711_28637_30389_+	gnl|CDD|232129	CDD:232129	KOG4200	Uncharacterized conserved protein [Function unknown].
	Contig9732_75173_76690_-	gnl|CDD|230169	CDD:230169	KOG2230	Predicted beta-mannosidase [Carbohydrate transport and metabolism].
*	Contig9745_7119_14454_-	gnl|CDD|231257	CDD:231257	KOG3319	Predicted membrane protein [Function unknown].
*	Contig9745_7119_14540_-	gnl|CDD|231257	CDD:231257	KOG3319	Predicted membrane protein [Function unknown].
*	Contig9745_7119_8624_-	gnl|CDD|230925	CDD:230925	KOG2986	Uncharacterized conserved protein [Function unknown].
	Contig976_330152_334078_+	gnl|CDD|228974	CDD:228974	KOG1028	Ca2+-dependent phospholipid-binding protein Synaptotagmin, required for synaptic vesicle and secretory granule exocytosis[Signal transduction mechanisms, Intracellular trafficking, secretion, and vesicular transport].
	Contig976_330546_334078_+	gnl|CDD|228974	CDD:228974	KOG1028	Ca2+-dependent phospholipid-binding protein Synaptotagmin, required for synaptic vesicle and secretory granule exocytosis[Signal transduction mechanisms, Intracellular trafficking, secretion, and vesicular transport].
	Contig976_331322_333641_+	gnl|CDD|228974	CDD:228974	KOG1028	Ca2+-dependent phospholipid-binding protein Synaptotagmin, required for synaptic vesicle and secretory granule exocytosis[Signal transduction mechanisms, Intracellular trafficking, secretion, and vesicular transport].
	Contig976_346397_355078_-	gnl|CDD|229134	CDD:229134	KOG1192	UDP-glucuronosyl and UDP-glucosyl transferase [Carbohydrate transport and metabolism, Energy production and conversion].
	Contig9767_39642_42533_-	gnl|CDD|228875	CDD:228875	KOG0929	Guanine nucleotide exchange factor [Intracellular trafficking, secretion, and vesicular transport].
	Contig9767_39767_45248_-	gnl|CDD|232135	CDD:232135	KOG4206	Spliceosomal protein snRNP-U1A/U2B [RNA processing and modification].
	Contig977_39327_42286_+	gnl|CDD|228215	CDD:228215	KOG0266	WD40 repeat-containing protein [General function prediction only].
	Contig977_58459_59796_+	gnl|CDD|230397	CDD:230397	KOG2458	Endoplasmic reticulum protein EP58, contains filamin rod domain and KDEL motif [General function prediction only].
	Contig977_170347_170911_+	gnl|CDD|231300	CDD:231300	KOG3362	Predicted BBOX Zn-finger protein [General function prediction only].
	Contig9771_5055_8300_-	gnl|CDD|229446	CDD:229446	KOG1505	Lysophosphatidic acid acyltransferase LPAAT and related acyltransferases [Lipid transport and metabolism].
	Contig9773_50204_50405_+	gnl|CDD|229253	CDD:229253	KOG1311	DHHC-type Zn-finger proteins [General function prediction only].
	Contig9786_357_2594_+	gnl|CDD|232585	CDD:232585	KOG4658	Apoptotic ATPase [Signal transduction mechanisms].
	Contig9788_34754_46522_-	gnl|CDD|229129	CDD:229129	KOG1187	Serine/threonine protein kinase [Signal transduction mechanisms].
	Contig9788_34754_46526_-	gnl|CDD|229129	CDD:229129	KOG1187	Serine/threonine protein kinase [Signal transduction mechanisms].
	Contig9788_34754_46539_-	gnl|CDD|229129	CDD:229129	KOG1187	Serine/threonine protein kinase [Signal transduction mechanisms].
	Contig9788_34754_46739_-	gnl|CDD|229129	CDD:229129	KOG1187	Serine/threonine protein kinase [Signal transduction mechanisms].
	Contig979_112838_113468_+	gnl|CDD|230259	CDD:230259	KOG2320	RAS effector RIN1 (contains VPS domain) [Intracellular trafficking, secretion, and vesicular transport].
	Contig98030_385_1195_+	gnl|CDD|231646	CDD:231646	KOG3714	Meprin A metalloprotease [Posttranslational modification, protein turnover, chaperones].
*	Contig99_67695_69292_+	gnl|CDD|231813	CDD:231813	KOG3882	Tetraspanin family integral membrane protein [General function prediction only].

## Sheet: JALADO
Supplementary Table 9. KOG assignment on the JALADO dataset
FDO dataset*	Query acc.	Subject id	Subject acc.	KOG id	Subject title
*	Contig1_282666_288093_-	gnl|CDD|230134	CDD:230134	KOG2195	Transferrin receptor and related proteins containing the protease-associated (PA) domain [Posttranslational modification, protein turnover, chaperones, Inorganic ion transport and metabolism, General function prediction only].
	Contig1006_55738_57895_+	gnl|CDD|231550	CDD:231550	KOG3616	Selective LIM binding factor [Transcription].
	Contig1006_55860_57678_+	gnl|CDD|231550	CDD:231550	KOG3616	Selective LIM binding factor [Transcription].
	Contig1006_202974_206312_-	gnl|CDD|227962	CDD:227962	KOG0010	Ubiquitin-like protein [Posttranslational modification, protein turnover, chaperones, General function prediction only].
	Contig10174_167066_170582_-	gnl|CDD|231862	CDD:231862	KOG3931	Uncharacterized conserved protein [Function unknown].
	Contig10174_167066_170611_-	gnl|CDD|228156	CDD:228156	KOG0207	Cation transport ATPase [Inorganic ion transport and metabolism].
	Contig10174_167066_170790_-	gnl|CDD|231553	CDD:231553	KOG3619	Adenylate/guanylate cyclase [Energy production and conversion].
	Contig103_194419_198800_+	gnl|CDD|228595	CDD:228595	KOG0648	Predicted NUDIX hydrolase FGF-2 and related proteins [Signal transduction mechanisms].
	Contig103_194684_198722_+	gnl|CDD|231532	CDD:231532	KOG3598	Thyroid hormone receptor-associated protein complex, subunit TRAP230 [Transcription].
*	Contig103_210994_212932_-	gnl|CDD|228785	CDD:228785	KOG0839	RNA Methylase, SpoU family [RNA processing and modification].
*	Contig103_210994_216660_-	gnl|CDD|232433	CDD:232433	KOG4505	Na+/H+ antiporter [Inorganic ion transport and metabolism].
	Contig103_211964_216643_-	gnl|CDD|229783	CDD:229783	KOG1844	PHD Zn-finger proteins [General function prediction only].
	Contig103225_64598_65009_+	gnl|CDD|230211	CDD:230211	KOG2272	Focal adhesion protein PINCH-1, contains LIM domains [Signal transduction mechanisms, Cytoskeleton].
	Contig103255_3_1035_-	gnl|CDD|229836	CDD:229836	KOG1897	Damage-specific DNA binding complex, subunit DDB1 [Replication, recombination and repair].
*	Contig10344_39664_42110_-	gnl|CDD|228862	CDD:228862	KOG0916	1,3-beta-glucan synthase/callose synthase catalytic subunit [Cell wall/membrane/envelope biogenesis].
*	Contig10344_39664_42168_-	gnl|CDD|228862	CDD:228862	KOG0916	1,3-beta-glucan synthase/callose synthase catalytic subunit [Cell wall/membrane/envelope biogenesis].
	Contig10417_93017_94453_-	gnl|CDD|230931	CDD:230931	KOG2992	Nucleolar GTPase/ATPase p130 [Nuclear structure].
	Contig106353_1_712_-	gnl|CDD|232492	CDD:232492	KOG4564	Adenylate cyclase-coupled calcitonin receptor [Signal transduction mechanisms].
	Contig10697_11031_13461_+	gnl|CDD|228748	CDD:228748	KOG0802	E3 ubiquitin ligase [Posttranslational modification, protein turnover, chaperones].
	Contig10697_11075_13461_+	gnl|CDD|228806	CDD:228806	KOG0860	Synaptobrevin/VAMP-like protein [Intracellular trafficking, secretion, and vesicular transport].
	Contig107_360672_363105_+	gnl|CDD|228714	CDD:228714	KOG0767	Mitochondrial phosphate carrier protein [Energy production and conversion].
	Contig107_360672_363727_+	gnl|CDD|228714	CDD:228714	KOG0767	Mitochondrial phosphate carrier protein [Energy production and conversion].
	Contig107_360731_363727_+	gnl|CDD|228714	CDD:228714	KOG0767	Mitochondrial phosphate carrier protein [Energy production and conversion].
	Contig107_57427_58300_-	gnl|CDD|229762	CDD:229762	KOG1823	DRIM (Down-regulated in metastasis)-like proteins [Defense mechanisms].
*	Contig1080_255843_256470_+	gnl|CDD|232745	CDD:232745	KOG4820	Involved in anesthetic response in C.elegans [General function prediction only].
*	Contig108042_2_526_-	gnl|CDD|229886	CDD:229886	KOG1947	Leucine rich repeat proteins, some proteins contain F-box [General function prediction only].
	Contig1085_206796_212796_+	gnl|CDD|230840	CDD:230840	KOG2901	Uncharacterized conserved protein [Function unknown].
	Contig1085_206796_212936_+	gnl|CDD|230052	CDD:230052	KOG2113	Predicted RNA binding protein, contains KH domain [General function prediction only].
	Contig1085_209915_212936_+	gnl|CDD|230052	CDD:230052	KOG2113	Predicted RNA binding protein, contains KH domain [General function prediction only].
	Contig108502_304_798_-	gnl|CDD|230264	CDD:230264	KOG2325	Predicted transporter/transmembrane protein [General function prediction only].
	Contig10863_14007_17707_+	gnl|CDD|228730	CDD:228730	KOG0783	Uncharacterized conserved protein, contains ankyrin and BTB/POZ domains [Function unknown].
	Contig10863_15292_17928_+	gnl|CDD|228730	CDD:228730	KOG0783	Uncharacterized conserved protein, contains ankyrin and BTB/POZ domains [Function unknown].
	Contig10883_149351_155787_+	gnl|CDD|228005	CDD:228005	KOG0054	Multidrug resistance-associated protein/mitoxantrone resistance protein, ABC superfamily [Secondary metabolites biosynthesis, transport and catabolism].
	Contig10883_149351_155858_+	gnl|CDD|228005	CDD:228005	KOG0054	Multidrug resistance-associated protein/mitoxantrone resistance protein, ABC superfamily [Secondary metabolites biosynthesis, transport and catabolism].
	Contig10883_150573_155858_+	gnl|CDD|228005	CDD:228005	KOG0054	Multidrug resistance-associated protein/mitoxantrone resistance protein, ABC superfamily [Secondary metabolites biosynthesis, transport and catabolism].
	Contig10883_150630_155858_+	gnl|CDD|228005	CDD:228005	KOG0054	Multidrug resistance-associated protein/mitoxantrone resistance protein, ABC superfamily [Secondary metabolites biosynthesis, transport and catabolism].
	Contig10931_87053_90335_+	gnl|CDD|228211	CDD:228211	KOG0262	RNA polymerase I, large subunit [Transcription].
	Contig110_291497_294631_-	gnl|CDD|230472	CDD:230472	KOG2533	Permease of the major facilitator superfamily [Carbohydrate transport and metabolism].
	Contig110_291497_294637_-	gnl|CDD|230228	CDD:230228	KOG2289	Rhomboid family proteins [Signal transduction mechanisms].
	Contig110_291693_294627_-	gnl|CDD|230472	CDD:230472	KOG2533	Permease of the major facilitator superfamily [Carbohydrate transport and metabolism].
	Contig1102_1750_3566_+	gnl|CDD|228723	CDD:228723	KOG0776	Geranylgeranyl pyrophosphate synthase/Polyprenyl synthetase [Coenzyme transport and metabolism].
	Contig1102_1830_10494_+	gnl|CDD|228775	CDD:228775	KOG0829	60S ribosomal protein L18A [Translation, ribosomal structure and biogenesis].
	Contig1102_1941_10494_+	gnl|CDD|228775	CDD:228775	KOG0829	60S ribosomal protein L18A [Translation, ribosomal structure and biogenesis].
	Contig1102_324_3566_+	gnl|CDD|228723	CDD:228723	KOG0776	Geranylgeranyl pyrophosphate synthase/Polyprenyl synthetase [Coenzyme transport and metabolism].
	Contig1102_4897_10494_+	gnl|CDD|228775	CDD:228775	KOG0829	60S ribosomal protein L18A [Translation, ribosomal structure and biogenesis].
	Contig11021_22264_25704_+	gnl|CDD|228111	CDD:228111	KOG0161	Myosin class II heavy chain [Cytoskeleton].
	Contig11021_22264_25874_+	gnl|CDD|228111	CDD:228111	KOG0161	Myosin class II heavy chain [Cytoskeleton].
	Contig11021_22413_25704_+	gnl|CDD|228111	CDD:228111	KOG0161	Myosin class II heavy chain [Cytoskeleton].
	Contig11021_22421_25874_+	gnl|CDD|228111	CDD:228111	KOG0161	Myosin class II heavy chain [Cytoskeleton].
	Contig11021_22428_25704_+	gnl|CDD|228111	CDD:228111	KOG0161	Myosin class II heavy chain [Cytoskeleton].
	Contig11021_22437_25874_+	gnl|CDD|228111	CDD:228111	KOG0161	Myosin class II heavy chain [Cytoskeleton].
	Contig110266_2_562_-	gnl|CDD|232351	CDD:232351	KOG4422	Uncharacterized conserved protein [Function unknown].
	Contig11028_18576_27766_-	gnl|CDD|229129	CDD:229129	KOG1187	Serine/threonine protein kinase [Signal transduction mechanisms].
	Contig1105_24637_35335_-	gnl|CDD|232683	CDD:232683	KOG4758	Predicted membrane protein [General function prediction only].
	Contig1105_24637_35947_-	gnl|CDD|232683	CDD:232683	KOG4758	Predicted membrane protein [General function prediction only].
	Contig1105_38268_38929_-	gnl|CDD|228607	CDD:228607	KOG0660	Mitogen-activated protein kinase [Signal transduction mechanisms].
*	Contig11053_21667_24562_-	gnl|CDD|231824	CDD:231824	KOG3893	Mannosyltransferase [Carbohydrate transport and metabolism].
*	Contig11053_23777_24449_-	gnl|CDD|231569	CDD:231569	KOG3635	Phosphorylase kinase [Carbohydrate transport and metabolism].
	Contig11081_11940_14619_-	gnl|CDD|232362	CDD:232362	KOG4433	Tweety transmembrane/cell surface protein [General function prediction only].
	Contig11081_7305_7667_-	gnl|CDD|232588	CDD:232588	KOG4661	Hsp27-ERE-TATA-binding protein/Scaffold attachment factor (SAF-B) [Transcription].
*	Contig111_404689_408055_+	gnl|CDD|229125	CDD:229125	KOG1183	N-acetylglucosaminyltransferase complex, subunit PIG-Q/GPI1, required for phosphatidylinositol biosynthesis [Cell wall/membrane/envelope biogenesis, Posttranslational modification, protein turnover, chaperones].
*	Contig1115_76283_80019_+	gnl|CDD|232585	CDD:232585	KOG4658	Apoptotic ATPase [Signal transduction mechanisms].
	Contig1115_102360_103784_-	gnl|CDD|230471	CDD:230471	KOG2532	Permease of the major facilitator superfamily [Carbohydrate transport and metabolism].
	Contig1115_102444_103710_-	gnl|CDD|230471	CDD:230471	KOG2532	Permease of the major facilitator superfamily [Carbohydrate transport and metabolism].
	Contig111648_2_1150_-	gnl|CDD|228294	CDD:228294	KOG0345	ATP-dependent RNA helicase [RNA processing and modification].
	Contig111732_2337_3575_+	gnl|CDD|230184	CDD:230184	KOG2245	Poly(A) polymerase and related nucleotidyltransferases [RNA processing and modification].
*	Contig1135_355463_356515_-	gnl|CDD|228363	CDD:228363	KOG0414	Chromosome condensation complex Condensin, subunit D2 [Chromatin structure and dynamics, Cell cycle control, cell division, chromosome partitioning].
	Contig1140_165895_167062_+	gnl|CDD|228250	CDD:228250	KOG0301	Phospholipase A2-activating protein (contains WD40 repeats) [Lipid transport and metabolism].
	Contig11457_133656_135010_+	gnl|CDD|231779	CDD:231779	KOG3847	Phospholipase A2 (platelet-activating factor acetylhydrolase in humans) [Lipid transport and metabolism].
	Contig11470_21_794_-	gnl|CDD|229886	CDD:229886	KOG1947	Leucine rich repeat proteins, some proteins contain F-box [General function prediction only].
	Contig114733_5171_6599_-	gnl|CDD|229134	CDD:229134	KOG1192	UDP-glucuronosyl and UDP-glucosyl transferase [Carbohydrate transport and metabolism, Energy production and conversion].
*	Contig114813_4_1369_-	gnl|CDD|232489	CDD:232489	KOG4561	Uncharacterized conserved protein, contains TBC domain [Signal transduction mechanisms, General function prediction only].
	Contig11519_40947_44569_+	gnl|CDD|228016	CDD:228016	KOG0065	Pleiotropic drug resistance proteins (PDR1-15), ABC superfamily [Secondary metabolites biosynthesis, transport and catabolism].
	Contig11519_40950_44569_+	gnl|CDD|228016	CDD:228016	KOG0065	Pleiotropic drug resistance proteins (PDR1-15), ABC superfamily [Secondary metabolites biosynthesis, transport and catabolism].
	Contig11519_41018_44281_+	gnl|CDD|229204	CDD:229204	KOG1262	FAD-binding protein DIMINUTO [General function prediction only].
	Contig11519_41018_44569_+	gnl|CDD|228016	CDD:228016	KOG0065	Pleiotropic drug resistance proteins (PDR1-15), ABC superfamily [Secondary metabolites biosynthesis, transport and catabolism].
	Contig11519_42092_44569_+	gnl|CDD|228016	CDD:228016	KOG0065	Pleiotropic drug resistance proteins (PDR1-15), ABC superfamily [Secondary metabolites biosynthesis, transport and catabolism].
	Contig11574_21731_23492_+	gnl|CDD|232223	CDD:232223	KOG4294	Non voltage-gated ion channels (DEG/ENaC family) [Inorganic ion transport and metabolism, Signal transduction mechanisms].
	Contig115919_7581_8261_+	gnl|CDD|231957	CDD:231957	KOG4026	Uncharacterized conserved protein [Function unknown].
	Contig115919_7581_9433_+	gnl|CDD|231957	CDD:231957	KOG4026	Uncharacterized conserved protein [Function unknown].
	Contig116_400558_405388_-	gnl|CDD|231552	CDD:231552	KOG3618	Adenylyl cyclase [General function prediction only].
	Contig116_400558_405494_-	gnl|CDD|228402	CDD:228402	KOG0453	Aconitase/homoaconitase (aconitase superfamily) [Energy production and conversion, Amino acid transport and metabolism].
	Contig116_400654_405388_-	gnl|CDD|228402	CDD:228402	KOG0453	Aconitase/homoaconitase (aconitase superfamily) [Energy production and conversion, Amino acid transport and metabolism].
	Contig116685_1_922_-	gnl|CDD|229886	CDD:229886	KOG1947	Leucine rich repeat proteins, some proteins contain F-box [General function prediction only].
	Contig11689_61525_69200_+	gnl|CDD|230733	CDD:230733	KOG2794	Delta-aminolevulinic acid dehydratase [Coenzyme transport and metabolism].
	Contig11689_61594_69114_+	gnl|CDD|230733	CDD:230733	KOG2794	Delta-aminolevulinic acid dehydratase [Coenzyme transport and metabolism].
	Contig117_175193_177560_+	gnl|CDD|231824	CDD:231824	KOG3893	Mannosyltransferase [Carbohydrate transport and metabolism].
	Contig117_175193_177732_+	gnl|CDD|228204	CDD:228204	KOG0255	Synaptic vesicle transporter SVOP and related transporters (major facilitator superfamily) [General function prediction only].
	Contig11794_25791_26812_-	gnl|CDD|230513	CDD:230513	KOG2574	mRNA splicing factor PRP31 [RNA processing and modification].
	Contig11794_25791_29344_-	gnl|CDD|228192	CDD:228192	KOG0243	Kinesin-like protein [Cytoskeleton].
	Contig11794_25791_29345_-	gnl|CDD|228917	CDD:228917	KOG0971	Microtubule-associated protein dynactin DCTN1/Glued [Cell cycle control, cell division, chromosome partitioning, Cytoskeleton].
	Contig11794_25791_29351_-	gnl|CDD|228917	CDD:228917	KOG0971	Microtubule-associated protein dynactin DCTN1/Glued [Cell cycle control, cell division, chromosome partitioning, Cytoskeleton].
	Contig11794_26068_29198_-	gnl|CDD|228917	CDD:228917	KOG0971	Microtubule-associated protein dynactin DCTN1/Glued [Cell cycle control, cell division, chromosome partitioning, Cytoskeleton].
	Contig1190_27305_29809_-	gnl|CDD|228455	CDD:228455	KOG0507	CASK-interacting adaptor protein (caskin) and related proteins with ankyrin repeats and SAM domain [Signal transduction mechanisms].
	Contig1190_27305_50857_-	gnl|CDD|228455	CDD:228455	KOG0507	CASK-interacting adaptor protein (caskin) and related proteins with ankyrin repeats and SAM domain [Signal transduction mechanisms].
	Contig1190_27305_53596_-	gnl|CDD|228455	CDD:228455	KOG0507	CASK-interacting adaptor protein (caskin) and related proteins with ankyrin repeats and SAM domain [Signal transduction mechanisms].
	Contig1190_27391_29790_-	gnl|CDD|228455	CDD:228455	KOG0507	CASK-interacting adaptor protein (caskin) and related proteins with ankyrin repeats and SAM domain [Signal transduction mechanisms].
	Contig1190_42602_53596_-	gnl|CDD|228458	CDD:228458	KOG0510	Ankyrin repeat protein [General function prediction only].
	Contig11900_43212_45303_+	gnl|CDD|232351	CDD:232351	KOG4422	Uncharacterized conserved protein [Function unknown].
	Contig1199_172697_177184_-	gnl|CDD|229751	CDD:229751	KOG1812	Predicted E3 ubiquitin ligase [Posttranslational modification, protein turnover, chaperones].
	Contig1199_172768_177096_-	gnl|CDD|228197	CDD:228197	KOG0248	Cytoplasmic protein Max-1, contains PH, MyTH4 and FERM domains [Cytoskeleton].
	Contig120_351901_353156_+	gnl|CDD|228384	CDD:228384	KOG0435	Leucyl-tRNA synthetase [Translation, ribosomal structure and biogenesis].
	Contig120_378425_381873_+	gnl|CDD|232588	CDD:232588	KOG4661	Hsp27-ERE-TATA-binding protein/Scaffold attachment factor (SAF-B) [Transcription].
	Contig120_464945_467967_+	gnl|CDD|230661	CDD:230661	KOG2722	Predicted membrane protein [Function unknown].
*	Contig120_751702_757977_-	gnl|CDD|229289	CDD:229289	KOG1347	Uncharacterized membrane protein, predicted efflux pump [General function prediction only].
	Contig120289_4247_5386_+	gnl|CDD|228566	CDD:228566	KOG0618	Serine/threonine phosphatase 2C containing leucine-rich repeats, similar to SCN circadian oscillatory protein (SCOP) [Signal transduction mechanisms].
	Contig1213_133969_134569_+	gnl|CDD|229873	CDD:229873	KOG1934	Predicted membrane protein (patched superfamily) [General function prediction only].
	Contig12183_22210_24199_-	gnl|CDD|228563	CDD:228563	KOG0615	Serine/threonine protein kinase Chk2 and related proteins [Cell cycle control, cell division, chromosome partitioning].
	Contig121907_1_642_-	gnl|CDD|229640	CDD:229640	KOG1699	O-acetyltransferase [General function prediction only].
*	Contig1221_264909_271108_-	gnl|CDD|230489	CDD:230489	KOG2550	IMP dehydrogenase/GMP reductase [Nucleotide transport and metabolism].
*	Contig1221_265239_271108_-	gnl|CDD|229703	CDD:229703	KOG1764	5'-AMP-activated protein kinase, gamma subunit [Energy production and conversion].
*	Contig122491_1_368_+	gnl|CDD|229447	CDD:229447	KOG1506	S-adenosylmethionine synthetase [Coenzyme transport and metabolism].
	Contig122975_3426_6014_+	gnl|CDD|230688	CDD:230688	KOG2749	mRNA cleavage and polyadenylation factor IA/II complex, subunit CLP1 [RNA processing and modification].
*	Contig1233_150763_153250_+	gnl|CDD|232449	CDD:232449	KOG4521	Nuclear pore complex, Nup160 component [Nuclear structure, Intracellular trafficking, secretion, and vesicular transport].
	Contig123689_8958_13492_-	gnl|CDD|228323	CDD:228323	KOG0374	Serine/threonine specific protein phosphatase PP1, catalytic subunit [Signal transduction mechanisms, General function prediction only].
	Contig12390_20448_29144_+	gnl|CDD|229489	CDD:229489	KOG1548	Transcription elongation factor TAT-SF1 [Transcription].
	Contig12390_24294_28903_+	gnl|CDD|229489	CDD:229489	KOG1548	Transcription elongation factor TAT-SF1 [Transcription].
	Contig12390_24294_29144_+	gnl|CDD|229489	CDD:229489	KOG1548	Transcription elongation factor TAT-SF1 [Transcription].
	Contig12395_36276_39801_+	gnl|CDD|230002	CDD:230002	KOG2063	Vacuolar assembly/sorting proteins VPS39/VAM6/VPS3 [Intracellular trafficking, secretion, and vesicular transport].
	Contig12395_36351_39801_+	gnl|CDD|230002	CDD:230002	KOG2063	Vacuolar assembly/sorting proteins VPS39/VAM6/VPS3 [Intracellular trafficking, secretion, and vesicular transport].
	Contig12395_36553_37868_+	gnl|CDD|229936	CDD:229936	KOG1997	PH domain-containing protein [Signal transduction mechanisms].
	Contig12395_38546_39767_+	gnl|CDD|232604	CDD:232604	KOG4677	Golgi integral membrane protein [Intracellular trafficking, secretion, and vesicular transport, General function prediction only].
	Contig124315_29889_34203_-	gnl|CDD|230119	CDD:230119	KOG2180	Late Golgi protein sorting complex, subunit Vps53 [Intracellular trafficking, secretion, and vesicular transport].
	Contig124677_43730_46634_-	gnl|CDD|228086	CDD:228086	KOG0136	Acyl-CoA oxidase [Lipid transport and metabolism].
	Contig124677_43730_46736_-	gnl|CDD|232233	CDD:232233	KOG4304	Transcriptional repressors of the hairy/E(spl) family (contains HLH) [Transcription].
	Contig124677_43730_46809_-	gnl|CDD|229260	CDD:229260	KOG1318	Helix loop helix transcription factor EB [Transcription].
	Contig124677_43730_46835_-	gnl|CDD|229260	CDD:229260	KOG1318	Helix loop helix transcription factor EB [Transcription].
	Contig124677_43790_46634_-	gnl|CDD|232233	CDD:232233	KOG4304	Transcriptional repressors of the hairy/E(spl) family (contains HLH) [Transcription].
*	Contig1252_23450_26672_+	gnl|CDD|229368	CDD:229368	KOG1427	Uncharacterized conserved protein, contains RCC1 domain [Function unknown].
*	Contig1252_23450_28770_+	gnl|CDD|229368	CDD:229368	KOG1427	Uncharacterized conserved protein, contains RCC1 domain [Function unknown].
*	Contig1252_23450_29515_+	gnl|CDD|229368	CDD:229368	KOG1427	Uncharacterized conserved protein, contains RCC1 domain [Function unknown].
*	Contig1252_23450_30151_+	gnl|CDD|229368	CDD:229368	KOG1427	Uncharacterized conserved protein, contains RCC1 domain [Function unknown].
*	Contig1252_23523_29515_+	gnl|CDD|229368	CDD:229368	KOG1427	Uncharacterized conserved protein, contains RCC1 domain [Function unknown].
	Contig1252_151916_157780_-	gnl|CDD|231080	CDD:231080	KOG3142	Prenylated rab acceptor 1 [Intracellular trafficking, secretion, and vesicular transport].
	Contig1255_3199_23821_-	gnl|CDD|228566	CDD:228566	KOG0618	Serine/threonine phosphatase 2C containing leucine-rich repeats, similar to SCN circadian oscillatory protein (SCOP) [Signal transduction mechanisms].
	Contig1255_3199_25619_-	gnl|CDD|228566	CDD:228566	KOG0618	Serine/threonine phosphatase 2C containing leucine-rich repeats, similar to SCN circadian oscillatory protein (SCOP) [Signal transduction mechanisms].
	Contig1255_3199_25814_-	gnl|CDD|228566	CDD:228566	KOG0618	Serine/threonine phosphatase 2C containing leucine-rich repeats, similar to SCN circadian oscillatory protein (SCOP) [Signal transduction mechanisms].
	Contig1255_3199_5883_-	gnl|CDD|228566	CDD:228566	KOG0618	Serine/threonine phosphatase 2C containing leucine-rich repeats, similar to SCN circadian oscillatory protein (SCOP) [Signal transduction mechanisms].
	Contig1255_3199_9980_-	gnl|CDD|228566	CDD:228566	KOG0618	Serine/threonine phosphatase 2C containing leucine-rich repeats, similar to SCN circadian oscillatory protein (SCOP) [Signal transduction mechanisms].
	Contig1255_3688_9980_-	gnl|CDD|228566	CDD:228566	KOG0618	Serine/threonine phosphatase 2C containing leucine-rich repeats, similar to SCN circadian oscillatory protein (SCOP) [Signal transduction mechanisms].
	Contig1255_4790_25876_-	gnl|CDD|232585	CDD:232585	KOG4658	Apoptotic ATPase [Signal transduction mechanisms].
	Contig12565_5803_7339_+	gnl|CDD|229563	CDD:229563	KOG1622	GMP synthase [Nucleotide transport and metabolism].
	Contig12565_5803_7551_+	gnl|CDD|229563	CDD:229563	KOG1622	GMP synthase [Nucleotide transport and metabolism].
	Contig1266_43441_48859_+	gnl|CDD|231084	CDD:231084	KOG3146	Dolichyl pyrophosphate phosphatase and related acid phosphatases [Lipid transport and metabolism].
*	Contig126838_6361_10363_+	gnl|CDD|230619	CDD:230619	KOG2680	DNA helicase TIP49, TBP-interacting protein [Transcription].
*	Contig126838_6361_12314_+	gnl|CDD|230619	CDD:230619	KOG2680	DNA helicase TIP49, TBP-interacting protein [Transcription].
*	Contig126838_6361_9929_+	gnl|CDD|230619	CDD:230619	KOG2680	DNA helicase TIP49, TBP-interacting protein [Transcription].
	Contig1269_517894_520496_+	gnl|CDD|228639	CDD:228639	KOG0692	Pentafunctional AROM protein [Amino acid transport and metabolism].
*	Contig1269_524550_533430_+	gnl|CDD|230531	CDD:230531	KOG2592	Tumor differentially expressed (TDE) protein [Function unknown].
*	Contig1269_524562_531016_+	gnl|CDD|230531	CDD:230531	KOG2592	Tumor differentially expressed (TDE) protein [Function unknown].
*	Contig1269_524562_533430_+	gnl|CDD|230531	CDD:230531	KOG2592	Tumor differentially expressed (TDE) protein [Function unknown].
*	Contig1269_524567_533417_+	gnl|CDD|232743	CDD:232743	KOG4818	Lysosomal-associated membrane protein [General function prediction only].
*	Contig127_229216_232655_-	gnl|CDD|231549	CDD:231549	KOG3615	Uncharacterized conserved protein [Function unknown].
*	Contig1277_343100_344012_+	gnl|CDD|232711	CDD:232711	KOG4786	Ubinuclein, nuclear protein interacting with cellular and viral transcription factors [Transcription, Signal transduction mechanisms].
	Contig1277_182025_183445_-	gnl|CDD|232329	CDD:232329	KOG4400	E3 ubiquitin ligase interacting with arginine methyltransferase [Posttranslational modification, protein turnover, chaperones].
	Contig12799_25589_29008_+	gnl|CDD|228397	CDD:228397	KOG0448	Mitofusin 1 GTPase, involved in mitochondrila biogenesis [Posttranslational modification, protein turnover, chaperones].
	Contig12799_25589_29391_+	gnl|CDD|228397	CDD:228397	KOG0448	Mitofusin 1 GTPase, involved in mitochondrila biogenesis [Posttranslational modification, protein turnover, chaperones].
	Contig12799_26108_29008_+	gnl|CDD|228397	CDD:228397	KOG0448	Mitofusin 1 GTPase, involved in mitochondrila biogenesis [Posttranslational modification, protein turnover, chaperones].
	Contig1287_60014_67752_-	gnl|CDD|230957	CDD:230957	KOG3019	Predicted nucleoside-diphosphate sugar epimerase [Nucleotide transport and metabolism].
*	Contig1289_99455_100082_-	gnl|CDD|229087	CDD:229087	KOG1144	Translation initiation factor 5B (eIF-5B) [Translation, ribosomal structure and biogenesis].
*	Contig1292_51759_55420_+	gnl|CDD|231246	CDD:231246	KOG3308	Uncharacterized protein of the uridine kinase family [Nucleotide transport and metabolism].
*	Contig1292_51759_56456_+	gnl|CDD|231552	CDD:231552	KOG3618	Adenylyl cyclase [General function prediction only].
*	Contig1292_51759_59152_+	gnl|CDD|228010	CDD:228010	KOG0059	Lipid exporter ABCA1 and related proteins, ABC superfamily [Lipid transport and metabolism, General function prediction only].
*	Contig1292_56861_58934_+	gnl|CDD|228162	CDD:228162	KOG0213	Splicing factor 3b, subunit 1 [RNA processing and modification].
	Contig129381_1_509_-	gnl|CDD|228458	CDD:228458	KOG0510	Ankyrin repeat protein [General function prediction only].
	Contig130_431050_433279_-	gnl|CDD|228942	CDD:228942	KOG0996	Structural maintenance of chromosome protein 4 (chromosome condensation complex Condensin, subunit C) [Chromatin structure and dynamics, Cell cycle control, cell division, chromosome partitioning].
	Contig130015_1683_2392_+	gnl|CDD|231695	CDD:231695	KOG3763	mRNA export factor TAP/MEX67 [RNA processing and modification].
*	Contig1301_100667_106808_+	gnl|CDD|231220	CDD:231220	KOG3282	Uncharacterized conserved protein [Function unknown].
	Contig1314_102799_106435_-	gnl|CDD|228694	CDD:228694	KOG0747	Putative NAD+-dependent epimerases [Carbohydrate transport and metabolism].
	Contig1314_102801_105474_-	gnl|CDD|228694	CDD:228694	KOG0747	Putative NAD+-dependent epimerases [Carbohydrate transport and metabolism].
	Contig132840_35452_36865_-	gnl|CDD|228238	CDD:228238	KOG0289	mRNA splicing factor [General function prediction only].
*	Contig132840_55822_61969_-	gnl|CDD|229542	CDD:229542	KOG1601	GATA-4/5/6 transcription factors [Transcription].
*	Contig132840_55822_61991_-	gnl|CDD|229542	CDD:229542	KOG1601	GATA-4/5/6 transcription factors [Transcription].
	Contig1348_135915_137654_-	gnl|CDD|232391	CDD:232391	KOG4462	WASP-interacting protein VRP1/WIP, contains WH2 domain [Cytoskeleton].
*	Contig1369_345832_349267_+	gnl|CDD|230472	CDD:230472	KOG2533	Permease of the major facilitator superfamily [Carbohydrate transport and metabolism].
	Contig1377_212657_228031_+	gnl|CDD|229778	CDD:229778	KOG1839	Uncharacterized protein CLU1/cluA/TIF31 involved in mitochondrial morphology/distribution, also found associated with eIF-3 [General function prediction only].
	Contig1377_212660_228031_+	gnl|CDD|229778	CDD:229778	KOG1839	Uncharacterized protein CLU1/cluA/TIF31 involved in mitochondrial morphology/distribution, also found associated with eIF-3 [General function prediction only].
	Contig13786_542_2652_-	gnl|CDD|228421	CDD:228421	KOG0472	Leucine-rich repeat protein [Function unknown].
	Contig139_141334_145374_+	gnl|CDD|228203	CDD:228203	KOG0254	Predicted transporter (major facilitator superfamily) [General function prediction only].
	Contig1396_47426_50168_+	gnl|CDD|228874	CDD:228874	KOG0928	Pattern-formation protein/guanine nucleotide exchange factor [Intracellular trafficking, secretion, and vesicular transport].
	Contig1396_47587_49677_+	gnl|CDD|228874	CDD:228874	KOG0928	Pattern-formation protein/guanine nucleotide exchange factor [Intracellular trafficking, secretion, and vesicular transport].
	Contig1396_47592_50168_+	gnl|CDD|228874	CDD:228874	KOG0928	Pattern-formation protein/guanine nucleotide exchange factor [Intracellular trafficking, secretion, and vesicular transport].
*	Contig1401_39018_40342_+	gnl|CDD|228901	CDD:228901	KOG0955	PHD finger protein BR140/LIN-49 [General function prediction only].
*	Contig140459_2789_4705_-	gnl|CDD|228853	CDD:228853	KOG0907	Thioredoxin [Posttranslational modification, protein turnover, chaperones].
	Contig14068_11904_12751_-	gnl|CDD|229725	CDD:229725	KOG1786	Lysosomal trafficking regulator LYST and related BEACH and WD40 repeat proteins [Signal transduction mechanisms, Intracellular trafficking, secretion, and vesicular transport].
	Contig1408_93065_96992_-	gnl|CDD|231530	CDD:231530	KOG3596	Uncharacterized conserved protein [Function unknown].
	Contig141340_253_1632_-	gnl|CDD|228890	CDD:228890	KOG0944	Ubiquitin-specific protease UBP14 [Posttranslational modification, protein turnover, chaperones].
	Contig14361_100487_104259_+	gnl|CDD|232279	CDD:232279	KOG4350	Uncharacterized conserved protein, contains BTB/POZ domain [General function prediction only].
	Contig143629_24672_26163_+	gnl|CDD|232332	CDD:232332	KOG4403	Cell surface glycoprotein STIM, contains SAM domain [General function prediction only].
	Contig143629_24758_26031_+	gnl|CDD|232155	CDD:232155	KOG4226	Adaptor protein NCK/Dock, contains SH2 and SH3 domains [Signal transduction mechanisms].
	Contig144_221271_222381_-	gnl|CDD|230687	CDD:230687	KOG2748	Uncharacterized conserved protein, contains chromo domain [Chromatin structure and dynamics].
	Contig144_221643_222108_-	gnl|CDD|230687	CDD:230687	KOG2748	Uncharacterized conserved protein, contains chromo domain [Chromatin structure and dynamics].
	Contig1442_62687_64620_+	gnl|CDD|228666	CDD:228666	KOG0719	Molecular chaperone (DnaJ superfamily) [Posttranslational modification, protein turnover, chaperones].
	Contig145351_4_744_-	gnl|CDD|232150	CDD:232150	KOG4221	Receptor mediating netrin-dependent axon guidance [Signal transduction mechanisms].
	Contig1474_138350_142423_+	gnl|CDD|228591	CDD:228591	KOG0644	Uncharacterized conserved protein, contains WD40 repeat and BROMO domains [General function prediction only].
	Contig1474_138472_141883_+	gnl|CDD|228591	CDD:228591	KOG0644	Uncharacterized conserved protein, contains WD40 repeat and BROMO domains [General function prediction only].
	Contig148262_5355_7038_+	gnl|CDD|228837	CDD:228837	KOG0891	DNA-dependent protein kinase [Replication, recombination and repair].
	Contig148262_5358_7017_+	gnl|CDD|230241	CDD:230241	KOG2302	T-type voltage-gated Ca2+ channel, pore-forming alpha1I subunit [Inorganic ion transport and metabolism, Signal transduction mechanisms].
*	Contig148522_324_2598_+	gnl|CDD|229727	CDD:229727	KOG1788	Uncharacterized conserved protein [Function unknown].
	Contig1517_196_4794_+	gnl|CDD|229160	CDD:229160	KOG1218	Proteins containing Ca2+-binding EGF-like domains [Signal transduction mechanisms].
	Contig1517_2_4803_+	gnl|CDD|230405	CDD:230405	KOG2466	Uridine permease/thiamine transporter/allantoin transport [Nucleotide transport and metabolism, Coenzyme transport and metabolism].
	Contig1518_36736_37258_-	gnl|CDD|230373	CDD:230373	KOG2434	RNA polymerase I transcription factor [Transcription].
	Contig1518_36872_38945_-	gnl|CDD|228360	CDD:228360	KOG0411	Uncharacterized membrane protein [Function unknown].
	Contig1518_36872_39197_-	gnl|CDD|230368	CDD:230368	KOG2429	Glycosyl hydrolase, family 47 [Carbohydrate transport and metabolism].
	Contig1518_36872_45087_-	gnl|CDD|231392	CDD:231392	KOG3454	U1 snRNP-specific protein C [RNA processing and modification].
	Contig1518_37768_44533_-	gnl|CDD|230368	CDD:230368	KOG2429	Glycosyl hydrolase, family 47 [Carbohydrate transport and metabolism].
*	Contig15198_20119_23319_-	gnl|CDD|231623	CDD:231623	KOG3691	Exocyst complex subunit Sec8 [Intracellular trafficking, secretion, and vesicular transport].
*	Contig152_407213_416775_-	gnl|CDD|232770	CDD:232770	KOG4845	NADH dehydrogenase, subunit 4 [Energy production and conversion].
*	Contig152_409963_416775_-	gnl|CDD|228632	CDD:228632	KOG0685	Flavin-containing amine oxidase [Coenzyme transport and metabolism].
	Contig1546_168960_171803_+	gnl|CDD|232341	CDD:232341	KOG4412	26S proteasome regulatory complex, subunit PSMD10 [Posttranslational modification, protein turnover, chaperones].
	Contig1546_168973_171803_+	gnl|CDD|232341	CDD:232341	KOG4412	26S proteasome regulatory complex, subunit PSMD10 [Posttranslational modification, protein turnover, chaperones].
	Contig1546_169053_171485_+	gnl|CDD|232341	CDD:232341	KOG4412	26S proteasome regulatory complex, subunit PSMD10 [Posttranslational modification, protein turnover, chaperones].
	Contig1546_171493_172188_+	gnl|CDD|230195	CDD:230195	KOG2256	Predicted protein involved in nuclear export of pre-ribosomes [Translation, ribosomal structure and biogenesis].
	Contig1546_157463_159541_-	gnl|CDD|232341	CDD:232341	KOG4412	26S proteasome regulatory complex, subunit PSMD10 [Posttranslational modification, protein turnover, chaperones].
	Contig155_168216_177435_-	gnl|CDD|229976	CDD:229976	KOG2037	Guanylate-binding protein [General function prediction only].
	Contig155642_90_1106_+	gnl|CDD|229886	CDD:229886	KOG1947	Leucine rich repeat proteins, some proteins contain F-box [General function prediction only].
	Contig155642_93_1026_+	gnl|CDD|229886	CDD:229886	KOG1947	Leucine rich repeat proteins, some proteins contain F-box [General function prediction only].
	Contig156357_3975_5834_+	gnl|CDD|232180	CDD:232180	KOG4251	Calcium binding protein [General function prediction only].
*	Contig156526_3350_4369_+	gnl|CDD|228997	CDD:228997	KOG1051	Chaperone HSP104 and related ATP-dependent Clp proteases [Posttranslational modification, protein turnover, chaperones].
*	Contig156526_3350_4510_+	gnl|CDD|228997	CDD:228997	KOG1051	Chaperone HSP104 and related ATP-dependent Clp proteases [Posttranslational modification, protein turnover, chaperones].
*	Contig156526_3392_4510_+	gnl|CDD|228997	CDD:228997	KOG1051	Chaperone HSP104 and related ATP-dependent Clp proteases [Posttranslational modification, protein turnover, chaperones].
*	Contig156526_3702_4510_+	gnl|CDD|229246	CDD:229246	KOG1304	Amino acid transporters [Amino acid transport and metabolism].
*	Contig157023_3017_7433_-	gnl|CDD|230753	CDD:230753	KOG2814	Transcription coactivator complex, P50 component (LigT RNA ligase/phosphodiesterase family) [Transcription].
*	Contig1571_124832_126076_+	gnl|CDD|230387	CDD:230387	KOG2448	Dihydroxy-acid dehydratase [Amino acid transport and metabolism].
*	Contig159191_1982_2637_-	gnl|CDD|229891	CDD:229891	KOG1952	Transcription factor NF-X1, contains NFX-type Zn2+-binding and R3H domains [Transcription].
	Contig16_112728_115312_+	gnl|CDD|230074	CDD:230074	KOG2135	Proteins containing the RNA recognition motif [General function prediction only].
	Contig16_112728_115546_+	gnl|CDD|230074	CDD:230074	KOG2135	Proteins containing the RNA recognition motif [General function prediction only].
	Contig16_208273_209602_+	gnl|CDD|231548	CDD:231548	KOG3614	Ca2+/Mg2+-permeable cation channels (LTRPC family) [Inorganic ion transport and metabolism, Signal transduction mechanisms].
	Contig16_208325_209492_+	gnl|CDD|231548	CDD:231548	KOG3614	Ca2+/Mg2+-permeable cation channels (LTRPC family) [Inorganic ion transport and metabolism, Signal transduction mechanisms].
	Contig1610_85853_86492_+	gnl|CDD|228012	CDD:228012	KOG0061	Transporter, ABC superfamily (Breast cancer resistance protein) [Secondary metabolites biosynthesis, transport and catabolism].
	Contig1610_87707_89417_+	gnl|CDD|229096	CDD:229096	KOG1153	Subtilisin-related protease/Vacuolar protease B [Posttranslational modification, protein turnover, chaperones].
	Contig1610_95983_105232_+	gnl|CDD|229096	CDD:229096	KOG1153	Subtilisin-related protease/Vacuolar protease B [Posttranslational modification, protein turnover, chaperones].
	Contig1628_221611_230124_+	gnl|CDD|228976	CDD:228976	KOG1030	Predicted Ca2+-dependent phospholipid-binding protein [General function prediction only].
	Contig1628_222107_230124_+	gnl|CDD|228976	CDD:228976	KOG1030	Predicted Ca2+-dependent phospholipid-binding protein [General function prediction only].
	Contig1628_223626_230124_+	gnl|CDD|228976	CDD:228976	KOG1030	Predicted Ca2+-dependent phospholipid-binding protein [General function prediction only].
	Contig1628_224987_230124_+	gnl|CDD|228976	CDD:228976	KOG1030	Predicted Ca2+-dependent phospholipid-binding protein [General function prediction only].
	Contig1631_55536_56928_+	gnl|CDD|228148	CDD:228148	KOG0199	ACK and related non-receptor tyrosine kinases [Signal transduction mechanisms].
	Contig166718_1580_3033_-	gnl|CDD|228657	CDD:228657	KOG0710	Molecular chaperone (small heat-shock protein Hsp26/Hsp42) [Posttranslational modification, protein turnover, chaperones].
	Contig166718_1580_3382_-	gnl|CDD|228657	CDD:228657	KOG0710	Molecular chaperone (small heat-shock protein Hsp26/Hsp42) [Posttranslational modification, protein turnover, chaperones].
	Contig166718_1580_3397_-	gnl|CDD|228657	CDD:228657	KOG0710	Molecular chaperone (small heat-shock protein Hsp26/Hsp42) [Posttranslational modification, protein turnover, chaperones].
	Contig168347_1_891_-	gnl|CDD|232585	CDD:232585	KOG4658	Apoptotic ATPase [Signal transduction mechanisms].
	Contig170_305374_311365_-	gnl|CDD|229245	CDD:229245	KOG1303	Amino acid transporters [Amino acid transport and metabolism].
*	Contig17358_52017_56674_-	gnl|CDD|229557	CDD:229557	KOG1616	Protein involved in Snf1 protein kinase complex assembly [Carbohydrate transport and metabolism].
*	Contig17358_52017_57265_-	gnl|CDD|229557	CDD:229557	KOG1616	Protein involved in Snf1 protein kinase complex assembly [Carbohydrate transport and metabolism].
*	Contig17358_52017_57424_-	gnl|CDD|229557	CDD:229557	KOG1616	Protein involved in Snf1 protein kinase complex assembly [Carbohydrate transport and metabolism].
*	Contig17358_52082_55710_-	gnl|CDD|229557	CDD:229557	KOG1616	Protein involved in Snf1 protein kinase complex assembly [Carbohydrate transport and metabolism].
*	Contig17358_54398_57350_-	gnl|CDD|229557	CDD:229557	KOG1616	Protein involved in Snf1 protein kinase complex assembly [Carbohydrate transport and metabolism].
*	Contig17358_56658_56868_-	gnl|CDD|228466	CDD:228466	KOG0518	Actin-binding cytoskeleton protein, filamin [Cytoskeleton].
	Contig174_119296_125120_-	gnl|CDD|230821	CDD:230821	KOG2882	p-Nitrophenyl phosphatase [Inorganic ion transport and metabolism].
	Contig174_119872_125120_-	gnl|CDD|230821	CDD:230821	KOG2882	p-Nitrophenyl phosphatase [Inorganic ion transport and metabolism].
	Contig174_120636_125120_-	gnl|CDD|230821	CDD:230821	KOG2882	p-Nitrophenyl phosphatase [Inorganic ion transport and metabolism].
	Contig174_120769_125120_-	gnl|CDD|230821	CDD:230821	KOG2882	p-Nitrophenyl phosphatase [Inorganic ion transport and metabolism].
	Contig17434_69127_81799_+	gnl|CDD|230530	CDD:230530	KOG2591	c-Mpl binding protein, contains La domain [Signal transduction mechanisms].
	Contig17434_69196_81799_+	gnl|CDD|230530	CDD:230530	KOG2591	c-Mpl binding protein, contains La domain [Signal transduction mechanisms].
	Contig17434_69283_81799_+	gnl|CDD|230530	CDD:230530	KOG2591	c-Mpl binding protein, contains La domain [Signal transduction mechanisms].
	Contig17434_69686_72139_+	gnl|CDD|230530	CDD:230530	KOG2591	c-Mpl binding protein, contains La domain [Signal transduction mechanisms].
	Contig17434_80278_81368_+	gnl|CDD|230185	CDD:230185	KOG2246	Galactosyltransferases [Carbohydrate transport and metabolism].
	Contig175_123289_124554_-	gnl|CDD|228114	CDD:228114	KOG0164	Myosin class I heavy chain [Cytoskeleton].
	Contig175_123289_125227_-	gnl|CDD|231659	CDD:231659	KOG3727	Mitogen inducible gene product (contains ERM and PH domains) [Cell cycle control, cell division, chromosome partitioning].
	Contig175_123289_126801_-	gnl|CDD|228379	CDD:228379	KOG0430	Xanthine dehydrogenase [Nucleotide transport and metabolism].
	Contig175_123289_126804_-	gnl|CDD|228439	CDD:228439	KOG0490	Transcription factor, contains HOX domain [General function prediction only].
	Contig175_123289_126822_-	gnl|CDD|229394	CDD:229394	KOG1453	Chimaerin and related Rho GTPase activating proteins [Signal transduction mechanisms].
	Contig1775_8862_15971_+	gnl|CDD|228847	CDD:228847	KOG0901	60S ribosomal protein L14/L17/L23 [Translation, ribosomal structure and biogenesis].
	Contig1775_8894_11596_+	gnl|CDD|228924	CDD:228924	KOG0978	E3 ubiquitin ligase involved in syntaxin degradation [Posttranslational modification, protein turnover, chaperones].
	Contig1775_8894_15971_+	gnl|CDD|228847	CDD:228847	KOG0901	60S ribosomal protein L14/L17/L23 [Translation, ribosomal structure and biogenesis].
	Contig1775_92108_97136_-	gnl|CDD|228971	CDD:228971	KOG1025	Epidermal growth factor receptor EGFR and related tyrosine kinases [Signal transduction mechanisms].
	Contig1775_94764_95219_-	gnl|CDD|231612	CDD:231612	KOG3680	Uncharacterized conserved protein [Function unknown].
	Contig1776_168539_172930_+	gnl|CDD|231001	CDD:231001	KOG3063	Membrane coat complex Retromer, subunit VPS26 [Intracellular trafficking, secretion, and vesicular transport].
	Contig178_246960_248504_-	gnl|CDD|231759	CDD:231759	KOG3827	Inward rectifier K+ channel [Inorganic ion transport and metabolism].
	Contig178_246960_248553_-	gnl|CDD|231759	CDD:231759	KOG3827	Inward rectifier K+ channel [Inorganic ion transport and metabolism].
	Contig178_246977_248043_-	gnl|CDD|231760	CDD:231760	KOG3828	Uncharacterized conserved protein [Function unknown].
	Contig179_193720_198079_-	gnl|CDD|231785	CDD:231785	KOG3853	Inositol monophosphatase [Signal transduction mechanisms].
	Contig179_193720_198284_-	gnl|CDD|231785	CDD:231785	KOG3853	Inositol monophosphatase [Signal transduction mechanisms].
	Contig179_194034_198141_-	gnl|CDD|231785	CDD:231785	KOG3853	Inositol monophosphatase [Signal transduction mechanisms].
	Contig1790_67791_77526_-	gnl|CDD|229929	CDD:229929	KOG1990	Poly(A)-specific exoribonuclease PARN [Replication, recombination and repair].
	Contig1790_67791_77529_-	gnl|CDD|229929	CDD:229929	KOG1990	Poly(A)-specific exoribonuclease PARN [Replication, recombination and repair].
	Contig1790_67791_77534_-	gnl|CDD|229929	CDD:229929	KOG1990	Poly(A)-specific exoribonuclease PARN [Replication, recombination and repair].
	Contig1790_67791_77539_-	gnl|CDD|229929	CDD:229929	KOG1990	Poly(A)-specific exoribonuclease PARN [Replication, recombination and repair].
	Contig1790_67835_77526_-	gnl|CDD|229929	CDD:229929	KOG1990	Poly(A)-specific exoribonuclease PARN [Replication, recombination and repair].
*	Contig18_206698_210318_-	gnl|CDD|228303	CDD:228303	KOG0354	DEAD-box like helicase [General function prediction only].
	Contig18019_421_1515_-	gnl|CDD|232249	CDD:232249	KOG4320	Uncharacterized conserved protein [Function unknown].
	Contig18105_12097_17195_-	gnl|CDD|228421	CDD:228421	KOG0472	Leucine-rich repeat protein [Function unknown].
	Contig18105_12097_17328_-	gnl|CDD|228421	CDD:228421	KOG0472	Leucine-rich repeat protein [Function unknown].
	Contig18105_12097_17340_-	gnl|CDD|228421	CDD:228421	KOG0472	Leucine-rich repeat protein [Function unknown].
*	Contig183479_13117_13564_-	gnl|CDD|229105	CDD:229105	KOG1162	Predicted small molecule transporter [Intracellular trafficking, secretion, and vesicular transport].
	Contig184221_1_500_-	gnl|CDD|232539	CDD:232539	KOG4611	Uncharacterized conserved protein [Function unknown].
*	Contig184542_3365_5619_+	gnl|CDD|230337	CDD:230337	KOG2398	Predicted proline-serine-threonine phosphatase-interacting protein (PSTPIP) [Cell cycle control, cell division, chromosome partitioning].
	Contig185_253657_258110_+	gnl|CDD|232368	CDD:232368	KOG4439	RNA polymerase II transcription termination factor TTF2/lodestar, DEAD-box superfamily [Transcription, Replication, recombination and repair].
	Contig1865_46038_50137_-	gnl|CDD|232585	CDD:232585	KOG4658	Apoptotic ATPase [Signal transduction mechanisms].
	Contig1865_46396_50014_-	gnl|CDD|232585	CDD:232585	KOG4658	Apoptotic ATPase [Signal transduction mechanisms].
	Contig187775_3537_3838_+	gnl|CDD|229822	CDD:229822	KOG1883	Cofactor required for Sp1 transcriptional activation, subunit 3 [Transcription].
	Contig1887_49322_51324_+	gnl|CDD|228445	CDD:228445	KOG0496	Beta-galactosidase [Carbohydrate transport and metabolism].
	Contig1887_49322_51344_+	gnl|CDD|228445	CDD:228445	KOG0496	Beta-galactosidase [Carbohydrate transport and metabolism].
	Contig1887_49565_51344_+	gnl|CDD|228445	CDD:228445	KOG0496	Beta-galactosidase [Carbohydrate transport and metabolism].
*	Contig189_412763_415780_-	gnl|CDD|230586	CDD:230586	KOG2647	Predicted Dolichyl-phosphate-mannose-protein mannosyltransferase [General function prediction only].
*	Contig189_412763_417158_-	gnl|CDD|230586	CDD:230586	KOG2647	Predicted Dolichyl-phosphate-mannose-protein mannosyltransferase [General function prediction only].
*	Contig189_412763_417283_-	gnl|CDD|232770	CDD:232770	KOG4845	NADH dehydrogenase, subunit 4 [Energy production and conversion].
*	Contig19_53141_57163_+	gnl|CDD|230486	CDD:230486	KOG2547	Ceramide glucosyltransferase [Lipid transport and metabolism, Cell wall/membrane/envelope biogenesis].
*	Contig19_55392_57279_+	gnl|CDD|228695	CDD:228695	KOG0748	Predicted membrane proteins, contain hemolysin III domain [General function prediction only, Signal transduction mechanisms].
	Contig1902_38307_39051_-	gnl|CDD|229198	CDD:229198	KOG1256	Long-chain acyl-CoA synthetases (AMP-forming) [Lipid transport and metabolism].
*	Contig19033_12140_12602_+	gnl|CDD|228187	CDD:228187	KOG0238	3-Methylcrotonyl-CoA carboxylase, biotin-containing subunit/Propionyl-CoA carboxylase, alpha chain/Acetyl-CoA carboxylase, biotin carboxylase subunit [Lipid transport and metabolism, Amino acid transport and metabolism].
	Contig1907_100604_103635_+	gnl|CDD|228566	CDD:228566	KOG0618	Serine/threonine phosphatase 2C containing leucine-rich repeats, similar to SCN circadian oscillatory protein (SCOP) [Signal transduction mechanisms].
	Contig1907_100694_103462_+	gnl|CDD|228566	CDD:228566	KOG0618	Serine/threonine phosphatase 2C containing leucine-rich repeats, similar to SCN circadian oscillatory protein (SCOP) [Signal transduction mechanisms].
	Contig1922_102602_105107_+	gnl|CDD|230063	CDD:230063	KOG2124	Glycosylphosphatidylinositol anchor synthesis protein [Signal transduction mechanisms].
	Contig1922_72933_105108_+	gnl|CDD|230063	CDD:230063	KOG2124	Glycosylphosphatidylinositol anchor synthesis protein [Signal transduction mechanisms].
	Contig1922_72933_74983_+	gnl|CDD|231592	CDD:231592	KOG3660	Sodium-neurotransmitter symporter [Signal transduction mechanisms].
*	Contig19253_31158_32514_-	gnl|CDD|232645	CDD:232645	KOG4719	Nuclear pore complex protein [Nuclear structure, Intracellular trafficking, secretion, and vesicular transport].
*	Contig1951_176256_178311_-	gnl|CDD|229179	CDD:229179	KOG1237	H+/oligopeptide symporter [Amino acid transport and metabolism].
	Contig1956_120408_120654_+	gnl|CDD|229376	CDD:229376	KOG1435	Sterol reductase/lamin B receptor [Lipid transport and metabolism, Signal transduction mechanisms].
	Contig1959_116394_119234_+	gnl|CDD|228203	CDD:228203	KOG0254	Predicted transporter (major facilitator superfamily) [General function prediction only].
	Contig1969_70719_72473_-	gnl|CDD|229730	CDD:229730	KOG1791	Uncharacterized conserved protein [Function unknown].
	Contig1969_72859_90165_-	gnl|CDD|232312	CDD:232312	KOG4383	Uncharacterized conserved protein [Function unknown].
	Contig1969_79089_90471_-	gnl|CDD|231456	CDD:231456	KOG3519	Invasion-inducing protein TIAM1/CDC24 and related RhoGEF GTPases [Signal transduction mechanisms].
	Contig1976_9884_12871_+	gnl|CDD|230580	CDD:230580	KOG2641	Predicted seven transmembrane receptor - rhodopsin family [Signal transduction mechanisms].
	Contig1999_170359_173712_+	gnl|CDD|232554	CDD:232554	KOG4626	O-linked N-acetylglucosamine transferase OGT [Carbohydrate transport and metabolism, Posttranslational modification, protein turnover, chaperones, Signal transduction mechanisms].
	Contig1999_170456_173712_+	gnl|CDD|230015	CDD:230015	KOG2076	RNA polymerase III transcription factor TFIIIC [Transcription].
	Contig1999_170462_173477_+	gnl|CDD|232554	CDD:232554	KOG4626	O-linked N-acetylglucosamine transferase OGT [Carbohydrate transport and metabolism, Posttranslational modification, protein turnover, chaperones, Signal transduction mechanisms].
	Contig2_665699_673603_+	gnl|CDD|230341	CDD:230341	KOG2402	Paf1/RNA polymerase II complex, RTF1 component (involved in regulation of TATA box-binding protein) [Transcription].
	Contig2_665709_673603_+	gnl|CDD|229182	CDD:229182	KOG1240	Protein kinase containing WD40 repeats [Signal transduction mechanisms].
	Contig2_665727_673603_+	gnl|CDD|230341	CDD:230341	KOG2402	Paf1/RNA polymerase II complex, RTF1 component (involved in regulation of TATA box-binding protein) [Transcription].
	Contig2_665742_673603_+	gnl|CDD|230341	CDD:230341	KOG2402	Paf1/RNA polymerase II complex, RTF1 component (involved in regulation of TATA box-binding protein) [Transcription].
	Contig2_665791_673603_+	gnl|CDD|230341	CDD:230341	KOG2402	Paf1/RNA polymerase II complex, RTF1 component (involved in regulation of TATA box-binding protein) [Transcription].
	Contig2_665881_673603_+	gnl|CDD|229182	CDD:229182	KOG1240	Protein kinase containing WD40 repeats [Signal transduction mechanisms].
	Contig2_665886_673603_+	gnl|CDD|230341	CDD:230341	KOG2402	Paf1/RNA polymerase II complex, RTF1 component (involved in regulation of TATA box-binding protein) [Transcription].
	Contig2_667832_673603_+	gnl|CDD|229182	CDD:229182	KOG1240	Protein kinase containing WD40 repeats [Signal transduction mechanisms].
*	Contig20_200532_201439_-	gnl|CDD|231047	CDD:231047	KOG3109	Haloacid dehalogenase-like hydrolase [General function prediction only].
	Contig2007_79286_80615_-	gnl|CDD|229749	CDD:229749	KOG1810	Cell cycle-associated protein [Cell cycle control, cell division, chromosome partitioning].
	Contig2027_120182_122023_+	gnl|CDD|228566	CDD:228566	KOG0618	Serine/threonine phosphatase 2C containing leucine-rich repeats, similar to SCN circadian oscillatory protein (SCOP) [Signal transduction mechanisms].
	Contig2027_120598_121876_+	gnl|CDD|228566	CDD:228566	KOG0618	Serine/threonine phosphatase 2C containing leucine-rich repeats, similar to SCN circadian oscillatory protein (SCOP) [Signal transduction mechanisms].
	Contig2027_41212_42829_-	gnl|CDD|229654	CDD:229654	KOG1714	60s ribosomal protein L18 [Translation, ribosomal structure and biogenesis].
	Contig2027_41212_42965_-	gnl|CDD|229654	CDD:229654	KOG1714	60s ribosomal protein L18 [Translation, ribosomal structure and biogenesis].
	Contig2027_41279_42819_-	gnl|CDD|229654	CDD:229654	KOG1714	60s ribosomal protein L18 [Translation, ribosomal structure and biogenesis].
*	Contig20400_8771_13088_+	gnl|CDD|229055	CDD:229055	KOG1111	N-acetylglucosaminyltransferase complex, subunit PIG-A/SPT14, required for phosphatidylinositol biosynthesis/Sulfolipid synthase [Cell wall/membrane/envelope biogenesis, Posttranslational modification, protein turnover, chaperones, Lipid transport and metabolism].
	Contig2042_90352_93216_-	gnl|CDD|228730	CDD:228730	KOG0783	Uncharacterized conserved protein, contains ankyrin and BTB/POZ domains [Function unknown].
	Contig2042_90352_93509_-	gnl|CDD|228730	CDD:228730	KOG0783	Uncharacterized conserved protein, contains ankyrin and BTB/POZ domains [Function unknown].
	Contig2042_90377_93198_-	gnl|CDD|228730	CDD:228730	KOG0783	Uncharacterized conserved protein, contains ankyrin and BTB/POZ domains [Function unknown].
*	Contig2044_88883_90282_-	gnl|CDD|232347	CDD:232347	KOG4418	Predicted membrane protein [Function unknown].
*	Contig2053_101134_101845_-	gnl|CDD|229244	CDD:229244	KOG1302	Vacuolar sorting protein VPS33/slp1 (Sec1 family) [Intracellular trafficking, secretion, and vesicular transport].
*	Contig2078_210697_213199_+	gnl|CDD|232235	CDD:232235	KOG4306	Glycosylphosphatidylinositol-specific phospholipase C [Signal transduction mechanisms].
*	Contig2078_227678_228527_-	gnl|CDD|229149	CDD:229149	KOG1207	Diacetyl reductase/L-xylulose reductase [Secondary metabolites biosynthesis, transport and catabolism].
	Contig2078_283920_288345_-	gnl|CDD|232300	CDD:232300	KOG4371	Membrane-associated protein tyrosine phosphatase PTP-BAS and related proteins, contain FERM domain [Signal transduction mechanisms].
	Contig2078_283920_288523_-	gnl|CDD|232300	CDD:232300	KOG4371	Membrane-associated protein tyrosine phosphatase PTP-BAS and related proteins, contain FERM domain [Signal transduction mechanisms].
	Contig2078_283920_288736_-	gnl|CDD|232300	CDD:232300	KOG4371	Membrane-associated protein tyrosine phosphatase PTP-BAS and related proteins, contain FERM domain [Signal transduction mechanisms].
	Contig2078_283920_289058_-	gnl|CDD|232300	CDD:232300	KOG4371	Membrane-associated protein tyrosine phosphatase PTP-BAS and related proteins, contain FERM domain [Signal transduction mechanisms].
	Contig2078_283920_289094_-	gnl|CDD|232300	CDD:232300	KOG4371	Membrane-associated protein tyrosine phosphatase PTP-BAS and related proteins, contain FERM domain [Signal transduction mechanisms].
	Contig2078_283920_289141_-	gnl|CDD|232300	CDD:232300	KOG4371	Membrane-associated protein tyrosine phosphatase PTP-BAS and related proteins, contain FERM domain [Signal transduction mechanisms].
	Contig2078_283965_288345_-	gnl|CDD|232300	CDD:232300	KOG4371	Membrane-associated protein tyrosine phosphatase PTP-BAS and related proteins, contain FERM domain [Signal transduction mechanisms].
	Contig20805_40393_46404_-	gnl|CDD|228500	CDD:228500	KOG0552	FKBP-type peptidyl-prolyl cis-trans isomerase [Posttranslational modification, protein turnover, chaperones].
*	Contig2188_15402_19658_-	gnl|CDD|230061	CDD:230061	KOG2122	Beta-catenin-binding protein APC, contains ARM repeats [Signal transduction mechanisms, Cytoskeleton].
*	Contig2193_68782_69769_-	gnl|CDD|228566	CDD:228566	KOG0618	Serine/threonine phosphatase 2C containing leucine-rich repeats, similar to SCN circadian oscillatory protein (SCOP) [Signal transduction mechanisms].
	Contig2200_94131_95658_-	gnl|CDD|230580	CDD:230580	KOG2641	Predicted seven transmembrane receptor - rhodopsin family [Signal transduction mechanisms].
	Contig2217_271643_279888_+	gnl|CDD|231627	CDD:231627	KOG3695	Uncharacterized conserved protein [Function unknown].
	Contig2217_271645_283088_+	gnl|CDD|231559	CDD:231559	KOG3625	Alpha amylase [Carbohydrate transport and metabolism].
	Contig2217_271647_279888_+	gnl|CDD|231627	CDD:231627	KOG3695	Uncharacterized conserved protein [Function unknown].
	Contig2217_271647_283088_+	gnl|CDD|231841	CDD:231841	KOG3910	Helix loop helix transcription factor [Transcription].
	Contig2217_278047_279888_+	gnl|CDD|231627	CDD:231627	KOG3695	Uncharacterized conserved protein [Function unknown].
	Contig2217_281491_283073_+	gnl|CDD|231484	CDD:231484	KOG3548	DNA damage checkpoint protein RHP9/CRB2/53BP1 [Replication, recombination and repair].
	Contig2221_70013_73005_-	gnl|CDD|229209	CDD:229209	KOG1267	Mitochondrial transcription termination factor, mTERF [Transcription, General function prediction only].
	Contig2221_70013_73062_-	gnl|CDD|229209	CDD:229209	KOG1267	Mitochondrial transcription termination factor, mTERF [Transcription, General function prediction only].
	Contig2221_70013_73081_-	gnl|CDD|229209	CDD:229209	KOG1267	Mitochondrial transcription termination factor, mTERF [Transcription, General function prediction only].
	Contig2221_70013_73083_-	gnl|CDD|229209	CDD:229209	KOG1267	Mitochondrial transcription termination factor, mTERF [Transcription, General function prediction only].
	Contig2221_70013_73085_-	gnl|CDD|229209	CDD:229209	KOG1267	Mitochondrial transcription termination factor, mTERF [Transcription, General function prediction only].
	Contig2221_70013_73087_-	gnl|CDD|229209	CDD:229209	KOG1267	Mitochondrial transcription termination factor, mTERF [Transcription, General function prediction only].
*	Contig2233_145440_146160_+	gnl|CDD|228333	CDD:228333	KOG0384	Chromodomain-helicase DNA-binding protein [Transcription].
	Contig2250_171423_173585_+	gnl|CDD|231548	CDD:231548	KOG3614	Ca2+/Mg2+-permeable cation channels (LTRPC family) [Inorganic ion transport and metabolism, Signal transduction mechanisms].
	Contig2250_171989_173540_+	gnl|CDD|228692	CDD:228692	KOG0745	Putative ATP-dependent Clp-type protease (AAA+ ATPase superfamily) [Posttranslational modification, protein turnover, chaperones].
	Contig2259_10280_14425_-	gnl|CDD|230510	CDD:230510	KOG2571	Chitin synthase/hyaluronan synthase (glycosyltransferases) [Cell wall/membrane/envelope biogenesis].
	Contig2259_13302_14380_-	gnl|CDD|230510	CDD:230510	KOG2571	Chitin synthase/hyaluronan synthase (glycosyltransferases) [Cell wall/membrane/envelope biogenesis].
	Contig2265_24343_26662_-	gnl|CDD|227988	CDD:227988	KOG0037	Ca2+-binding protein, EF-Hand protein superfamily [Signal transduction mechanisms].
	Contig2272_129660_133376_-	gnl|CDD|229644	CDD:229644	KOG1703	Adaptor protein Enigma and related PDZ-LIM proteins [Signal transduction mechanisms, Cytoskeleton].
	Contig2272_131042_133298_-	gnl|CDD|229644	CDD:229644	KOG1703	Adaptor protein Enigma and related PDZ-LIM proteins [Signal transduction mechanisms, Cytoskeleton].
*	Contig2273_59821_79684_+	gnl|CDD|231787	CDD:231787	KOG3855	Monooxygenase involved in coenzyme Q (ubiquinone) biosynthesis [Coenzyme transport and metabolism, Energy production and conversion].
*	Contig2273_59963_61334_+	gnl|CDD|231787	CDD:231787	KOG3855	Monooxygenase involved in coenzyme Q (ubiquinone) biosynthesis [Coenzyme transport and metabolism, Energy production and conversion].
*	Contig2273_77943_79294_+	gnl|CDD|231787	CDD:231787	KOG3855	Monooxygenase involved in coenzyme Q (ubiquinone) biosynthesis [Coenzyme transport and metabolism, Energy production and conversion].
*	Contig2289_50122_59181_-	gnl|CDD|229121	CDD:229121	KOG1178	Non-ribosomal peptide synthetase/alpha-aminoadipate reductase and related enzymes [Secondary metabolites biosynthesis, transport and catabolism].
*	Contig2289_50258_58787_-	gnl|CDD|229121	CDD:229121	KOG1178	Non-ribosomal peptide synthetase/alpha-aminoadipate reductase and related enzymes [Secondary metabolites biosynthesis, transport and catabolism].
	Contig2289_147063_155806_-	gnl|CDD|230515	CDD:230515	KOG2576	Glucosyltransferase - Alg8p [Transcription].
	Contig2289_149055_155806_-	gnl|CDD|230515	CDD:230515	KOG2576	Glucosyltransferase - Alg8p [Transcription].
	Contig2289_149055_156116_-	gnl|CDD|230515	CDD:230515	KOG2576	Glucosyltransferase - Alg8p [Transcription].
*	Contig23_456722_459329_+	gnl|CDD|229569	CDD:229569	KOG1628	40S ribosomal protein S3A [Translation, ribosomal structure and biogenesis].
*	Contig23_457142_459329_+	gnl|CDD|229569	CDD:229569	KOG1628	40S ribosomal protein S3A [Translation, ribosomal structure and biogenesis].
	Contig230_251587_259568_-	gnl|CDD|232374	CDD:232374	KOG4445	Uncharacterized conserved protein, contains RWD domain [Function unknown].
	Contig230_251587_259573_-	gnl|CDD|232374	CDD:232374	KOG4445	Uncharacterized conserved protein, contains RWD domain [Function unknown].
	Contig230_251587_259574_-	gnl|CDD|232374	CDD:232374	KOG4445	Uncharacterized conserved protein, contains RWD domain [Function unknown].
	Contig230_251587_259576_-	gnl|CDD|232374	CDD:232374	KOG4445	Uncharacterized conserved protein, contains RWD domain [Function unknown].
	Contig230_251799_259314_-	gnl|CDD|232374	CDD:232374	KOG4445	Uncharacterized conserved protein, contains RWD domain [Function unknown].
	Contig230_253711_259568_-	gnl|CDD|232374	CDD:232374	KOG4445	Uncharacterized conserved protein, contains RWD domain [Function unknown].
*	Contig2304_106669_110516_+	gnl|CDD|227978	CDD:227978	KOG0027	Calmodulin and related proteins (EF-Hand superfamily) [Signal transduction mechanisms].
*	Contig2304_106771_110516_+	gnl|CDD|227978	CDD:227978	KOG0027	Calmodulin and related proteins (EF-Hand superfamily) [Signal transduction mechanisms].
*	Contig2304_106794_110438_+	gnl|CDD|227978	CDD:227978	KOG0027	Calmodulin and related proteins (EF-Hand superfamily) [Signal transduction mechanisms].
	Contig2333_102800_105956_-	gnl|CDD|229904	CDD:229904	KOG1965	Sodium/hydrogen exchanger protein [Inorganic ion transport and metabolism].
	Contig2333_102874_105956_-	gnl|CDD|229904	CDD:229904	KOG1965	Sodium/hydrogen exchanger protein [Inorganic ion transport and metabolism].
	Contig23344_69923_71767_-	gnl|CDD|229069	CDD:229069	KOG1126	DNA-binding cell division cycle control protein [Cell cycle control, cell division, chromosome partitioning].
	Contig2368_103605_104988_-	gnl|CDD|228736	CDD:228736	KOG0789	Protein tyrosine phosphatase [Signal transduction mechanisms].
	Contig2368_103606_104988_-	gnl|CDD|229105	CDD:229105	KOG1162	Predicted small molecule transporter [Intracellular trafficking, secretion, and vesicular transport].
	Contig2374_247668_252912_+	gnl|CDD|230213	CDD:230213	KOG2274	Predicted importin 9 [Intracellular trafficking, secretion, and vesicular transport, Nuclear structure].
	Contig2374_247684_252912_+	gnl|CDD|230213	CDD:230213	KOG2274	Predicted importin 9 [Intracellular trafficking, secretion, and vesicular transport, Nuclear structure].
	Contig2374_406262_407480_+	gnl|CDD|228362	CDD:228362	KOG0413	Uncharacterized conserved protein related to condensin complex subunit 1 [Function unknown].
	Contig2374_406471_407566_+	gnl|CDD|228362	CDD:228362	KOG0413	Uncharacterized conserved protein related to condensin complex subunit 1 [Function unknown].
*	Contig2388_62059_63931_-	gnl|CDD|230254	CDD:230254	KOG2315	Predicted translation initiation factor related to eIF-3a [Translation, ribosomal structure and biogenesis].
*	Contig2388_62059_64149_-	gnl|CDD|230254	CDD:230254	KOG2315	Predicted translation initiation factor related to eIF-3a [Translation, ribosomal structure and biogenesis].
*	Contig2411_88937_91870_-	gnl|CDD|228111	CDD:228111	KOG0161	Myosin class II heavy chain [Cytoskeleton].
*	Contig2411_89021_91879_-	gnl|CDD|230829	CDD:230829	KOG2890	Predicted membrane protein [Function unknown].
	Contig24154_64039_65812_+	gnl|CDD|230335	CDD:230335	KOG2396	HAT (Half-A-TPR) repeat-containing protein [General function prediction only].
	Contig2431_59767_69248_+	gnl|CDD|232329	CDD:232329	KOG4400	E3 ubiquitin ligase interacting with arginine methyltransferase [Posttranslational modification, protein turnover, chaperones].
	Contig2431_59767_70560_+	gnl|CDD|232329	CDD:232329	KOG4400	E3 ubiquitin ligase interacting with arginine methyltransferase [Posttranslational modification, protein turnover, chaperones].
	Contig2431_59852_70560_+	gnl|CDD|232329	CDD:232329	KOG4400	E3 ubiquitin ligase interacting with arginine methyltransferase [Posttranslational modification, protein turnover, chaperones].
	Contig2431_66489_70560_+	gnl|CDD|230240	CDD:230240	KOG2301	Voltage-gated Ca2+ channels, alpha1 subunits [Inorganic ion transport and metabolism, Signal transduction mechanisms].
	Contig2431_66693_70367_+	gnl|CDD|228222	CDD:228222	KOG0273	Beta-transducin family (WD-40 repeat) protein [Chromatin structure and dynamics].
	Contig2431_66693_70560_+	gnl|CDD|228222	CDD:228222	KOG0273	Beta-transducin family (WD-40 repeat) protein [Chromatin structure and dynamics].
	Contig2435_119261_125125_-	gnl|CDD|228111	CDD:228111	KOG0161	Myosin class II heavy chain [Cytoskeleton].
	Contig2435_119261_126284_-	gnl|CDD|228111	CDD:228111	KOG0161	Myosin class II heavy chain [Cytoskeleton].
	Contig24479_22_885_+	gnl|CDD|228446	CDD:228446	KOG0497	Oxidosqualene-lanosterol cyclase and related proteins [Lipid transport and metabolism].
	Contig24479_620_909_+	gnl|CDD|228446	CDD:228446	KOG0497	Oxidosqualene-lanosterol cyclase and related proteins [Lipid transport and metabolism].
	Contig24505_23142_27840_-	gnl|CDD|228329	CDD:228329	KOG0380	Sterol O-acyltransferase/Diacylglycerol O-acyltransferase [Lipid transport and metabolism].
	Contig24505_23142_27867_-	gnl|CDD|228329	CDD:228329	KOG0380	Sterol O-acyltransferase/Diacylglycerol O-acyltransferase [Lipid transport and metabolism].
	Contig24505_23513_27822_-	gnl|CDD|228203	CDD:228203	KOG0254	Predicted transporter (major facilitator superfamily) [General function prediction only].
	Contig246_251547_254202_-	gnl|CDD|230470	CDD:230470	KOG2531	Sugar (pentulose and hexulose) kinases [Carbohydrate transport and metabolism].
	Contig246_251547_254258_-	gnl|CDD|228512	CDD:228512	KOG0564	5,10-methylenetetrahydrofolate reductase [Amino acid transport and metabolism].
	Contig246_251547_254260_-	gnl|CDD|228512	CDD:228512	KOG0564	5,10-methylenetetrahydrofolate reductase [Amino acid transport and metabolism].
	Contig249_190114_197382_+	gnl|CDD|231591	CDD:231591	KOG3659	Sodium-neurotransmitter symporter [Signal transduction mechanisms].
	Contig249_190122_197382_+	gnl|CDD|231591	CDD:231591	KOG3659	Sodium-neurotransmitter symporter [Signal transduction mechanisms].
	Contig249_193832_197173_+	gnl|CDD|231202	CDD:231202	KOG3264	Uncharacterized conserved protein [Function unknown].
	Contig249_218298_221610_+	gnl|CDD|228664	CDD:228664	KOG0717	Molecular chaperone (DnaJ superfamily) [Posttranslational modification, protein turnover, chaperones].
	Contig249_218666_221273_+	gnl|CDD|228664	CDD:228664	KOG0717	Molecular chaperone (DnaJ superfamily) [Posttranslational modification, protein turnover, chaperones].
*	Contig2506_115992_120393_+	gnl|CDD|230472	CDD:230472	KOG2533	Permease of the major facilitator superfamily [Carbohydrate transport and metabolism].
	Contig2506_31565_36040_-	gnl|CDD|229304	CDD:229304	KOG1362	Choline transporter-like protein [Lipid transport and metabolism].
	Contig2506_31565_36069_-	gnl|CDD|229304	CDD:229304	KOG1362	Choline transporter-like protein [Lipid transport and metabolism].
	Contig252_67897_77011_+	gnl|CDD|228206	CDD:228206	KOG0257	Kynurenine aminotransferase, glutamine transaminase K [Amino acid transport and metabolism].
	Contig252_73590_77233_+	gnl|CDD|228206	CDD:228206	KOG0257	Kynurenine aminotransferase, glutamine transaminase K [Amino acid transport and metabolism].
	Contig252_75605_77233_+	gnl|CDD|228206	CDD:228206	KOG0257	Kynurenine aminotransferase, glutamine transaminase K [Amino acid transport and metabolism].
*	Contig2534_6747_7766_+	gnl|CDD|229316	CDD:229316	KOG1374	Gamma tubulin [Cytoskeleton].
	Contig2539_60231_67732_-	gnl|CDD|229382	CDD:229382	KOG1441	Glucose-6-phosphate/phosphate and phosphoenolpyruvate/phosphate antiporter [Carbohydrate transport and metabolism, Amino acid transport and metabolism].
*	Contig258_343294_343870_-	gnl|CDD|230072	CDD:230072	KOG2133	Transcriptional corepressor Atrophin-1/DRPLA [General function prediction only].
	Contig260_333170_336235_+	gnl|CDD|228377	CDD:228377	KOG0428	Non-canonical ubiquitin conjugating enzyme 1 [Posttranslational modification, protein turnover, chaperones].
	Contig260_437148_440138_+	gnl|CDD|229426	CDD:229426	KOG1485	Mitochondrial Fe2+ transporter MMT1 and related transporters (cation diffusion facilitator superfamily) [Inorganic ion transport and metabolism].
	Contig260_437218_439466_+	gnl|CDD|228207	CDD:228207	KOG0258	Alanine aminotransferase [Amino acid transport and metabolism].
	Contig260_437365_439466_+	gnl|CDD|228207	CDD:228207	KOG0258	Alanine aminotransferase [Amino acid transport and metabolism].
	Contig2609_88692_90633_-	gnl|CDD|230873	CDD:230873	KOG2934	Uncharacterized conserved protein, contains Josephin domain [General function prediction only].
	Contig261_352624_363869_-	gnl|CDD|230997	CDD:230997	KOG3059	N-acetylglucosaminyltransferase complex, subunit PIG-C/GPI2, required for phosphatidylinositol biosynthesis [Lipid transport and metabolism].
	Contig261_352624_363889_-	gnl|CDD|230997	CDD:230997	KOG3059	N-acetylglucosaminyltransferase complex, subunit PIG-C/GPI2, required for phosphatidylinositol biosynthesis [Lipid transport and metabolism].
	Contig261_354891_368501_-	gnl|CDD|228101	CDD:228101	KOG0151	Predicted splicing regulator, contains RRM, SWAP and RPR domains [General function prediction only].
	Contig261_359661_363889_-	gnl|CDD|230011	CDD:230011	KOG2072	Translation initiation factor 3, subunit a (eIF-3a) [Translation, ribosomal structure and biogenesis].
	Contig261_359661_368626_-	gnl|CDD|228101	CDD:228101	KOG0151	Predicted splicing regulator, contains RRM, SWAP and RPR domains [General function prediction only].
	Contig261_365962_368626_-	gnl|CDD|228101	CDD:228101	KOG0151	Predicted splicing regulator, contains RRM, SWAP and RPR domains [General function prediction only].
	Contig261_365962_368630_-	gnl|CDD|228101	CDD:228101	KOG0151	Predicted splicing regulator, contains RRM, SWAP and RPR domains [General function prediction only].
	Contig26247_4081_4658_-	gnl|CDD|232652	CDD:232652	KOG4726	Ultrahigh sulfur keratin-associated protein [Extracellular structures].
	Contig2626_55057_58813_-	gnl|CDD|228333	CDD:228333	KOG0384	Chromodomain-helicase DNA-binding protein [Transcription].
	Contig2631_294992_304152_+	gnl|CDD|228565	CDD:228565	KOG0617	Ras suppressor protein (contains leucine-rich repeats) [Signal transduction mechanisms].
	Contig2639_102313_104853_-	gnl|CDD|228447	CDD:228447	KOG0498	K+-channel ERG and related proteins, contain PAS/PAC sensor domain [Inorganic ion transport and metabolism, Signal transduction mechanisms].
	Contig268_53452_53941_-	gnl|CDD|231626	CDD:231626	KOG3694	Protein required for meiosis [Cell cycle control, cell division, chromosome partitioning].
	Contig2716_153868_158258_-	gnl|CDD|228111	CDD:228111	KOG0161	Myosin class II heavy chain [Cytoskeleton].
	Contig2716_153868_158867_-	gnl|CDD|228111	CDD:228111	KOG0161	Myosin class II heavy chain [Cytoskeleton].
	Contig2716_153897_158867_-	gnl|CDD|228111	CDD:228111	KOG0161	Myosin class II heavy chain [Cytoskeleton].
	Contig2732_41702_47088_+	gnl|CDD|230260	CDD:230260	KOG2321	WD40 repeat protein [General function prediction only].
	Contig2732_41783_47088_+	gnl|CDD|230260	CDD:230260	KOG2321	WD40 repeat protein [General function prediction only].
	Contig2732_42336_46166_+	gnl|CDD|230260	CDD:230260	KOG2321	WD40 repeat protein [General function prediction only].
	Contig2740_107743_112064_-	gnl|CDD|232601	CDD:232601	KOG4674	Uncharacterized conserved coiled-coil protein [Function unknown].
	Contig2743_10953_13363_-	gnl|CDD|229724	CDD:229724	KOG1785	Tyrosine kinase negative regulator CBL [Defense mechanisms].
	Contig2743_10953_13411_-	gnl|CDD|229246	CDD:229246	KOG1304	Amino acid transporters [Amino acid transport and metabolism].
	Contig2743_10953_13414_-	gnl|CDD|229724	CDD:229724	KOG1785	Tyrosine kinase negative regulator CBL [Defense mechanisms].
	Contig2743_10953_13415_-	gnl|CDD|230433	CDD:230433	KOG2494	C3H1-type Zn-finger protein [Transcription].
	Contig2743_10953_13452_-	gnl|CDD|229246	CDD:229246	KOG1304	Amino acid transporters [Amino acid transport and metabolism].
	Contig2759_175638_176063_-	gnl|CDD|230226	CDD:230226	KOG2287	Galactosyltransferases [Carbohydrate transport and metabolism].
	Contig27751_27774_29067_+	gnl|CDD|232329	CDD:232329	KOG4400	E3 ubiquitin ligase interacting with arginine methyltransferase [Posttranslational modification, protein turnover, chaperones].
	Contig2783_11242_16135_+	gnl|CDD|228976	CDD:228976	KOG1030	Predicted Ca2+-dependent phospholipid-binding protein [General function prediction only].
	Contig2785_50993_51509_-	gnl|CDD|231990	CDD:231990	KOG4059	Uncharacterized conserved protein [Function unknown].
	Contig27892_19246_21017_-	gnl|CDD|229260	CDD:229260	KOG1318	Helix loop helix transcription factor EB [Transcription].
	Contig2809_27153_32620_+	gnl|CDD|230922	CDD:230922	KOG2983	Uncharacterized conserved protein [Function unknown].
	Contig2809_28394_32620_+	gnl|CDD|230922	CDD:230922	KOG2983	Uncharacterized conserved protein [Function unknown].
	Contig281_123756_126276_+	gnl|CDD|228501	CDD:228501	KOG0553	TPR repeat-containing protein [General function prediction only].
	Contig281_124715_126400_+	gnl|CDD|228848	CDD:228848	KOG0902	Phosphatidylinositol 4-kinase [Signal transduction mechanisms].
	Contig2811_50336_50933_-	gnl|CDD|232359	CDD:232359	KOG4430	Topoisomerase I-binding arginine-serine-rich protein [Transcription].
*	Contig282_134745_135384_-	gnl|CDD|229835	CDD:229835	KOG1896	mRNA cleavage and polyadenylation factor II complex, subunit CFT1 (CPSF subunit) [RNA processing and modification].
*	Contig282_134745_137790_-	gnl|CDD|231563	CDD:231563	KOG3629	Guanine-nucleotide releasing factor [Signal transduction mechanisms].
*	Contig282_134745_137800_-	gnl|CDD|231563	CDD:231563	KOG3629	Guanine-nucleotide releasing factor [Signal transduction mechanisms].
*	Contig282_134745_137875_-	gnl|CDD|230268	CDD:230268	KOG2329	Alkaline ceramidase [Lipid transport and metabolism].
	Contig282_165494_172966_-	gnl|CDD|229979	CDD:229979	KOG2040	Glycine dehydrogenase (decarboxylating) [Amino acid transport and metabolism].
	Contig283_127619_130802_-	gnl|CDD|228215	CDD:228215	KOG0266	WD40 repeat-containing protein [General function prediction only].
	Contig2836_153339_155238_-	gnl|CDD|232203	CDD:232203	KOG4274	Positive cofactor 2 (PC2), subunit of a multiprotein coactivator of RNA polymerase II [Transcription].
	Contig2836_153339_155729_-	gnl|CDD|229296	CDD:229296	KOG1354	Serine/threonine protein phosphatase 2A, regulatory subunit [Signal transduction mechanisms].
	Contig2836_153339_155730_-	gnl|CDD|230644	CDD:230644	KOG2705	Predicted membrane protein [Function unknown].
	Contig2836_153339_156451_-	gnl|CDD|230644	CDD:230644	KOG2705	Predicted membrane protein [Function unknown].
	Contig2836_153414_156415_-	gnl|CDD|229077	CDD:229077	KOG1134	Uncharacterized conserved protein [General function prediction only].
*	Contig28487_70546_71176_+	gnl|CDD|232645	CDD:232645	KOG4719	Nuclear pore complex protein [Nuclear structure, Intracellular trafficking, secretion, and vesicular transport].
	Contig28487_88410_90823_+	gnl|CDD|229223	CDD:229223	KOG1281	Na+/dicarboxylate, Na+/tricarboxylate and phosphate transporters [Inorganic ion transport and metabolism].
	Contig2849_7643_9970_+	gnl|CDD|232601	CDD:232601	KOG4674	Uncharacterized conserved coiled-coil protein [Function unknown].
	Contig2849_8140_13161_+	gnl|CDD|229164	CDD:229164	KOG1222	Kinesin associated protein KAP [Intracellular trafficking, secretion, and vesicular transport].
*	Contig2871_296515_298878_-	gnl|CDD|228519	CDD:228519	KOG0571	Asparagine synthase (glutamine-hydrolyzing) [Amino acid transport and metabolism].
	Contig2875_67783_70381_-	gnl|CDD|231813	CDD:231813	KOG3882	Tetraspanin family integral membrane protein [General function prediction only].
	Contig2875_68047_69872_-	gnl|CDD|231813	CDD:231813	KOG3882	Tetraspanin family integral membrane protein [General function prediction only].
	Contig2876_23563_25066_+	gnl|CDD|228987	CDD:228987	KOG1041	Translation initiation factor 2C (eIF-2C) and related proteins [Translation, ribosomal structure and biogenesis].
	Contig291_102252_108471_+	gnl|CDD|228256	CDD:228256	KOG0307	Vesicle coat complex COPII, subunit SEC31 [Intracellular trafficking, secretion, and vesicular transport].
	Contig291_102252_109855_+	gnl|CDD|228256	CDD:228256	KOG0307	Vesicle coat complex COPII, subunit SEC31 [Intracellular trafficking, secretion, and vesicular transport].
	Contig29262_577_1342_-	gnl|CDD|228142	CDD:228142	KOG0193	Serine/threonine protein kinase RAF [Signal transduction mechanisms].
*	Contig29584_28832_30272_-	gnl|CDD|232247	CDD:232247	KOG4318	Bicoid mRNA stability factor [RNA processing and modification].
	Contig3_167673_169275_-	gnl|CDD|228110	CDD:228110	KOG0160	Myosin class V heavy chain [Cytoskeleton].
	Contig3_167673_170446_-	gnl|CDD|228110	CDD:228110	KOG0160	Myosin class V heavy chain [Cytoskeleton].
	Contig3_167673_170584_-	gnl|CDD|230382	CDD:230382	KOG2443	Uncharacterized conserved protein [Function unknown].
	Contig3_167673_170799_-	gnl|CDD|228110	CDD:228110	KOG0160	Myosin class V heavy chain [Cytoskeleton].
	Contig3_167848_170446_-	gnl|CDD|228110	CDD:228110	KOG0160	Myosin class V heavy chain [Cytoskeleton].
*	Contig3_176097_177999_-	gnl|CDD|229574	CDD:229574	KOG1633	F-box protein JEMMA and related proteins with JmjC, PHD, F-box and LRR domains [Chromatin structure and dynamics].
*	Contig3_176481_177999_-	gnl|CDD|231742	CDD:231742	KOG3810	Micronutrient transporters (folate transporter family) [Coenzyme transport and metabolism].
	Contig3018_73830_74352_-	gnl|CDD|230693	CDD:230693	KOG2754	Oligosaccharyltransferase, beta subunit [Posttranslational modification, protein turnover, chaperones].
	Contig3018_84747_86325_-	gnl|CDD|228908	CDD:228908	KOG0962	DNA repair protein RAD50, ABC-type ATPase/SMC superfamily [Replication, recombination and repair].
	Contig302_263589_265891_+	gnl|CDD|228175	CDD:228175	KOG0226	RNA-binding proteins [General function prediction only].
	Contig302_263593_265891_+	gnl|CDD|228175	CDD:228175	KOG0226	RNA-binding proteins [General function prediction only].
	Contig3023_79174_82495_-	gnl|CDD|229716	CDD:229716	KOG1777	Putative Zn-finger protein [General function prediction only].
	Contig3023_79174_82616_-	gnl|CDD|229969	CDD:229969	KOG2030	Predicted RNA-binding protein [General function prediction only].
	Contig3023_79266_79598_-	gnl|CDD|228677	CDD:228677	KOG0730	AAA+-type ATPase [Posttranslational modification, protein turnover, chaperones].
	Contig3023_79853_82495_-	gnl|CDD|229969	CDD:229969	KOG2030	Predicted RNA-binding protein [General function prediction only].
	Contig3025_130970_138408_+	gnl|CDD|229033	CDD:229033	KOG1089	Myotubularin-related phosphatidylinositol 3-phosphate 3-phosphatase MTM6 [General function prediction only].
	Contig3025_131611_138550_+	gnl|CDD|229033	CDD:229033	KOG1089	Myotubularin-related phosphatidylinositol 3-phosphate 3-phosphatase MTM6 [General function prediction only].
	Contig3053_109712_111296_-	gnl|CDD|230029	CDD:230029	KOG2090	Metalloendopeptidase family - mitochondrial intermediate peptidase [Posttranslational modification, protein turnover, chaperones].
	Contig3077_10849_13492_-	gnl|CDD|228006	CDD:228006	KOG0055	Multidrug/pheromone exporter, ABC superfamily [Secondary metabolites biosynthesis, transport and catabolism].
*	Contig3093_73276_76963_-	gnl|CDD|229777	CDD:229777	KOG1838	Alpha/beta hydrolase [General function prediction only].
*	Contig3093_74085_76963_-	gnl|CDD|229777	CDD:229777	KOG1838	Alpha/beta hydrolase [General function prediction only].
	Contig311_110999_111809_+	gnl|CDD|228198	CDD:228198	KOG0249	LAR-interacting protein and related proteins [General function prediction only].
	Contig311_160604_164032_+	gnl|CDD|228012	CDD:228012	KOG0061	Transporter, ABC superfamily (Breast cancer resistance protein) [Secondary metabolites biosynthesis, transport and catabolism].
	Contig311_160677_164032_+	gnl|CDD|228012	CDD:228012	KOG0061	Transporter, ABC superfamily (Breast cancer resistance protein) [Secondary metabolites biosynthesis, transport and catabolism].
	Contig3125_150689_156718_-	gnl|CDD|229703	CDD:229703	KOG1764	5'-AMP-activated protein kinase, gamma subunit [Energy production and conversion].
	Contig3125_150689_156782_-	gnl|CDD|229703	CDD:229703	KOG1764	5'-AMP-activated protein kinase, gamma subunit [Energy production and conversion].
	Contig3144_22722_25012_+	gnl|CDD|228857	CDD:228857	KOG0911	Glutaredoxin-related protein [Posttranslational modification, protein turnover, chaperones].
	Contig3144_22734_25012_+	gnl|CDD|228835	CDD:228835	KOG0889	Histone acetyltransferase SAGA, TRRAP/TRA1 component, PI-3 kinase superfamily [Signal transduction mechanisms, Chromatin structure and dynamics, Replication, recombination and repair, Cell cycle control, cell division, chromosome partitioning].
	Contig3145_10259_14938_-	gnl|CDD|232585	CDD:232585	KOG4658	Apoptotic ATPase [Signal transduction mechanisms].
*	Contig31537_13349_14021_-	gnl|CDD|231515	CDD:231515	KOG3580	Tight junction proteins [Signal transduction mechanisms].
*	Contig317_125861_128912_+	gnl|CDD|230677	CDD:230677	KOG2738	Putative methionine aminopeptidase [Posttranslational modification, protein turnover, chaperones].
*	Contig317_125989_128902_+	gnl|CDD|230677	CDD:230677	KOG2738	Putative methionine aminopeptidase [Posttranslational modification, protein turnover, chaperones].
	Contig3177_19266_21845_-	gnl|CDD|229665	CDD:229665	KOG1726	HVA22/DP1 gene product-related proteins [Defense mechanisms].
	Contig3177_19266_22787_-	gnl|CDD|229665	CDD:229665	KOG1726	HVA22/DP1 gene product-related proteins [Defense mechanisms].
	Contig3177_19269_22554_-	gnl|CDD|229665	CDD:229665	KOG1726	HVA22/DP1 gene product-related proteins [Defense mechanisms].
	Contig320_293365_300986_-	gnl|CDD|229040	CDD:229040	KOG1096	Adenosine monophosphate deaminase [Nucleotide transport and metabolism].
*	Contig3209_14485_15809_-	gnl|CDD|231982	CDD:231982	KOG4051	Uncharacterized conserved protein [Function unknown].
*	Contig322_40671_43529_+	gnl|CDD|230883	CDD:230883	KOG2944	Glyoxalase [Carbohydrate transport and metabolism].
*	Contig32260_20168_20923_-	gnl|CDD|231514	CDD:231514	KOG3579	Predicted E3 ubiquitin ligase [Posttranslational modification, protein turnover, chaperones].
*	Contig32260_20310_20742_-	gnl|CDD|231514	CDD:231514	KOG3579	Predicted E3 ubiquitin ligase [Posttranslational modification, protein turnover, chaperones].
	Contig32631_41545_43785_-	gnl|CDD|232601	CDD:232601	KOG4674	Uncharacterized conserved coiled-coil protein [Function unknown].
	Contig32631_41545_44192_-	gnl|CDD|232601	CDD:232601	KOG4674	Uncharacterized conserved coiled-coil protein [Function unknown].
	Contig327_405543_406905_-	gnl|CDD|231556	CDD:231556	KOG3622	Uncharacterized conserved protein [Function unknown].
	Contig3286_13566_17592_-	gnl|CDD|230726	CDD:230726	KOG2787	Lanthionine synthetase C-like protein 1 [Defense mechanisms].
*	Contig329_48769_52016_+	gnl|CDD|228895	CDD:228895	KOG0949	Predicted helicase, DEAD-box superfamily [General function prediction only].
	Contig33_95043_97485_-	gnl|CDD|229737	CDD:229737	KOG1798	DNA polymerase epsilon, catalytic subunit A [Replication, recombination and repair].
	Contig33_95594_96545_-	gnl|CDD|229737	CDD:229737	KOG1798	DNA polymerase epsilon, catalytic subunit A [Replication, recombination and repair].
	Contig33_131234_134032_-	gnl|CDD|228156	CDD:228156	KOG0207	Cation transport ATPase [Inorganic ion transport and metabolism].
	Contig33_132318_133287_-	gnl|CDD|228156	CDD:228156	KOG0207	Cation transport ATPase [Inorganic ion transport and metabolism].
	Contig331_359374_361961_-	gnl|CDD|229177	CDD:229177	KOG1235	Predicted unusual protein kinase [General function prediction only].
*	Contig3311_15917_16407_+	gnl|CDD|228333	CDD:228333	KOG0384	Chromodomain-helicase DNA-binding protein [Transcription].
*	Contig333_132216_134832_+	gnl|CDD|229058	CDD:229058	KOG1114	Tripeptidyl peptidase II [Posttranslational modification, protein turnover, chaperones].
	Contig333_135772_138135_-	gnl|CDD|228488	CDD:228488	KOG0540	3-Methylcrotonyl-CoA carboxylase, non-biotin containing subunit/Acetyl-CoA carboxylase carboxyl transferase, subunit beta [Amino acid transport and metabolism, Lipid transport and metabolism].
	Contig333_135772_138433_-	gnl|CDD|228488	CDD:228488	KOG0540	3-Methylcrotonyl-CoA carboxylase, non-biotin containing subunit/Acetyl-CoA carboxylase carboxyl transferase, subunit beta [Amino acid transport and metabolism, Lipid transport and metabolism].
	Contig333_135979_138305_-	gnl|CDD|230235	CDD:230235	KOG2296	Integral membrane protein [General function prediction only].
*	Contig33354_21599_29541_+	gnl|CDD|228006	CDD:228006	KOG0055	Multidrug/pheromone exporter, ABC superfamily [Secondary metabolites biosynthesis, transport and catabolism].
	Contig3336_23628_26604_+	gnl|CDD|230657	CDD:230657	KOG2718	Na+-bile acid cotransporter [Inorganic ion transport and metabolism].
	Contig3336_23628_27090_+	gnl|CDD|230657	CDD:230657	KOG2718	Na+-bile acid cotransporter [Inorganic ion transport and metabolism].
	Contig3336_24791_27090_+	gnl|CDD|230657	CDD:230657	KOG2718	Na+-bile acid cotransporter [Inorganic ion transport and metabolism].
	Contig334_117711_123615_-	gnl|CDD|229087	CDD:229087	KOG1144	Translation initiation factor 5B (eIF-5B) [Translation, ribosomal structure and biogenesis].
	Contig334_118344_123906_-	gnl|CDD|229087	CDD:229087	KOG1144	Translation initiation factor 5B (eIF-5B) [Translation, ribosomal structure and biogenesis].
	Contig334_118446_123807_-	gnl|CDD|229087	CDD:229087	KOG1144	Translation initiation factor 5B (eIF-5B) [Translation, ribosomal structure and biogenesis].
	Contig3371_31710_34350_+	gnl|CDD|232510	CDD:232510	KOG4582	Uncharacterized conserved protein, contains ZZ-type Zn-finger [General function prediction only].
	Contig3371_31909_34350_+	gnl|CDD|232510	CDD:232510	KOG4582	Uncharacterized conserved protein, contains ZZ-type Zn-finger [General function prediction only].
	Contig3371_33196_34156_+	gnl|CDD|232510	CDD:232510	KOG4582	Uncharacterized conserved protein, contains ZZ-type Zn-finger [General function prediction only].
	Contig3376_87436_88438_+	gnl|CDD|228747	CDD:228747	KOG0801	Predicted E3 ubiquitin ligase [Posttranslational modification, protein turnover, chaperones].
	Contig34013_15496_21120_-	gnl|CDD|229958	CDD:229958	KOG2019	Metalloendoprotease HMP1 (insulinase superfamily) [General function prediction only, Posttranslational modification, protein turnover, chaperones].
	Contig34013_15496_21123_-	gnl|CDD|229958	CDD:229958	KOG2019	Metalloendoprotease HMP1 (insulinase superfamily) [General function prediction only, Posttranslational modification, protein turnover, chaperones].
	Contig34013_15496_21150_-	gnl|CDD|229958	CDD:229958	KOG2019	Metalloendoprotease HMP1 (insulinase superfamily) [General function prediction only, Posttranslational modification, protein turnover, chaperones].
	Contig34013_15496_21347_-	gnl|CDD|229958	CDD:229958	KOG2019	Metalloendoprotease HMP1 (insulinase superfamily) [General function prediction only, Posttranslational modification, protein turnover, chaperones].
	Contig3411_122186_125017_+	gnl|CDD|232119	CDD:232119	KOG4189	Uncharacterized conserved protein [Function unknown].
	Contig345_51060_69266_-	gnl|CDD|232652	CDD:232652	KOG4726	Ultrahigh sulfur keratin-associated protein [Extracellular structures].
	Contig345_51060_69553_-	gnl|CDD|228957	CDD:228957	KOG1011	Neurotransmitter release regulator, UNC-13 [Signal transduction mechanisms, Intracellular trafficking, secretion, and vesicular transport].
	Contig345_61362_63082_-	gnl|CDD|232652	CDD:232652	KOG4726	Ultrahigh sulfur keratin-associated protein [Extracellular structures].
	Contig345_61362_63092_-	gnl|CDD|232652	CDD:232652	KOG4726	Ultrahigh sulfur keratin-associated protein [Extracellular structures].
*	Contig345_83617_92011_-	gnl|CDD|228578	CDD:228578	KOG0631	Galactokinase [Carbohydrate transport and metabolism].
	Contig34507_94733_95895_+	gnl|CDD|228942	CDD:228942	KOG0996	Structural maintenance of chromosome protein 4 (chromosome condensation complex Condensin, subunit C) [Chromatin structure and dynamics, Cell cycle control, cell division, chromosome partitioning].
	Contig3492_19938_21142_-	gnl|CDD|228927	CDD:228927	KOG0981	DNA topoisomerase I [Replication, recombination and repair].
	Contig3494_156861_159829_-	gnl|CDD|228172	CDD:228172	KOG0223	Aquaporin (major intrinsic protein family) [Carbohydrate transport and metabolism].
	Contig3507_70816_74192_+	gnl|CDD|229591	CDD:229591	KOG1650	Predicted K+/H+-antiporter [Inorganic ion transport and metabolism].
	Contig3507_71836_74192_+	gnl|CDD|229591	CDD:229591	KOG1650	Predicted K+/H+-antiporter [Inorganic ion transport and metabolism].
	Contig3507_28339_31541_-	gnl|CDD|228203	CDD:228203	KOG0254	Predicted transporter (major facilitator superfamily) [General function prediction only].
	Contig3627_44905_46823_+	gnl|CDD|227988	CDD:227988	KOG0037	Ca2+-binding protein, EF-Hand protein superfamily [Signal transduction mechanisms].
	Contig365_250614_251226_+	gnl|CDD|228223	CDD:228223	KOG0274	Cdc4 and related F-box and WD-40 proteins [General function prediction only].
	Contig365_94479_97483_-	gnl|CDD|227990	CDD:227990	KOG0039	Ferric reductase, NADH/NADPH oxidase and related proteins [Inorganic ion transport and metabolism, Secondary metabolites biosynthesis, transport and catabolism].
	Contig367_181015_183785_+	gnl|CDD|228910	CDD:228910	KOG0964	Structural maintenance of chromosome protein 3 (sister chromatid cohesion complex Cohesin, subunit SMC3) [Cell cycle control, cell division, chromosome partitioning].
	Contig367_181141_183785_+	gnl|CDD|228910	CDD:228910	KOG0964	Structural maintenance of chromosome protein 3 (sister chromatid cohesion complex Cohesin, subunit SMC3) [Cell cycle control, cell division, chromosome partitioning].
	Contig367_181145_183785_+	gnl|CDD|228910	CDD:228910	KOG0964	Structural maintenance of chromosome protein 3 (sister chromatid cohesion complex Cohesin, subunit SMC3) [Cell cycle control, cell division, chromosome partitioning].
	Contig367_181163_182114_+	gnl|CDD|229815	CDD:229815	KOG1876	Actin-related protein Arp2/3 complex, subunit ARPC4 [Cytoskeleton].
	Contig367_181163_183784_+	gnl|CDD|228910	CDD:228910	KOG0964	Structural maintenance of chromosome protein 3 (sister chromatid cohesion complex Cohesin, subunit SMC3) [Cell cycle control, cell division, chromosome partitioning].
	Contig367_190065_192942_+	gnl|CDD|229260	CDD:229260	KOG1318	Helix loop helix transcription factor EB [Transcription].
*	Contig3683_190228_193139_-	gnl|CDD|231478	CDD:231478	KOG3542	cAMP-regulated guanine nucleotide exchange factor [Signal transduction mechanisms].
*	Contig3687_109455_114450_-	gnl|CDD|232107	CDD:232107	KOG4177	Ankyrin [Cell wall/membrane/envelope biogenesis].
*	Contig3687_109455_114524_-	gnl|CDD|232107	CDD:232107	KOG4177	Ankyrin [Cell wall/membrane/envelope biogenesis].
*	Contig3687_109455_114550_-	gnl|CDD|232107	CDD:232107	KOG4177	Ankyrin [Cell wall/membrane/envelope biogenesis].
*	Contig3687_109455_114599_-	gnl|CDD|232107	CDD:232107	KOG4177	Ankyrin [Cell wall/membrane/envelope biogenesis].
	Contig373_410974_412123_-	gnl|CDD|228290	CDD:228290	KOG0341	DEAD-box protein abstrakt [RNA processing and modification].
*	Contig3734_58686_60251_+	gnl|CDD|228641	CDD:228641	KOG0694	Serine/threonine protein kinase [Signal transduction mechanisms].
*	Contig3747_224197_228649_-	gnl|CDD|230581	CDD:230581	KOG2642	Alpha-1,2 glucosyltransferase/transcriptional activator [Posttranslational modification, protein turnover, chaperones, Transcription, Lipid transport and metabolism, Signal transduction mechanisms].
*	Contig3747_224197_228651_-	gnl|CDD|230581	CDD:230581	KOG2642	Alpha-1,2 glucosyltransferase/transcriptional activator [Posttranslational modification, protein turnover, chaperones, Transcription, Lipid transport and metabolism, Signal transduction mechanisms].
*	Contig3747_224197_230533_-	gnl|CDD|230581	CDD:230581	KOG2642	Alpha-1,2 glucosyltransferase/transcriptional activator [Posttranslational modification, protein turnover, chaperones, Transcription, Lipid transport and metabolism, Signal transduction mechanisms].
*	Contig3747_224197_230542_-	gnl|CDD|230581	CDD:230581	KOG2642	Alpha-1,2 glucosyltransferase/transcriptional activator [Posttranslational modification, protein turnover, chaperones, Transcription, Lipid transport and metabolism, Signal transduction mechanisms].
*	Contig3747_224198_230465_-	gnl|CDD|231592	CDD:231592	KOG3660	Sodium-neurotransmitter symporter [Signal transduction mechanisms].
*	Contig3751_114385_117355_-	gnl|CDD|228209	CDD:228209	KOG0260	RNA polymerase II, large subunit [Transcription].
	Contig376_227793_237946_-	gnl|CDD|229134	CDD:229134	KOG1192	UDP-glucuronosyl and UDP-glucosyl transferase [Carbohydrate transport and metabolism, Energy production and conversion].
	Contig376_227793_282666_-	gnl|CDD|232203	CDD:232203	KOG4274	Positive cofactor 2 (PC2), subunit of a multiprotein coactivator of RNA polymerase II [Transcription].
	Contig376_276851_282662_-	gnl|CDD|232203	CDD:232203	KOG4274	Positive cofactor 2 (PC2), subunit of a multiprotein coactivator of RNA polymerase II [Transcription].
	Contig376_276851_282666_-	gnl|CDD|232203	CDD:232203	KOG4274	Positive cofactor 2 (PC2), subunit of a multiprotein coactivator of RNA polymerase II [Transcription].
	Contig376_278807_282662_-	gnl|CDD|232203	CDD:232203	KOG4274	Positive cofactor 2 (PC2), subunit of a multiprotein coactivator of RNA polymerase II [Transcription].
	Contig3777_256422_266541_+	gnl|CDD|229134	CDD:229134	KOG1192	UDP-glucuronosyl and UDP-glucosyl transferase [Carbohydrate transport and metabolism, Energy production and conversion].
	Contig3777_256453_266541_+	gnl|CDD|229134	CDD:229134	KOG1192	UDP-glucuronosyl and UDP-glucosyl transferase [Carbohydrate transport and metabolism, Energy production and conversion].
	Contig3777_265450_266541_+	gnl|CDD|230141	CDD:230141	KOG2202	U2 snRNP splicing factor, small subunit, and related proteins [RNA processing and modification].
*	Contig3787_19184_19550_-	gnl|CDD|232520	CDD:232520	KOG4592	Uncharacterized conserved protein [Function unknown].
	Contig3835_17007_48924_-	gnl|CDD|229134	CDD:229134	KOG1192	UDP-glucuronosyl and UDP-glucosyl transferase [Carbohydrate transport and metabolism, Energy production and conversion].
	Contig3835_27866_48924_-	gnl|CDD|229134	CDD:229134	KOG1192	UDP-glucuronosyl and UDP-glucosyl transferase [Carbohydrate transport and metabolism, Energy production and conversion].
	Contig3835_29525_48924_-	gnl|CDD|229134	CDD:229134	KOG1192	UDP-glucuronosyl and UDP-glucosyl transferase [Carbohydrate transport and metabolism, Energy production and conversion].
	Contig3835_5876_48924_-	gnl|CDD|229134	CDD:229134	KOG1192	UDP-glucuronosyl and UDP-glucosyl transferase [Carbohydrate transport and metabolism, Energy production and conversion].
	Contig3847_42178_45173_-	gnl|CDD|228576	CDD:228576	KOG0629	Glutamate decarboxylase and related proteins [Amino acid transport and metabolism].
	Contig3847_42178_46405_-	gnl|CDD|228576	CDD:228576	KOG0629	Glutamate decarboxylase and related proteins [Amino acid transport and metabolism].
	Contig3847_42178_46412_-	gnl|CDD|228576	CDD:228576	KOG0629	Glutamate decarboxylase and related proteins [Amino acid transport and metabolism].
	Contig3847_42178_46423_-	gnl|CDD|228576	CDD:228576	KOG0629	Glutamate decarboxylase and related proteins [Amino acid transport and metabolism].
	Contig3847_42178_46427_-	gnl|CDD|228576	CDD:228576	KOG0629	Glutamate decarboxylase and related proteins [Amino acid transport and metabolism].
	Contig3847_42178_46429_-	gnl|CDD|228576	CDD:228576	KOG0629	Glutamate decarboxylase and related proteins [Amino acid transport and metabolism].
	Contig3847_42283_46298_-	gnl|CDD|228576	CDD:228576	KOG0629	Glutamate decarboxylase and related proteins [Amino acid transport and metabolism].
	Contig3858_109431_116821_+	gnl|CDD|228111	CDD:228111	KOG0161	Myosin class II heavy chain [Cytoskeleton].
	Contig3858_109656_116278_+	gnl|CDD|228111	CDD:228111	KOG0161	Myosin class II heavy chain [Cytoskeleton].
	Contig3858_109656_116821_+	gnl|CDD|228111	CDD:228111	KOG0161	Myosin class II heavy chain [Cytoskeleton].
*	Contig386_75317_89603_-	gnl|CDD|230306	CDD:230306	KOG2367	Alpha-isopropylmalate synthase/homocitrate synthase [Amino acid transport and metabolism].
	Contig3862_37506_42795_+	gnl|CDD|229088	CDD:229088	KOG1145	Mitochondrial translation initiation factor 2 (IF-2; GTPase) [Translation, ribosomal structure and biogenesis].
	Contig3862_37581_40161_+	gnl|CDD|229088	CDD:229088	KOG1145	Mitochondrial translation initiation factor 2 (IF-2; GTPase) [Translation, ribosomal structure and biogenesis].
	Contig389_375483_379282_+	gnl|CDD|231036	CDD:231036	KOG3098	Uncharacterized conserved protein [Function unknown].
	Contig389_375527_379282_+	gnl|CDD|231036	CDD:231036	KOG3098	Uncharacterized conserved protein [Function unknown].
	Contig389_375552_378934_+	gnl|CDD|230472	CDD:230472	KOG2533	Permease of the major facilitator superfamily [Carbohydrate transport and metabolism].
*	Contig390_172512_174723_+	gnl|CDD|232186	CDD:232186	KOG4257	Focal adhesion tyrosine kinase FAK, contains FERM domain [Signal transduction mechanisms].
	Contig3906_11296_13980_+	gnl|CDD|228514	CDD:228514	KOG0566	Inositol-1,4,5-triphosphate 5-phosphatase (synaptojanin), INP51/INP52/INP53 family [Intracellular trafficking, secretion, and vesicular transport].
	Contig3906_11296_14296_+	gnl|CDD|228514	CDD:228514	KOG0566	Inositol-1,4,5-triphosphate 5-phosphatase (synaptojanin), INP51/INP52/INP53 family [Intracellular trafficking, secretion, and vesicular transport].
	Contig3921_56273_57912_+	gnl|CDD|230496	CDD:230496	KOG2557	Uncharacterized conserved protein, contains TLDc domain [Function unknown].
*	Contig3929_136651_139692_-	gnl|CDD|228016	CDD:228016	KOG0065	Pleiotropic drug resistance proteins (PDR1-15), ABC superfamily [Secondary metabolites biosynthesis, transport and catabolism].
*	Contig3929_136651_150534_-	gnl|CDD|229447	CDD:229447	KOG1506	S-adenosylmethionine synthetase [Coenzyme transport and metabolism].
*	Contig3929_139993_150534_-	gnl|CDD|229447	CDD:229447	KOG1506	S-adenosylmethionine synthetase [Coenzyme transport and metabolism].
*	Contig3929_142028_150534_-	gnl|CDD|229447	CDD:229447	KOG1506	S-adenosylmethionine synthetase [Coenzyme transport and metabolism].
	Contig3952_37146_38254_-	gnl|CDD|231897	CDD:231897	KOG3966	p53-mediated apoptosis protein EI24/PIG8 [Signal transduction mechanisms, Defense mechanisms].
*	Contig4007_186044_188906_-	gnl|CDD|231077	CDD:231077	KOG3139	N-acetyltransferase [General function prediction only].
	Contig4032_295849_298659_+	gnl|CDD|229129	CDD:229129	KOG1187	Serine/threonine protein kinase [Signal transduction mechanisms].
	Contig4032_295971_296900_+	gnl|CDD|232510	CDD:232510	KOG4582	Uncharacterized conserved protein, contains ZZ-type Zn-finger [General function prediction only].
*	Contig4032_283069_285138_-	gnl|CDD|229748	CDD:229748	KOG1809	Vacuolar protein sorting-associated protein [Intracellular trafficking, secretion, and vesicular transport].
*	Contig4032_283069_285367_-	gnl|CDD|229962	CDD:229962	KOG2023	Nuclear transport receptor Karyopherin-beta2/Transportin (importin beta superfamily) [Nuclear structure, Intracellular trafficking, secretion, and vesicular transport].
	Contig4063_7727_20656_-	gnl|CDD|229195	CDD:229195	KOG1253	tRNA methyltransferase [Translation, ribosomal structure and biogenesis].
	Contig4063_7727_23410_-	gnl|CDD|228566	CDD:228566	KOG0618	Serine/threonine phosphatase 2C containing leucine-rich repeats, similar to SCN circadian oscillatory protein (SCOP) [Signal transduction mechanisms].
	Contig40963_3690_5308_-	gnl|CDD|231656	CDD:231656	KOG3724	Negative regulator of COPII vesicle formation [Intracellular trafficking, secretion, and vesicular transport].
*	Contig4097_97998_146329_+	gnl|CDD|230850	CDD:230850	KOG2911	Uncharacterized conserved protein [Function unknown].
*	Contig4097_98013_99025_+	gnl|CDD|229640	CDD:229640	KOG1699	O-acetyltransferase [General function prediction only].
	Contig4097_148275_153957_-	gnl|CDD|232585	CDD:232585	KOG4658	Apoptotic ATPase [Signal transduction mechanisms].
	Contig4097_148451_153822_-	gnl|CDD|232585	CDD:232585	KOG4658	Apoptotic ATPase [Signal transduction mechanisms].
	Contig4097_148451_154034_-	gnl|CDD|232585	CDD:232585	KOG4658	Apoptotic ATPase [Signal transduction mechanisms].
	Contig4097_148473_151457_-	gnl|CDD|228480	CDD:228480	KOG0532	Leucine-rich repeat (LRR) protein, contains calponin homology domain [Cytoskeleton].
*	Contig41_198183_229013_-	gnl|CDD|228069	CDD:228069	KOG0119	Splicing factor 1/branch point binding protein (RRM superfamily) [RNA processing and modification].
*	Contig41_198183_229413_-	gnl|CDD|228069	CDD:228069	KOG0119	Splicing factor 1/branch point binding protein (RRM superfamily) [RNA processing and modification].
*	Contig41_219782_229013_-	gnl|CDD|228069	CDD:228069	KOG0119	Splicing factor 1/branch point binding protein (RRM superfamily) [RNA processing and modification].
*	Contig41_219782_229413_-	gnl|CDD|228069	CDD:228069	KOG0119	Splicing factor 1/branch point binding protein (RRM superfamily) [RNA processing and modification].
	Contig4102_29214_31374_+	gnl|CDD|228083	CDD:228083	KOG0133	Deoxyribodipyrimidine photolyase/cryptochrome [Replication, recombination and repair, Signal transduction mechanisms].
	Contig4109_116749_118927_-	gnl|CDD|232652	CDD:232652	KOG4726	Ultrahigh sulfur keratin-associated protein [Extracellular structures].
	Contig4128_154775_157255_+	gnl|CDD|232319	CDD:232319	KOG4390	Voltage-gated A-type K+ channel KCND [Inorganic ion transport and metabolism].
	Contig4143_61669_65756_-	gnl|CDD|232557	CDD:232557	KOG4629	Predicted mechanosensitive ion channel [Cell wall/membrane/envelope biogenesis].
*	Contig418_142221_143262_+	gnl|CDD|229304	CDD:229304	KOG1362	Choline transporter-like protein [Lipid transport and metabolism].
	Contig424_113776_115952_-	gnl|CDD|229160	CDD:229160	KOG1218	Proteins containing Ca2+-binding EGF-like domains [Signal transduction mechanisms].
*	Contig4241_7955_12131_-	gnl|CDD|229886	CDD:229886	KOG1947	Leucine rich repeat proteins, some proteins contain F-box [General function prediction only].
*	Contig4241_7955_9503_-	gnl|CDD|227997	CDD:227997	KOG0046	Ca2+-binding actin-bundling protein (fimbrin/plastin), EF-Hand protein superfamily [Cytoskeleton].
*	Contig4241_9707_14028_-	gnl|CDD|229886	CDD:229886	KOG1947	Leucine rich repeat proteins, some proteins contain F-box [General function prediction only].
*	Contig4242_73274_74349_+	gnl|CDD|231975	CDD:231975	KOG4044	Mitochondrial associated endoribonuclease MAR1 (isochorismatase superfamily) [General function prediction only].
*	Contig4242_73630_74242_+	gnl|CDD|231975	CDD:231975	KOG4044	Mitochondrial associated endoribonuclease MAR1 (isochorismatase superfamily) [General function prediction only].
	Contig4242_112500_129426_-	gnl|CDD|229775	CDD:229775	KOG1836	Extracellular matrix glycoprotein Laminin subunits alpha and gamma [Extracellular structures].
	Contig4324_125102_129182_-	gnl|CDD|230748	CDD:230748	KOG2809	Telomerase elongation inhibitor/RNA maturation protein PINX1 [RNA processing and modification, Cell cycle control, cell division, chromosome partitioning].
	Contig442_91084_96644_+	gnl|CDD|229823	CDD:229823	KOG1884	Uncharacterized conserved protein [Function unknown].
	Contig442_91084_96683_+	gnl|CDD|229823	CDD:229823	KOG1884	Uncharacterized conserved protein [Function unknown].
	Contig4421_21579_35900_-	gnl|CDD|232585	CDD:232585	KOG4658	Apoptotic ATPase [Signal transduction mechanisms].
	Contig4421_21579_40807_-	gnl|CDD|232585	CDD:232585	KOG4658	Apoptotic ATPase [Signal transduction mechanisms].
	Contig4421_22647_40590_-	gnl|CDD|232585	CDD:232585	KOG4658	Apoptotic ATPase [Signal transduction mechanisms].
	Contig4421_23388_35897_-	gnl|CDD|232585	CDD:232585	KOG4658	Apoptotic ATPase [Signal transduction mechanisms].
	Contig4421_23388_40807_-	gnl|CDD|232585	CDD:232585	KOG4658	Apoptotic ATPase [Signal transduction mechanisms].
	Contig4421_23945_35900_-	gnl|CDD|232585	CDD:232585	KOG4658	Apoptotic ATPase [Signal transduction mechanisms].
	Contig444_247330_248242_-	gnl|CDD|232151	CDD:232151	KOG4222	Axon guidance receptor Dscam [Signal transduction mechanisms].
*	Contig446_76848_82479_+	gnl|CDD|228682	CDD:228682	KOG0735	AAA+-type ATPase [Posttranslational modification, protein turnover, chaperones].
*	Contig450_56402_58176_-	gnl|CDD|230696	CDD:230696	KOG2757	Mannose-6-phosphate isomerase [Carbohydrate transport and metabolism].
	Contig4545_178145_181365_-	gnl|CDD|228111	CDD:228111	KOG0161	Myosin class II heavy chain [Cytoskeleton].
	Contig4545_178362_181304_-	gnl|CDD|228111	CDD:228111	KOG0161	Myosin class II heavy chain [Cytoskeleton].
*	Contig4627_60854_62311_+	gnl|CDD|228363	CDD:228363	KOG0414	Chromosome condensation complex Condensin, subunit D2 [Chromatin structure and dynamics, Cell cycle control, cell division, chromosome partitioning].
	Contig4690_17764_18624_-	gnl|CDD|228226	CDD:228226	KOG0277	Peroxisomal targeting signal type 2 receptor [Intracellular trafficking, secretion, and vesicular transport].
	Contig4690_17764_54235_-	gnl|CDD|230241	CDD:230241	KOG2302	T-type voltage-gated Ca2+ channel, pore-forming alpha1I subunit [Inorganic ion transport and metabolism, Signal transduction mechanisms].
	Contig4690_50866_54235_-	gnl|CDD|228996	CDD:228996	KOG1050	Trehalose-6-phosphate synthase component TPS1 and related subunits [Carbohydrate transport and metabolism].
	Contig4712_15819_17758_-	gnl|CDD|228106	CDD:228106	KOG0156	Cytochrome P450 CYP2 subfamily [Secondary metabolites biosynthesis, transport and catabolism].
	Contig4713_17564_19352_-	gnl|CDD|228446	CDD:228446	KOG0497	Oxidosqualene-lanosterol cyclase and related proteins [Lipid transport and metabolism].
	Contig4713_18140_19352_-	gnl|CDD|228446	CDD:228446	KOG0497	Oxidosqualene-lanosterol cyclase and related proteins [Lipid transport and metabolism].
	Contig4724_93076_93562_+	gnl|CDD|228258	CDD:228258	KOG0309	Conserved WD40 repeat-containing protein [Function unknown].
	Contig473_206273_279597_-	gnl|CDD|228419	CDD:228419	KOG0470	1,4-alpha-glucan branching enzyme/starch branching enzyme II [Carbohydrate transport and metabolism].
	Contig4738_102614_105829_+	gnl|CDD|228016	CDD:228016	KOG0065	Pleiotropic drug resistance proteins (PDR1-15), ABC superfamily [Secondary metabolites biosynthesis, transport and catabolism].
	Contig4738_102658_105783_+	gnl|CDD|228016	CDD:228016	KOG0065	Pleiotropic drug resistance proteins (PDR1-15), ABC superfamily [Secondary metabolites biosynthesis, transport and catabolism].
	Contig4738_102658_105829_+	gnl|CDD|228016	CDD:228016	KOG0065	Pleiotropic drug resistance proteins (PDR1-15), ABC superfamily [Secondary metabolites biosynthesis, transport and catabolism].
	Contig4738_111724_118649_-	gnl|CDD|230477	CDD:230477	KOG2538	Origin recognition complex, subunit 3 [Replication, recombination and repair].
	Contig4738_111724_118654_-	gnl|CDD|230477	CDD:230477	KOG2538	Origin recognition complex, subunit 3 [Replication, recombination and repair].
	Contig4738_111743_119908_-	gnl|CDD|229016	CDD:229016	KOG1070	rRNA processing protein Rrp5 [RNA processing and modification].
	Contig477_104029_106464_-	gnl|CDD|232310	CDD:232310	KOG4381	RUN domain-containing protein [Signal transduction mechanisms].
	Contig4835_109664_118012_+	gnl|CDD|228421	CDD:228421	KOG0472	Leucine-rich repeat protein [Function unknown].
	Contig4835_74467_78513_+	gnl|CDD|228566	CDD:228566	KOG0618	Serine/threonine phosphatase 2C containing leucine-rich repeats, similar to SCN circadian oscillatory protein (SCOP) [Signal transduction mechanisms].
	Contig4835_74496_78513_+	gnl|CDD|232556	CDD:232556	KOG4628	Predicted E3 ubiquitin ligase [Posttranslational modification, protein turnover, chaperones].
	Contig4835_74546_117508_+	gnl|CDD|228393	CDD:228393	KOG0444	Cytoskeletal regulator Flightless-I (contains leucine-rich and gelsolin repeats) [Cytoskeleton].
	Contig4835_74547_78513_+	gnl|CDD|232585	CDD:232585	KOG4658	Apoptotic ATPase [Signal transduction mechanisms].
	Contig4835_74556_77655_+	gnl|CDD|228566	CDD:228566	KOG0618	Serine/threonine phosphatase 2C containing leucine-rich repeats, similar to SCN circadian oscillatory protein (SCOP) [Signal transduction mechanisms].
	Contig4835_77658_81593_+	gnl|CDD|228363	CDD:228363	KOG0414	Chromosome condensation complex Condensin, subunit D2 [Chromatin structure and dynamics, Cell cycle control, cell division, chromosome partitioning].
*	Contig4884_43633_43969_+	gnl|CDD|229125	CDD:229125	KOG1183	N-acetylglucosaminyltransferase complex, subunit PIG-Q/GPI1, required for phosphatidylinositol biosynthesis [Cell wall/membrane/envelope biogenesis, Posttranslational modification, protein turnover, chaperones].
	Contig49_81503_84031_+	gnl|CDD|228969	CDD:228969	KOG1023	Natriuretic peptide receptor, guanylate cyclase [Signal transduction mechanisms].
	Contig49_81526_83912_+	gnl|CDD|229304	CDD:229304	KOG1362	Choline transporter-like protein [Lipid transport and metabolism].
	Contig49_148435_153177_+	gnl|CDD|228719	CDD:228719	KOG0772	Uncharacterized conserved protein, contains WD40 repeat [Function unknown].
	Contig49_148499_151823_+	gnl|CDD|228719	CDD:228719	KOG0772	Uncharacterized conserved protein, contains WD40 repeat [Function unknown].
	Contig49_149937_151823_+	gnl|CDD|228719	CDD:228719	KOG0772	Uncharacterized conserved protein, contains WD40 repeat [Function unknown].
	Contig49_247821_253855_+	gnl|CDD|230886	CDD:230886	KOG2947	Carbohydrate kinase [Carbohydrate transport and metabolism].
	Contig49_253295_253855_+	gnl|CDD|230237	CDD:230237	KOG2298	Glycyl-tRNA synthetase and related class II tRNA synthetase [Translation, ribosomal structure and biogenesis].
	Contig49_11601_13354_-	gnl|CDD|229016	CDD:229016	KOG1070	rRNA processing protein Rrp5 [RNA processing and modification].
	Contig49_11859_13238_-	gnl|CDD|229016	CDD:229016	KOG1070	rRNA processing protein Rrp5 [RNA processing and modification].
	Contig4920_61770_62148_-	gnl|CDD|232362	CDD:232362	KOG4433	Tweety transmembrane/cell surface protein [General function prediction only].
	Contig49285_418_1649_+	gnl|CDD|232348	CDD:232348	KOG4419	5' nucleotidase [Nucleotide transport and metabolism].
*	Contig4939_24756_25862_+	gnl|CDD|231632	CDD:231632	KOG3700	Predicted acyltransferase [General function prediction only].
	Contig50_203890_209338_-	gnl|CDD|230211	CDD:230211	KOG2272	Focal adhesion protein PINCH-1, contains LIM domains [Signal transduction mechanisms, Cytoskeleton].
	Contig50_203890_209390_-	gnl|CDD|230211	CDD:230211	KOG2272	Focal adhesion protein PINCH-1, contains LIM domains [Signal transduction mechanisms, Cytoskeleton].
*	Contig5031_119396_120876_+	gnl|CDD|230443	CDD:230443	KOG2504	Monocarboxylate transporter [Carbohydrate transport and metabolism].
	Contig5038_25741_41144_-	gnl|CDD|229570	CDD:229570	KOG1629	Bax-mediated apoptosis inhibitor TEGT/BI-1 [Defense mechanisms].
	Contig505_59454_70761_-	gnl|CDD|230471	CDD:230471	KOG2532	Permease of the major facilitator superfamily [Carbohydrate transport and metabolism].
	Contig505_59866_70761_-	gnl|CDD|230471	CDD:230471	KOG2532	Permease of the major facilitator superfamily [Carbohydrate transport and metabolism].
	Contig505_61001_70812_-	gnl|CDD|230471	CDD:230471	KOG2532	Permease of the major facilitator superfamily [Carbohydrate transport and metabolism].
	Contig5057_46041_48419_+	gnl|CDD|228093	CDD:228093	KOG0143	Iron/ascorbate family oxidoreductases [Secondary metabolites biosynthesis, transport and catabolism, General function prediction only].
*	Contig5063_57800_58459_-	gnl|CDD|231150	CDD:231150	KOG3212	Uncharacterized conserved protein related to IojAP [Function unknown].
	Contig5063_72630_74042_-	gnl|CDD|230427	CDD:230427	KOG2488	Acetyltransferase (GNAT) domain-containing protein [General function prediction only].
*	Contig5063_76148_79218_-	gnl|CDD|228215	CDD:228215	KOG0266	WD40 repeat-containing protein [General function prediction only].
*	Contig5063_76148_80930_-	gnl|CDD|228215	CDD:228215	KOG0266	WD40 repeat-containing protein [General function prediction only].
	Contig51_285812_296985_+	gnl|CDD|232355	CDD:232355	KOG4426	Arginyl-tRNA synthetase [Translation, ribosomal structure and biogenesis].
	Contig51_285812_297562_+	gnl|CDD|232585	CDD:232585	KOG4658	Apoptotic ATPase [Signal transduction mechanisms].
	Contig51_285812_299392_+	gnl|CDD|228566	CDD:228566	KOG0618	Serine/threonine phosphatase 2C containing leucine-rich repeats, similar to SCN circadian oscillatory protein (SCOP) [Signal transduction mechanisms].
	Contig5155_28451_29193_-	gnl|CDD|229247	CDD:229247	KOG1305	Amino acid transporter protein [Amino acid transport and metabolism].
	Contig5155_3378_22214_-	gnl|CDD|229247	CDD:229247	KOG1305	Amino acid transporter protein [Amino acid transport and metabolism].
*	Contig516_140371_146458_-	gnl|CDD|229885	CDD:229885	KOG1946	RNA polymerase I transcription factor UAF [Transcription].
*	Contig516_140371_146660_-	gnl|CDD|229885	CDD:229885	KOG1946	RNA polymerase I transcription factor UAF [Transcription].
*	Contig516_140371_147031_-	gnl|CDD|229885	CDD:229885	KOG1946	RNA polymerase I transcription factor UAF [Transcription].
	Contig5217_44643_46756_-	gnl|CDD|232045	CDD:232045	KOG4114	Cytochrome c oxidase assembly protein PET191 [Posttranslational modification, protein turnover, chaperones].
	Contig5217_44643_46996_-	gnl|CDD|232045	CDD:232045	KOG4114	Cytochrome c oxidase assembly protein PET191 [Posttranslational modification, protein turnover, chaperones].
	Contig5217_44643_47045_-	gnl|CDD|232045	CDD:232045	KOG4114	Cytochrome c oxidase assembly protein PET191 [Posttranslational modification, protein turnover, chaperones].
	Contig5293_21671_24276_+	gnl|CDD|231297	CDD:231297	KOG3359	Dolichyl-phosphate-mannose:protein O-mannosyl transferase [Posttranslational modification, protein turnover, chaperones].
	Contig5293_22409_24353_+	gnl|CDD|231297	CDD:231297	KOG3359	Dolichyl-phosphate-mannose:protein O-mannosyl transferase [Posttranslational modification, protein turnover, chaperones].
	Contig5293_22569_24353_+	gnl|CDD|231297	CDD:231297	KOG3359	Dolichyl-phosphate-mannose:protein O-mannosyl transferase [Posttranslational modification, protein turnover, chaperones].
	Contig5305_40512_42495_-	gnl|CDD|231119	CDD:231119	KOG3181	40S ribosomal protein S3 [Translation, ribosomal structure and biogenesis].
	Contig5344_19011_21439_+	gnl|CDD|229134	CDD:229134	KOG1192	UDP-glucuronosyl and UDP-glucosyl transferase [Carbohydrate transport and metabolism, Energy production and conversion].
	Contig5356_59809_62084_-	gnl|CDD|229564	CDD:229564	KOG1623	Multitransmembrane protein [General function prediction only].
	Contig5356_59809_62467_-	gnl|CDD|229564	CDD:229564	KOG1623	Multitransmembrane protein [General function prediction only].
	Contig5357_155690_156647_+	gnl|CDD|228893	CDD:228893	KOG0947	Cytoplasmic exosomal RNA helicase SKI2, DEAD-box superfamily [RNA processing and modification].
	Contig5375_79921_81762_-	gnl|CDD|228238	CDD:228238	KOG0289	mRNA splicing factor [General function prediction only].
	Contig5375_79972_81328_-	gnl|CDD|229483	CDD:229483	KOG1542	Cysteine proteinase Cathepsin F [Posttranslational modification, protein turnover, chaperones].
	Contig5440_43148_47092_-	gnl|CDD|228111	CDD:228111	KOG0161	Myosin class II heavy chain [Cytoskeleton].
	Contig5440_43432_47092_-	gnl|CDD|228111	CDD:228111	KOG0161	Myosin class II heavy chain [Cytoskeleton].
	Contig545_358882_409190_-	gnl|CDD|231448	CDD:231448	KOG3511	Sortilin and related receptors [General function prediction only].
	Contig545_358882_409931_-	gnl|CDD|231448	CDD:231448	KOG3511	Sortilin and related receptors [General function prediction only].
	Contig545_403382_409931_-	gnl|CDD|231448	CDD:231448	KOG3511	Sortilin and related receptors [General function prediction only].
	Contig5483_37366_40980_+	gnl|CDD|232557	CDD:232557	KOG4629	Predicted mechanosensitive ion channel [Cell wall/membrane/envelope biogenesis].
	Contig5483_37416_40980_+	gnl|CDD|232557	CDD:232557	KOG4629	Predicted mechanosensitive ion channel [Cell wall/membrane/envelope biogenesis].
	Contig5488_164177_170339_-	gnl|CDD|229207	CDD:229207	KOG1265	Phospholipase C [Lipid transport and metabolism].
	Contig5488_164177_172423_-	gnl|CDD|230696	CDD:230696	KOG2757	Mannose-6-phosphate isomerase [Carbohydrate transport and metabolism].
	Contig5488_164177_172571_-	gnl|CDD|229207	CDD:229207	KOG1265	Phospholipase C [Lipid transport and metabolism].
	Contig5511_69418_73136_+	gnl|CDD|232370	CDD:232370	KOG4441	Proteins containing BTB/POZ and Kelch domains, involved in regulatory/signal transduction processes [Signal transduction mechanisms, General function prediction only].
	Contig5511_69418_73231_+	gnl|CDD|232370	CDD:232370	KOG4441	Proteins containing BTB/POZ and Kelch domains, involved in regulatory/signal transduction processes [Signal transduction mechanisms, General function prediction only].
	Contig5511_69705_73231_+	gnl|CDD|231504	CDD:231504	KOG3568	Dopamine beta-monooxygenase [Amino acid transport and metabolism].
	Contig5511_108667_112663_-	gnl|CDD|228908	CDD:228908	KOG0962	DNA repair protein RAD50, ABC-type ATPase/SMC superfamily [Replication, recombination and repair].
	Contig5523_53380_54406_-	gnl|CDD|232524	CDD:232524	KOG4596	Uncharacterized conserved protein [Function unknown].
*	Contig55335_5093_6731_-	gnl|CDD|231813	CDD:231813	KOG3882	Tetraspanin family integral membrane protein [General function prediction only].
	Contig5563_79335_92677_+	gnl|CDD|231822	CDD:231822	KOG3891	Secretory vesicle-associated protein ICA69, contains Arfaptin domain [Signal transduction mechanisms, Intracellular trafficking, secretion, and vesicular transport].
	Contig5563_79340_92677_+	gnl|CDD|231822	CDD:231822	KOG3891	Secretory vesicle-associated protein ICA69, contains Arfaptin domain [Signal transduction mechanisms, Intracellular trafficking, secretion, and vesicular transport].
	Contig5563_79362_92677_+	gnl|CDD|228942	CDD:228942	KOG0996	Structural maintenance of chromosome protein 4 (chromosome condensation complex Condensin, subunit C) [Chromatin structure and dynamics, Cell cycle control, cell division, chromosome partitioning].
	Contig5563_79367_92677_+	gnl|CDD|228908	CDD:228908	KOG0962	DNA repair protein RAD50, ABC-type ATPase/SMC superfamily [Replication, recombination and repair].
	Contig5563_79387_92677_+	gnl|CDD|231822	CDD:231822	KOG3891	Secretory vesicle-associated protein ICA69, contains Arfaptin domain [Signal transduction mechanisms, Intracellular trafficking, secretion, and vesicular transport].
	Contig5563_79401_92397_+	gnl|CDD|228942	CDD:228942	KOG0996	Structural maintenance of chromosome protein 4 (chromosome condensation complex Condensin, subunit C) [Chromatin structure and dynamics, Cell cycle control, cell division, chromosome partitioning].
	Contig5563_79401_92677_+	gnl|CDD|231822	CDD:231822	KOG3891	Secretory vesicle-associated protein ICA69, contains Arfaptin domain [Signal transduction mechanisms, Intracellular trafficking, secretion, and vesicular transport].
	Contig5563_79870_92677_+	gnl|CDD|228908	CDD:228908	KOG0962	DNA repair protein RAD50, ABC-type ATPase/SMC superfamily [Replication, recombination and repair].
	Contig56_3560_7408_-	gnl|CDD|232585	CDD:232585	KOG4658	Apoptotic ATPase [Signal transduction mechanisms].
	Contig56_3733_6265_-	gnl|CDD|232585	CDD:232585	KOG4658	Apoptotic ATPase [Signal transduction mechanisms].
	Contig56_6273_7407_-	gnl|CDD|229633	CDD:229633	KOG1692	Putative cargo transport protein EMP24 (p24 protein family) [Intracellular trafficking, secretion, and vesicular transport].
	Contig56_6316_7401_-	gnl|CDD|231622	CDD:231622	KOG3690	Angiotensin I-converting enzymes - M2 family peptidases [Amino acid transport and metabolism].
	Contig56_179269_179869_-	gnl|CDD|230139	CDD:230139	KOG2200	Tumour suppressor protein p122-RhoGAP/DLC1 [Signal transduction mechanisms].
	Contig5622_30224_34021_+	gnl|CDD|231469	CDD:231469	KOG3533	Inositol 1,4,5-trisphosphate receptor [Signal transduction mechanisms].
	Contig5622_30224_34175_+	gnl|CDD|231469	CDD:231469	KOG3533	Inositol 1,4,5-trisphosphate receptor [Signal transduction mechanisms].
	Contig5622_30224_34293_+	gnl|CDD|228256	CDD:228256	KOG0307	Vesicle coat complex COPII, subunit SEC31 [Intracellular trafficking, secretion, and vesicular transport].
	Contig5622_33293_34175_+	gnl|CDD|231469	CDD:231469	KOG3533	Inositol 1,4,5-trisphosphate receptor [Signal transduction mechanisms].
	Contig563_421065_424092_+	gnl|CDD|229564	CDD:229564	KOG1623	Multitransmembrane protein [General function prediction only].
	Contig563_421092_424092_+	gnl|CDD|229564	CDD:229564	KOG1623	Multitransmembrane protein [General function prediction only].
	Contig566_61047_62796_+	gnl|CDD|228938	CDD:228938	KOG0992	Uncharacterized conserved protein [Function unknown].
	Contig566_68978_71975_+	gnl|CDD|229030	CDD:229030	KOG1086	Cytosolic sorting protein/ADP-ribosylation factor effector GGA [Intracellular trafficking, secretion, and vesicular transport].
	Contig566_69474_71975_+	gnl|CDD|229030	CDD:229030	KOG1086	Cytosolic sorting protein/ADP-ribosylation factor effector GGA [Intracellular trafficking, secretion, and vesicular transport].
	Contig566_69584_71479_+	gnl|CDD|229030	CDD:229030	KOG1086	Cytosolic sorting protein/ADP-ribosylation factor effector GGA [Intracellular trafficking, secretion, and vesicular transport].
	Contig5695_106370_107418_-	gnl|CDD|230088	CDD:230088	KOG2149	Uncharacterized conserved protein [Function unknown].
	Contig5730_110148_111234_-	gnl|CDD|228796	CDD:228796	KOG0850	Transcription factor DLX and related proteins with LIM Zn-binding and HOX domains [Transcription].
	Contig5741_48595_52781_-	gnl|CDD|232235	CDD:232235	KOG4306	Glycosylphosphatidylinositol-specific phospholipase C [Signal transduction mechanisms].
	Contig5741_48595_53010_-	gnl|CDD|232235	CDD:232235	KOG4306	Glycosylphosphatidylinositol-specific phospholipase C [Signal transduction mechanisms].
	Contig5741_48595_53049_-	gnl|CDD|232235	CDD:232235	KOG4306	Glycosylphosphatidylinositol-specific phospholipase C [Signal transduction mechanisms].
	Contig5741_48595_56001_-	gnl|CDD|232235	CDD:232235	KOG4306	Glycosylphosphatidylinositol-specific phospholipase C [Signal transduction mechanisms].
	Contig58_307677_311328_+	gnl|CDD|229150	CDD:229150	KOG1208	Dehydrogenases with different specificities (related to short-chain alcohol dehydrogenases) [Secondary metabolites biosynthesis, transport and catabolism].
	Contig58257_1256_1738_+	gnl|CDD|231474	CDD:231474	KOG3538	Disintegrin metalloproteinases with thrombospondin repeats [Posttranslational modification, protein turnover, chaperones].
	Contig5827_39089_44206_+	gnl|CDD|229129	CDD:229129	KOG1187	Serine/threonine protein kinase [Signal transduction mechanisms].
	Contig5839_32932_40231_+	gnl|CDD|229512	CDD:229512	KOG1571	Predicted E3 ubiquitin ligase [Posttranslational modification, protein turnover, chaperones].
	Contig5839_32932_42500_+	gnl|CDD|229512	CDD:229512	KOG1571	Predicted E3 ubiquitin ligase [Posttranslational modification, protein turnover, chaperones].
	Contig5839_32939_40231_+	gnl|CDD|229512	CDD:229512	KOG1571	Predicted E3 ubiquitin ligase [Posttranslational modification, protein turnover, chaperones].
	Contig5839_32942_40231_+	gnl|CDD|229512	CDD:229512	KOG1571	Predicted E3 ubiquitin ligase [Posttranslational modification, protein turnover, chaperones].
	Contig5839_33087_40231_+	gnl|CDD|229512	CDD:229512	KOG1571	Predicted E3 ubiquitin ligase [Posttranslational modification, protein turnover, chaperones].
	Contig5839_35812_40231_+	gnl|CDD|229384	CDD:229384	KOG1443	Predicted integral membrane protein [Function unknown].
	Contig5839_41433_42363_+	gnl|CDD|228591	CDD:228591	KOG0644	Uncharacterized conserved protein, contains WD40 repeat and BROMO domains [General function prediction only].
	Contig58471_15170_17701_-	gnl|CDD|229938	CDD:229938	KOG1999	RNA polymerase II transcription elongation factor DSIF/SUPT5H/SPT5 [Transcription].
	Contig58471_15170_17903_-	gnl|CDD|229475	CDD:229475	KOG1534	Putative transcription factor FET5 [Transcription].
*	Contig5914_94356_95226_+	gnl|CDD|228791	CDD:228791	KOG0845	Nuclear pore complex, Nup98 component (sc Nup145/Nup100/Nup116) [Nuclear structure, Intracellular trafficking, secretion, and vesicular transport].
	Contig594_111854_121714_+	gnl|CDD|230612	CDD:230612	KOG2673	Uncharacterized conserved protein, contains PSP domain [Function unknown].
	Contig594_111888_121714_+	gnl|CDD|230612	CDD:230612	KOG2673	Uncharacterized conserved protein, contains PSP domain [Function unknown].
	Contig594_112051_115193_+	gnl|CDD|232693	CDD:232693	KOG4768	Mitochondrial mRNA maturase [RNA processing and modification].
	Contig594_112051_121714_+	gnl|CDD|230612	CDD:230612	KOG2673	Uncharacterized conserved protein, contains PSP domain [Function unknown].
	Contig594_112119_117624_+	gnl|CDD|232429	CDD:232429	KOG4501	Transcription coactivator complex, P100 component [Transcription].
	Contig594_115418_121714_+	gnl|CDD|228908	CDD:228908	KOG0962	DNA repair protein RAD50, ABC-type ATPase/SMC superfamily [Replication, recombination and repair].
	Contig594_119339_121714_+	gnl|CDD|228148	CDD:228148	KOG0199	ACK and related non-receptor tyrosine kinases [Signal transduction mechanisms].
	Contig594_191761_198981_+	gnl|CDD|228542	CDD:228542	KOG0594	Protein kinase PCTAIRE and related kinases [General function prediction only].
	Contig594_191808_198981_+	gnl|CDD|228542	CDD:228542	KOG0594	Protein kinase PCTAIRE and related kinases [General function prediction only].
	Contig59429_316_808_-	gnl|CDD|229726	CDD:229726	KOG1787	Kinase A-anchor protein Neurobeachin and related BEACH and WD40 repeat proteins [Intracellular trafficking, secretion, and vesicular transport].
	Contig5977_50613_51648_+	gnl|CDD|229356	CDD:229356	KOG1414	Transcriptional activator FOSB/c-Fos and related bZIP transcription factors [Transcription].
	Contig603_285595_287645_+	gnl|CDD|230487	CDD:230487	KOG2548	SWAP mRNA splicing regulator [RNA processing and modification].
	Contig603_286184_287645_+	gnl|CDD|229246	CDD:229246	KOG1304	Amino acid transporters [Amino acid transport and metabolism].
	Contig605_669_2496_-	gnl|CDD|228106	CDD:228106	KOG0156	Cytochrome P450 CYP2 subfamily [Secondary metabolites biosynthesis, transport and catabolism].
	Contig608_129774_132312_+	gnl|CDD|231792	CDD:231792	KOG3860	Acyltransferase required for palmitoylation of Hedgehog (Hh) family of secreted signaling proteins [Signal transduction mechanisms].
[truncated: 267 more rows]

## Sheet: Article info
Article title:	Identification and characterization of jasmonic acid- and linolenic acid-mediated transcriptional regulation of secondary laticifer differentiation in Hevea brasiliensis
[truncated: 6 more rows]
